# Supplementary material for: Host preference and invasiveness of commensal bacteria in the Lotus and Arabidopsis root microbiota
Source: Nat Microbiol. 2021 Jul 26;6(9):1150–62. doi: 10.1038/s41564-021-00941-9 (PMC8387241; doi:10.1038/s41564-021-00941-9)
Supplement: Supplementary file 3 — Data and metadata of Lj- and At-IRLs. [file 41564_2021_941_MOESM3_ESM.zip › Supplementary_Data_S1.xlsx]

## Sheet: Contents
Supplementary Data S1
Sheet	Item	Description	Run
S1A	IRLs design table	LjIRL + AtIRL	all
S1B	mapping table	AtIRL starting inoculum	958
S1C	mapping table	AtIRL2 and AtIRL3	701
S1D	mapping table	AtIRL8 and AtIRL9	656
S1E	mapping table	AtIRL8 and AtIRL9	838
S1F	mapping table	root colony picking isolates	866
S1G	mapping table	LjIRL1	LjIRL1_001
S1H	mapping table	LjIRL1	LjIRL1_002
S1I	mapping table	LjIRL2	LjIRL2_001
S1J	mapping table	LjIRL2	LjIRL2_002
S1K	mapping table	LjIRL2	LjIRL2_003
S1L	mapping table	LjIRL2	LjIRL2_004
S1M	mapping table	LjIRL3	LjIRL3_001
S1N	mapping table	LjIRL2 start innoculum	LjIRL2_NC
S1O	recovery table	reovered abundant species	NA
S1P (download)	OTU table	LjIRL + AtIRL	all

## Sheet: S1A
SampleID	IRL	group
AtIRL2and3_NC_root2	AtIRL2and3_NC_root	At_NC_root
AtIRL2and3_NC_root3	AtIRL2and3_NC_root	At_NC_root
AtIRL2and3_NC_root4	AtIRL2and3_NC_root	At_NC_root
AtIRL2and3_NC_root5	AtIRL2and3_NC_root	At_NC_root
AtIRL2P01A01	AtIRL2	AtIRL
AtIRL2P01A03	AtIRL2	AtIRL
AtIRL2P01A05	AtIRL2	AtIRL
AtIRL2P01A06	AtIRL2	AtIRL
AtIRL2P01A07	AtIRL2	AtIRL
AtIRL2P01A08	AtIRL2	AtIRL
AtIRL2P01A09	AtIRL2	AtIRL
AtIRL2P01A10	AtIRL2	AtIRL
AtIRL2P01A11	AtIRL2	AtIRL
AtIRL2P01A12	AtIRL2	AtIRL
AtIRL2P01B01	AtIRL2	AtIRL
AtIRL2P01B03	AtIRL2	AtIRL
AtIRL2P01B04	AtIRL2	AtIRL
AtIRL2P01B05	AtIRL2	AtIRL
AtIRL2P01B07	AtIRL2	AtIRL
AtIRL2P01B08	AtIRL2	AtIRL
AtIRL2P01B09	AtIRL2	AtIRL
AtIRL2P01B10	AtIRL2	AtIRL
AtIRL2P01B11	AtIRL2	AtIRL
AtIRL2P01C02	AtIRL2	AtIRL
AtIRL2P01C03	AtIRL2	AtIRL
AtIRL2P01C04	AtIRL2	AtIRL
AtIRL2P01C06	AtIRL2	AtIRL
AtIRL2P01C07	AtIRL2	AtIRL
AtIRL2P01C12	AtIRL2	AtIRL
AtIRL2P01D01	AtIRL2	AtIRL
AtIRL2P01D02	AtIRL2	AtIRL
AtIRL2P01D03	AtIRL2	AtIRL
AtIRL2P01D05	AtIRL2	AtIRL
AtIRL2P01D08	AtIRL2	AtIRL
AtIRL2P01D11	AtIRL2	AtIRL
AtIRL2P01D12	AtIRL2	AtIRL
AtIRL2P01E03	AtIRL2	AtIRL
AtIRL2P01E04	AtIRL2	AtIRL
AtIRL2P01E05	AtIRL2	AtIRL
AtIRL2P01E06	AtIRL2	AtIRL
AtIRL2P01E07	AtIRL2	AtIRL
AtIRL2P01E11	AtIRL2	AtIRL
AtIRL2P01F04	AtIRL2	AtIRL
AtIRL2P01F05	AtIRL2	AtIRL
AtIRL2P01F09	AtIRL2	AtIRL
AtIRL2P01G04	AtIRL2	AtIRL
AtIRL2P01G06	AtIRL2	AtIRL
AtIRL2P01G08	AtIRL2	AtIRL
AtIRL2P01H01	AtIRL2	AtIRL
AtIRL2P01H02	AtIRL2	AtIRL
AtIRL2P01H04	AtIRL2	AtIRL
AtIRL2P02A02	AtIRL2	AtIRL
AtIRL2P02A03	AtIRL2	AtIRL
AtIRL2P02A04	AtIRL2	AtIRL
AtIRL2P02A06	AtIRL2	AtIRL
AtIRL2P02A07	AtIRL2	AtIRL
AtIRL2P02A08	AtIRL2	AtIRL
AtIRL2P02A10	AtIRL2	AtIRL
AtIRL2P02A12	AtIRL2	AtIRL
AtIRL2P02B05	AtIRL2	AtIRL
AtIRL2P02B06	AtIRL2	AtIRL
AtIRL2P02B07	AtIRL2	AtIRL
AtIRL2P02B08	AtIRL2	AtIRL
AtIRL2P02B10	AtIRL2	AtIRL
AtIRL2P02B11	AtIRL2	AtIRL
AtIRL2P02B12	AtIRL2	AtIRL
AtIRL2P02C01	AtIRL2	AtIRL
AtIRL2P02C03	AtIRL2	AtIRL
AtIRL2P02C04	AtIRL2	AtIRL
AtIRL2P02C07	AtIRL2	AtIRL
AtIRL2P02D04	AtIRL2	AtIRL
AtIRL2P02D05	AtIRL2	AtIRL
AtIRL2P02D07	AtIRL2	AtIRL
AtIRL2P02E03	AtIRL2	AtIRL
AtIRL2P02E04	AtIRL2	AtIRL
AtIRL2P02E05	AtIRL2	AtIRL
AtIRL2P02E06	AtIRL2	AtIRL
AtIRL2P02E07	AtIRL2	AtIRL
AtIRL2P02E09	AtIRL2	AtIRL
AtIRL2P02E10	AtIRL2	AtIRL
AtIRL2P02E11	AtIRL2	AtIRL
AtIRL2P02F01	AtIRL2	AtIRL
AtIRL2P02F02	AtIRL2	AtIRL
AtIRL2P02F03	AtIRL2	AtIRL
AtIRL2P02F06	AtIRL2	AtIRL
AtIRL2P02F08	AtIRL2	AtIRL
AtIRL2P02F09	AtIRL2	AtIRL
AtIRL2P02F11	AtIRL2	AtIRL
AtIRL2P02G05	AtIRL2	AtIRL
AtIRL2P02G06	AtIRL2	AtIRL
AtIRL2P02G07	AtIRL2	AtIRL
AtIRL2P02G09	AtIRL2	AtIRL
AtIRL2P02H02	AtIRL2	AtIRL
AtIRL2P02H04	AtIRL2	AtIRL
AtIRL2P02H08	AtIRL2	AtIRL
AtIRL2P02H12	AtIRL2	AtIRL
AtIRL2P03A02	AtIRL2	AtIRL
AtIRL2P03A03	AtIRL2	AtIRL
AtIRL2P03A04	AtIRL2	AtIRL
AtIRL2P03A05	AtIRL2	AtIRL
AtIRL2P03A07	AtIRL2	AtIRL
AtIRL2P03A08	AtIRL2	AtIRL
AtIRL2P03A09	AtIRL2	AtIRL
AtIRL2P03A12	AtIRL2	AtIRL
AtIRL2P03B01	AtIRL2	AtIRL
AtIRL2P03B02	AtIRL2	AtIRL
AtIRL2P03B03	AtIRL2	AtIRL
AtIRL2P03B04	AtIRL2	AtIRL
AtIRL2P03B05	AtIRL2	AtIRL
AtIRL2P03B07	AtIRL2	AtIRL
AtIRL2P03B08	AtIRL2	AtIRL
AtIRL2P03B11	AtIRL2	AtIRL
AtIRL2P03B12	AtIRL2	AtIRL
AtIRL2P03C01	AtIRL2	AtIRL
AtIRL2P03C02	AtIRL2	AtIRL
AtIRL2P03C03	AtIRL2	AtIRL
AtIRL2P03C05	AtIRL2	AtIRL
AtIRL2P03C06	AtIRL2	AtIRL
AtIRL2P03C07	AtIRL2	AtIRL
AtIRL2P03C09	AtIRL2	AtIRL
AtIRL2P03C10	AtIRL2	AtIRL
AtIRL2P03D01	AtIRL2	AtIRL
AtIRL2P03D02	AtIRL2	AtIRL
AtIRL2P03D07	AtIRL2	AtIRL
AtIRL2P03D10	AtIRL2	AtIRL
AtIRL2P03E01	AtIRL2	AtIRL
AtIRL2P03E02	AtIRL2	AtIRL
AtIRL2P03E03	AtIRL2	AtIRL
AtIRL2P03E05	AtIRL2	AtIRL
AtIRL2P03E06	AtIRL2	AtIRL
AtIRL2P03E09	AtIRL2	AtIRL
AtIRL2P03E11	AtIRL2	AtIRL
AtIRL2P03E12	AtIRL2	AtIRL
AtIRL2P03F01	AtIRL2	AtIRL
AtIRL2P03F03	AtIRL2	AtIRL
AtIRL2P03F05	AtIRL2	AtIRL
AtIRL2P03F07	AtIRL2	AtIRL
AtIRL2P03F08	AtIRL2	AtIRL
AtIRL2P03F09	AtIRL2	AtIRL
AtIRL2P03F11	AtIRL2	AtIRL
AtIRL2P03F12	AtIRL2	AtIRL
AtIRL2P03G01	AtIRL2	AtIRL
AtIRL2P03G03	AtIRL2	AtIRL
AtIRL2P03G04	AtIRL2	AtIRL
AtIRL2P03G05	AtIRL2	AtIRL
AtIRL2P03G06	AtIRL2	AtIRL
AtIRL2P03G11	AtIRL2	AtIRL
AtIRL2P03G12	AtIRL2	AtIRL
AtIRL2P03H01	AtIRL2	AtIRL
AtIRL2P03H03	AtIRL2	AtIRL
AtIRL2P03H04	AtIRL2	AtIRL
AtIRL2P03H11	AtIRL2	AtIRL
AtIRL2P03H12	AtIRL2	AtIRL
AtIRL2P04A01	AtIRL2	AtIRL
AtIRL2P04A03	AtIRL2	AtIRL
AtIRL2P04A05	AtIRL2	AtIRL
AtIRL2P04A07	AtIRL2	AtIRL
AtIRL2P04A09	AtIRL2	AtIRL
AtIRL2P04A11	AtIRL2	AtIRL
AtIRL2P04B02	AtIRL2	AtIRL
AtIRL2P04B08	AtIRL2	AtIRL
AtIRL2P04B09	AtIRL2	AtIRL
AtIRL2P04B10	AtIRL2	AtIRL
AtIRL2P04B12	AtIRL2	AtIRL
AtIRL2P04C02	AtIRL2	AtIRL
AtIRL2P04C03	AtIRL2	AtIRL
AtIRL2P04C04	AtIRL2	AtIRL
AtIRL2P04C06	AtIRL2	AtIRL
AtIRL2P04C11	AtIRL2	AtIRL
AtIRL2P04D01	AtIRL2	AtIRL
AtIRL2P04D05	AtIRL2	AtIRL
AtIRL2P04D06	AtIRL2	AtIRL
AtIRL2P04D12	AtIRL2	AtIRL
AtIRL2P04E01	AtIRL2	AtIRL
AtIRL2P04E02	AtIRL2	AtIRL
AtIRL2P04E11	AtIRL2	AtIRL
AtIRL2P04E12	AtIRL2	AtIRL
AtIRL2P04F01	AtIRL2	AtIRL
AtIRL2P04F04	AtIRL2	AtIRL
AtIRL2P04F05	AtIRL2	AtIRL
AtIRL2P04F06	AtIRL2	AtIRL
AtIRL2P04F07	AtIRL2	AtIRL
AtIRL2P04G01	AtIRL2	AtIRL
AtIRL2P04G07	AtIRL2	AtIRL
AtIRL2P04G08	AtIRL2	AtIRL
AtIRL2P04H01	AtIRL2	AtIRL
AtIRL2P04H02	AtIRL2	AtIRL
AtIRL2P04H03	AtIRL2	AtIRL
AtIRL2P04H08	AtIRL2	AtIRL
AtIRL2P04H09	AtIRL2	AtIRL
AtIRL2P04H12	AtIRL2	AtIRL
AtIRL2P05A02	AtIRL2	AtIRL
AtIRL2P05A03	AtIRL2	AtIRL
AtIRL2P05A08	AtIRL2	AtIRL
AtIRL2P05A09	AtIRL2	AtIRL
AtIRL2P05A10	AtIRL2	AtIRL
AtIRL2P05A11	AtIRL2	AtIRL
AtIRL2P05B01	AtIRL2	AtIRL
AtIRL2P05B03	AtIRL2	AtIRL
AtIRL2P05B09	AtIRL2	AtIRL
AtIRL2P05B12	AtIRL2	AtIRL
AtIRL2P05C04	AtIRL2	AtIRL
AtIRL2P05C05	AtIRL2	AtIRL
AtIRL2P05C06	AtIRL2	AtIRL
AtIRL2P05C09	AtIRL2	AtIRL
AtIRL2P05C10	AtIRL2	AtIRL
AtIRL2P05D01	AtIRL2	AtIRL
AtIRL2P05D04	AtIRL2	AtIRL
AtIRL2P05D05	AtIRL2	AtIRL
AtIRL2P05E01	AtIRL2	AtIRL
AtIRL2P05E02	AtIRL2	AtIRL
AtIRL2P05E04	AtIRL2	AtIRL
AtIRL2P05E05	AtIRL2	AtIRL
AtIRL2P05E08	AtIRL2	AtIRL
AtIRL2P05E09	AtIRL2	AtIRL
AtIRL2P05E10	AtIRL2	AtIRL
AtIRL2P05F01	AtIRL2	AtIRL
AtIRL2P05F04	AtIRL2	AtIRL
AtIRL2P05F05	AtIRL2	AtIRL
AtIRL2P05F06	AtIRL2	AtIRL
AtIRL2P05F07	AtIRL2	AtIRL
AtIRL2P05F08	AtIRL2	AtIRL
AtIRL2P05G01	AtIRL2	AtIRL
AtIRL2P05G02	AtIRL2	AtIRL
AtIRL2P05G08	AtIRL2	AtIRL
AtIRL2P05H01	AtIRL2	AtIRL
AtIRL2P05H02	AtIRL2	AtIRL
AtIRL2P05H03	AtIRL2	AtIRL
AtIRL2P05H04	AtIRL2	AtIRL
AtIRL2P05H05	AtIRL2	AtIRL
AtIRL2P05H11	AtIRL2	AtIRL
AtIRL2P05H12	AtIRL2	AtIRL
AtIRL2P06A02	AtIRL2	AtIRL
AtIRL2P06A03	AtIRL2	AtIRL
AtIRL2P06A04	AtIRL2	AtIRL
AtIRL2P06A05	AtIRL2	AtIRL
AtIRL2P06A11	AtIRL2	AtIRL
AtIRL2P06A12	AtIRL2	AtIRL
AtIRL2P06B01	AtIRL2	AtIRL
AtIRL2P06B02	AtIRL2	AtIRL
AtIRL2P06B03	AtIRL2	AtIRL
AtIRL2P06B04	AtIRL2	AtIRL
AtIRL2P06B05	AtIRL2	AtIRL
AtIRL2P06B07	AtIRL2	AtIRL
AtIRL2P06B11	AtIRL2	AtIRL
AtIRL2P06B12	AtIRL2	AtIRL
AtIRL2P06C02	AtIRL2	AtIRL
AtIRL2P06C03	AtIRL2	AtIRL
AtIRL2P06C06	AtIRL2	AtIRL
AtIRL2P06C07	AtIRL2	AtIRL
AtIRL2P06C08	AtIRL2	AtIRL
AtIRL2P06C09	AtIRL2	AtIRL
AtIRL2P06C11	AtIRL2	AtIRL
AtIRL2P06D02	AtIRL2	AtIRL
AtIRL2P06D04	AtIRL2	AtIRL
AtIRL2P06D07	AtIRL2	AtIRL
AtIRL2P06D10	AtIRL2	AtIRL
AtIRL2P06E02	AtIRL2	AtIRL
AtIRL2P06E06	AtIRL2	AtIRL
AtIRL2P06E07	AtIRL2	AtIRL
AtIRL2P06E09	AtIRL2	AtIRL
AtIRL2P06E10	AtIRL2	AtIRL
AtIRL2P06E11	AtIRL2	AtIRL
AtIRL2P06F01	AtIRL2	AtIRL
AtIRL2P06F03	AtIRL2	AtIRL
AtIRL2P06F05	AtIRL2	AtIRL
AtIRL2P06F06	AtIRL2	AtIRL
AtIRL2P06F11	AtIRL2	AtIRL
AtIRL2P06F12	AtIRL2	AtIRL
AtIRL2P06G02	AtIRL2	AtIRL
AtIRL2P06G03	AtIRL2	AtIRL
AtIRL2P06G11	AtIRL2	AtIRL
AtIRL2P06G12	AtIRL2	AtIRL
AtIRL2P06H01	AtIRL2	AtIRL
AtIRL2P06H08	AtIRL2	AtIRL
AtIRL2P06H11	AtIRL2	AtIRL
AtIRL2P06H12	AtIRL2	AtIRL
AtIRL2P07A02	AtIRL2	AtIRL
AtIRL2P07A11	AtIRL2	AtIRL
AtIRL2P07A12	AtIRL2	AtIRL
AtIRL2P07B01	AtIRL2	AtIRL
AtIRL2P07B08	AtIRL2	AtIRL
AtIRL2P07B09	AtIRL2	AtIRL
AtIRL2P07B10	AtIRL2	AtIRL
AtIRL2P07B11	AtIRL2	AtIRL
AtIRL2P07B12	AtIRL2	AtIRL
AtIRL2P07C03	AtIRL2	AtIRL
AtIRL2P07C04	AtIRL2	AtIRL
AtIRL2P07C06	AtIRL2	AtIRL
AtIRL2P07C07	AtIRL2	AtIRL
AtIRL2P07D01	AtIRL2	AtIRL
AtIRL2P07D02	AtIRL2	AtIRL
AtIRL2P07D04	AtIRL2	AtIRL
AtIRL2P07D05	AtIRL2	AtIRL
AtIRL2P07D07	AtIRL2	AtIRL
AtIRL2P07D08	AtIRL2	AtIRL
AtIRL2P07E01	AtIRL2	AtIRL
AtIRL2P07E06	AtIRL2	AtIRL
AtIRL2P07E07	AtIRL2	AtIRL
AtIRL2P07E08	AtIRL2	AtIRL
AtIRL2P07E09	AtIRL2	AtIRL
AtIRL2P07E10	AtIRL2	AtIRL
AtIRL2P07F03	AtIRL2	AtIRL
AtIRL2P07F04	AtIRL2	AtIRL
AtIRL2P07F05	AtIRL2	AtIRL
AtIRL2P07F08	AtIRL2	AtIRL
AtIRL2P07F12	AtIRL2	AtIRL
AtIRL2P07G04	AtIRL2	AtIRL
AtIRL2P07G11	AtIRL2	AtIRL
AtIRL2P07H01	AtIRL2	AtIRL
AtIRL2P07H05	AtIRL2	AtIRL
AtIRL2P07H06	AtIRL2	AtIRL
AtIRL2P07H07	AtIRL2	AtIRL
AtIRL2P07H11	AtIRL2	AtIRL
AtIRL2P08A04	AtIRL2	AtIRL
AtIRL2P08A06	AtIRL2	AtIRL
AtIRL2P08A08	AtIRL2	AtIRL
AtIRL2P08A09	AtIRL2	AtIRL
AtIRL2P08A10	AtIRL2	AtIRL
AtIRL2P08B04	AtIRL2	AtIRL
AtIRL2P08B06	AtIRL2	AtIRL
AtIRL2P08B07	AtIRL2	AtIRL
AtIRL2P08B11	AtIRL2	AtIRL
AtIRL2P08B12	AtIRL2	AtIRL
AtIRL2P08C03	AtIRL2	AtIRL
AtIRL2P08C04	AtIRL2	AtIRL
AtIRL2P08C06	AtIRL2	AtIRL
AtIRL2P08C07	AtIRL2	AtIRL
AtIRL2P08C09	AtIRL2	AtIRL
AtIRL2P08C11	AtIRL2	AtIRL
AtIRL2P08D01	AtIRL2	AtIRL
AtIRL2P08E02	AtIRL2	AtIRL
AtIRL2P08E03	AtIRL2	AtIRL
AtIRL2P08E05	AtIRL2	AtIRL
AtIRL2P08E06	AtIRL2	AtIRL
AtIRL2P08E07	AtIRL2	AtIRL
AtIRL2P08E10	AtIRL2	AtIRL
AtIRL2P08E11	AtIRL2	AtIRL
AtIRL2P08F02	AtIRL2	AtIRL
AtIRL2P08F04	AtIRL2	AtIRL
AtIRL2P08F05	AtIRL2	AtIRL
AtIRL2P08F09	AtIRL2	AtIRL
AtIRL2P08G01	AtIRL2	AtIRL
AtIRL2P08G02	AtIRL2	AtIRL
AtIRL2P08G04	AtIRL2	AtIRL
AtIRL2P08G08	AtIRL2	AtIRL
AtIRL2P08G11	AtIRL2	AtIRL
AtIRL2P08G12	AtIRL2	AtIRL
AtIRL2P08H06	AtIRL2	AtIRL
AtIRL2P08H08	AtIRL2	AtIRL
AtIRL2P08H10	AtIRL2	AtIRL
AtIRL2P08H11	AtIRL2	AtIRL
AtIRL2P09A02	AtIRL2	AtIRL
AtIRL2P09A04	AtIRL2	AtIRL
AtIRL2P09A05	AtIRL2	AtIRL
AtIRL2P09A07	AtIRL2	AtIRL
AtIRL2P09A08	AtIRL2	AtIRL
AtIRL2P09B01	AtIRL2	AtIRL
AtIRL2P09B02	AtIRL2	AtIRL
AtIRL2P09B04	AtIRL2	AtIRL
AtIRL2P09B08	AtIRL2	AtIRL
AtIRL2P09B09	AtIRL2	AtIRL
AtIRL2P09B12	AtIRL2	AtIRL
AtIRL2P09C04	AtIRL2	AtIRL
AtIRL2P09C06	AtIRL2	AtIRL
AtIRL2P09C09	AtIRL2	AtIRL
AtIRL2P09C11	AtIRL2	AtIRL
AtIRL2P09D05	AtIRL2	AtIRL
AtIRL2P09D06	AtIRL2	AtIRL
AtIRL2P09D08	AtIRL2	AtIRL
AtIRL2P09D11	AtIRL2	AtIRL
AtIRL2P09E04	AtIRL2	AtIRL
AtIRL2P09E05	AtIRL2	AtIRL
AtIRL2P09E06	AtIRL2	AtIRL
AtIRL2P09E07	AtIRL2	AtIRL
AtIRL2P09F05	AtIRL2	AtIRL
AtIRL2P09F11	AtIRL2	AtIRL
AtIRL2P09F12	AtIRL2	AtIRL
AtIRL2P09G01	AtIRL2	AtIRL
AtIRL2P09G12	AtIRL2	AtIRL
AtIRL2P09H04	AtIRL2	AtIRL
AtIRL2P09H10	AtIRL2	AtIRL
AtIRL2P10A02	AtIRL2	AtIRL
AtIRL2P10A03	AtIRL2	AtIRL
AtIRL2P10A05	AtIRL2	AtIRL
AtIRL2P10A07	AtIRL2	AtIRL
AtIRL2P10A08	AtIRL2	AtIRL
AtIRL2P10B02	AtIRL2	AtIRL
AtIRL2P10B03	AtIRL2	AtIRL
AtIRL2P10B04	AtIRL2	AtIRL
AtIRL2P10B05	AtIRL2	AtIRL
AtIRL2P10B06	AtIRL2	AtIRL
AtIRL2P10B08	AtIRL2	AtIRL
AtIRL2P10B10	AtIRL2	AtIRL
AtIRL2P10B11	AtIRL2	AtIRL
AtIRL2P10B12	AtIRL2	AtIRL
AtIRL2P10C02	AtIRL2	AtIRL
AtIRL2P10C06	AtIRL2	AtIRL
AtIRL2P10C07	AtIRL2	AtIRL
AtIRL2P10C09	AtIRL2	AtIRL
AtIRL2P10D05	AtIRL2	AtIRL
AtIRL2P10E01	AtIRL2	AtIRL
AtIRL2P10E03	AtIRL2	AtIRL
AtIRL2P10E06	AtIRL2	AtIRL
AtIRL2P10E12	AtIRL2	AtIRL
AtIRL2P10F01	AtIRL2	AtIRL
AtIRL2P10F06	AtIRL2	AtIRL
AtIRL2P10G08	AtIRL2	AtIRL
AtIRL2P10G11	AtIRL2	AtIRL
AtIRL2P10H04	AtIRL2	AtIRL
AtIRL2P10H10	AtIRL2	AtIRL
AtIRL2P10H11	AtIRL2	AtIRL
AtIRL2P11A02	AtIRL2	AtIRL
AtIRL2P11A04	AtIRL2	AtIRL
AtIRL2P11A05	AtIRL2	AtIRL
AtIRL2P11A09	AtIRL2	AtIRL
AtIRL2P11A11	AtIRL2	AtIRL
AtIRL2P11B04	AtIRL2	AtIRL
AtIRL2P11B09	AtIRL2	AtIRL
AtIRL2P11B11	AtIRL2	AtIRL
AtIRL2P11B12	AtIRL2	AtIRL
AtIRL2P11C03	AtIRL2	AtIRL
AtIRL2P11C06	AtIRL2	AtIRL
AtIRL2P11C07	AtIRL2	AtIRL
AtIRL2P11C09	AtIRL2	AtIRL
AtIRL2P11C10	AtIRL2	AtIRL
AtIRL2P11D03	AtIRL2	AtIRL
AtIRL2P11D04	AtIRL2	AtIRL
AtIRL2P11D05	AtIRL2	AtIRL
AtIRL2P11D06	AtIRL2	AtIRL
AtIRL2P11D09	AtIRL2	AtIRL
AtIRL2P11E02	AtIRL2	AtIRL
AtIRL2P11E03	AtIRL2	AtIRL
AtIRL2P11E06	AtIRL2	AtIRL
AtIRL2P11E12	AtIRL2	AtIRL
AtIRL2P11F05	AtIRL2	AtIRL
AtIRL2P11F06	AtIRL2	AtIRL
AtIRL2P11G01	AtIRL2	AtIRL
AtIRL2P11G05	AtIRL2	AtIRL
AtIRL2P11H04	AtIRL2	AtIRL
AtIRL2P11H06	AtIRL2	AtIRL
AtIRL2P12A02	AtIRL2	AtIRL
AtIRL2P12A05	AtIRL2	AtIRL
AtIRL2P12A07	AtIRL2	AtIRL
AtIRL2P12A10	AtIRL2	AtIRL
AtIRL2P12B02	AtIRL2	AtIRL
AtIRL2P12B04	AtIRL2	AtIRL
AtIRL2P12B05	AtIRL2	AtIRL
AtIRL2P12B09	AtIRL2	AtIRL
AtIRL2P12B10	AtIRL2	AtIRL
AtIRL2P12B12	AtIRL2	AtIRL
AtIRL2P12C02	AtIRL2	AtIRL
AtIRL2P12C04	AtIRL2	AtIRL
AtIRL2P12C06	AtIRL2	AtIRL
AtIRL2P12C07	AtIRL2	AtIRL
AtIRL2P12C09	AtIRL2	AtIRL
AtIRL2P12C10	AtIRL2	AtIRL
AtIRL2P12C11	AtIRL2	AtIRL
AtIRL2P12D01	AtIRL2	AtIRL
AtIRL2P12D03	AtIRL2	AtIRL
AtIRL2P12D05	AtIRL2	AtIRL
AtIRL2P12D07	AtIRL2	AtIRL
AtIRL2P12D09	AtIRL2	AtIRL
AtIRL2P12D11	AtIRL2	AtIRL
AtIRL2P12E02	AtIRL2	AtIRL
AtIRL2P12E03	AtIRL2	AtIRL
AtIRL2P12E04	AtIRL2	AtIRL
AtIRL2P12E07	AtIRL2	AtIRL
AtIRL2P12E08	AtIRL2	AtIRL
AtIRL2P12E09	AtIRL2	AtIRL
AtIRL2P12F01	AtIRL2	AtIRL
AtIRL2P12F02	AtIRL2	AtIRL
AtIRL2P12F04	AtIRL2	AtIRL
AtIRL2P12F09	AtIRL2	AtIRL
AtIRL2P12G04	AtIRL2	AtIRL
AtIRL2P12G06	AtIRL2	AtIRL
AtIRL2P12G11	AtIRL2	AtIRL
AtIRL2P12H02	AtIRL2	AtIRL
AtIRL2P12H04	AtIRL2	AtIRL
AtIRL2P12H08	AtIRL2	AtIRL
AtIRL2P13A02	AtIRL2	AtIRL
AtIRL2P13A03	AtIRL2	AtIRL
AtIRL2P13A05	AtIRL2	AtIRL
AtIRL2P13A07	AtIRL2	AtIRL
AtIRL2P13A09	AtIRL2	AtIRL
AtIRL2P13A11	AtIRL2	AtIRL
AtIRL2P13A12	AtIRL2	AtIRL
AtIRL2P13B02	AtIRL2	AtIRL
AtIRL2P13B03	AtIRL2	AtIRL
AtIRL2P13B04	AtIRL2	AtIRL
AtIRL2P13B05	AtIRL2	AtIRL
AtIRL2P13B06	AtIRL2	AtIRL
AtIRL2P13B07	AtIRL2	AtIRL
AtIRL2P13B08	AtIRL2	AtIRL
AtIRL2P13B09	AtIRL2	AtIRL
AtIRL2P13B10	AtIRL2	AtIRL
AtIRL2P13B11	AtIRL2	AtIRL
AtIRL2P13B12	AtIRL2	AtIRL
AtIRL2P13C02	AtIRL2	AtIRL
AtIRL2P13C03	AtIRL2	AtIRL
AtIRL2P13C04	AtIRL2	AtIRL
AtIRL2P13C06	AtIRL2	AtIRL
AtIRL2P13C10	AtIRL2	AtIRL
AtIRL2P13C12	AtIRL2	AtIRL
AtIRL2P13D01	AtIRL2	AtIRL
AtIRL2P13D03	AtIRL2	AtIRL
AtIRL2P13D05	AtIRL2	AtIRL
AtIRL2P13D06	AtIRL2	AtIRL
AtIRL2P13D07	AtIRL2	AtIRL
AtIRL2P13E02	AtIRL2	AtIRL
AtIRL2P13E03	AtIRL2	AtIRL
AtIRL2P13E06	AtIRL2	AtIRL
AtIRL2P13E08	AtIRL2	AtIRL
AtIRL2P13E09	AtIRL2	AtIRL
AtIRL2P13E12	AtIRL2	AtIRL
AtIRL2P13F01	AtIRL2	AtIRL
AtIRL2P13F02	AtIRL2	AtIRL
AtIRL2P13F03	AtIRL2	AtIRL
AtIRL2P13F06	AtIRL2	AtIRL
AtIRL2P13G03	AtIRL2	AtIRL
AtIRL2P13G04	AtIRL2	AtIRL
AtIRL2P13G05	AtIRL2	AtIRL
AtIRL2P13H01	AtIRL2	AtIRL
AtIRL2P13H04	AtIRL2	AtIRL
AtIRL2P13H05	AtIRL2	AtIRL
AtIRL2P13H10	AtIRL2	AtIRL
AtIRL2P14A01	AtIRL2	AtIRL
AtIRL2P14A03	AtIRL2	AtIRL
AtIRL2P14A05	AtIRL2	AtIRL
AtIRL2P14A06	AtIRL2	AtIRL
AtIRL2P14A07	AtIRL2	AtIRL
AtIRL2P14A08	AtIRL2	AtIRL
AtIRL2P14A11	AtIRL2	AtIRL
AtIRL2P14A12	AtIRL2	AtIRL
AtIRL2P14B01	AtIRL2	AtIRL
AtIRL2P14B02	AtIRL2	AtIRL
AtIRL2P14B03	AtIRL2	AtIRL
AtIRL2P14B05	AtIRL2	AtIRL
AtIRL2P14B07	AtIRL2	AtIRL
AtIRL2P14B09	AtIRL2	AtIRL
AtIRL2P14B10	AtIRL2	AtIRL
AtIRL2P14B11	AtIRL2	AtIRL
AtIRL2P14B12	AtIRL2	AtIRL
AtIRL2P14C03	AtIRL2	AtIRL
AtIRL2P14C04	AtIRL2	AtIRL
AtIRL2P14C05	AtIRL2	AtIRL
AtIRL2P14C06	AtIRL2	AtIRL
AtIRL2P14C07	AtIRL2	AtIRL
AtIRL2P14C09	AtIRL2	AtIRL
AtIRL2P14C10	AtIRL2	AtIRL
AtIRL2P14D02	AtIRL2	AtIRL
AtIRL2P14D03	AtIRL2	AtIRL
AtIRL2P14D04	AtIRL2	AtIRL
AtIRL2P14D05	AtIRL2	AtIRL
AtIRL2P14E03	AtIRL2	AtIRL
AtIRL2P14E04	AtIRL2	AtIRL
AtIRL2P14E05	AtIRL2	AtIRL
AtIRL2P14E08	AtIRL2	AtIRL
AtIRL2P14E09	AtIRL2	AtIRL
AtIRL2P14E10	AtIRL2	AtIRL
AtIRL2P14E11	AtIRL2	AtIRL
AtIRL2P14F01	AtIRL2	AtIRL
AtIRL2P14F03	AtIRL2	AtIRL
AtIRL2P14F05	AtIRL2	AtIRL
AtIRL2P14F06	AtIRL2	AtIRL
AtIRL2P14F08	AtIRL2	AtIRL
AtIRL2P14F09	AtIRL2	AtIRL
AtIRL2P14G02	AtIRL2	AtIRL
AtIRL2P14G03	AtIRL2	AtIRL
AtIRL2P14G04	AtIRL2	AtIRL
AtIRL2P14G07	AtIRL2	AtIRL
AtIRL2P14G08	AtIRL2	AtIRL
AtIRL2P14G11	AtIRL2	AtIRL
AtIRL2P14H03	AtIRL2	AtIRL
AtIRL2P14H04	AtIRL2	AtIRL
AtIRL2P14H05	AtIRL2	AtIRL
AtIRL2P14H06	AtIRL2	AtIRL
AtIRL2P14H07	AtIRL2	AtIRL
AtIRL2P14H08	AtIRL2	AtIRL
AtIRL2P15A02	AtIRL2	AtIRL
AtIRL2P15A05	AtIRL2	AtIRL
AtIRL2P15A07	AtIRL2	AtIRL
AtIRL2P15A10	AtIRL2	AtIRL
AtIRL2P15A11	AtIRL2	AtIRL
AtIRL2P15B03	AtIRL2	AtIRL
AtIRL2P15B04	AtIRL2	AtIRL
AtIRL2P15B05	AtIRL2	AtIRL
AtIRL2P15B06	AtIRL2	AtIRL
AtIRL2P15B08	AtIRL2	AtIRL
AtIRL2P15B09	AtIRL2	AtIRL
AtIRL2P15B10	AtIRL2	AtIRL
AtIRL2P15B11	AtIRL2	AtIRL
AtIRL2P15B12	AtIRL2	AtIRL
AtIRL2P15C03	AtIRL2	AtIRL
AtIRL2P15C06	AtIRL2	AtIRL
AtIRL2P15C09	AtIRL2	AtIRL
AtIRL2P15C10	AtIRL2	AtIRL
AtIRL2P15C11	AtIRL2	AtIRL
AtIRL2P15C12	AtIRL2	AtIRL
AtIRL2P15D01	AtIRL2	AtIRL
AtIRL2P15D05	AtIRL2	AtIRL
AtIRL2P15D07	AtIRL2	AtIRL
AtIRL2P15D09	AtIRL2	AtIRL
AtIRL2P15E02	AtIRL2	AtIRL
AtIRL2P15E03	AtIRL2	AtIRL
AtIRL2P15E05	AtIRL2	AtIRL
AtIRL2P15E08	AtIRL2	AtIRL
AtIRL2P15E10	AtIRL2	AtIRL
AtIRL2P15E11	AtIRL2	AtIRL
AtIRL2P15E12	AtIRL2	AtIRL
AtIRL2P15F03	AtIRL2	AtIRL
AtIRL2P15F08	AtIRL2	AtIRL
AtIRL2P15G01	AtIRL2	AtIRL
AtIRL2P15G06	AtIRL2	AtIRL
AtIRL2P15G12	AtIRL2	AtIRL
AtIRL2P15H01	AtIRL2	AtIRL
AtIRL2P15H12	AtIRL2	AtIRL
AtIRL2P16A01	AtIRL2	AtIRL
AtIRL2P16A03	AtIRL2	AtIRL
AtIRL2P16A09	AtIRL2	AtIRL
AtIRL2P16A10	AtIRL2	AtIRL
AtIRL2P16A12	AtIRL2	AtIRL
AtIRL2P16B03	AtIRL2	AtIRL
AtIRL2P16B05	AtIRL2	AtIRL
AtIRL2P16B08	AtIRL2	AtIRL
AtIRL2P16B12	AtIRL2	AtIRL
AtIRL2P16C03	AtIRL2	AtIRL
AtIRL2P16C04	AtIRL2	AtIRL
AtIRL2P16C08	AtIRL2	AtIRL
AtIRL2P16C09	AtIRL2	AtIRL
AtIRL2P16C10	AtIRL2	AtIRL
AtIRL2P16C11	AtIRL2	AtIRL
AtIRL2P16D03	AtIRL2	AtIRL
AtIRL2P16D04	AtIRL2	AtIRL
AtIRL2P16D07	AtIRL2	AtIRL
AtIRL2P16D09	AtIRL2	AtIRL
AtIRL2P16D12	AtIRL2	AtIRL
AtIRL2P16E03	AtIRL2	AtIRL
AtIRL2P16E04	AtIRL2	AtIRL
AtIRL2P16E07	AtIRL2	AtIRL
AtIRL2P16E09	AtIRL2	AtIRL
AtIRL2P16E11	AtIRL2	AtIRL
AtIRL2P16E12	AtIRL2	AtIRL
AtIRL2P16F02	AtIRL2	AtIRL
AtIRL2P16F03	AtIRL2	AtIRL
AtIRL2P16F05	AtIRL2	AtIRL
AtIRL2P16F06	AtIRL2	AtIRL
AtIRL2P16F07	AtIRL2	AtIRL
AtIRL2P16F10	AtIRL2	AtIRL
AtIRL2P16G01	AtIRL2	AtIRL
AtIRL2P16G02	AtIRL2	AtIRL
AtIRL2P16G03	AtIRL2	AtIRL
AtIRL2P16G05	AtIRL2	AtIRL
AtIRL2P16G06	AtIRL2	AtIRL
AtIRL2P16G07	AtIRL2	AtIRL
AtIRL2P16G08	AtIRL2	AtIRL
AtIRL2P16H03	AtIRL2	AtIRL
AtIRL2P16H04	AtIRL2	AtIRL
AtIRL2P16H05	AtIRL2	AtIRL
AtIRL2P16H08	AtIRL2	AtIRL
AtIRL2P16H09	AtIRL2	AtIRL
AtIRL2P16H11	AtIRL2	AtIRL
AtIRL2P16H12	AtIRL2	AtIRL
AtIRL2P17A03	AtIRL2	AtIRL
AtIRL2P17A07	AtIRL2	AtIRL
AtIRL2P17A11	AtIRL2	AtIRL
AtIRL2P17A12	AtIRL2	AtIRL
AtIRL2P17B01	AtIRL2	AtIRL
AtIRL2P17B04	AtIRL2	AtIRL
AtIRL2P17B05	AtIRL2	AtIRL
AtIRL2P17B07	AtIRL2	AtIRL
AtIRL2P17B10	AtIRL2	AtIRL
AtIRL2P17B12	AtIRL2	AtIRL
AtIRL2P17C01	AtIRL2	AtIRL
AtIRL2P17C02	AtIRL2	AtIRL
AtIRL2P17C04	AtIRL2	AtIRL
AtIRL2P17C07	AtIRL2	AtIRL
AtIRL2P17C09	AtIRL2	AtIRL
AtIRL2P17C10	AtIRL2	AtIRL
AtIRL2P17D01	AtIRL2	AtIRL
AtIRL2P17D02	AtIRL2	AtIRL
AtIRL2P17D03	AtIRL2	AtIRL
AtIRL2P17D04	AtIRL2	AtIRL
AtIRL2P17D05	AtIRL2	AtIRL
AtIRL2P17D10	AtIRL2	AtIRL
AtIRL2P17D11	AtIRL2	AtIRL
AtIRL2P17E01	AtIRL2	AtIRL
AtIRL2P17E02	AtIRL2	AtIRL
AtIRL2P17E05	AtIRL2	AtIRL
AtIRL2P17E06	AtIRL2	AtIRL
AtIRL2P17E12	AtIRL2	AtIRL
AtIRL2P17F02	AtIRL2	AtIRL
AtIRL2P17F03	AtIRL2	AtIRL
AtIRL2P17F04	AtIRL2	AtIRL
AtIRL2P17F05	AtIRL2	AtIRL
AtIRL2P17F08	AtIRL2	AtIRL
AtIRL2P17F11	AtIRL2	AtIRL
AtIRL2P17F12	AtIRL2	AtIRL
AtIRL2P17G02	AtIRL2	AtIRL
AtIRL2P17G08	AtIRL2	AtIRL
AtIRL2P17G09	AtIRL2	AtIRL
AtIRL2P17G12	AtIRL2	AtIRL
AtIRL2P17H01	AtIRL2	AtIRL
AtIRL2P17H02	AtIRL2	AtIRL
AtIRL2P17H12	AtIRL2	AtIRL
AtIRL2P18A02	AtIRL2	AtIRL
AtIRL2P18A03	AtIRL2	AtIRL
AtIRL2P18A05	AtIRL2	AtIRL
AtIRL2P18A07	AtIRL2	AtIRL
AtIRL2P18A08	AtIRL2	AtIRL
AtIRL2P18A11	AtIRL2	AtIRL
AtIRL2P18B01	AtIRL2	AtIRL
AtIRL2P18B04	AtIRL2	AtIRL
AtIRL2P18B09	AtIRL2	AtIRL
AtIRL2P18B10	AtIRL2	AtIRL
AtIRL2P18B11	AtIRL2	AtIRL
AtIRL2P18B12	AtIRL2	AtIRL
AtIRL2P18C02	AtIRL2	AtIRL
AtIRL2P18C03	AtIRL2	AtIRL
AtIRL2P18C04	AtIRL2	AtIRL
AtIRL2P18C05	AtIRL2	AtIRL
AtIRL2P18C06	AtIRL2	AtIRL
AtIRL2P18C09	AtIRL2	AtIRL
AtIRL2P18C11	AtIRL2	AtIRL
AtIRL2P18D01	AtIRL2	AtIRL
AtIRL2P18D02	AtIRL2	AtIRL
AtIRL2P18D03	AtIRL2	AtIRL
AtIRL2P18D06	AtIRL2	AtIRL
AtIRL2P18D09	AtIRL2	AtIRL
AtIRL2P18D11	AtIRL2	AtIRL
AtIRL2P18D12	AtIRL2	AtIRL
AtIRL2P18E02	AtIRL2	AtIRL
AtIRL2P18E04	AtIRL2	AtIRL
AtIRL2P18E07	AtIRL2	AtIRL
AtIRL2P18E10	AtIRL2	AtIRL
AtIRL2P18E12	AtIRL2	AtIRL
AtIRL2P18F01	AtIRL2	AtIRL
AtIRL2P18F03	AtIRL2	AtIRL
AtIRL2P18F06	AtIRL2	AtIRL
AtIRL2P18F07	AtIRL2	AtIRL
AtIRL2P18F12	AtIRL2	AtIRL
AtIRL2P18G01	AtIRL2	AtIRL
AtIRL2P18G05	AtIRL2	AtIRL
AtIRL2P18G06	AtIRL2	AtIRL
AtIRL2P18G08	AtIRL2	AtIRL
AtIRL2P18G09	AtIRL2	AtIRL
AtIRL2P18G11	AtIRL2	AtIRL
AtIRL2P18G12	AtIRL2	AtIRL
AtIRL2P18H04	AtIRL2	AtIRL
AtIRL2P18H05	AtIRL2	AtIRL
AtIRL2P18H06	AtIRL2	AtIRL
AtIRL2P18H07	AtIRL2	AtIRL
AtIRL2P18H10	AtIRL2	AtIRL
AtIRL2P19A01	AtIRL2	AtIRL
AtIRL2P19A02	AtIRL2	AtIRL
AtIRL2P19A03	AtIRL2	AtIRL
AtIRL2P19A05	AtIRL2	AtIRL
AtIRL2P19A07	AtIRL2	AtIRL
AtIRL2P19A09	AtIRL2	AtIRL
AtIRL2P19A10	AtIRL2	AtIRL
AtIRL2P19B02	AtIRL2	AtIRL
AtIRL2P19B04	AtIRL2	AtIRL
AtIRL2P19B05	AtIRL2	AtIRL
AtIRL2P19B06	AtIRL2	AtIRL
AtIRL2P19B08	AtIRL2	AtIRL
AtIRL2P19B09	AtIRL2	AtIRL
AtIRL2P19B10	AtIRL2	AtIRL
AtIRL2P19B12	AtIRL2	AtIRL
AtIRL2P19C03	AtIRL2	AtIRL
AtIRL2P19C04	AtIRL2	AtIRL
AtIRL2P19C05	AtIRL2	AtIRL
AtIRL2P19C06	AtIRL2	AtIRL
AtIRL2P19C07	AtIRL2	AtIRL
AtIRL2P19C08	AtIRL2	AtIRL
AtIRL2P19C09	AtIRL2	AtIRL
AtIRL2P19D02	AtIRL2	AtIRL
AtIRL2P19D04	AtIRL2	AtIRL
AtIRL2P19D05	AtIRL2	AtIRL
AtIRL2P19D06	AtIRL2	AtIRL
AtIRL2P19D07	AtIRL2	AtIRL
AtIRL2P19D09	AtIRL2	AtIRL
AtIRL2P19D11	AtIRL2	AtIRL
AtIRL2P19D12	AtIRL2	AtIRL
AtIRL2P19E02	AtIRL2	AtIRL
AtIRL2P19E03	AtIRL2	AtIRL
AtIRL2P19E04	AtIRL2	AtIRL
AtIRL2P19E05	AtIRL2	AtIRL
AtIRL2P19E10	AtIRL2	AtIRL
AtIRL2P19E12	AtIRL2	AtIRL
AtIRL2P19F01	AtIRL2	AtIRL
AtIRL2P19F04	AtIRL2	AtIRL
AtIRL2P19F05	AtIRL2	AtIRL
AtIRL2P19F06	AtIRL2	AtIRL
AtIRL2P19F07	AtIRL2	AtIRL
AtIRL2P19F08	AtIRL2	AtIRL
AtIRL2P19F09	AtIRL2	AtIRL
AtIRL2P19F11	AtIRL2	AtIRL
AtIRL2P19F12	AtIRL2	AtIRL
AtIRL2P19G01	AtIRL2	AtIRL
AtIRL2P19G05	AtIRL2	AtIRL
AtIRL2P19G11	AtIRL2	AtIRL
AtIRL2P19G12	AtIRL2	AtIRL
AtIRL2P19H01	AtIRL2	AtIRL
AtIRL2P19H02	AtIRL2	AtIRL
AtIRL2P19H04	AtIRL2	AtIRL
AtIRL2P19H05	AtIRL2	AtIRL
AtIRL2P19H06	AtIRL2	AtIRL
AtIRL2P19H07	AtIRL2	AtIRL
AtIRL2P19H08	AtIRL2	AtIRL
AtIRL2P19H09	AtIRL2	AtIRL
AtIRL2P19H10	AtIRL2	AtIRL
AtIRL2P19H11	AtIRL2	AtIRL
AtIRL2P19H12	AtIRL2	AtIRL
AtIRL2P20B05	AtIRL2	AtIRL
AtIRL2P20B08	AtIRL2	AtIRL
AtIRL2P20B09	AtIRL2	AtIRL
AtIRL2P20B10	AtIRL2	AtIRL
AtIRL2P20C01	AtIRL2	AtIRL
AtIRL2P20C03	AtIRL2	AtIRL
AtIRL2P20C04	AtIRL2	AtIRL
AtIRL2P20C09	AtIRL2	AtIRL
AtIRL2P20D03	AtIRL2	AtIRL
AtIRL2P20D05	AtIRL2	AtIRL
AtIRL2P20D07	AtIRL2	AtIRL
AtIRL2P20D09	AtIRL2	AtIRL
AtIRL2P20E04	AtIRL2	AtIRL
AtIRL2P20E06	AtIRL2	AtIRL
AtIRL2P20E08	AtIRL2	AtIRL
AtIRL2P20F03	AtIRL2	AtIRL
AtIRL2P20G12	AtIRL2	AtIRL
AtIRL2P20H02	AtIRL2	AtIRL
AtIRL2P20H09	AtIRL2	AtIRL
AtIRL2P21A02	AtIRL2	AtIRL
AtIRL2P21A04	AtIRL2	AtIRL
AtIRL2P21A07	AtIRL2	AtIRL
AtIRL2P21A11	AtIRL2	AtIRL
AtIRL2P21A12	AtIRL2	AtIRL
AtIRL2P21B01	AtIRL2	AtIRL
AtIRL2P21B02	AtIRL2	AtIRL
AtIRL2P21B04	AtIRL2	AtIRL
AtIRL2P21B05	AtIRL2	AtIRL
AtIRL2P21B06	AtIRL2	AtIRL
AtIRL2P21B08	AtIRL2	AtIRL
AtIRL2P21B09	AtIRL2	AtIRL
AtIRL2P21B10	AtIRL2	AtIRL
AtIRL2P21B12	AtIRL2	AtIRL
AtIRL2P21C06	AtIRL2	AtIRL
AtIRL2P21C07	AtIRL2	AtIRL
AtIRL2P21C08	AtIRL2	AtIRL
AtIRL2P21C09	AtIRL2	AtIRL
AtIRL2P21D02	AtIRL2	AtIRL
AtIRL2P21D03	AtIRL2	AtIRL
AtIRL2P21D05	AtIRL2	AtIRL
AtIRL2P21D06	AtIRL2	AtIRL
AtIRL2P21D07	AtIRL2	AtIRL
AtIRL2P21D08	AtIRL2	AtIRL
AtIRL2P21D10	AtIRL2	AtIRL
AtIRL2P21D11	AtIRL2	AtIRL
AtIRL2P21E02	AtIRL2	AtIRL
AtIRL2P21E04	AtIRL2	AtIRL
AtIRL2P21E06	AtIRL2	AtIRL
AtIRL2P21E07	AtIRL2	AtIRL
AtIRL2P21E09	AtIRL2	AtIRL
AtIRL2P21F01	AtIRL2	AtIRL
AtIRL2P21F03	AtIRL2	AtIRL
AtIRL2P21F06	AtIRL2	AtIRL
AtIRL2P21F07	AtIRL2	AtIRL
AtIRL2P21F12	AtIRL2	AtIRL
AtIRL2P21G07	AtIRL2	AtIRL
AtIRL2P21G11	AtIRL2	AtIRL
AtIRL2P21G12	AtIRL2	AtIRL
AtIRL2P21H01	AtIRL2	AtIRL
AtIRL2P21H02	AtIRL2	AtIRL
AtIRL2P21H04	AtIRL2	AtIRL
AtIRL2P21H06	AtIRL2	AtIRL
AtIRL2P21H09	AtIRL2	AtIRL
AtIRL2P21H11	AtIRL2	AtIRL
AtIRL2P22A01	AtIRL2	AtIRL
AtIRL2P22A02	AtIRL2	AtIRL
AtIRL2P22A03	AtIRL2	AtIRL
AtIRL2P22A04	AtIRL2	AtIRL
AtIRL2P22A05	AtIRL2	AtIRL
AtIRL2P22B01	AtIRL2	AtIRL
AtIRL2P22B05	AtIRL2	AtIRL
AtIRL2P22B06	AtIRL2	AtIRL
AtIRL2P22B07	AtIRL2	AtIRL
AtIRL2P22B09	AtIRL2	AtIRL
AtIRL2P22B10	AtIRL2	AtIRL
AtIRL2P22B11	AtIRL2	AtIRL
AtIRL2P22B12	AtIRL2	AtIRL
AtIRL2P22C02	AtIRL2	AtIRL
AtIRL2P22C04	AtIRL2	AtIRL
AtIRL2P22C06	AtIRL2	AtIRL
AtIRL2P22C09	AtIRL2	AtIRL
AtIRL2P22C11	AtIRL2	AtIRL
AtIRL2P22C12	AtIRL2	AtIRL
AtIRL2P22D02	AtIRL2	AtIRL
AtIRL2P22D04	AtIRL2	AtIRL
AtIRL2P22D07	AtIRL2	AtIRL
AtIRL2P22D08	AtIRL2	AtIRL
AtIRL2P22D09	AtIRL2	AtIRL
AtIRL2P22D11	AtIRL2	AtIRL
AtIRL2P22E02	AtIRL2	AtIRL
AtIRL2P22E03	AtIRL2	AtIRL
AtIRL2P22E05	AtIRL2	AtIRL
AtIRL2P22E06	AtIRL2	AtIRL
AtIRL2P22E07	AtIRL2	AtIRL
AtIRL2P22E08	AtIRL2	AtIRL
AtIRL2P22E09	AtIRL2	AtIRL
AtIRL2P22E11	AtIRL2	AtIRL
AtIRL2P22E12	AtIRL2	AtIRL
AtIRL2P22F01	AtIRL2	AtIRL
AtIRL2P22F02	AtIRL2	AtIRL
AtIRL2P22F03	AtIRL2	AtIRL
AtIRL2P22F05	AtIRL2	AtIRL
AtIRL2P22F07	AtIRL2	AtIRL
AtIRL2P22F08	AtIRL2	AtIRL
AtIRL2P22G05	AtIRL2	AtIRL
AtIRL2P22G06	AtIRL2	AtIRL
AtIRL2P22G07	AtIRL2	AtIRL
AtIRL2P22G08	AtIRL2	AtIRL
AtIRL2P22G09	AtIRL2	AtIRL
AtIRL2P22G11	AtIRL2	AtIRL
AtIRL2P22G12	AtIRL2	AtIRL
AtIRL2P22H01	AtIRL2	AtIRL
AtIRL2P22H02	AtIRL2	AtIRL
AtIRL2P22H03	AtIRL2	AtIRL
AtIRL2P22H04	AtIRL2	AtIRL
AtIRL2P22H06	AtIRL2	AtIRL
AtIRL2P22H09	AtIRL2	AtIRL
AtIRL2P22H12	AtIRL2	AtIRL
AtIRL2P23A01	AtIRL2	AtIRL
AtIRL2P23A02	AtIRL2	AtIRL
AtIRL2P23A05	AtIRL2	AtIRL
AtIRL2P23A08	AtIRL2	AtIRL
AtIRL2P23A12	AtIRL2	AtIRL
AtIRL2P23B01	AtIRL2	AtIRL
AtIRL2P23B02	AtIRL2	AtIRL
AtIRL2P23B05	AtIRL2	AtIRL
AtIRL2P23B08	AtIRL2	AtIRL
AtIRL2P23B10	AtIRL2	AtIRL
AtIRL2P23B11	AtIRL2	AtIRL
AtIRL2P23B12	AtIRL2	AtIRL
AtIRL2P23C01	AtIRL2	AtIRL
AtIRL2P23C03	AtIRL2	AtIRL
AtIRL2P23C10	AtIRL2	AtIRL
AtIRL2P23C11	AtIRL2	AtIRL
AtIRL2P23D03	AtIRL2	AtIRL
AtIRL2P23D04	AtIRL2	AtIRL
AtIRL2P23D05	AtIRL2	AtIRL
AtIRL2P23D06	AtIRL2	AtIRL
AtIRL2P23D07	AtIRL2	AtIRL
AtIRL2P23E01	AtIRL2	AtIRL
AtIRL2P23E02	AtIRL2	AtIRL
AtIRL2P23E04	AtIRL2	AtIRL
AtIRL2P23E09	AtIRL2	AtIRL
AtIRL2P23E10	AtIRL2	AtIRL
AtIRL2P23E11	AtIRL2	AtIRL
AtIRL2P23E12	AtIRL2	AtIRL
AtIRL2P23F01	AtIRL2	AtIRL
AtIRL2P23F06	AtIRL2	AtIRL
AtIRL2P23F07	AtIRL2	AtIRL
AtIRL2P23F08	AtIRL2	AtIRL
AtIRL2P23F09	AtIRL2	AtIRL
AtIRL2P23G01	AtIRL2	AtIRL
AtIRL2P23G02	AtIRL2	AtIRL
AtIRL2P23G03	AtIRL2	AtIRL
AtIRL2P23G04	AtIRL2	AtIRL
AtIRL2P23G05	AtIRL2	AtIRL
AtIRL2P23G07	AtIRL2	AtIRL
AtIRL2P23G09	AtIRL2	AtIRL
AtIRL2P23G12	AtIRL2	AtIRL
AtIRL2P23H02	AtIRL2	AtIRL
AtIRL2P23H03	AtIRL2	AtIRL
AtIRL2P23H04	AtIRL2	AtIRL
AtIRL2P23H05	AtIRL2	AtIRL
AtIRL2P23H08	AtIRL2	AtIRL
AtIRL2P23H12	AtIRL2	AtIRL
AtIRL2P24A02	AtIRL2	AtIRL
AtIRL2P24A03	AtIRL2	AtIRL
AtIRL2P24A05	AtIRL2	AtIRL
AtIRL2P24A07	AtIRL2	AtIRL
AtIRL2P24A08	AtIRL2	AtIRL
AtIRL2P24A09	AtIRL2	AtIRL
AtIRL2P24A10	AtIRL2	AtIRL
AtIRL2P24B01	AtIRL2	AtIRL
AtIRL2P24B02	AtIRL2	AtIRL
AtIRL2P24B03	AtIRL2	AtIRL
AtIRL2P24B11	AtIRL2	AtIRL
AtIRL2P24B12	AtIRL2	AtIRL
AtIRL2P24C01	AtIRL2	AtIRL
AtIRL2P24C02	AtIRL2	AtIRL
AtIRL2P24C04	AtIRL2	AtIRL
AtIRL2P24C06	AtIRL2	AtIRL
AtIRL2P24C09	AtIRL2	AtIRL
AtIRL2P24C10	AtIRL2	AtIRL
AtIRL2P24D01	AtIRL2	AtIRL
AtIRL2P24D02	AtIRL2	AtIRL
AtIRL2P24D03	AtIRL2	AtIRL
AtIRL2P24D04	AtIRL2	AtIRL
AtIRL2P24D05	AtIRL2	AtIRL
AtIRL2P24D06	AtIRL2	AtIRL
AtIRL2P24D07	AtIRL2	AtIRL
AtIRL2P24D10	AtIRL2	AtIRL
AtIRL2P24D11	AtIRL2	AtIRL
AtIRL2P24E02	AtIRL2	AtIRL
AtIRL2P24E03	AtIRL2	AtIRL
AtIRL2P24E05	AtIRL2	AtIRL
AtIRL2P24E06	AtIRL2	AtIRL
AtIRL2P24E07	AtIRL2	AtIRL
AtIRL2P24E08	AtIRL2	AtIRL
AtIRL2P24E09	AtIRL2	AtIRL
AtIRL2P24E10	AtIRL2	AtIRL
AtIRL2P24E11	AtIRL2	AtIRL
AtIRL2P24F02	AtIRL2	AtIRL
AtIRL2P24F03	AtIRL2	AtIRL
AtIRL2P24F04	AtIRL2	AtIRL
AtIRL2P24F05	AtIRL2	AtIRL
AtIRL2P24F09	AtIRL2	AtIRL
AtIRL2P24F12	AtIRL2	AtIRL
AtIRL2P24G03	AtIRL2	AtIRL
AtIRL2P24G04	AtIRL2	AtIRL
AtIRL2P24G05	AtIRL2	AtIRL
AtIRL2P24G06	AtIRL2	AtIRL
AtIRL2P24G08	AtIRL2	AtIRL
AtIRL2P24G09	AtIRL2	AtIRL
AtIRL2P24G12	AtIRL2	AtIRL
AtIRL2P24H01	AtIRL2	AtIRL
AtIRL2P24H04	AtIRL2	AtIRL
AtIRL2P24H06	AtIRL2	AtIRL
AtIRL2P24H08	AtIRL2	AtIRL
AtIRL2P24H10	AtIRL2	AtIRL
AtIRL2P24H11	AtIRL2	AtIRL
AtIRL2P24H12	AtIRL2	AtIRL
AtIRL2P25A03	AtIRL2	AtIRL
AtIRL2P25A07	AtIRL2	AtIRL
AtIRL2P25A08	AtIRL2	AtIRL
AtIRL2P25A09	AtIRL2	AtIRL
AtIRL2P25B01	AtIRL2	AtIRL
AtIRL2P25B02	AtIRL2	AtIRL
AtIRL2P25B04	AtIRL2	AtIRL
AtIRL2P25B05	AtIRL2	AtIRL
AtIRL2P25B11	AtIRL2	AtIRL
AtIRL2P25B12	AtIRL2	AtIRL
AtIRL2P25C01	AtIRL2	AtIRL
AtIRL2P25C02	AtIRL2	AtIRL
AtIRL2P25C03	AtIRL2	AtIRL
AtIRL2P25C04	AtIRL2	AtIRL
AtIRL2P25C06	AtIRL2	AtIRL
AtIRL2P25C08	AtIRL2	AtIRL
AtIRL2P25C09	AtIRL2	AtIRL
AtIRL2P25C11	AtIRL2	AtIRL
AtIRL2P25D03	AtIRL2	AtIRL
AtIRL2P25D04	AtIRL2	AtIRL
AtIRL2P25D05	AtIRL2	AtIRL
AtIRL2P25D06	AtIRL2	AtIRL
AtIRL2P25D07	AtIRL2	AtIRL
AtIRL2P25D08	AtIRL2	AtIRL
AtIRL2P25D09	AtIRL2	AtIRL
AtIRL2P25D11	AtIRL2	AtIRL
AtIRL2P25E01	AtIRL2	AtIRL
AtIRL2P25E03	AtIRL2	AtIRL
AtIRL2P25E04	AtIRL2	AtIRL
AtIRL2P25E05	AtIRL2	AtIRL
AtIRL2P25E06	AtIRL2	AtIRL
AtIRL2P25E08	AtIRL2	AtIRL
AtIRL2P25E09	AtIRL2	AtIRL
AtIRL2P25E10	AtIRL2	AtIRL
AtIRL2P25E12	AtIRL2	AtIRL
AtIRL2P25F01	AtIRL2	AtIRL
AtIRL2P25F02	AtIRL2	AtIRL
AtIRL2P25F03	AtIRL2	AtIRL
AtIRL2P25F05	AtIRL2	AtIRL
AtIRL2P25F07	AtIRL2	AtIRL
AtIRL2P25F08	AtIRL2	AtIRL
AtIRL2P25G01	AtIRL2	AtIRL
AtIRL2P25G02	AtIRL2	AtIRL
AtIRL2P25G03	AtIRL2	AtIRL
AtIRL2P25G06	AtIRL2	AtIRL
AtIRL2P25G08	AtIRL2	AtIRL
AtIRL2P25G12	AtIRL2	AtIRL
AtIRL2P25H02	AtIRL2	AtIRL
AtIRL2P25H04	AtIRL2	AtIRL
AtIRL2P25H05	AtIRL2	AtIRL
AtIRL2P25H07	AtIRL2	AtIRL
AtIRL2P25H08	AtIRL2	AtIRL
AtIRL2P25H09	AtIRL2	AtIRL
AtIRL2P25H12	AtIRL2	AtIRL
AtIRL2P26A01	AtIRL2	AtIRL
AtIRL2P26A04	AtIRL2	AtIRL
AtIRL2P26A05	AtIRL2	AtIRL
AtIRL2P26A07	AtIRL2	AtIRL
AtIRL2P26A08	AtIRL2	AtIRL
AtIRL2P26A10	AtIRL2	AtIRL
AtIRL2P26A11	AtIRL2	AtIRL
AtIRL2P26A12	AtIRL2	AtIRL
AtIRL2P26B01	AtIRL2	AtIRL
AtIRL2P26B02	AtIRL2	AtIRL
AtIRL2P26B03	AtIRL2	AtIRL
AtIRL2P26B04	AtIRL2	AtIRL
AtIRL2P26B05	AtIRL2	AtIRL
AtIRL2P26B07	AtIRL2	AtIRL
AtIRL2P26B09	AtIRL2	AtIRL
AtIRL2P26B11	AtIRL2	AtIRL
AtIRL2P26B12	AtIRL2	AtIRL
AtIRL2P26C01	AtIRL2	AtIRL
AtIRL2P26C02	AtIRL2	AtIRL
AtIRL2P26C03	AtIRL2	AtIRL
AtIRL2P26C04	AtIRL2	AtIRL
AtIRL2P26C05	AtIRL2	AtIRL
AtIRL2P26C07	AtIRL2	AtIRL
AtIRL2P26C09	AtIRL2	AtIRL
AtIRL2P26C10	AtIRL2	AtIRL
AtIRL2P26C11	AtIRL2	AtIRL
AtIRL2P26D02	AtIRL2	AtIRL
AtIRL2P26D03	AtIRL2	AtIRL
AtIRL2P26D05	AtIRL2	AtIRL
AtIRL2P26D06	AtIRL2	AtIRL
AtIRL2P26D07	AtIRL2	AtIRL
AtIRL2P26D08	AtIRL2	AtIRL
AtIRL2P26D09	AtIRL2	AtIRL
AtIRL2P26E01	AtIRL2	AtIRL
AtIRL2P26E02	AtIRL2	AtIRL
AtIRL2P26E03	AtIRL2	AtIRL
AtIRL2P26E04	AtIRL2	AtIRL
AtIRL2P26E05	AtIRL2	AtIRL
AtIRL2P26E06	AtIRL2	AtIRL
AtIRL2P26E07	AtIRL2	AtIRL
AtIRL2P26E08	AtIRL2	AtIRL
AtIRL2P26E09	AtIRL2	AtIRL
AtIRL2P26E10	AtIRL2	AtIRL
AtIRL2P26E11	AtIRL2	AtIRL
AtIRL2P26E12	AtIRL2	AtIRL
AtIRL2P26F01	AtIRL2	AtIRL
AtIRL2P26F02	AtIRL2	AtIRL
AtIRL2P26F03	AtIRL2	AtIRL
AtIRL2P26F04	AtIRL2	AtIRL
AtIRL2P26F05	AtIRL2	AtIRL
AtIRL2P26F06	AtIRL2	AtIRL
AtIRL2P26F07	AtIRL2	AtIRL
AtIRL2P26F08	AtIRL2	AtIRL
AtIRL2P26F09	AtIRL2	AtIRL
AtIRL2P26F11	AtIRL2	AtIRL
AtIRL2P26F12	AtIRL2	AtIRL
AtIRL2P26G01	AtIRL2	AtIRL
AtIRL2P26G02	AtIRL2	AtIRL
AtIRL2P26G05	AtIRL2	AtIRL
AtIRL2P26G06	AtIRL2	AtIRL
AtIRL2P26G11	AtIRL2	AtIRL
AtIRL2P26H01	AtIRL2	AtIRL
AtIRL2P26H02	AtIRL2	AtIRL
AtIRL2P26H03	AtIRL2	AtIRL
AtIRL2P26H04	AtIRL2	AtIRL
AtIRL2P26H06	AtIRL2	AtIRL
AtIRL2P26H07	AtIRL2	AtIRL
AtIRL2P26H08	AtIRL2	AtIRL
AtIRL2P26H10	AtIRL2	AtIRL
AtIRL2P26H11	AtIRL2	AtIRL
AtIRL2P26H12	AtIRL2	AtIRL
AtIRL2P27A01	AtIRL2	AtIRL
AtIRL2P27A04	AtIRL2	AtIRL
AtIRL2P27A06	AtIRL2	AtIRL
AtIRL2P27A07	AtIRL2	AtIRL
AtIRL2P27A10	AtIRL2	AtIRL
AtIRL2P27A11	AtIRL2	AtIRL
AtIRL2P27A12	AtIRL2	AtIRL
AtIRL2P27B01	AtIRL2	AtIRL
AtIRL2P27B05	AtIRL2	AtIRL
AtIRL2P27B08	AtIRL2	AtIRL
AtIRL2P27B09	AtIRL2	AtIRL
AtIRL2P27B11	AtIRL2	AtIRL
AtIRL2P27B12	AtIRL2	AtIRL
AtIRL2P27C01	AtIRL2	AtIRL
AtIRL2P27C03	AtIRL2	AtIRL
AtIRL2P27C04	AtIRL2	AtIRL
AtIRL2P27C05	AtIRL2	AtIRL
AtIRL2P27C06	AtIRL2	AtIRL
AtIRL2P27C07	AtIRL2	AtIRL
AtIRL2P27C09	AtIRL2	AtIRL
AtIRL2P27C10	AtIRL2	AtIRL
AtIRL2P27C11	AtIRL2	AtIRL
AtIRL2P27C12	AtIRL2	AtIRL
AtIRL2P27D01	AtIRL2	AtIRL
AtIRL2P27D02	AtIRL2	AtIRL
AtIRL2P27D03	AtIRL2	AtIRL
AtIRL2P27D04	AtIRL2	AtIRL
AtIRL2P27D05	AtIRL2	AtIRL
AtIRL2P27D06	AtIRL2	AtIRL
AtIRL2P27D07	AtIRL2	AtIRL
AtIRL2P27D09	AtIRL2	AtIRL
AtIRL2P27D11	AtIRL2	AtIRL
AtIRL2P27D12	AtIRL2	AtIRL
AtIRL2P27E01	AtIRL2	AtIRL
AtIRL2P27E02	AtIRL2	AtIRL
AtIRL2P27E04	AtIRL2	AtIRL
AtIRL2P27E05	AtIRL2	AtIRL
AtIRL2P27E06	AtIRL2	AtIRL
AtIRL2P27E08	AtIRL2	AtIRL
AtIRL2P27E09	AtIRL2	AtIRL
AtIRL2P27E11	AtIRL2	AtIRL
AtIRL2P27E12	AtIRL2	AtIRL
AtIRL2P27F04	AtIRL2	AtIRL
AtIRL2P27F06	AtIRL2	AtIRL
AtIRL2P27F07	AtIRL2	AtIRL
AtIRL2P27F08	AtIRL2	AtIRL
AtIRL2P27F09	AtIRL2	AtIRL
AtIRL2P27F12	AtIRL2	AtIRL
AtIRL2P27G01	AtIRL2	AtIRL
AtIRL2P27G02	AtIRL2	AtIRL
AtIRL2P27G04	AtIRL2	AtIRL
AtIRL2P27G05	AtIRL2	AtIRL
AtIRL2P27G07	AtIRL2	AtIRL
AtIRL2P27G08	AtIRL2	AtIRL
AtIRL2P27G09	AtIRL2	AtIRL
AtIRL2P27G12	AtIRL2	AtIRL
AtIRL2P27H01	AtIRL2	AtIRL
AtIRL2P27H02	AtIRL2	AtIRL
AtIRL2P27H03	AtIRL2	AtIRL
AtIRL2P27H04	AtIRL2	AtIRL
AtIRL2P27H07	AtIRL2	AtIRL
AtIRL2P27H08	AtIRL2	AtIRL
AtIRL2P27H09	AtIRL2	AtIRL
AtIRL2P27H10	AtIRL2	AtIRL
AtIRL2P27H12	AtIRL2	AtIRL
AtIRL2P28A03	AtIRL2	AtIRL
AtIRL2P28B02	AtIRL2	AtIRL
AtIRL2P28B10	AtIRL2	AtIRL
AtIRL2P28C04	AtIRL2	AtIRL
AtIRL2P28C07	AtIRL2	AtIRL
AtIRL2P28D04	AtIRL2	AtIRL
AtIRL2P28E05	AtIRL2	AtIRL
AtIRL2P28F02	AtIRL2	AtIRL
AtIRL2P28F03	AtIRL2	AtIRL
AtIRL2P28G06	AtIRL2	AtIRL
AtIRL2P28G11	AtIRL2	AtIRL
AtIRL2P28H02	AtIRL2	AtIRL
AtIRL2P28H09	AtIRL2	AtIRL
AtIRL2P29A01	AtIRL2	AtIRL
AtIRL2P29A03	AtIRL2	AtIRL
AtIRL2P29A05	AtIRL2	AtIRL
AtIRL2P29A07	AtIRL2	AtIRL
AtIRL2P29A11	AtIRL2	AtIRL
AtIRL2P29B02	AtIRL2	AtIRL
AtIRL2P29B05	AtIRL2	AtIRL
AtIRL2P29B07	AtIRL2	AtIRL
AtIRL2P29B09	AtIRL2	AtIRL
AtIRL2P29B10	AtIRL2	AtIRL
AtIRL2P29B11	AtIRL2	AtIRL
AtIRL2P29B12	AtIRL2	AtIRL
AtIRL2P29C01	AtIRL2	AtIRL
AtIRL2P29C02	AtIRL2	AtIRL
AtIRL2P29C03	AtIRL2	AtIRL
AtIRL2P29C04	AtIRL2	AtIRL
AtIRL2P29C05	AtIRL2	AtIRL
AtIRL2P29C07	AtIRL2	AtIRL
AtIRL2P29C08	AtIRL2	AtIRL
AtIRL2P29C10	AtIRL2	AtIRL
AtIRL2P29D01	AtIRL2	AtIRL
AtIRL2P29D02	AtIRL2	AtIRL
AtIRL2P29D03	AtIRL2	AtIRL
AtIRL2P29D04	AtIRL2	AtIRL
AtIRL2P29D05	AtIRL2	AtIRL
AtIRL2P29D06	AtIRL2	AtIRL
AtIRL2P29D08	AtIRL2	AtIRL
AtIRL2P29D10	AtIRL2	AtIRL
AtIRL2P29D11	AtIRL2	AtIRL
AtIRL2P29E01	AtIRL2	AtIRL
AtIRL2P29E02	AtIRL2	AtIRL
AtIRL2P29E04	AtIRL2	AtIRL
AtIRL2P29E05	AtIRL2	AtIRL
AtIRL2P29E06	AtIRL2	AtIRL
AtIRL2P29E08	AtIRL2	AtIRL
AtIRL2P29E11	AtIRL2	AtIRL
AtIRL2P29F02	AtIRL2	AtIRL
AtIRL2P29F03	AtIRL2	AtIRL
AtIRL2P29F06	AtIRL2	AtIRL
AtIRL2P29F09	AtIRL2	AtIRL
AtIRL2P29G02	AtIRL2	AtIRL
AtIRL2P29G03	AtIRL2	AtIRL
AtIRL2P29G05	AtIRL2	AtIRL
AtIRL2P29G11	AtIRL2	AtIRL
AtIRL2P29G12	AtIRL2	AtIRL
AtIRL2P29H01	AtIRL2	AtIRL
AtIRL2P29H02	AtIRL2	AtIRL
AtIRL2P29H03	AtIRL2	AtIRL
AtIRL2P29H04	AtIRL2	AtIRL
AtIRL2P29H05	AtIRL2	AtIRL
AtIRL2P29H06	AtIRL2	AtIRL
AtIRL2P29H09	AtIRL2	AtIRL
AtIRL2P29H10	AtIRL2	AtIRL
AtIRL2P29H11	AtIRL2	AtIRL
AtIRL2P30A02	AtIRL2	AtIRL
AtIRL2P30A04	AtIRL2	AtIRL
AtIRL2P30A10	AtIRL2	AtIRL
AtIRL2P30B01	AtIRL2	AtIRL
AtIRL2P30B08	AtIRL2	AtIRL
AtIRL2P30B10	AtIRL2	AtIRL
AtIRL2P30B12	AtIRL2	AtIRL
AtIRL2P30C02	AtIRL2	AtIRL
AtIRL2P30C04	AtIRL2	AtIRL
AtIRL2P30C05	AtIRL2	AtIRL
AtIRL2P30C06	AtIRL2	AtIRL
AtIRL2P30C09	AtIRL2	AtIRL
AtIRL2P30C10	AtIRL2	AtIRL
AtIRL2P30D03	AtIRL2	AtIRL
AtIRL2P30D04	AtIRL2	AtIRL
AtIRL2P30D06	AtIRL2	AtIRL
AtIRL2P30D07	AtIRL2	AtIRL
AtIRL2P30D10	AtIRL2	AtIRL
AtIRL2P30D12	AtIRL2	AtIRL
AtIRL2P30E02	AtIRL2	AtIRL
AtIRL2P30E03	AtIRL2	AtIRL
AtIRL2P30E04	AtIRL2	AtIRL
AtIRL2P30E07	AtIRL2	AtIRL
AtIRL2P30E08	AtIRL2	AtIRL
AtIRL2P30E11	AtIRL2	AtIRL
AtIRL2P30E12	AtIRL2	AtIRL
AtIRL2P30F01	AtIRL2	AtIRL
AtIRL2P30F03	AtIRL2	AtIRL
AtIRL2P30F05	AtIRL2	AtIRL
AtIRL2P30F09	AtIRL2	AtIRL
AtIRL2P30F11	AtIRL2	AtIRL
AtIRL2P30F12	AtIRL2	AtIRL
AtIRL2P30G04	AtIRL2	AtIRL
AtIRL2P30G05	AtIRL2	AtIRL
AtIRL2P30G06	AtIRL2	AtIRL
AtIRL2P30G07	AtIRL2	AtIRL
AtIRL2P30G12	AtIRL2	AtIRL
AtIRL2P30H02	AtIRL2	AtIRL
AtIRL2P30H06	AtIRL2	AtIRL
AtIRL2P30H11	AtIRL2	AtIRL
AtIRL2P30H12	AtIRL2	AtIRL
AtIRL2P31A07	AtIRL2	AtIRL
AtIRL2P31A10	AtIRL2	AtIRL
AtIRL2P31A12	AtIRL2	AtIRL
AtIRL2P31B01	AtIRL2	AtIRL
AtIRL2P31B02	AtIRL2	AtIRL
AtIRL2P31B03	AtIRL2	AtIRL
AtIRL2P31B04	AtIRL2	AtIRL
AtIRL2P31B10	AtIRL2	AtIRL
AtIRL2P31B11	AtIRL2	AtIRL
AtIRL2P31B12	AtIRL2	AtIRL
AtIRL2P31C05	AtIRL2	AtIRL
AtIRL2P31C07	AtIRL2	AtIRL
AtIRL2P31C09	AtIRL2	AtIRL
AtIRL2P31C10	AtIRL2	AtIRL
AtIRL2P31D01	AtIRL2	AtIRL
AtIRL2P31D04	AtIRL2	AtIRL
AtIRL2P31D09	AtIRL2	AtIRL
AtIRL2P31E04	AtIRL2	AtIRL
AtIRL2P31E06	AtIRL2	AtIRL
AtIRL2P31E08	AtIRL2	AtIRL
AtIRL2P31F01	AtIRL2	AtIRL
AtIRL2P31F03	AtIRL2	AtIRL
AtIRL2P31F05	AtIRL2	AtIRL
AtIRL2P31F07	AtIRL2	AtIRL
AtIRL2P31F08	AtIRL2	AtIRL
AtIRL2P31F11	AtIRL2	AtIRL
AtIRL2P31G01	AtIRL2	AtIRL
AtIRL2P31G02	AtIRL2	AtIRL
AtIRL2P31G12	AtIRL2	AtIRL
AtIRL2P31H01	AtIRL2	AtIRL
AtIRL2P31H02	AtIRL2	AtIRL
AtIRL2P31H03	AtIRL2	AtIRL
AtIRL2P31H04	AtIRL2	AtIRL
AtIRL2P31H05	AtIRL2	AtIRL
AtIRL2P31H07	AtIRL2	AtIRL
AtIRL2P31H08	AtIRL2	AtIRL
AtIRL2P31H09	AtIRL2	AtIRL
AtIRL2P31H12	AtIRL2	AtIRL
AtIRL2P32A02	AtIRL2	AtIRL
AtIRL2P32A03	AtIRL2	AtIRL
AtIRL2P32A05	AtIRL2	AtIRL
AtIRL2P32A07	AtIRL2	AtIRL
AtIRL2P32A09	AtIRL2	AtIRL
AtIRL2P32B02	AtIRL2	AtIRL
AtIRL2P32B04	AtIRL2	AtIRL
AtIRL2P32B09	AtIRL2	AtIRL
AtIRL2P32B12	AtIRL2	AtIRL
AtIRL2P32C01	AtIRL2	AtIRL
AtIRL2P32C04	AtIRL2	AtIRL
AtIRL2P32C07	AtIRL2	AtIRL
AtIRL2P32C08	AtIRL2	AtIRL
AtIRL2P32C09	AtIRL2	AtIRL
AtIRL2P32D01	AtIRL2	AtIRL
AtIRL2P32D03	AtIRL2	AtIRL
AtIRL2P32D04	AtIRL2	AtIRL
AtIRL2P32D05	AtIRL2	AtIRL
AtIRL2P32D06	AtIRL2	AtIRL
AtIRL2P32D09	AtIRL2	AtIRL
AtIRL2P32E04	AtIRL2	AtIRL
AtIRL2P32E07	AtIRL2	AtIRL
AtIRL2P32E10	AtIRL2	AtIRL
AtIRL2P32E11	AtIRL2	AtIRL
AtIRL2P32F01	AtIRL2	AtIRL
AtIRL2P32F03	AtIRL2	AtIRL
AtIRL2P32F08	AtIRL2	AtIRL
AtIRL2P32F09	AtIRL2	AtIRL
AtIRL2P32G02	AtIRL2	AtIRL
AtIRL2P32G05	AtIRL2	AtIRL
AtIRL2P32G09	AtIRL2	AtIRL
AtIRL2P32G12	AtIRL2	AtIRL
AtIRL2P32H03	AtIRL2	AtIRL
AtIRL2P32H06	AtIRL2	AtIRL
AtIRL2P32H08	AtIRL2	AtIRL
AtIRL2P32H10	AtIRL2	AtIRL
AtIRL3P33A01	AtIRL3	AtIRL
AtIRL3P33A02	AtIRL3	AtIRL
AtIRL3P33A05	AtIRL3	AtIRL
AtIRL3P33A08	AtIRL3	AtIRL
AtIRL3P33A11	AtIRL3	AtIRL
AtIRL3P33B03	AtIRL3	AtIRL
AtIRL3P33B09	AtIRL3	AtIRL
AtIRL3P33B11	AtIRL3	AtIRL
AtIRL3P33B12	AtIRL3	AtIRL
AtIRL3P33C03	AtIRL3	AtIRL
AtIRL3P33C04	AtIRL3	AtIRL
AtIRL3P33C05	AtIRL3	AtIRL
AtIRL3P33C07	AtIRL3	AtIRL
AtIRL3P33C09	AtIRL3	AtIRL
AtIRL3P33D01	AtIRL3	AtIRL
AtIRL3P33D02	AtIRL3	AtIRL
AtIRL3P33D03	AtIRL3	AtIRL
AtIRL3P33D04	AtIRL3	AtIRL
AtIRL3P33D05	AtIRL3	AtIRL
AtIRL3P33D06	AtIRL3	AtIRL
AtIRL3P33D09	AtIRL3	AtIRL
AtIRL3P33E01	AtIRL3	AtIRL
AtIRL3P33E03	AtIRL3	AtIRL
AtIRL3P33E04	AtIRL3	AtIRL
AtIRL3P33E05	AtIRL3	AtIRL
AtIRL3P33E07	AtIRL3	AtIRL
AtIRL3P33E11	AtIRL3	AtIRL
AtIRL3P33E12	AtIRL3	AtIRL
AtIRL3P33F04	AtIRL3	AtIRL
AtIRL3P33F05	AtIRL3	AtIRL
AtIRL3P33F07	AtIRL3	AtIRL
AtIRL3P33F08	AtIRL3	AtIRL
AtIRL3P33F09	AtIRL3	AtIRL
AtIRL3P33F12	AtIRL3	AtIRL
AtIRL3P33G05	AtIRL3	AtIRL
AtIRL3P33G06	AtIRL3	AtIRL
AtIRL3P33G08	AtIRL3	AtIRL
AtIRL3P33G09	AtIRL3	AtIRL
AtIRL3P33G11	AtIRL3	AtIRL
AtIRL3P33G12	AtIRL3	AtIRL
AtIRL3P33H03	AtIRL3	AtIRL
AtIRL3P33H06	AtIRL3	AtIRL
AtIRL3P33H07	AtIRL3	AtIRL
AtIRL3P33H08	AtIRL3	AtIRL
AtIRL3P33H09	AtIRL3	AtIRL
AtIRL3P33H12	AtIRL3	AtIRL
AtIRL3P34A09	AtIRL3	AtIRL
AtIRL3P34A10	AtIRL3	AtIRL
AtIRL3P34A11	AtIRL3	AtIRL
AtIRL3P34B01	AtIRL3	AtIRL
AtIRL3P34B02	AtIRL3	AtIRL
AtIRL3P34B03	AtIRL3	AtIRL
AtIRL3P34B10	AtIRL3	AtIRL
AtIRL3P34B11	AtIRL3	AtIRL
AtIRL3P34B12	AtIRL3	AtIRL
AtIRL3P34C01	AtIRL3	AtIRL
AtIRL3P34C04	AtIRL3	AtIRL
AtIRL3P34C06	AtIRL3	AtIRL
AtIRL3P34C09	AtIRL3	AtIRL
AtIRL3P34C10	AtIRL3	AtIRL
AtIRL3P34C11	AtIRL3	AtIRL
AtIRL3P34D03	AtIRL3	AtIRL
AtIRL3P34D04	AtIRL3	AtIRL
AtIRL3P34D05	AtIRL3	AtIRL
AtIRL3P34D07	AtIRL3	AtIRL
AtIRL3P34D11	AtIRL3	AtIRL
AtIRL3P34D12	AtIRL3	AtIRL
AtIRL3P34E02	AtIRL3	AtIRL
AtIRL3P34E03	AtIRL3	AtIRL
AtIRL3P34E04	AtIRL3	AtIRL
AtIRL3P34E05	AtIRL3	AtIRL
AtIRL3P34E06	AtIRL3	AtIRL
AtIRL3P34E07	AtIRL3	AtIRL
AtIRL3P34E09	AtIRL3	AtIRL
AtIRL3P34E12	AtIRL3	AtIRL
AtIRL3P34F01	AtIRL3	AtIRL
AtIRL3P34F02	AtIRL3	AtIRL
AtIRL3P34F03	AtIRL3	AtIRL
AtIRL3P34F04	AtIRL3	AtIRL
AtIRL3P34F08	AtIRL3	AtIRL
AtIRL3P34F09	AtIRL3	AtIRL
AtIRL3P34F11	AtIRL3	AtIRL
AtIRL3P34G02	AtIRL3	AtIRL
AtIRL3P34G05	AtIRL3	AtIRL
AtIRL3P34G06	AtIRL3	AtIRL
AtIRL3P34G08	AtIRL3	AtIRL
AtIRL3P34G11	AtIRL3	AtIRL
AtIRL3P34H01	AtIRL3	AtIRL
AtIRL3P34H02	AtIRL3	AtIRL
AtIRL3P34H03	AtIRL3	AtIRL
AtIRL3P34H10	AtIRL3	AtIRL
AtIRL3P35A08	AtIRL3	AtIRL
AtIRL3P35A09	AtIRL3	AtIRL
AtIRL3P35A10	AtIRL3	AtIRL
AtIRL3P35A11	AtIRL3	AtIRL
AtIRL3P35B02	AtIRL3	AtIRL
AtIRL3P35B05	AtIRL3	AtIRL
AtIRL3P35B08	AtIRL3	AtIRL
AtIRL3P35B10	AtIRL3	AtIRL
AtIRL3P35B11	AtIRL3	AtIRL
AtIRL3P35B12	AtIRL3	AtIRL
AtIRL3P35C01	AtIRL3	AtIRL
AtIRL3P35C03	AtIRL3	AtIRL
AtIRL3P35C04	AtIRL3	AtIRL
AtIRL3P35C09	AtIRL3	AtIRL
AtIRL3P35D02	AtIRL3	AtIRL
AtIRL3P35D03	AtIRL3	AtIRL
AtIRL3P35D05	AtIRL3	AtIRL
AtIRL3P35D06	AtIRL3	AtIRL
AtIRL3P35D07	AtIRL3	AtIRL
AtIRL3P35D08	AtIRL3	AtIRL
AtIRL3P35D09	AtIRL3	AtIRL
AtIRL3P35D11	AtIRL3	AtIRL
AtIRL3P35E02	AtIRL3	AtIRL
AtIRL3P35E03	AtIRL3	AtIRL
AtIRL3P35E06	AtIRL3	AtIRL
AtIRL3P35E07	AtIRL3	AtIRL
AtIRL3P35E09	AtIRL3	AtIRL
AtIRL3P35E10	AtIRL3	AtIRL
AtIRL3P35E12	AtIRL3	AtIRL
AtIRL3P35F01	AtIRL3	AtIRL
AtIRL3P35F02	AtIRL3	AtIRL
AtIRL3P35F04	AtIRL3	AtIRL
AtIRL3P35F05	AtIRL3	AtIRL
AtIRL3P35F06	AtIRL3	AtIRL
AtIRL3P35F09	AtIRL3	AtIRL
AtIRL3P35F12	AtIRL3	AtIRL
AtIRL3P35G01	AtIRL3	AtIRL
AtIRL3P35G02	AtIRL3	AtIRL
AtIRL3P35G05	AtIRL3	AtIRL
AtIRL3P35G08	AtIRL3	AtIRL
AtIRL3P35G09	AtIRL3	AtIRL
AtIRL3P35G12	AtIRL3	AtIRL
AtIRL3P35H03	AtIRL3	AtIRL
AtIRL3P35H09	AtIRL3	AtIRL
AtIRL3P35H11	AtIRL3	AtIRL
AtIRL3P35H12	AtIRL3	AtIRL
AtIRL3P36A04	AtIRL3	AtIRL
AtIRL3P36A07	AtIRL3	AtIRL
AtIRL3P36A08	AtIRL3	AtIRL
AtIRL3P36B03	AtIRL3	AtIRL
AtIRL3P36B04	AtIRL3	AtIRL
AtIRL3P36B10	AtIRL3	AtIRL
AtIRL3P36B11	AtIRL3	AtIRL
AtIRL3P36B12	AtIRL3	AtIRL
AtIRL3P36C01	AtIRL3	AtIRL
AtIRL3P36C03	AtIRL3	AtIRL
AtIRL3P36C04	AtIRL3	AtIRL
AtIRL3P36C05	AtIRL3	AtIRL
AtIRL3P36C06	AtIRL3	AtIRL
AtIRL3P36C09	AtIRL3	AtIRL
AtIRL3P36C10	AtIRL3	AtIRL
AtIRL3P36D02	AtIRL3	AtIRL
AtIRL3P36D04	AtIRL3	AtIRL
AtIRL3P36D05	AtIRL3	AtIRL
AtIRL3P36D07	AtIRL3	AtIRL
AtIRL3P36D09	AtIRL3	AtIRL
AtIRL3P36E01	AtIRL3	AtIRL
AtIRL3P36E02	AtIRL3	AtIRL
AtIRL3P36E03	AtIRL3	AtIRL
AtIRL3P36E04	AtIRL3	AtIRL
AtIRL3P36E05	AtIRL3	AtIRL
AtIRL3P36E07	AtIRL3	AtIRL
AtIRL3P36E08	AtIRL3	AtIRL
AtIRL3P36F01	AtIRL3	AtIRL
AtIRL3P36F02	AtIRL3	AtIRL
AtIRL3P36F03	AtIRL3	AtIRL
AtIRL3P36F04	AtIRL3	AtIRL
AtIRL3P36F05	AtIRL3	AtIRL
AtIRL3P36F08	AtIRL3	AtIRL
AtIRL3P36F09	AtIRL3	AtIRL
AtIRL3P36G01	AtIRL3	AtIRL
AtIRL3P36G05	AtIRL3	AtIRL
AtIRL3P36G06	AtIRL3	AtIRL
AtIRL3P36G11	AtIRL3	AtIRL
AtIRL3P36G12	AtIRL3	AtIRL
AtIRL3P36H03	AtIRL3	AtIRL
AtIRL3P36H06	AtIRL3	AtIRL
AtIRL3P36H08	AtIRL3	AtIRL
AtIRL3P36H09	AtIRL3	AtIRL
AtIRL3P36H12	AtIRL3	AtIRL
AtIRL3P37A01	AtIRL3	AtIRL
AtIRL3P37A05	AtIRL3	AtIRL
AtIRL3P37A08	AtIRL3	AtIRL
AtIRL3P37A09	AtIRL3	AtIRL
AtIRL3P37B01	AtIRL3	AtIRL
AtIRL3P37B03	AtIRL3	AtIRL
AtIRL3P37B04	AtIRL3	AtIRL
AtIRL3P37B05	AtIRL3	AtIRL
AtIRL3P37B11	AtIRL3	AtIRL
AtIRL3P37B12	AtIRL3	AtIRL
AtIRL3P37C02	AtIRL3	AtIRL
AtIRL3P37C03	AtIRL3	AtIRL
AtIRL3P37C04	AtIRL3	AtIRL
AtIRL3P37C05	AtIRL3	AtIRL
AtIRL3P37C06	AtIRL3	AtIRL
AtIRL3P37D03	AtIRL3	AtIRL
AtIRL3P37D04	AtIRL3	AtIRL
AtIRL3P37D05	AtIRL3	AtIRL
AtIRL3P37D06	AtIRL3	AtIRL
AtIRL3P37D07	AtIRL3	AtIRL
AtIRL3P37D11	AtIRL3	AtIRL
AtIRL3P37E02	AtIRL3	AtIRL
AtIRL3P37E08	AtIRL3	AtIRL
AtIRL3P37E11	AtIRL3	AtIRL
AtIRL3P37E12	AtIRL3	AtIRL
AtIRL3P37F01	AtIRL3	AtIRL
AtIRL3P37F02	AtIRL3	AtIRL
AtIRL3P37F03	AtIRL3	AtIRL
AtIRL3P37F04	AtIRL3	AtIRL
AtIRL3P37F05	AtIRL3	AtIRL
AtIRL3P37F06	AtIRL3	AtIRL
AtIRL3P37F08	AtIRL3	AtIRL
AtIRL3P37F09	AtIRL3	AtIRL
AtIRL3P37F12	AtIRL3	AtIRL
AtIRL3P37G02	AtIRL3	AtIRL
AtIRL3P37G04	AtIRL3	AtIRL
AtIRL3P37G06	AtIRL3	AtIRL
AtIRL3P37G09	AtIRL3	AtIRL
AtIRL3P37G12	AtIRL3	AtIRL
AtIRL3P37H01	AtIRL3	AtIRL
AtIRL3P37H03	AtIRL3	AtIRL
AtIRL3P37H04	AtIRL3	AtIRL
AtIRL3P37H09	AtIRL3	AtIRL
AtIRL3P37H10	AtIRL3	AtIRL
AtIRL3P38A02	AtIRL3	AtIRL
AtIRL3P38A03	AtIRL3	AtIRL
AtIRL3P38A11	AtIRL3	AtIRL
AtIRL3P38B02	AtIRL3	AtIRL
AtIRL3P38B04	AtIRL3	AtIRL
AtIRL3P38B05	AtIRL3	AtIRL
AtIRL3P38B09	AtIRL3	AtIRL
AtIRL3P38B10	AtIRL3	AtIRL
AtIRL3P38B11	AtIRL3	AtIRL
AtIRL3P38B12	AtIRL3	AtIRL
AtIRL3P38C02	AtIRL3	AtIRL
AtIRL3P38C07	AtIRL3	AtIRL
AtIRL3P38C10	AtIRL3	AtIRL
AtIRL3P38C11	AtIRL3	AtIRL
AtIRL3P38D03	AtIRL3	AtIRL
AtIRL3P38D04	AtIRL3	AtIRL
AtIRL3P38D05	AtIRL3	AtIRL
AtIRL3P38D06	AtIRL3	AtIRL
AtIRL3P38D07	AtIRL3	AtIRL
AtIRL3P38D11	AtIRL3	AtIRL
AtIRL3P38E03	AtIRL3	AtIRL
AtIRL3P38E04	AtIRL3	AtIRL
AtIRL3P38E06	AtIRL3	AtIRL
AtIRL3P38E07	AtIRL3	AtIRL
AtIRL3P38E11	AtIRL3	AtIRL
AtIRL3P38E12	AtIRL3	AtIRL
AtIRL3P38F02	AtIRL3	AtIRL
AtIRL3P38F04	AtIRL3	AtIRL
AtIRL3P38F05	AtIRL3	AtIRL
AtIRL3P38F06	AtIRL3	AtIRL
AtIRL3P38F07	AtIRL3	AtIRL
AtIRL3P38F08	AtIRL3	AtIRL
AtIRL3P38F09	AtIRL3	AtIRL
AtIRL3P38G02	AtIRL3	AtIRL
AtIRL3P38G05	AtIRL3	AtIRL
AtIRL3P38G06	AtIRL3	AtIRL
AtIRL3P38G08	AtIRL3	AtIRL
AtIRL3P38G11	AtIRL3	AtIRL
AtIRL3P38G12	AtIRL3	AtIRL
AtIRL3P38H01	AtIRL3	AtIRL
AtIRL3P38H02	AtIRL3	AtIRL
AtIRL3P38H03	AtIRL3	AtIRL
AtIRL3P38H04	AtIRL3	AtIRL
AtIRL3P38H06	AtIRL3	AtIRL
AtIRL3P38H08	AtIRL3	AtIRL
AtIRL3P39A01	AtIRL3	AtIRL
AtIRL3P39A02	AtIRL3	AtIRL
AtIRL3P39A04	AtIRL3	AtIRL
AtIRL3P39A05	AtIRL3	AtIRL
AtIRL3P39A07	AtIRL3	AtIRL
AtIRL3P39A09	AtIRL3	AtIRL
AtIRL3P39A10	AtIRL3	AtIRL
AtIRL3P39B01	AtIRL3	AtIRL
AtIRL3P39B02	AtIRL3	AtIRL
AtIRL3P39B04	AtIRL3	AtIRL
AtIRL3P39B05	AtIRL3	AtIRL
AtIRL3P39B06	AtIRL3	AtIRL
AtIRL3P39B08	AtIRL3	AtIRL
AtIRL3P39B12	AtIRL3	AtIRL
AtIRL3P39C01	AtIRL3	AtIRL
AtIRL3P39C02	AtIRL3	AtIRL
AtIRL3P39C03	AtIRL3	AtIRL
AtIRL3P39C06	AtIRL3	AtIRL
AtIRL3P39C07	AtIRL3	AtIRL
AtIRL3P39C09	AtIRL3	AtIRL
AtIRL3P39C10	AtIRL3	AtIRL
AtIRL3P39C11	AtIRL3	AtIRL
AtIRL3P39C12	AtIRL3	AtIRL
AtIRL3P39D01	AtIRL3	AtIRL
AtIRL3P39D05	AtIRL3	AtIRL
AtIRL3P39D07	AtIRL3	AtIRL
AtIRL3P39D09	AtIRL3	AtIRL
AtIRL3P39E01	AtIRL3	AtIRL
AtIRL3P39E02	AtIRL3	AtIRL
AtIRL3P39E03	AtIRL3	AtIRL
AtIRL3P39E04	AtIRL3	AtIRL
AtIRL3P39E07	AtIRL3	AtIRL
AtIRL3P39E08	AtIRL3	AtIRL
AtIRL3P39E09	AtIRL3	AtIRL
AtIRL3P39E12	AtIRL3	AtIRL
AtIRL3P39F01	AtIRL3	AtIRL
AtIRL3P39F02	AtIRL3	AtIRL
AtIRL3P39F08	AtIRL3	AtIRL
AtIRL3P39F12	AtIRL3	AtIRL
AtIRL3P39G01	AtIRL3	AtIRL
AtIRL3P39G02	AtIRL3	AtIRL
AtIRL3P39G03	AtIRL3	AtIRL
AtIRL3P39G04	AtIRL3	AtIRL
AtIRL3P39G05	AtIRL3	AtIRL
AtIRL3P39G08	AtIRL3	AtIRL
AtIRL3P39H02	AtIRL3	AtIRL
AtIRL3P39H05	AtIRL3	AtIRL
AtIRL3P39H09	AtIRL3	AtIRL
AtIRL3P40A02	AtIRL3	AtIRL
AtIRL3P40A11	AtIRL3	AtIRL
AtIRL3P40B03	AtIRL3	AtIRL
AtIRL3P40B05	AtIRL3	AtIRL
AtIRL3P40B12	AtIRL3	AtIRL
AtIRL3P40C03	AtIRL3	AtIRL
AtIRL3P40C07	AtIRL3	AtIRL
AtIRL3P40C10	AtIRL3	AtIRL
AtIRL3P40D01	AtIRL3	AtIRL
AtIRL3P40D02	AtIRL3	AtIRL
AtIRL3P40D03	AtIRL3	AtIRL
AtIRL3P40D04	AtIRL3	AtIRL
AtIRL3P40D05	AtIRL3	AtIRL
AtIRL3P40D08	AtIRL3	AtIRL
AtIRL3P40D09	AtIRL3	AtIRL
AtIRL3P40E01	AtIRL3	AtIRL
AtIRL3P40E02	AtIRL3	AtIRL
AtIRL3P40E08	AtIRL3	AtIRL
AtIRL3P40E12	AtIRL3	AtIRL
AtIRL3P40F01	AtIRL3	AtIRL
AtIRL3P40F02	AtIRL3	AtIRL
AtIRL3P40F08	AtIRL3	AtIRL
AtIRL3P40F09	AtIRL3	AtIRL
AtIRL3P40G02	AtIRL3	AtIRL
AtIRL3P40G11	AtIRL3	AtIRL
AtIRL3P40G12	AtIRL3	AtIRL
AtIRL3P40H01	AtIRL3	AtIRL
AtIRL3P40H02	AtIRL3	AtIRL
AtIRL3P40H03	AtIRL3	AtIRL
AtIRL3P40H06	AtIRL3	AtIRL
AtIRL3P40H07	AtIRL3	AtIRL
AtIRL3P40H08	AtIRL3	AtIRL
AtIRL3P40H09	AtIRL3	AtIRL
AtIRL3P40H10	AtIRL3	AtIRL
AtIRL3P40H12	AtIRL3	AtIRL
AtIRL3P41A01	AtIRL3	AtIRL
AtIRL3P41A03	AtIRL3	AtIRL
AtIRL3P41A07	AtIRL3	AtIRL
AtIRL3P41A08	AtIRL3	AtIRL
AtIRL3P41A10	AtIRL3	AtIRL
AtIRL3P41A11	AtIRL3	AtIRL
AtIRL3P41B03	AtIRL3	AtIRL
AtIRL3P41B04	AtIRL3	AtIRL
AtIRL3P41B07	AtIRL3	AtIRL
AtIRL3P41B11	AtIRL3	AtIRL
AtIRL3P41B12	AtIRL3	AtIRL
AtIRL3P41C02	AtIRL3	AtIRL
AtIRL3P41C04	AtIRL3	AtIRL
AtIRL3P41C05	AtIRL3	AtIRL
AtIRL3P41C07	AtIRL3	AtIRL
AtIRL3P41C09	AtIRL3	AtIRL
AtIRL3P41C10	AtIRL3	AtIRL
AtIRL3P41C11	AtIRL3	AtIRL
AtIRL3P41D02	AtIRL3	AtIRL
AtIRL3P41D03	AtIRL3	AtIRL
AtIRL3P41D04	AtIRL3	AtIRL
AtIRL3P41D06	AtIRL3	AtIRL
AtIRL3P41D07	AtIRL3	AtIRL
AtIRL3P41D09	AtIRL3	AtIRL
AtIRL3P41D10	AtIRL3	AtIRL
AtIRL3P41D11	AtIRL3	AtIRL
AtIRL3P41E01	AtIRL3	AtIRL
AtIRL3P41E02	AtIRL3	AtIRL
AtIRL3P41E03	AtIRL3	AtIRL
AtIRL3P41E04	AtIRL3	AtIRL
AtIRL3P41E06	AtIRL3	AtIRL
AtIRL3P41E07	AtIRL3	AtIRL
AtIRL3P41E09	AtIRL3	AtIRL
AtIRL3P41E10	AtIRL3	AtIRL
AtIRL3P41E11	AtIRL3	AtIRL
AtIRL3P41E12	AtIRL3	AtIRL
AtIRL3P41F04	AtIRL3	AtIRL
AtIRL3P41F06	AtIRL3	AtIRL
AtIRL3P41F12	AtIRL3	AtIRL
AtIRL3P41G01	AtIRL3	AtIRL
AtIRL3P41G02	AtIRL3	AtIRL
AtIRL3P41G11	AtIRL3	AtIRL
AtIRL3P41G12	AtIRL3	AtIRL
AtIRL3P41H01	AtIRL3	AtIRL
AtIRL3P41H02	AtIRL3	AtIRL
AtIRL3P41H04	AtIRL3	AtIRL
AtIRL3P41H05	AtIRL3	AtIRL
AtIRL3P41H06	AtIRL3	AtIRL
AtIRL3P41H07	AtIRL3	AtIRL
AtIRL3P41H08	AtIRL3	AtIRL
AtIRL3P41H09	AtIRL3	AtIRL
AtIRL3P41H12	AtIRL3	AtIRL
AtIRL3P42A01	AtIRL3	AtIRL
AtIRL3P42A03	AtIRL3	AtIRL
AtIRL3P42A07	AtIRL3	AtIRL
AtIRL3P42A10	AtIRL3	AtIRL
AtIRL3P42B01	AtIRL3	AtIRL
AtIRL3P42B09	AtIRL3	AtIRL
AtIRL3P42B11	AtIRL3	AtIRL
AtIRL3P42B12	AtIRL3	AtIRL
AtIRL3P42C02	AtIRL3	AtIRL
AtIRL3P42C09	AtIRL3	AtIRL
AtIRL3P42C10	AtIRL3	AtIRL
AtIRL3P42C11	AtIRL3	AtIRL
AtIRL3P42D02	AtIRL3	AtIRL
AtIRL3P42D03	AtIRL3	AtIRL
AtIRL3P42D04	AtIRL3	AtIRL
AtIRL3P42D05	AtIRL3	AtIRL
AtIRL3P42D09	AtIRL3	AtIRL
AtIRL3P42D10	AtIRL3	AtIRL
AtIRL3P42D11	AtIRL3	AtIRL
AtIRL3P42E04	AtIRL3	AtIRL
AtIRL3P42E12	AtIRL3	AtIRL
AtIRL3P42F01	AtIRL3	AtIRL
AtIRL3P42F03	AtIRL3	AtIRL
AtIRL3P42F04	AtIRL3	AtIRL
AtIRL3P42F06	AtIRL3	AtIRL
AtIRL3P42F08	AtIRL3	AtIRL
AtIRL3P42F09	AtIRL3	AtIRL
AtIRL3P42F11	AtIRL3	AtIRL
AtIRL3P42G02	AtIRL3	AtIRL
AtIRL3P42G05	AtIRL3	AtIRL
AtIRL3P42G06	AtIRL3	AtIRL
AtIRL3P42G07	AtIRL3	AtIRL
AtIRL3P42G08	AtIRL3	AtIRL
AtIRL3P42G09	AtIRL3	AtIRL
AtIRL3P42G11	AtIRL3	AtIRL
AtIRL3P42H02	AtIRL3	AtIRL
AtIRL3P42H08	AtIRL3	AtIRL
AtIRL3P43A01	AtIRL3	AtIRL
AtIRL3P43A03	AtIRL3	AtIRL
AtIRL3P43A04	AtIRL3	AtIRL
AtIRL3P43A05	AtIRL3	AtIRL
AtIRL3P43A09	AtIRL3	AtIRL
AtIRL3P43A10	AtIRL3	AtIRL
AtIRL3P43B01	AtIRL3	AtIRL
AtIRL3P43B02	AtIRL3	AtIRL
AtIRL3P43B04	AtIRL3	AtIRL
AtIRL3P43B05	AtIRL3	AtIRL
AtIRL3P43B08	AtIRL3	AtIRL
AtIRL3P43B09	AtIRL3	AtIRL
AtIRL3P43B10	AtIRL3	AtIRL
AtIRL3P43B12	AtIRL3	AtIRL
AtIRL3P43C01	AtIRL3	AtIRL
AtIRL3P43C06	AtIRL3	AtIRL
AtIRL3P43C07	AtIRL3	AtIRL
AtIRL3P43C10	AtIRL3	AtIRL
AtIRL3P43C11	AtIRL3	AtIRL
AtIRL3P43D01	AtIRL3	AtIRL
AtIRL3P43D02	AtIRL3	AtIRL
AtIRL3P43D04	AtIRL3	AtIRL
AtIRL3P43D06	AtIRL3	AtIRL
AtIRL3P43D09	AtIRL3	AtIRL
AtIRL3P43D11	AtIRL3	AtIRL
AtIRL3P43D12	AtIRL3	AtIRL
AtIRL3P43E01	AtIRL3	AtIRL
AtIRL3P43E02	AtIRL3	AtIRL
AtIRL3P43E06	AtIRL3	AtIRL
AtIRL3P43E08	AtIRL3	AtIRL
AtIRL3P43E09	AtIRL3	AtIRL
AtIRL3P43E12	AtIRL3	AtIRL
AtIRL3P43F01	AtIRL3	AtIRL
AtIRL3P43F03	AtIRL3	AtIRL
AtIRL3P43F04	AtIRL3	AtIRL
AtIRL3P43F05	AtIRL3	AtIRL
AtIRL3P43F07	AtIRL3	AtIRL
AtIRL3P43F09	AtIRL3	AtIRL
AtIRL3P43G01	AtIRL3	AtIRL
AtIRL3P43G02	AtIRL3	AtIRL
AtIRL3P43G12	AtIRL3	AtIRL
AtIRL3P43H02	AtIRL3	AtIRL
AtIRL3P43H03	AtIRL3	AtIRL
AtIRL3P43H04	AtIRL3	AtIRL
AtIRL3P43H05	AtIRL3	AtIRL
AtIRL3P43H06	AtIRL3	AtIRL
AtIRL3P43H12	AtIRL3	AtIRL
AtIRL3P44A03	AtIRL3	AtIRL
AtIRL3P44A05	AtIRL3	AtIRL
AtIRL3P44A09	AtIRL3	AtIRL
AtIRL3P44A11	AtIRL3	AtIRL
AtIRL3P44B01	AtIRL3	AtIRL
AtIRL3P44B04	AtIRL3	AtIRL
AtIRL3P44B05	AtIRL3	AtIRL
AtIRL3P44B09	AtIRL3	AtIRL
AtIRL3P44B11	AtIRL3	AtIRL
AtIRL3P44B12	AtIRL3	AtIRL
AtIRL3P44C01	AtIRL3	AtIRL
AtIRL3P44C05	AtIRL3	AtIRL
AtIRL3P44C09	AtIRL3	AtIRL
AtIRL3P44C10	AtIRL3	AtIRL
AtIRL3P44D01	AtIRL3	AtIRL
AtIRL3P44D04	AtIRL3	AtIRL
AtIRL3P44D11	AtIRL3	AtIRL
AtIRL3P44E03	AtIRL3	AtIRL
AtIRL3P44E04	AtIRL3	AtIRL
AtIRL3P44E06	AtIRL3	AtIRL
AtIRL3P44E11	AtIRL3	AtIRL
AtIRL3P44F02	AtIRL3	AtIRL
AtIRL3P44F11	AtIRL3	AtIRL
AtIRL3P44G01	AtIRL3	AtIRL
AtIRL3P44G06	AtIRL3	AtIRL
AtIRL3P44G08	AtIRL3	AtIRL
AtIRL3P44G09	AtIRL3	AtIRL
AtIRL3P44H01	AtIRL3	AtIRL
AtIRL3P44H04	AtIRL3	AtIRL
AtIRL3P44H08	AtIRL3	AtIRL
AtIRL3P44H09	AtIRL3	AtIRL
AtIRL3P44H10	AtIRL3	AtIRL
AtIRL3P45A01	AtIRL3	AtIRL
AtIRL3P45A05	AtIRL3	AtIRL
AtIRL3P45A07	AtIRL3	AtIRL
AtIRL3P45A10	AtIRL3	AtIRL
AtIRL3P45A11	AtIRL3	AtIRL
AtIRL3P45B08	AtIRL3	AtIRL
AtIRL3P45B09	AtIRL3	AtIRL
AtIRL3P45B12	AtIRL3	AtIRL
AtIRL3P45C02	AtIRL3	AtIRL
AtIRL3P45C09	AtIRL3	AtIRL
AtIRL3P45C10	AtIRL3	AtIRL
AtIRL3P45C11	AtIRL3	AtIRL
AtIRL3P45D03	AtIRL3	AtIRL
AtIRL3P45D05	AtIRL3	AtIRL
AtIRL3P45D07	AtIRL3	AtIRL
AtIRL3P45D09	AtIRL3	AtIRL
AtIRL3P45D11	AtIRL3	AtIRL
AtIRL3P45E01	AtIRL3	AtIRL
AtIRL3P45E04	AtIRL3	AtIRL
AtIRL3P45E05	AtIRL3	AtIRL
AtIRL3P45E07	AtIRL3	AtIRL
AtIRL3P45E08	AtIRL3	AtIRL
AtIRL3P45E12	AtIRL3	AtIRL
AtIRL3P45F01	AtIRL3	AtIRL
AtIRL3P45F02	AtIRL3	AtIRL
AtIRL3P45F03	AtIRL3	AtIRL
AtIRL3P45F08	AtIRL3	AtIRL
AtIRL3P45F09	AtIRL3	AtIRL
AtIRL3P45F12	AtIRL3	AtIRL
AtIRL3P45G02	AtIRL3	AtIRL
AtIRL3P45G12	AtIRL3	AtIRL
AtIRL3P45H02	AtIRL3	AtIRL
AtIRL3P45H03	AtIRL3	AtIRL
AtIRL3P45H08	AtIRL3	AtIRL
AtIRL3P45H12	AtIRL3	AtIRL
AtIRL3P46A02	AtIRL3	AtIRL
AtIRL3P46A03	AtIRL3	AtIRL
AtIRL3P46A07	AtIRL3	AtIRL
AtIRL3P46A08	AtIRL3	AtIRL
AtIRL3P46A10	AtIRL3	AtIRL
AtIRL3P46B01	AtIRL3	AtIRL
AtIRL3P46B03	AtIRL3	AtIRL
AtIRL3P46B05	AtIRL3	AtIRL
AtIRL3P46B09	AtIRL3	AtIRL
AtIRL3P46B11	AtIRL3	AtIRL
AtIRL3P46B12	AtIRL3	AtIRL
AtIRL3P46C02	AtIRL3	AtIRL
AtIRL3P46C06	AtIRL3	AtIRL
AtIRL3P46C07	AtIRL3	AtIRL
AtIRL3P46C12	AtIRL3	AtIRL
AtIRL3P46D01	AtIRL3	AtIRL
AtIRL3P46D03	AtIRL3	AtIRL
AtIRL3P46D04	AtIRL3	AtIRL
AtIRL3P46D06	AtIRL3	AtIRL
AtIRL3P46D07	AtIRL3	AtIRL
AtIRL3P46D09	AtIRL3	AtIRL
AtIRL3P46D11	AtIRL3	AtIRL
AtIRL3P46E02	AtIRL3	AtIRL
AtIRL3P46E03	AtIRL3	AtIRL
AtIRL3P46E04	AtIRL3	AtIRL
AtIRL3P46E06	AtIRL3	AtIRL
AtIRL3P46E08	AtIRL3	AtIRL
AtIRL3P46F01	AtIRL3	AtIRL
AtIRL3P46F02	AtIRL3	AtIRL
AtIRL3P46F03	AtIRL3	AtIRL
AtIRL3P46F04	AtIRL3	AtIRL
AtIRL3P46F06	AtIRL3	AtIRL
AtIRL3P46F07	AtIRL3	AtIRL
AtIRL3P46F09	AtIRL3	AtIRL
AtIRL3P46F11	AtIRL3	AtIRL
AtIRL3P46G08	AtIRL3	AtIRL
AtIRL3P46G09	AtIRL3	AtIRL
[truncated: 18,114 more rows]

## Sheet: S1B
#SampleID	BarcodeSequence	LinkerPrimerSequence	ReversePrimer	PlantID	Description
AtIRL2and3_NC_root2	ACGTAC	AACMGGATTAGATACCCKG	ACGTCATCCCCACCTTCC	Plant_140	Inoculum_resequencing
AtIRL2and3_NC_root3	ACTGCA	AACMGGATTAGATACCCKG	ACGTCATCCCCACCTTCC	Plant_140	Inoculum_resequencing
AtIRL2and3_NC_root4	AGAGTC	AACMGGATTAGATACCCKG	ACGTCATCCCCACCTTCC	Plant_140	Inoculum_resequencing
AtIRL2and3_NC_root5	AGCTGA	AACMGGATTAGATACCCKG	ACGTCATCCCCACCTTCC	Plant_140	Inoculum_resequencing
AtIRL8and9_NC_root2	AGTCAG	AACMGGATTAGATACCCKG	ACGTCATCCCCACCTTCC	Plant_141	Inoculum_resequencing
AtIRL8and9_NC_root3	ATATCG	AACMGGATTAGATACCCKG	ACGTCATCCCCACCTTCC	Plant_141	Inoculum_resequencing
AtIRL8and9_NC_root4	ATCGAT	AACMGGATTAGATACCCKG	ACGTCATCCCCACCTTCC	Plant_141	Inoculum_resequencing
AtIRL8and9_NC_root5	ATGCTA	AACMGGATTAGATACCCKG	ACGTCATCCCCACCTTCC	Plant_141	Inoculum_resequencing

## Sheet: S1C
#SampleID	BarcodeSequence	LinkerPrimerSequence	ReversePrimer	PlantID	Description
AtIRL2P01A01	AACGCACGCTAGTACGAGTCGTCGAGTCAGACGCTCGACA	CAACMGGATTAGATACCCKG	ACGGGCGGTGTGTRC	Plant_140	TYG
AtIRL2P01A02	AACGCACGCTAGTACGAGTCGTCGAGTCAGAGACGCACTC	CAACMGGATTAGATACCCKG	ACGGGCGGTGTGTRC	Plant_140	TYG
AtIRL2P01A03	AACGCACGCTAGTACGAGTCGTCGAGTCAGAGCACTGTAG	CAACMGGATTAGATACCCKG	ACGGGCGGTGTGTRC	Plant_140	TYG
AtIRL2P01A04	AACGCACGCTAGTACGAGTCGTCGAGTCAGATCAGACACG	CAACMGGATTAGATACCCKG	ACGGGCGGTGTGTRC	Plant_140	TYG
AtIRL2P01A05	AACGCACGCTAGTACGAGTCGTCGAGTCAGATATCGCGAG	CAACMGGATTAGATACCCKG	ACGGGCGGTGTGTRC	Plant_140	TYG
AtIRL2P01A06	AACGCACGCTAGTACGAGTCGTCGAGTCAGCGTGTCTCTA	CAACMGGATTAGATACCCKG	ACGGGCGGTGTGTRC	Plant_140	TYG
AtIRL2P01A07	AACGCACGCTAGTACGAGTCGTCGAGTCAGCTCGCGTGTC	CAACMGGATTAGATACCCKG	ACGGGCGGTGTGTRC	Plant_140	TYG
AtIRL2P01A08	AACGCACGCTAGTACGAGTCGTCGAGTCAGTAGTATCAGC	CAACMGGATTAGATACCCKG	ACGGGCGGTGTGTRC	Plant_140	TYG
AtIRL2P01A09	AACGCACGCTAGTACGAGTCGTCGAGTCAGTCTCTATGCG	CAACMGGATTAGATACCCKG	ACGGGCGGTGTGTRC	Plant_140	TYG
AtIRL2P01A10	AACGCACGCTAGTACGAGTCGTCGAGTCAGTGATACGTCT	CAACMGGATTAGATACCCKG	ACGGGCGGTGTGTRC	Plant_140	TYG
AtIRL2P01A11	AACGCACGCTAGTACGAGTCGTCGAGTCAGTACTGAGCTA	CAACMGGATTAGATACCCKG	ACGGGCGGTGTGTRC	Plant_140	TYG
AtIRL2P01A12	AACGCACGCTAGTACGAGTCGTCGAGTCAGCATAGTAGTG	CAACMGGATTAGATACCCKG	ACGGGCGGTGTGTRC	Plant_140	TYG
AtIRL2P01B01	AACGCACGCTAGTACGAGTCGTCGAGTCAGCGAGAGATAC	CAACMGGATTAGATACCCKG	ACGGGCGGTGTGTRC	Plant_140	TYG
AtIRL2P01B02	AACGCACGCTAGTACGAGTCGTCGAGTCAGATACGACGTA	CAACMGGATTAGATACCCKG	ACGGGCGGTGTGTRC	Plant_140	TYG
AtIRL2P01B03	AACGCACGCTAGTACGAGTCGTCGAGTCAGTCACGTACTA	CAACMGGATTAGATACCCKG	ACGGGCGGTGTGTRC	Plant_140	TYG
AtIRL2P01B04	AACGCACGCTAGTACGAGTCGTCGAGTCAGCGTCTAGTAC	CAACMGGATTAGATACCCKG	ACGGGCGGTGTGTRC	Plant_140	TYG
AtIRL2P01B05	AACGCACGCTAGTACGAGTCGTCGAGTCAGTCTACGTAGC	CAACMGGATTAGATACCCKG	ACGGGCGGTGTGTRC	Plant_140	TYG
AtIRL2P01B06	AACGCACGCTAGTACGAGTCGTCGAGTCAGTGTACTACTC	CAACMGGATTAGATACCCKG	ACGGGCGGTGTGTRC	Plant_140	TYG
AtIRL2P01B07	AACGCACGCTAGTACGAGTCGTCGAGTCAGACGACTACAG	CAACMGGATTAGATACCCKG	ACGGGCGGTGTGTRC	Plant_140	TYG
AtIRL2P01B08	AACGCACGCTAGTACGAGTCGTCGAGTCAGCGTAGACTAG	CAACMGGATTAGATACCCKG	ACGGGCGGTGTGTRC	Plant_140	TYG
AtIRL2P01B09	AACGCACGCTAGTACGAGTCGTCGAGTCAGTACGAGTATG	CAACMGGATTAGATACCCKG	ACGGGCGGTGTGTRC	Plant_140	TYG
AtIRL2P01B10	AACGCACGCTAGTACGAGTCGTCGAGTCAGTACTCTCGTG	CAACMGGATTAGATACCCKG	ACGGGCGGTGTGTRC	Plant_140	TYG
AtIRL2P01B11	AACGCACGCTAGTACGAGTCGTCGAGTCAGTAGAGACGAG	CAACMGGATTAGATACCCKG	ACGGGCGGTGTGTRC	Plant_140	TYG
AtIRL2P01B12	AACGCACGCTAGTACGAGTCGTCGAGTCAGTCGTCGCTCG	CAACMGGATTAGATACCCKG	ACGGGCGGTGTGTRC	Plant_140	TYG
AtIRL2P01C01	AACGCACGCTAGTACGAGTCGTCGAGTCAGACATACGCGT	CAACMGGATTAGATACCCKG	ACGGGCGGTGTGTRC	Plant_140	TYG
AtIRL2P01C02	AACGCACGCTAGTACGAGTCGTCGAGTCAGACGCGAGTAT	CAACMGGATTAGATACCCKG	ACGGGCGGTGTGTRC	Plant_140	TYG
AtIRL2P01C03	AACGCACGCTAGTACGAGTCGTCGAGTCAGACTACTATGT	CAACMGGATTAGATACCCKG	ACGGGCGGTGTGTRC	Plant_140	TYG
AtIRL2P01C04	AACGCACGCTAGTACGAGTCGTCGAGTCAGACTGTACAGT	CAACMGGATTAGATACCCKG	ACGGGCGGTGTGTRC	Plant_140	TYG
AtIRL2P01C05	AACGCACGCTAGTACGAGTCGTCGAGTCAGAGACTATACT	CAACMGGATTAGATACCCKG	ACGGGCGGTGTGTRC	Plant_140	TYG
AtIRL2P01C06	AACGCACGCTAGTACGAGTCGTCGAGTCAGAGCGTCGTCT	CAACMGGATTAGATACCCKG	ACGGGCGGTGTGTRC	Plant_140	TYG
AtIRL2P01C07	AACGCACGCTAGTACGAGTCGTCGAGTCAGAGTACGCTAT	CAACMGGATTAGATACCCKG	ACGGGCGGTGTGTRC	Plant_140	TYG
AtIRL2P01C08	AACGCACGCTAGTACGAGTCGTCGAGTCAGATAGAGTACT	CAACMGGATTAGATACCCKG	ACGGGCGGTGTGTRC	Plant_140	TYG
AtIRL2P01C09	AACGCACGCTAGTACGAGTCGTCGAGTCAGCACGCTACGT	CAACMGGATTAGATACCCKG	ACGGGCGGTGTGTRC	Plant_140	TYG
AtIRL2P01C10	AACGCACGCTAGTACGAGTCGTCGAGTCAGCAGTAGACGT	CAACMGGATTAGATACCCKG	ACGGGCGGTGTGTRC	Plant_140	TYG
AtIRL2P01C11	AACGCACGCTAGTACGAGTCGTCGAGTCAGCGACGTGACT	CAACMGGATTAGATACCCKG	ACGGGCGGTGTGTRC	Plant_140	TYG
AtIRL2P01C12	AACGCACGCTAGTACGAGTCGTCGAGTCAGTACACACACT	CAACMGGATTAGATACCCKG	ACGGGCGGTGTGTRC	Plant_140	TYG
AtIRL2P01D01	AACGCACGCTAGTACGAGTCGTCGAGTCAGTACACGTGAT	CAACMGGATTAGATACCCKG	ACGGGCGGTGTGTRC	Plant_140	TYG
AtIRL2P01D02	AACGCACGCTAGTACGAGTCGTCGAGTCAGTACAGATCGT	CAACMGGATTAGATACCCKG	ACGGGCGGTGTGTRC	Plant_140	TYG
AtIRL2P01D03	AACGCACGCTAGTACGAGTCGTCGAGTCAGTACGCTGTCT	CAACMGGATTAGATACCCKG	ACGGGCGGTGTGTRC	Plant_140	TYG
AtIRL2P01D04	AACGCACGCTAGTACGAGTCGTCGAGTCAGTAGTGTAGAT	CAACMGGATTAGATACCCKG	ACGGGCGGTGTGTRC	Plant_140	TYG
AtIRL2P01D05	AACGCACGCTAGTACGAGTCGTCGAGTCAGTCGATCACGT	CAACMGGATTAGATACCCKG	ACGGGCGGTGTGTRC	Plant_140	TYG
AtIRL2P01D06	AACGCACGCTAGTACGAGTCGTCGAGTCAGTCGCACTAGT	CAACMGGATTAGATACCCKG	ACGGGCGGTGTGTRC	Plant_140	TYG
AtIRL2P01D07	AACGCACGCTAGTACGAGTCGTCGAGTCAGTCTAGCGACT	CAACMGGATTAGATACCCKG	ACGGGCGGTGTGTRC	Plant_140	TYG
AtIRL2P01D08	AACGCACGCTAGTACGAGTCGTCGAGTCAGTCTATACTAT	CAACMGGATTAGATACCCKG	ACGGGCGGTGTGTRC	Plant_140	TYG
AtIRL2P01D09	AACGCACGCTAGTACGAGTCGTCGAGTCAGTGACGTATGT	CAACMGGATTAGATACCCKG	ACGGGCGGTGTGTRC	Plant_140	TYG
AtIRL2P01D10	AACGCACGCTAGTACGAGTCGTCGAGTCAGTGTGAGTAGT	CAACMGGATTAGATACCCKG	ACGGGCGGTGTGTRC	Plant_140	TYG
AtIRL2P01D11	AACGCACGCTAGTACGAGTCGTCGAGTCAGACAGTATATA	CAACMGGATTAGATACCCKG	ACGGGCGGTGTGTRC	Plant_140	TYG
AtIRL2P01D12	AACGCACGCTAGTACGAGTCGTCGAGTCAGACGCGATCGA	CAACMGGATTAGATACCCKG	ACGGGCGGTGTGTRC	Plant_140	TYG
AtIRL2P01E01	AACGCACGCTAGTACGAGTCGTCGAGTCAGACTAGCAGTA	CAACMGGATTAGATACCCKG	ACGGGCGGTGTGTRC	Plant_140	TYG
AtIRL2P01E02	AACGCACGCTAGTACGAGTCGTCGAGTCAGAGCTCACGTA	CAACMGGATTAGATACCCKG	ACGGGCGGTGTGTRC	Plant_140	TYG
AtIRL2P01E03	AACGCACGCTAGTACGAGTCGTCGAGTCAGAGTATACATA	CAACMGGATTAGATACCCKG	ACGGGCGGTGTGTRC	Plant_140	TYG
AtIRL2P01E04	AACGCACGCTAGTACGAGTCGTCGAGTCAGAGTCGAGAGA	CAACMGGATTAGATACCCKG	ACGGGCGGTGTGTRC	Plant_140	TYG
AtIRL2P01E05	AACGCACGCTAGTACGAGTCGTCGAGTCAGAGTGCTACGA	CAACMGGATTAGATACCCKG	ACGGGCGGTGTGTRC	Plant_140	TYG
AtIRL2P01E06	AACGCACGCTAGTACGAGTCGTCGAGTCAGCGATCGTATA	CAACMGGATTAGATACCCKG	ACGGGCGGTGTGTRC	Plant_140	TYG
AtIRL2P01E07	AACGCACGCTAGTACGAGTCGTCGAGTCAGCGCAGTACGA	CAACMGGATTAGATACCCKG	ACGGGCGGTGTGTRC	Plant_140	TYG
AtIRL2P01E08	AACGCACGCTAGTACGAGTCGTCGAGTCAGCGCGTATACA	CAACMGGATTAGATACCCKG	ACGGGCGGTGTGTRC	Plant_140	TYG
AtIRL2P01E09	AACGCACGCTAGTACGAGTCGTCGAGTCAGCGTACAGTCA	CAACMGGATTAGATACCCKG	ACGGGCGGTGTGTRC	Plant_140	TYG
AtIRL2P01E10	AACGCACGCTAGTACGAGTCGTCGAGTCAGCGTACTCAGA	CAACMGGATTAGATACCCKG	ACGGGCGGTGTGTRC	Plant_140	TYG
AtIRL2P01E11	AACGCACGCTAGTACGAGTCGTCGAGTCAGCTACGCTCTA	CAACMGGATTAGATACCCKG	ACGGGCGGTGTGTRC	Plant_140	TYG
AtIRL2P01E12	AACGCACGCTAGTACGAGTCGTCGAGTCAGCTATAGCGTA	CAACMGGATTAGATACCCKG	ACGGGCGGTGTGTRC	Plant_140	TYG
AtIRL2P01F01	AACGCACGCTAGTACGAGTCGTCGAGTCAGTACGTCATCA	CAACMGGATTAGATACCCKG	ACGGGCGGTGTGTRC	Plant_140	TYG
AtIRL2P01F02	AACGCACGCTAGTACGAGTCGTCGAGTCAGTAGTCGCATA	CAACMGGATTAGATACCCKG	ACGGGCGGTGTGTRC	Plant_140	TYG
AtIRL2P01F03	AACGCACGCTAGTACGAGTCGTCGAGTCAGTATATATACA	CAACMGGATTAGATACCCKG	ACGGGCGGTGTGTRC	Plant_140	TYG
AtIRL2P01F04	AACGCACGCTAGTACGAGTCGTCGAGTCAGTATGCTAGTA	CAACMGGATTAGATACCCKG	ACGGGCGGTGTGTRC	Plant_140	TYG
AtIRL2P01F05	AACGCACGCTAGTACGAGTCGTCGAGTCAGTCACGCGAGA	CAACMGGATTAGATACCCKG	ACGGGCGGTGTGTRC	Plant_140	TYG
AtIRL2P01F06	AACGCACGCTAGTACGAGTCGTCGAGTCAGTCGATAGTGA	CAACMGGATTAGATACCCKG	ACGGGCGGTGTGTRC	Plant_140	TYG
AtIRL2P01F07	AACGCACGCTAGTACGAGTCGTCGAGTCAGTCGCTGCGTA	CAACMGGATTAGATACCCKG	ACGGGCGGTGTGTRC	Plant_140	TYG
AtIRL2P01F08	AACGCACGCTAGTACGAGTCGTCGAGTCAGTCTGACGTCA	CAACMGGATTAGATACCCKG	ACGGGCGGTGTGTRC	Plant_140	TYG
AtIRL2P01F09	AACGCACGCTAGTACGAGTCGTCGAGTCAGTGAGTCAGTA	CAACMGGATTAGATACCCKG	ACGGGCGGTGTGTRC	Plant_140	TYG
AtIRL2P01F10	AACGCACGCTAGTACGAGTCGTCGAGTCAGTGTAGTGTGA	CAACMGGATTAGATACCCKG	ACGGGCGGTGTGTRC	Plant_140	TYG
AtIRL2P01F11	AACGCACGCTAGTACGAGTCGTCGAGTCAGTGTCACACGA	CAACMGGATTAGATACCCKG	ACGGGCGGTGTGTRC	Plant_140	TYG
AtIRL2P01F12	AACGCACGCTAGTACGAGTCGTCGAGTCAGTGTCGTCGCA	CAACMGGATTAGATACCCKG	ACGGGCGGTGTGTRC	Plant_140	TYG
AtIRL2P01G01	AACGCACGCTAGTACGAGTCGTCGAGTCAGACACATACGC	CAACMGGATTAGATACCCKG	ACGGGCGGTGTGTRC	Plant_140	TYG
AtIRL2P01G02	AACGCACGCTAGTACGAGTCGTCGAGTCAGACAGTCGTGC	CAACMGGATTAGATACCCKG	ACGGGCGGTGTGTRC	Plant_140	TYG
AtIRL2P01G03	AACGCACGCTAGTACGAGTCGTCGAGTCAGACATGACGAC	CAACMGGATTAGATACCCKG	ACGGGCGGTGTGTRC	Plant_140	TYG
AtIRL2P01G04	AACGCACGCTAGTACGAGTCGTCGAGTCAGACGACAGCTC	CAACMGGATTAGATACCCKG	ACGGGCGGTGTGTRC	Plant_140	TYG
AtIRL2P01G05	AACGCACGCTAGTACGAGTCGTCGAGTCAGACGTCTCATC	CAACMGGATTAGATACCCKG	ACGGGCGGTGTGTRC	Plant_140	TYG
AtIRL2P01G06	AACGCACGCTAGTACGAGTCGTCGAGTCAGACTCATCTAC	CAACMGGATTAGATACCCKG	ACGGGCGGTGTGTRC	Plant_140	TYG
AtIRL2P01G07	AACGCACGCTAGTACGAGTCGTCGAGTCAGACTCGCGCAC	CAACMGGATTAGATACCCKG	ACGGGCGGTGTGTRC	Plant_140	TYG
AtIRL2P01G08	AACGCACGCTAGTACGAGTCGTCGAGTCAGAGAGCGTCAC	CAACMGGATTAGATACCCKG	ACGGGCGGTGTGTRC	Plant_140	TYG
AtIRL2P01G09	AACGCACGCTAGTACGAGTCGTCGAGTCAGAGCGACTAGC	CAACMGGATTAGATACCCKG	ACGGGCGGTGTGTRC	Plant_140	TYG
AtIRL2P01G10	AACGCACGCTAGTACGAGTCGTCGAGTCAGAGTAGTGATC	CAACMGGATTAGATACCCKG	ACGGGCGGTGTGTRC	Plant_140	TYG
AtIRL2P01G11	AACGCACGCTAGTACGAGTCGTCGAGTCAGAGTGACACAC	CAACMGGATTAGATACCCKG	ACGGGCGGTGTGTRC	Plant_140	TYG
AtIRL2P01G12	AACGCACGCTAGTACGAGTCGTCGAGTCAGAGTGTATGTC	CAACMGGATTAGATACCCKG	ACGGGCGGTGTGTRC	Plant_140	TYG
AtIRL2P01H01	AACGCACGCTAGTACGAGTCGTCGAGTCAGATAGATAGAC	CAACMGGATTAGATACCCKG	ACGGGCGGTGTGTRC	Plant_140	TYG
AtIRL2P01H02	AACGCACGCTAGTACGAGTCGTCGAGTCAGATATAGTCGC	CAACMGGATTAGATACCCKG	ACGGGCGGTGTGTRC	Plant_140	TYG
AtIRL2P01H03	AACGCACGCTAGTACGAGTCGTCGAGTCAGATCTACTGAC	CAACMGGATTAGATACCCKG	ACGGGCGGTGTGTRC	Plant_140	TYG
AtIRL2P01H04	AACGCACGCTAGTACGAGTCGTCGAGTCAGCACGTAGATC	CAACMGGATTAGATACCCKG	ACGGGCGGTGTGTRC	Plant_140	TYG
AtIRL2P01H05	AACGCACGCTAGTACGAGTCGTCGAGTCAGCACGTCTCGC	CAACMGGATTAGATACCCKG	ACGGGCGGTGTGTRC	Plant_140	TYG
AtIRL2P01H06	AACGCACGCTAGTACGAGTCGTCGAGTCAGCATACTCTAC	CAACMGGATTAGATACCCKG	ACGGGCGGTGTGTRC	Plant_140	TYG
AtIRL2P01H07	AACGCACGCTAGTACGAGTCGTCGAGTCAGCGACACTATC	CAACMGGATTAGATACCCKG	ACGGGCGGTGTGTRC	Plant_140	TYG
AtIRL2P01H08	AACGCACGCTAGTACGAGTCGTCGAGTCAGCGAGACGCGC	CAACMGGATTAGATACCCKG	ACGGGCGGTGTGTRC	Plant_140	TYG
AtIRL2P01H09	AACGCACGCTAGTACGAGTCGTCGAGTCAGCGTATGCGAC	CAACMGGATTAGATACCCKG	ACGGGCGGTGTGTRC	Plant_140	TYG
AtIRL2P01H10	AACGCACGCTAGTACGAGTCGTCGAGTCAGCGTCGATCTC	CAACMGGATTAGATACCCKG	ACGGGCGGTGTGTRC	Plant_140	TYG
AtIRL2P01H11	AACGCACGCTAGTACGAGTCGTCGAGTCAGCTACGACTGC	CAACMGGATTAGATACCCKG	ACGGGCGGTGTGTRC	Plant_140	TYG
AtIRL2P01H12	AACGCACGCTAGTACGAGTCGTCGAGTCAGCTAGTCACTC	CAACMGGATTAGATACCCKG	ACGGGCGGTGTGTRC	Plant_140	TYG
AtIRL2P02A01	AACTCGTCGATGTACGAGTCGTCGAGTCAGACGCTCGACA	CAACMGGATTAGATACCCKG	ACGGGCGGTGTGTRC	Plant_140	TYG
AtIRL2P02A02	AACTCGTCGATGTACGAGTCGTCGAGTCAGAGACGCACTC	CAACMGGATTAGATACCCKG	ACGGGCGGTGTGTRC	Plant_140	TYG
AtIRL2P02A03	AACTCGTCGATGTACGAGTCGTCGAGTCAGAGCACTGTAG	CAACMGGATTAGATACCCKG	ACGGGCGGTGTGTRC	Plant_140	TYG
AtIRL2P02A04	AACTCGTCGATGTACGAGTCGTCGAGTCAGATCAGACACG	CAACMGGATTAGATACCCKG	ACGGGCGGTGTGTRC	Plant_140	TYG
AtIRL2P02A05	AACTCGTCGATGTACGAGTCGTCGAGTCAGATATCGCGAG	CAACMGGATTAGATACCCKG	ACGGGCGGTGTGTRC	Plant_140	TYG
AtIRL2P02A06	AACTCGTCGATGTACGAGTCGTCGAGTCAGCGTGTCTCTA	CAACMGGATTAGATACCCKG	ACGGGCGGTGTGTRC	Plant_140	TYG
AtIRL2P02A07	AACTCGTCGATGTACGAGTCGTCGAGTCAGCTCGCGTGTC	CAACMGGATTAGATACCCKG	ACGGGCGGTGTGTRC	Plant_140	TYG
AtIRL2P02A08	AACTCGTCGATGTACGAGTCGTCGAGTCAGTAGTATCAGC	CAACMGGATTAGATACCCKG	ACGGGCGGTGTGTRC	Plant_140	TYG
AtIRL2P02A09	AACTCGTCGATGTACGAGTCGTCGAGTCAGTCTCTATGCG	CAACMGGATTAGATACCCKG	ACGGGCGGTGTGTRC	Plant_140	TYG
AtIRL2P02A10	AACTCGTCGATGTACGAGTCGTCGAGTCAGTGATACGTCT	CAACMGGATTAGATACCCKG	ACGGGCGGTGTGTRC	Plant_140	TYG
AtIRL2P02A11	AACTCGTCGATGTACGAGTCGTCGAGTCAGTACTGAGCTA	CAACMGGATTAGATACCCKG	ACGGGCGGTGTGTRC	Plant_140	TYG
AtIRL2P02A12	AACTCGTCGATGTACGAGTCGTCGAGTCAGCATAGTAGTG	CAACMGGATTAGATACCCKG	ACGGGCGGTGTGTRC	Plant_140	TYG
AtIRL2P02B01	AACTCGTCGATGTACGAGTCGTCGAGTCAGCGAGAGATAC	CAACMGGATTAGATACCCKG	ACGGGCGGTGTGTRC	Plant_140	TYG
AtIRL2P02B02	AACTCGTCGATGTACGAGTCGTCGAGTCAGATACGACGTA	CAACMGGATTAGATACCCKG	ACGGGCGGTGTGTRC	Plant_140	TYG
AtIRL2P02B03	AACTCGTCGATGTACGAGTCGTCGAGTCAGTCACGTACTA	CAACMGGATTAGATACCCKG	ACGGGCGGTGTGTRC	Plant_140	TYG
AtIRL2P02B04	AACTCGTCGATGTACGAGTCGTCGAGTCAGCGTCTAGTAC	CAACMGGATTAGATACCCKG	ACGGGCGGTGTGTRC	Plant_140	TYG
AtIRL2P02B05	AACTCGTCGATGTACGAGTCGTCGAGTCAGTCTACGTAGC	CAACMGGATTAGATACCCKG	ACGGGCGGTGTGTRC	Plant_140	TYG
AtIRL2P02B06	AACTCGTCGATGTACGAGTCGTCGAGTCAGTGTACTACTC	CAACMGGATTAGATACCCKG	ACGGGCGGTGTGTRC	Plant_140	TYG
AtIRL2P02B07	AACTCGTCGATGTACGAGTCGTCGAGTCAGACGACTACAG	CAACMGGATTAGATACCCKG	ACGGGCGGTGTGTRC	Plant_140	TYG
AtIRL2P02B08	AACTCGTCGATGTACGAGTCGTCGAGTCAGCGTAGACTAG	CAACMGGATTAGATACCCKG	ACGGGCGGTGTGTRC	Plant_140	TYG
AtIRL2P02B09	AACTCGTCGATGTACGAGTCGTCGAGTCAGTACGAGTATG	CAACMGGATTAGATACCCKG	ACGGGCGGTGTGTRC	Plant_140	TYG
AtIRL2P02B10	AACTCGTCGATGTACGAGTCGTCGAGTCAGTACTCTCGTG	CAACMGGATTAGATACCCKG	ACGGGCGGTGTGTRC	Plant_140	TYG
AtIRL2P02B11	AACTCGTCGATGTACGAGTCGTCGAGTCAGTAGAGACGAG	CAACMGGATTAGATACCCKG	ACGGGCGGTGTGTRC	Plant_140	TYG
AtIRL2P02B12	AACTCGTCGATGTACGAGTCGTCGAGTCAGTCGTCGCTCG	CAACMGGATTAGATACCCKG	ACGGGCGGTGTGTRC	Plant_140	TYG
AtIRL2P02C01	AACTCGTCGATGTACGAGTCGTCGAGTCAGACATACGCGT	CAACMGGATTAGATACCCKG	ACGGGCGGTGTGTRC	Plant_140	TYG
AtIRL2P02C02	AACTCGTCGATGTACGAGTCGTCGAGTCAGACGCGAGTAT	CAACMGGATTAGATACCCKG	ACGGGCGGTGTGTRC	Plant_140	TYG
AtIRL2P02C03	AACTCGTCGATGTACGAGTCGTCGAGTCAGACTACTATGT	CAACMGGATTAGATACCCKG	ACGGGCGGTGTGTRC	Plant_140	TYG
AtIRL2P02C04	AACTCGTCGATGTACGAGTCGTCGAGTCAGACTGTACAGT	CAACMGGATTAGATACCCKG	ACGGGCGGTGTGTRC	Plant_140	TYG
AtIRL2P02C05	AACTCGTCGATGTACGAGTCGTCGAGTCAGAGACTATACT	CAACMGGATTAGATACCCKG	ACGGGCGGTGTGTRC	Plant_140	TYG
AtIRL2P02C06	AACTCGTCGATGTACGAGTCGTCGAGTCAGAGCGTCGTCT	CAACMGGATTAGATACCCKG	ACGGGCGGTGTGTRC	Plant_140	TYG
AtIRL2P02C07	AACTCGTCGATGTACGAGTCGTCGAGTCAGAGTACGCTAT	CAACMGGATTAGATACCCKG	ACGGGCGGTGTGTRC	Plant_140	TYG
AtIRL2P02C08	AACTCGTCGATGTACGAGTCGTCGAGTCAGATAGAGTACT	CAACMGGATTAGATACCCKG	ACGGGCGGTGTGTRC	Plant_140	TYG
AtIRL2P02C09	AACTCGTCGATGTACGAGTCGTCGAGTCAGCACGCTACGT	CAACMGGATTAGATACCCKG	ACGGGCGGTGTGTRC	Plant_140	TYG
AtIRL2P02C10	AACTCGTCGATGTACGAGTCGTCGAGTCAGCAGTAGACGT	CAACMGGATTAGATACCCKG	ACGGGCGGTGTGTRC	Plant_140	TYG
AtIRL2P02C11	AACTCGTCGATGTACGAGTCGTCGAGTCAGCGACGTGACT	CAACMGGATTAGATACCCKG	ACGGGCGGTGTGTRC	Plant_140	TYG
AtIRL2P02C12	AACTCGTCGATGTACGAGTCGTCGAGTCAGTACACACACT	CAACMGGATTAGATACCCKG	ACGGGCGGTGTGTRC	Plant_140	TYG
AtIRL2P02D01	AACTCGTCGATGTACGAGTCGTCGAGTCAGTACACGTGAT	CAACMGGATTAGATACCCKG	ACGGGCGGTGTGTRC	Plant_140	TYG
AtIRL2P02D02	AACTCGTCGATGTACGAGTCGTCGAGTCAGTACAGATCGT	CAACMGGATTAGATACCCKG	ACGGGCGGTGTGTRC	Plant_140	TYG
AtIRL2P02D03	AACTCGTCGATGTACGAGTCGTCGAGTCAGTACGCTGTCT	CAACMGGATTAGATACCCKG	ACGGGCGGTGTGTRC	Plant_140	TYG
AtIRL2P02D04	AACTCGTCGATGTACGAGTCGTCGAGTCAGTAGTGTAGAT	CAACMGGATTAGATACCCKG	ACGGGCGGTGTGTRC	Plant_140	TYG
AtIRL2P02D05	AACTCGTCGATGTACGAGTCGTCGAGTCAGTCGATCACGT	CAACMGGATTAGATACCCKG	ACGGGCGGTGTGTRC	Plant_140	TYG
AtIRL2P02D06	AACTCGTCGATGTACGAGTCGTCGAGTCAGTCGCACTAGT	CAACMGGATTAGATACCCKG	ACGGGCGGTGTGTRC	Plant_140	TYG
AtIRL2P02D07	AACTCGTCGATGTACGAGTCGTCGAGTCAGTCTAGCGACT	CAACMGGATTAGATACCCKG	ACGGGCGGTGTGTRC	Plant_140	TYG
AtIRL2P02D08	AACTCGTCGATGTACGAGTCGTCGAGTCAGTCTATACTAT	CAACMGGATTAGATACCCKG	ACGGGCGGTGTGTRC	Plant_140	TYG
AtIRL2P02D09	AACTCGTCGATGTACGAGTCGTCGAGTCAGTGACGTATGT	CAACMGGATTAGATACCCKG	ACGGGCGGTGTGTRC	Plant_140	TYG
AtIRL2P02D10	AACTCGTCGATGTACGAGTCGTCGAGTCAGTGTGAGTAGT	CAACMGGATTAGATACCCKG	ACGGGCGGTGTGTRC	Plant_140	TYG
AtIRL2P02D11	AACTCGTCGATGTACGAGTCGTCGAGTCAGACAGTATATA	CAACMGGATTAGATACCCKG	ACGGGCGGTGTGTRC	Plant_140	TYG
AtIRL2P02D12	AACTCGTCGATGTACGAGTCGTCGAGTCAGACGCGATCGA	CAACMGGATTAGATACCCKG	ACGGGCGGTGTGTRC	Plant_140	TYG
AtIRL2P02E01	AACTCGTCGATGTACGAGTCGTCGAGTCAGACTAGCAGTA	CAACMGGATTAGATACCCKG	ACGGGCGGTGTGTRC	Plant_140	TYG
AtIRL2P02E02	AACTCGTCGATGTACGAGTCGTCGAGTCAGAGCTCACGTA	CAACMGGATTAGATACCCKG	ACGGGCGGTGTGTRC	Plant_140	TYG
AtIRL2P02E03	AACTCGTCGATGTACGAGTCGTCGAGTCAGAGTATACATA	CAACMGGATTAGATACCCKG	ACGGGCGGTGTGTRC	Plant_140	TYG
AtIRL2P02E04	AACTCGTCGATGTACGAGTCGTCGAGTCAGAGTCGAGAGA	CAACMGGATTAGATACCCKG	ACGGGCGGTGTGTRC	Plant_140	TYG
AtIRL2P02E05	AACTCGTCGATGTACGAGTCGTCGAGTCAGAGTGCTACGA	CAACMGGATTAGATACCCKG	ACGGGCGGTGTGTRC	Plant_140	TYG
AtIRL2P02E06	AACTCGTCGATGTACGAGTCGTCGAGTCAGCGATCGTATA	CAACMGGATTAGATACCCKG	ACGGGCGGTGTGTRC	Plant_140	TYG
AtIRL2P02E07	AACTCGTCGATGTACGAGTCGTCGAGTCAGCGCAGTACGA	CAACMGGATTAGATACCCKG	ACGGGCGGTGTGTRC	Plant_140	TYG
AtIRL2P02E08	AACTCGTCGATGTACGAGTCGTCGAGTCAGCGCGTATACA	CAACMGGATTAGATACCCKG	ACGGGCGGTGTGTRC	Plant_140	TYG
AtIRL2P02E09	AACTCGTCGATGTACGAGTCGTCGAGTCAGCGTACAGTCA	CAACMGGATTAGATACCCKG	ACGGGCGGTGTGTRC	Plant_140	TYG
AtIRL2P02E10	AACTCGTCGATGTACGAGTCGTCGAGTCAGCGTACTCAGA	CAACMGGATTAGATACCCKG	ACGGGCGGTGTGTRC	Plant_140	TYG
AtIRL2P02E11	AACTCGTCGATGTACGAGTCGTCGAGTCAGCTACGCTCTA	CAACMGGATTAGATACCCKG	ACGGGCGGTGTGTRC	Plant_140	TYG
AtIRL2P02E12	AACTCGTCGATGTACGAGTCGTCGAGTCAGCTATAGCGTA	CAACMGGATTAGATACCCKG	ACGGGCGGTGTGTRC	Plant_140	TYG
AtIRL2P02F01	AACTCGTCGATGTACGAGTCGTCGAGTCAGTACGTCATCA	CAACMGGATTAGATACCCKG	ACGGGCGGTGTGTRC	Plant_140	TYG
AtIRL2P02F02	AACTCGTCGATGTACGAGTCGTCGAGTCAGTAGTCGCATA	CAACMGGATTAGATACCCKG	ACGGGCGGTGTGTRC	Plant_140	TYG
AtIRL2P02F03	AACTCGTCGATGTACGAGTCGTCGAGTCAGTATATATACA	CAACMGGATTAGATACCCKG	ACGGGCGGTGTGTRC	Plant_140	TYG
AtIRL2P02F04	AACTCGTCGATGTACGAGTCGTCGAGTCAGTATGCTAGTA	CAACMGGATTAGATACCCKG	ACGGGCGGTGTGTRC	Plant_140	TYG
AtIRL2P02F05	AACTCGTCGATGTACGAGTCGTCGAGTCAGTCACGCGAGA	CAACMGGATTAGATACCCKG	ACGGGCGGTGTGTRC	Plant_140	TYG
AtIRL2P02F06	AACTCGTCGATGTACGAGTCGTCGAGTCAGTCGATAGTGA	CAACMGGATTAGATACCCKG	ACGGGCGGTGTGTRC	Plant_140	TYG
AtIRL2P02F07	AACTCGTCGATGTACGAGTCGTCGAGTCAGTCGCTGCGTA	CAACMGGATTAGATACCCKG	ACGGGCGGTGTGTRC	Plant_140	TYG
AtIRL2P02F08	AACTCGTCGATGTACGAGTCGTCGAGTCAGTCTGACGTCA	CAACMGGATTAGATACCCKG	ACGGGCGGTGTGTRC	Plant_140	TYG
AtIRL2P02F09	AACTCGTCGATGTACGAGTCGTCGAGTCAGTGAGTCAGTA	CAACMGGATTAGATACCCKG	ACGGGCGGTGTGTRC	Plant_140	TYG
AtIRL2P02F10	AACTCGTCGATGTACGAGTCGTCGAGTCAGTGTAGTGTGA	CAACMGGATTAGATACCCKG	ACGGGCGGTGTGTRC	Plant_140	TYG
AtIRL2P02F11	AACTCGTCGATGTACGAGTCGTCGAGTCAGTGTCACACGA	CAACMGGATTAGATACCCKG	ACGGGCGGTGTGTRC	Plant_140	TYG
AtIRL2P02F12	AACTCGTCGATGTACGAGTCGTCGAGTCAGTGTCGTCGCA	CAACMGGATTAGATACCCKG	ACGGGCGGTGTGTRC	Plant_140	TYG
AtIRL2P02G01	AACTCGTCGATGTACGAGTCGTCGAGTCAGACACATACGC	CAACMGGATTAGATACCCKG	ACGGGCGGTGTGTRC	Plant_140	TYG
AtIRL2P02G02	AACTCGTCGATGTACGAGTCGTCGAGTCAGACAGTCGTGC	CAACMGGATTAGATACCCKG	ACGGGCGGTGTGTRC	Plant_140	TYG
AtIRL2P02G03	AACTCGTCGATGTACGAGTCGTCGAGTCAGACATGACGAC	CAACMGGATTAGATACCCKG	ACGGGCGGTGTGTRC	Plant_140	TYG
AtIRL2P02G04	AACTCGTCGATGTACGAGTCGTCGAGTCAGACGACAGCTC	CAACMGGATTAGATACCCKG	ACGGGCGGTGTGTRC	Plant_140	TYG
AtIRL2P02G05	AACTCGTCGATGTACGAGTCGTCGAGTCAGACGTCTCATC	CAACMGGATTAGATACCCKG	ACGGGCGGTGTGTRC	Plant_140	TYG
AtIRL2P02G06	AACTCGTCGATGTACGAGTCGTCGAGTCAGACTCATCTAC	CAACMGGATTAGATACCCKG	ACGGGCGGTGTGTRC	Plant_140	TYG
AtIRL2P02G07	AACTCGTCGATGTACGAGTCGTCGAGTCAGACTCGCGCAC	CAACMGGATTAGATACCCKG	ACGGGCGGTGTGTRC	Plant_140	TYG
AtIRL2P02G08	AACTCGTCGATGTACGAGTCGTCGAGTCAGAGAGCGTCAC	CAACMGGATTAGATACCCKG	ACGGGCGGTGTGTRC	Plant_140	TYG
AtIRL2P02G09	AACTCGTCGATGTACGAGTCGTCGAGTCAGAGCGACTAGC	CAACMGGATTAGATACCCKG	ACGGGCGGTGTGTRC	Plant_140	TYG
AtIRL2P02G10	AACTCGTCGATGTACGAGTCGTCGAGTCAGAGTAGTGATC	CAACMGGATTAGATACCCKG	ACGGGCGGTGTGTRC	Plant_140	TYG
AtIRL2P02G11	AACTCGTCGATGTACGAGTCGTCGAGTCAGAGTGACACAC	CAACMGGATTAGATACCCKG	ACGGGCGGTGTGTRC	Plant_140	TYG
AtIRL2P02G12	AACTCGTCGATGTACGAGTCGTCGAGTCAGAGTGTATGTC	CAACMGGATTAGATACCCKG	ACGGGCGGTGTGTRC	Plant_140	TYG
AtIRL2P02H01	AACTCGTCGATGTACGAGTCGTCGAGTCAGATAGATAGAC	CAACMGGATTAGATACCCKG	ACGGGCGGTGTGTRC	Plant_140	TYG
AtIRL2P02H02	AACTCGTCGATGTACGAGTCGTCGAGTCAGATATAGTCGC	CAACMGGATTAGATACCCKG	ACGGGCGGTGTGTRC	Plant_140	TYG
AtIRL2P02H03	AACTCGTCGATGTACGAGTCGTCGAGTCAGATCTACTGAC	CAACMGGATTAGATACCCKG	ACGGGCGGTGTGTRC	Plant_140	TYG
AtIRL2P02H04	AACTCGTCGATGTACGAGTCGTCGAGTCAGCACGTAGATC	CAACMGGATTAGATACCCKG	ACGGGCGGTGTGTRC	Plant_140	TYG
AtIRL2P02H05	AACTCGTCGATGTACGAGTCGTCGAGTCAGCACGTCTCGC	CAACMGGATTAGATACCCKG	ACGGGCGGTGTGTRC	Plant_140	TYG
AtIRL2P02H06	AACTCGTCGATGTACGAGTCGTCGAGTCAGCATACTCTAC	CAACMGGATTAGATACCCKG	ACGGGCGGTGTGTRC	Plant_140	TYG
AtIRL2P02H07	AACTCGTCGATGTACGAGTCGTCGAGTCAGCGACACTATC	CAACMGGATTAGATACCCKG	ACGGGCGGTGTGTRC	Plant_140	TYG
AtIRL2P02H08	AACTCGTCGATGTACGAGTCGTCGAGTCAGCGAGACGCGC	CAACMGGATTAGATACCCKG	ACGGGCGGTGTGTRC	Plant_140	TYG
AtIRL2P02H09	AACTCGTCGATGTACGAGTCGTCGAGTCAGCGTATGCGAC	CAACMGGATTAGATACCCKG	ACGGGCGGTGTGTRC	Plant_140	TYG
AtIRL2P02H10	AACTCGTCGATGTACGAGTCGTCGAGTCAGCGTCGATCTC	CAACMGGATTAGATACCCKG	ACGGGCGGTGTGTRC	Plant_140	TYG
AtIRL2P02H11	AACTCGTCGATGTACGAGTCGTCGAGTCAGCTACGACTGC	CAACMGGATTAGATACCCKG	ACGGGCGGTGTGTRC	Plant_140	TYG
AtIRL2P02H12	AACTCGTCGATGTACGAGTCGTCGAGTCAGCTAGTCACTC	CAACMGGATTAGATACCCKG	ACGGGCGGTGTGTRC	Plant_140	TYG
AtIRL2P03A01	AACTGTGCGTACTACGAGTCGTCGAGTCAGACGCTCGACA	CAACMGGATTAGATACCCKG	ACGGGCGGTGTGTRC	Plant_140	TYG
AtIRL2P03A02	AACTGTGCGTACTACGAGTCGTCGAGTCAGAGACGCACTC	CAACMGGATTAGATACCCKG	ACGGGCGGTGTGTRC	Plant_140	TYG
AtIRL2P03A03	AACTGTGCGTACTACGAGTCGTCGAGTCAGAGCACTGTAG	CAACMGGATTAGATACCCKG	ACGGGCGGTGTGTRC	Plant_140	TYG
AtIRL2P03A04	AACTGTGCGTACTACGAGTCGTCGAGTCAGATCAGACACG	CAACMGGATTAGATACCCKG	ACGGGCGGTGTGTRC	Plant_140	TYG
AtIRL2P03A05	AACTGTGCGTACTACGAGTCGTCGAGTCAGATATCGCGAG	CAACMGGATTAGATACCCKG	ACGGGCGGTGTGTRC	Plant_140	TYG
AtIRL2P03A06	AACTGTGCGTACTACGAGTCGTCGAGTCAGCGTGTCTCTA	CAACMGGATTAGATACCCKG	ACGGGCGGTGTGTRC	Plant_140	TYG
AtIRL2P03A07	AACTGTGCGTACTACGAGTCGTCGAGTCAGCTCGCGTGTC	CAACMGGATTAGATACCCKG	ACGGGCGGTGTGTRC	Plant_140	TYG
AtIRL2P03A08	AACTGTGCGTACTACGAGTCGTCGAGTCAGTAGTATCAGC	CAACMGGATTAGATACCCKG	ACGGGCGGTGTGTRC	Plant_140	TYG
AtIRL2P03A09	AACTGTGCGTACTACGAGTCGTCGAGTCAGTCTCTATGCG	CAACMGGATTAGATACCCKG	ACGGGCGGTGTGTRC	Plant_140	TYG
AtIRL2P03A10	AACTGTGCGTACTACGAGTCGTCGAGTCAGTGATACGTCT	CAACMGGATTAGATACCCKG	ACGGGCGGTGTGTRC	Plant_140	TYG
AtIRL2P03A11	AACTGTGCGTACTACGAGTCGTCGAGTCAGTACTGAGCTA	CAACMGGATTAGATACCCKG	ACGGGCGGTGTGTRC	Plant_140	TYG
AtIRL2P03A12	AACTGTGCGTACTACGAGTCGTCGAGTCAGCATAGTAGTG	CAACMGGATTAGATACCCKG	ACGGGCGGTGTGTRC	Plant_140	TYG
AtIRL2P03B01	AACTGTGCGTACTACGAGTCGTCGAGTCAGCGAGAGATAC	CAACMGGATTAGATACCCKG	ACGGGCGGTGTGTRC	Plant_140	TYG
AtIRL2P03B02	AACTGTGCGTACTACGAGTCGTCGAGTCAGATACGACGTA	CAACMGGATTAGATACCCKG	ACGGGCGGTGTGTRC	Plant_140	TYG
AtIRL2P03B03	AACTGTGCGTACTACGAGTCGTCGAGTCAGTCACGTACTA	CAACMGGATTAGATACCCKG	ACGGGCGGTGTGTRC	Plant_140	TYG
AtIRL2P03B04	AACTGTGCGTACTACGAGTCGTCGAGTCAGCGTCTAGTAC	CAACMGGATTAGATACCCKG	ACGGGCGGTGTGTRC	Plant_140	TYG
AtIRL2P03B05	AACTGTGCGTACTACGAGTCGTCGAGTCAGTCTACGTAGC	CAACMGGATTAGATACCCKG	ACGGGCGGTGTGTRC	Plant_140	TYG
AtIRL2P03B06	AACTGTGCGTACTACGAGTCGTCGAGTCAGTGTACTACTC	CAACMGGATTAGATACCCKG	ACGGGCGGTGTGTRC	Plant_140	TYG
AtIRL2P03B07	AACTGTGCGTACTACGAGTCGTCGAGTCAGACGACTACAG	CAACMGGATTAGATACCCKG	ACGGGCGGTGTGTRC	Plant_140	TYG
AtIRL2P03B08	AACTGTGCGTACTACGAGTCGTCGAGTCAGCGTAGACTAG	CAACMGGATTAGATACCCKG	ACGGGCGGTGTGTRC	Plant_140	TYG
AtIRL2P03B09	AACTGTGCGTACTACGAGTCGTCGAGTCAGTACGAGTATG	CAACMGGATTAGATACCCKG	ACGGGCGGTGTGTRC	Plant_140	TYG
AtIRL2P03B10	AACTGTGCGTACTACGAGTCGTCGAGTCAGTACTCTCGTG	CAACMGGATTAGATACCCKG	ACGGGCGGTGTGTRC	Plant_140	TYG
AtIRL2P03B11	AACTGTGCGTACTACGAGTCGTCGAGTCAGTAGAGACGAG	CAACMGGATTAGATACCCKG	ACGGGCGGTGTGTRC	Plant_140	TYG
AtIRL2P03B12	AACTGTGCGTACTACGAGTCGTCGAGTCAGTCGTCGCTCG	CAACMGGATTAGATACCCKG	ACGGGCGGTGTGTRC	Plant_140	TYG
AtIRL2P03C01	AACTGTGCGTACTACGAGTCGTCGAGTCAGACATACGCGT	CAACMGGATTAGATACCCKG	ACGGGCGGTGTGTRC	Plant_140	TYG
AtIRL2P03C02	AACTGTGCGTACTACGAGTCGTCGAGTCAGACGCGAGTAT	CAACMGGATTAGATACCCKG	ACGGGCGGTGTGTRC	Plant_140	TYG
AtIRL2P03C03	AACTGTGCGTACTACGAGTCGTCGAGTCAGACTACTATGT	CAACMGGATTAGATACCCKG	ACGGGCGGTGTGTRC	Plant_140	TYG
AtIRL2P03C04	AACTGTGCGTACTACGAGTCGTCGAGTCAGACTGTACAGT	CAACMGGATTAGATACCCKG	ACGGGCGGTGTGTRC	Plant_140	TYG
AtIRL2P03C05	AACTGTGCGTACTACGAGTCGTCGAGTCAGAGACTATACT	CAACMGGATTAGATACCCKG	ACGGGCGGTGTGTRC	Plant_140	TYG
AtIRL2P03C06	AACTGTGCGTACTACGAGTCGTCGAGTCAGAGCGTCGTCT	CAACMGGATTAGATACCCKG	ACGGGCGGTGTGTRC	Plant_140	TYG
AtIRL2P03C07	AACTGTGCGTACTACGAGTCGTCGAGTCAGAGTACGCTAT	CAACMGGATTAGATACCCKG	ACGGGCGGTGTGTRC	Plant_140	TYG
AtIRL2P03C08	AACTGTGCGTACTACGAGTCGTCGAGTCAGATAGAGTACT	CAACMGGATTAGATACCCKG	ACGGGCGGTGTGTRC	Plant_140	TYG
AtIRL2P03C09	AACTGTGCGTACTACGAGTCGTCGAGTCAGCACGCTACGT	CAACMGGATTAGATACCCKG	ACGGGCGGTGTGTRC	Plant_140	TYG
AtIRL2P03C10	AACTGTGCGTACTACGAGTCGTCGAGTCAGCAGTAGACGT	CAACMGGATTAGATACCCKG	ACGGGCGGTGTGTRC	Plant_140	TYG
AtIRL2P03C11	AACTGTGCGTACTACGAGTCGTCGAGTCAGCGACGTGACT	CAACMGGATTAGATACCCKG	ACGGGCGGTGTGTRC	Plant_140	TYG
AtIRL2P03C12	AACTGTGCGTACTACGAGTCGTCGAGTCAGTACACACACT	CAACMGGATTAGATACCCKG	ACGGGCGGTGTGTRC	Plant_140	TYG
AtIRL2P03D01	AACTGTGCGTACTACGAGTCGTCGAGTCAGTACACGTGAT	CAACMGGATTAGATACCCKG	ACGGGCGGTGTGTRC	Plant_140	TYG
AtIRL2P03D02	AACTGTGCGTACTACGAGTCGTCGAGTCAGTACAGATCGT	CAACMGGATTAGATACCCKG	ACGGGCGGTGTGTRC	Plant_140	TYG
AtIRL2P03D03	AACTGTGCGTACTACGAGTCGTCGAGTCAGTACGCTGTCT	CAACMGGATTAGATACCCKG	ACGGGCGGTGTGTRC	Plant_140	TYG
AtIRL2P03D04	AACTGTGCGTACTACGAGTCGTCGAGTCAGTAGTGTAGAT	CAACMGGATTAGATACCCKG	ACGGGCGGTGTGTRC	Plant_140	TYG
AtIRL2P03D05	AACTGTGCGTACTACGAGTCGTCGAGTCAGTCGATCACGT	CAACMGGATTAGATACCCKG	ACGGGCGGTGTGTRC	Plant_140	TYG
AtIRL2P03D06	AACTGTGCGTACTACGAGTCGTCGAGTCAGTCGCACTAGT	CAACMGGATTAGATACCCKG	ACGGGCGGTGTGTRC	Plant_140	TYG
AtIRL2P03D07	AACTGTGCGTACTACGAGTCGTCGAGTCAGTCTAGCGACT	CAACMGGATTAGATACCCKG	ACGGGCGGTGTGTRC	Plant_140	TYG
AtIRL2P03D08	AACTGTGCGTACTACGAGTCGTCGAGTCAGTCTATACTAT	CAACMGGATTAGATACCCKG	ACGGGCGGTGTGTRC	Plant_140	TYG
AtIRL2P03D09	AACTGTGCGTACTACGAGTCGTCGAGTCAGTGACGTATGT	CAACMGGATTAGATACCCKG	ACGGGCGGTGTGTRC	Plant_140	TYG
AtIRL2P03D10	AACTGTGCGTACTACGAGTCGTCGAGTCAGTGTGAGTAGT	CAACMGGATTAGATACCCKG	ACGGGCGGTGTGTRC	Plant_140	TYG
AtIRL2P03D11	AACTGTGCGTACTACGAGTCGTCGAGTCAGACAGTATATA	CAACMGGATTAGATACCCKG	ACGGGCGGTGTGTRC	Plant_140	TYG
AtIRL2P03D12	AACTGTGCGTACTACGAGTCGTCGAGTCAGACGCGATCGA	CAACMGGATTAGATACCCKG	ACGGGCGGTGTGTRC	Plant_140	TYG
AtIRL2P03E01	AACTGTGCGTACTACGAGTCGTCGAGTCAGACTAGCAGTA	CAACMGGATTAGATACCCKG	ACGGGCGGTGTGTRC	Plant_140	TYG
AtIRL2P03E02	AACTGTGCGTACTACGAGTCGTCGAGTCAGAGCTCACGTA	CAACMGGATTAGATACCCKG	ACGGGCGGTGTGTRC	Plant_140	TYG
AtIRL2P03E03	AACTGTGCGTACTACGAGTCGTCGAGTCAGAGTATACATA	CAACMGGATTAGATACCCKG	ACGGGCGGTGTGTRC	Plant_140	TYG
AtIRL2P03E04	AACTGTGCGTACTACGAGTCGTCGAGTCAGAGTCGAGAGA	CAACMGGATTAGATACCCKG	ACGGGCGGTGTGTRC	Plant_140	TYG
AtIRL2P03E05	AACTGTGCGTACTACGAGTCGTCGAGTCAGAGTGCTACGA	CAACMGGATTAGATACCCKG	ACGGGCGGTGTGTRC	Plant_140	TYG
AtIRL2P03E06	AACTGTGCGTACTACGAGTCGTCGAGTCAGCGATCGTATA	CAACMGGATTAGATACCCKG	ACGGGCGGTGTGTRC	Plant_140	TYG
AtIRL2P03E07	AACTGTGCGTACTACGAGTCGTCGAGTCAGCGCAGTACGA	CAACMGGATTAGATACCCKG	ACGGGCGGTGTGTRC	Plant_140	TYG
AtIRL2P03E08	AACTGTGCGTACTACGAGTCGTCGAGTCAGCGCGTATACA	CAACMGGATTAGATACCCKG	ACGGGCGGTGTGTRC	Plant_140	TYG
AtIRL2P03E09	AACTGTGCGTACTACGAGTCGTCGAGTCAGCGTACAGTCA	CAACMGGATTAGATACCCKG	ACGGGCGGTGTGTRC	Plant_140	TYG
AtIRL2P03E10	AACTGTGCGTACTACGAGTCGTCGAGTCAGCGTACTCAGA	CAACMGGATTAGATACCCKG	ACGGGCGGTGTGTRC	Plant_140	TYG
AtIRL2P03E11	AACTGTGCGTACTACGAGTCGTCGAGTCAGCTACGCTCTA	CAACMGGATTAGATACCCKG	ACGGGCGGTGTGTRC	Plant_140	TYG
AtIRL2P03E12	AACTGTGCGTACTACGAGTCGTCGAGTCAGCTATAGCGTA	CAACMGGATTAGATACCCKG	ACGGGCGGTGTGTRC	Plant_140	TYG
AtIRL2P03F01	AACTGTGCGTACTACGAGTCGTCGAGTCAGTACGTCATCA	CAACMGGATTAGATACCCKG	ACGGGCGGTGTGTRC	Plant_140	TYG
AtIRL2P03F02	AACTGTGCGTACTACGAGTCGTCGAGTCAGTAGTCGCATA	CAACMGGATTAGATACCCKG	ACGGGCGGTGTGTRC	Plant_140	TYG
AtIRL2P03F03	AACTGTGCGTACTACGAGTCGTCGAGTCAGTATATATACA	CAACMGGATTAGATACCCKG	ACGGGCGGTGTGTRC	Plant_140	TYG
AtIRL2P03F04	AACTGTGCGTACTACGAGTCGTCGAGTCAGTATGCTAGTA	CAACMGGATTAGATACCCKG	ACGGGCGGTGTGTRC	Plant_140	TYG
AtIRL2P03F05	AACTGTGCGTACTACGAGTCGTCGAGTCAGTCACGCGAGA	CAACMGGATTAGATACCCKG	ACGGGCGGTGTGTRC	Plant_140	TYG
AtIRL2P03F06	AACTGTGCGTACTACGAGTCGTCGAGTCAGTCGATAGTGA	CAACMGGATTAGATACCCKG	ACGGGCGGTGTGTRC	Plant_140	TYG
AtIRL2P03F07	AACTGTGCGTACTACGAGTCGTCGAGTCAGTCGCTGCGTA	CAACMGGATTAGATACCCKG	ACGGGCGGTGTGTRC	Plant_140	TYG
AtIRL2P03F08	AACTGTGCGTACTACGAGTCGTCGAGTCAGTCTGACGTCA	CAACMGGATTAGATACCCKG	ACGGGCGGTGTGTRC	Plant_140	TYG
AtIRL2P03F09	AACTGTGCGTACTACGAGTCGTCGAGTCAGTGAGTCAGTA	CAACMGGATTAGATACCCKG	ACGGGCGGTGTGTRC	Plant_140	TYG
AtIRL2P03F10	AACTGTGCGTACTACGAGTCGTCGAGTCAGTGTAGTGTGA	CAACMGGATTAGATACCCKG	ACGGGCGGTGTGTRC	Plant_140	TYG
AtIRL2P03F11	AACTGTGCGTACTACGAGTCGTCGAGTCAGTGTCACACGA	CAACMGGATTAGATACCCKG	ACGGGCGGTGTGTRC	Plant_140	TYG
AtIRL2P03F12	AACTGTGCGTACTACGAGTCGTCGAGTCAGTGTCGTCGCA	CAACMGGATTAGATACCCKG	ACGGGCGGTGTGTRC	Plant_140	TYG
AtIRL2P03G01	AACTGTGCGTACTACGAGTCGTCGAGTCAGACACATACGC	CAACMGGATTAGATACCCKG	ACGGGCGGTGTGTRC	Plant_140	TYG
AtIRL2P03G02	AACTGTGCGTACTACGAGTCGTCGAGTCAGACAGTCGTGC	CAACMGGATTAGATACCCKG	ACGGGCGGTGTGTRC	Plant_140	TYG
AtIRL2P03G03	AACTGTGCGTACTACGAGTCGTCGAGTCAGACATGACGAC	CAACMGGATTAGATACCCKG	ACGGGCGGTGTGTRC	Plant_140	TYG
AtIRL2P03G04	AACTGTGCGTACTACGAGTCGTCGAGTCAGACGACAGCTC	CAACMGGATTAGATACCCKG	ACGGGCGGTGTGTRC	Plant_140	TYG
AtIRL2P03G05	AACTGTGCGTACTACGAGTCGTCGAGTCAGACGTCTCATC	CAACMGGATTAGATACCCKG	ACGGGCGGTGTGTRC	Plant_140	TYG
AtIRL2P03G06	AACTGTGCGTACTACGAGTCGTCGAGTCAGACTCATCTAC	CAACMGGATTAGATACCCKG	ACGGGCGGTGTGTRC	Plant_140	TYG
AtIRL2P03G07	AACTGTGCGTACTACGAGTCGTCGAGTCAGACTCGCGCAC	CAACMGGATTAGATACCCKG	ACGGGCGGTGTGTRC	Plant_140	TYG
AtIRL2P03G08	AACTGTGCGTACTACGAGTCGTCGAGTCAGAGAGCGTCAC	CAACMGGATTAGATACCCKG	ACGGGCGGTGTGTRC	Plant_140	TYG
AtIRL2P03G09	AACTGTGCGTACTACGAGTCGTCGAGTCAGAGCGACTAGC	CAACMGGATTAGATACCCKG	ACGGGCGGTGTGTRC	Plant_140	TYG
AtIRL2P03G10	AACTGTGCGTACTACGAGTCGTCGAGTCAGAGTAGTGATC	CAACMGGATTAGATACCCKG	ACGGGCGGTGTGTRC	Plant_140	TYG
AtIRL2P03G11	AACTGTGCGTACTACGAGTCGTCGAGTCAGAGTGACACAC	CAACMGGATTAGATACCCKG	ACGGGCGGTGTGTRC	Plant_140	TYG
AtIRL2P03G12	AACTGTGCGTACTACGAGTCGTCGAGTCAGAGTGTATGTC	CAACMGGATTAGATACCCKG	ACGGGCGGTGTGTRC	Plant_140	TYG
AtIRL2P03H01	AACTGTGCGTACTACGAGTCGTCGAGTCAGATAGATAGAC	CAACMGGATTAGATACCCKG	ACGGGCGGTGTGTRC	Plant_140	TYG
AtIRL2P03H02	AACTGTGCGTACTACGAGTCGTCGAGTCAGATATAGTCGC	CAACMGGATTAGATACCCKG	ACGGGCGGTGTGTRC	Plant_140	TYG
AtIRL2P03H03	AACTGTGCGTACTACGAGTCGTCGAGTCAGATCTACTGAC	CAACMGGATTAGATACCCKG	ACGGGCGGTGTGTRC	Plant_140	TYG
AtIRL2P03H04	AACTGTGCGTACTACGAGTCGTCGAGTCAGCACGTAGATC	CAACMGGATTAGATACCCKG	ACGGGCGGTGTGTRC	Plant_140	TYG
AtIRL2P03H05	AACTGTGCGTACTACGAGTCGTCGAGTCAGCACGTCTCGC	CAACMGGATTAGATACCCKG	ACGGGCGGTGTGTRC	Plant_140	TYG
AtIRL2P03H06	AACTGTGCGTACTACGAGTCGTCGAGTCAGCATACTCTAC	CAACMGGATTAGATACCCKG	ACGGGCGGTGTGTRC	Plant_140	TYG
AtIRL2P03H07	AACTGTGCGTACTACGAGTCGTCGAGTCAGCGACACTATC	CAACMGGATTAGATACCCKG	ACGGGCGGTGTGTRC	Plant_140	TYG
AtIRL2P03H08	AACTGTGCGTACTACGAGTCGTCGAGTCAGCGAGACGCGC	CAACMGGATTAGATACCCKG	ACGGGCGGTGTGTRC	Plant_140	TYG
AtIRL2P03H09	AACTGTGCGTACTACGAGTCGTCGAGTCAGCGTATGCGAC	CAACMGGATTAGATACCCKG	ACGGGCGGTGTGTRC	Plant_140	TYG
AtIRL2P03H10	AACTGTGCGTACTACGAGTCGTCGAGTCAGCGTCGATCTC	CAACMGGATTAGATACCCKG	ACGGGCGGTGTGTRC	Plant_140	TYG
AtIRL2P03H11	AACTGTGCGTACTACGAGTCGTCGAGTCAGCTACGACTGC	CAACMGGATTAGATACCCKG	ACGGGCGGTGTGTRC	Plant_140	TYG
AtIRL2P03H12	AACTGTGCGTACTACGAGTCGTCGAGTCAGCTAGTCACTC	CAACMGGATTAGATACCCKG	ACGGGCGGTGTGTRC	Plant_140	TYG
AtIRL2P04A01	AAGAGATGTCGATACGAGTCGTCGAGTCAGACGCTCGACA	CAACMGGATTAGATACCCKG	ACGGGCGGTGTGTRC	Plant_140	TYG
AtIRL2P04A02	AAGAGATGTCGATACGAGTCGTCGAGTCAGAGACGCACTC	CAACMGGATTAGATACCCKG	ACGGGCGGTGTGTRC	Plant_140	TYG
AtIRL2P04A03	AAGAGATGTCGATACGAGTCGTCGAGTCAGAGCACTGTAG	CAACMGGATTAGATACCCKG	ACGGGCGGTGTGTRC	Plant_140	TYG
AtIRL2P04A04	AAGAGATGTCGATACGAGTCGTCGAGTCAGATCAGACACG	CAACMGGATTAGATACCCKG	ACGGGCGGTGTGTRC	Plant_140	TYG
AtIRL2P04A05	AAGAGATGTCGATACGAGTCGTCGAGTCAGATATCGCGAG	CAACMGGATTAGATACCCKG	ACGGGCGGTGTGTRC	Plant_140	TYG
AtIRL2P04A06	AAGAGATGTCGATACGAGTCGTCGAGTCAGCGTGTCTCTA	CAACMGGATTAGATACCCKG	ACGGGCGGTGTGTRC	Plant_140	TYG
AtIRL2P04A07	AAGAGATGTCGATACGAGTCGTCGAGTCAGCTCGCGTGTC	CAACMGGATTAGATACCCKG	ACGGGCGGTGTGTRC	Plant_140	TYG
AtIRL2P04A08	AAGAGATGTCGATACGAGTCGTCGAGTCAGTAGTATCAGC	CAACMGGATTAGATACCCKG	ACGGGCGGTGTGTRC	Plant_140	TYG
AtIRL2P04A09	AAGAGATGTCGATACGAGTCGTCGAGTCAGTCTCTATGCG	CAACMGGATTAGATACCCKG	ACGGGCGGTGTGTRC	Plant_140	TYG
AtIRL2P04A10	AAGAGATGTCGATACGAGTCGTCGAGTCAGTGATACGTCT	CAACMGGATTAGATACCCKG	ACGGGCGGTGTGTRC	Plant_140	TYG
AtIRL2P04A11	AAGAGATGTCGATACGAGTCGTCGAGTCAGTACTGAGCTA	CAACMGGATTAGATACCCKG	ACGGGCGGTGTGTRC	Plant_140	TYG
AtIRL2P04A12	AAGAGATGTCGATACGAGTCGTCGAGTCAGCATAGTAGTG	CAACMGGATTAGATACCCKG	ACGGGCGGTGTGTRC	Plant_140	TYG
AtIRL2P04B01	AAGAGATGTCGATACGAGTCGTCGAGTCAGCGAGAGATAC	CAACMGGATTAGATACCCKG	ACGGGCGGTGTGTRC	Plant_140	TYG
AtIRL2P04B02	AAGAGATGTCGATACGAGTCGTCGAGTCAGATACGACGTA	CAACMGGATTAGATACCCKG	ACGGGCGGTGTGTRC	Plant_140	TYG
AtIRL2P04B03	AAGAGATGTCGATACGAGTCGTCGAGTCAGTCACGTACTA	CAACMGGATTAGATACCCKG	ACGGGCGGTGTGTRC	Plant_140	TYG
AtIRL2P04B04	AAGAGATGTCGATACGAGTCGTCGAGTCAGCGTCTAGTAC	CAACMGGATTAGATACCCKG	ACGGGCGGTGTGTRC	Plant_140	TYG
AtIRL2P04B05	AAGAGATGTCGATACGAGTCGTCGAGTCAGTCTACGTAGC	CAACMGGATTAGATACCCKG	ACGGGCGGTGTGTRC	Plant_140	TYG
AtIRL2P04B06	AAGAGATGTCGATACGAGTCGTCGAGTCAGTGTACTACTC	CAACMGGATTAGATACCCKG	ACGGGCGGTGTGTRC	Plant_140	TYG
AtIRL2P04B07	AAGAGATGTCGATACGAGTCGTCGAGTCAGACGACTACAG	CAACMGGATTAGATACCCKG	ACGGGCGGTGTGTRC	Plant_140	TYG
AtIRL2P04B08	AAGAGATGTCGATACGAGTCGTCGAGTCAGCGTAGACTAG	CAACMGGATTAGATACCCKG	ACGGGCGGTGTGTRC	Plant_140	TYG
AtIRL2P04B09	AAGAGATGTCGATACGAGTCGTCGAGTCAGTACGAGTATG	CAACMGGATTAGATACCCKG	ACGGGCGGTGTGTRC	Plant_140	TYG
AtIRL2P04B10	AAGAGATGTCGATACGAGTCGTCGAGTCAGTACTCTCGTG	CAACMGGATTAGATACCCKG	ACGGGCGGTGTGTRC	Plant_140	TYG
AtIRL2P04B11	AAGAGATGTCGATACGAGTCGTCGAGTCAGTAGAGACGAG	CAACMGGATTAGATACCCKG	ACGGGCGGTGTGTRC	Plant_140	TYG
AtIRL2P04B12	AAGAGATGTCGATACGAGTCGTCGAGTCAGTCGTCGCTCG	CAACMGGATTAGATACCCKG	ACGGGCGGTGTGTRC	Plant_140	TYG
AtIRL2P04C01	AAGAGATGTCGATACGAGTCGTCGAGTCAGACATACGCGT	CAACMGGATTAGATACCCKG	ACGGGCGGTGTGTRC	Plant_140	TYG
AtIRL2P04C02	AAGAGATGTCGATACGAGTCGTCGAGTCAGACGCGAGTAT	CAACMGGATTAGATACCCKG	ACGGGCGGTGTGTRC	Plant_140	TYG
AtIRL2P04C03	AAGAGATGTCGATACGAGTCGTCGAGTCAGACTACTATGT	CAACMGGATTAGATACCCKG	ACGGGCGGTGTGTRC	Plant_140	TYG
AtIRL2P04C04	AAGAGATGTCGATACGAGTCGTCGAGTCAGACTGTACAGT	CAACMGGATTAGATACCCKG	ACGGGCGGTGTGTRC	Plant_140	TYG
AtIRL2P04C05	AAGAGATGTCGATACGAGTCGTCGAGTCAGAGACTATACT	CAACMGGATTAGATACCCKG	ACGGGCGGTGTGTRC	Plant_140	TYG
AtIRL2P04C06	AAGAGATGTCGATACGAGTCGTCGAGTCAGAGCGTCGTCT	CAACMGGATTAGATACCCKG	ACGGGCGGTGTGTRC	Plant_140	TYG
AtIRL2P04C07	AAGAGATGTCGATACGAGTCGTCGAGTCAGAGTACGCTAT	CAACMGGATTAGATACCCKG	ACGGGCGGTGTGTRC	Plant_140	TYG
AtIRL2P04C08	AAGAGATGTCGATACGAGTCGTCGAGTCAGATAGAGTACT	CAACMGGATTAGATACCCKG	ACGGGCGGTGTGTRC	Plant_140	TYG
AtIRL2P04C09	AAGAGATGTCGATACGAGTCGTCGAGTCAGCACGCTACGT	CAACMGGATTAGATACCCKG	ACGGGCGGTGTGTRC	Plant_140	TYG
AtIRL2P04C10	AAGAGATGTCGATACGAGTCGTCGAGTCAGCAGTAGACGT	CAACMGGATTAGATACCCKG	ACGGGCGGTGTGTRC	Plant_140	TYG
AtIRL2P04C11	AAGAGATGTCGATACGAGTCGTCGAGTCAGCGACGTGACT	CAACMGGATTAGATACCCKG	ACGGGCGGTGTGTRC	Plant_140	TYG
AtIRL2P04C12	AAGAGATGTCGATACGAGTCGTCGAGTCAGTACACACACT	CAACMGGATTAGATACCCKG	ACGGGCGGTGTGTRC	Plant_140	TYG
AtIRL2P04D01	AAGAGATGTCGATACGAGTCGTCGAGTCAGTACACGTGAT	CAACMGGATTAGATACCCKG	ACGGGCGGTGTGTRC	Plant_140	TYG
AtIRL2P04D02	AAGAGATGTCGATACGAGTCGTCGAGTCAGTACAGATCGT	CAACMGGATTAGATACCCKG	ACGGGCGGTGTGTRC	Plant_140	TYG
AtIRL2P04D03	AAGAGATGTCGATACGAGTCGTCGAGTCAGTACGCTGTCT	CAACMGGATTAGATACCCKG	ACGGGCGGTGTGTRC	Plant_140	TYG
AtIRL2P04D04	AAGAGATGTCGATACGAGTCGTCGAGTCAGTAGTGTAGAT	CAACMGGATTAGATACCCKG	ACGGGCGGTGTGTRC	Plant_140	TYG
AtIRL2P04D05	AAGAGATGTCGATACGAGTCGTCGAGTCAGTCGATCACGT	CAACMGGATTAGATACCCKG	ACGGGCGGTGTGTRC	Plant_140	TYG
AtIRL2P04D06	AAGAGATGTCGATACGAGTCGTCGAGTCAGTCGCACTAGT	CAACMGGATTAGATACCCKG	ACGGGCGGTGTGTRC	Plant_140	TYG
AtIRL2P04D07	AAGAGATGTCGATACGAGTCGTCGAGTCAGTCTAGCGACT	CAACMGGATTAGATACCCKG	ACGGGCGGTGTGTRC	Plant_140	TYG
AtIRL2P04D08	AAGAGATGTCGATACGAGTCGTCGAGTCAGTCTATACTAT	CAACMGGATTAGATACCCKG	ACGGGCGGTGTGTRC	Plant_140	TYG
AtIRL2P04D09	AAGAGATGTCGATACGAGTCGTCGAGTCAGTGACGTATGT	CAACMGGATTAGATACCCKG	ACGGGCGGTGTGTRC	Plant_140	TYG
AtIRL2P04D10	AAGAGATGTCGATACGAGTCGTCGAGTCAGTGTGAGTAGT	CAACMGGATTAGATACCCKG	ACGGGCGGTGTGTRC	Plant_140	TYG
AtIRL2P04D11	AAGAGATGTCGATACGAGTCGTCGAGTCAGACAGTATATA	CAACMGGATTAGATACCCKG	ACGGGCGGTGTGTRC	Plant_140	TYG
AtIRL2P04D12	AAGAGATGTCGATACGAGTCGTCGAGTCAGACGCGATCGA	CAACMGGATTAGATACCCKG	ACGGGCGGTGTGTRC	Plant_140	TYG
AtIRL2P04E01	AAGAGATGTCGATACGAGTCGTCGAGTCAGACTAGCAGTA	CAACMGGATTAGATACCCKG	ACGGGCGGTGTGTRC	Plant_140	TYG
AtIRL2P04E02	AAGAGATGTCGATACGAGTCGTCGAGTCAGAGCTCACGTA	CAACMGGATTAGATACCCKG	ACGGGCGGTGTGTRC	Plant_140	TYG
AtIRL2P04E03	AAGAGATGTCGATACGAGTCGTCGAGTCAGAGTATACATA	CAACMGGATTAGATACCCKG	ACGGGCGGTGTGTRC	Plant_140	TYG
AtIRL2P04E04	AAGAGATGTCGATACGAGTCGTCGAGTCAGAGTCGAGAGA	CAACMGGATTAGATACCCKG	ACGGGCGGTGTGTRC	Plant_140	TYG
AtIRL2P04E05	AAGAGATGTCGATACGAGTCGTCGAGTCAGAGTGCTACGA	CAACMGGATTAGATACCCKG	ACGGGCGGTGTGTRC	Plant_140	TYG
AtIRL2P04E06	AAGAGATGTCGATACGAGTCGTCGAGTCAGCGATCGTATA	CAACMGGATTAGATACCCKG	ACGGGCGGTGTGTRC	Plant_140	TYG
AtIRL2P04E07	AAGAGATGTCGATACGAGTCGTCGAGTCAGCGCAGTACGA	CAACMGGATTAGATACCCKG	ACGGGCGGTGTGTRC	Plant_140	TYG
AtIRL2P04E08	AAGAGATGTCGATACGAGTCGTCGAGTCAGCGCGTATACA	CAACMGGATTAGATACCCKG	ACGGGCGGTGTGTRC	Plant_140	TYG
AtIRL2P04E09	AAGAGATGTCGATACGAGTCGTCGAGTCAGCGTACAGTCA	CAACMGGATTAGATACCCKG	ACGGGCGGTGTGTRC	Plant_140	TYG
AtIRL2P04E10	AAGAGATGTCGATACGAGTCGTCGAGTCAGCGTACTCAGA	CAACMGGATTAGATACCCKG	ACGGGCGGTGTGTRC	Plant_140	TYG
AtIRL2P04E11	AAGAGATGTCGATACGAGTCGTCGAGTCAGCTACGCTCTA	CAACMGGATTAGATACCCKG	ACGGGCGGTGTGTRC	Plant_140	TYG
AtIRL2P04E12	AAGAGATGTCGATACGAGTCGTCGAGTCAGCTATAGCGTA	CAACMGGATTAGATACCCKG	ACGGGCGGTGTGTRC	Plant_140	TYG
AtIRL2P04F01	AAGAGATGTCGATACGAGTCGTCGAGTCAGTACGTCATCA	CAACMGGATTAGATACCCKG	ACGGGCGGTGTGTRC	Plant_140	TYG
AtIRL2P04F02	AAGAGATGTCGATACGAGTCGTCGAGTCAGTAGTCGCATA	CAACMGGATTAGATACCCKG	ACGGGCGGTGTGTRC	Plant_140	TYG
AtIRL2P04F03	AAGAGATGTCGATACGAGTCGTCGAGTCAGTATATATACA	CAACMGGATTAGATACCCKG	ACGGGCGGTGTGTRC	Plant_140	TYG
AtIRL2P04F04	AAGAGATGTCGATACGAGTCGTCGAGTCAGTATGCTAGTA	CAACMGGATTAGATACCCKG	ACGGGCGGTGTGTRC	Plant_140	TYG
AtIRL2P04F05	AAGAGATGTCGATACGAGTCGTCGAGTCAGTCACGCGAGA	CAACMGGATTAGATACCCKG	ACGGGCGGTGTGTRC	Plant_140	TYG
AtIRL2P04F06	AAGAGATGTCGATACGAGTCGTCGAGTCAGTCGATAGTGA	CAACMGGATTAGATACCCKG	ACGGGCGGTGTGTRC	Plant_140	TYG
AtIRL2P04F07	AAGAGATGTCGATACGAGTCGTCGAGTCAGTCGCTGCGTA	CAACMGGATTAGATACCCKG	ACGGGCGGTGTGTRC	Plant_140	TYG
AtIRL2P04F08	AAGAGATGTCGATACGAGTCGTCGAGTCAGTCTGACGTCA	CAACMGGATTAGATACCCKG	ACGGGCGGTGTGTRC	Plant_140	TYG
AtIRL2P04F09	AAGAGATGTCGATACGAGTCGTCGAGTCAGTGAGTCAGTA	CAACMGGATTAGATACCCKG	ACGGGCGGTGTGTRC	Plant_140	TYG
AtIRL2P04F10	AAGAGATGTCGATACGAGTCGTCGAGTCAGTGTAGTGTGA	CAACMGGATTAGATACCCKG	ACGGGCGGTGTGTRC	Plant_140	TYG
AtIRL2P04F11	AAGAGATGTCGATACGAGTCGTCGAGTCAGTGTCACACGA	CAACMGGATTAGATACCCKG	ACGGGCGGTGTGTRC	Plant_140	TYG
AtIRL2P04F12	AAGAGATGTCGATACGAGTCGTCGAGTCAGTGTCGTCGCA	CAACMGGATTAGATACCCKG	ACGGGCGGTGTGTRC	Plant_140	TYG
AtIRL2P04G01	AAGAGATGTCGATACGAGTCGTCGAGTCAGACACATACGC	CAACMGGATTAGATACCCKG	ACGGGCGGTGTGTRC	Plant_140	TYG
AtIRL2P04G02	AAGAGATGTCGATACGAGTCGTCGAGTCAGACAGTCGTGC	CAACMGGATTAGATACCCKG	ACGGGCGGTGTGTRC	Plant_140	TYG
AtIRL2P04G03	AAGAGATGTCGATACGAGTCGTCGAGTCAGACATGACGAC	CAACMGGATTAGATACCCKG	ACGGGCGGTGTGTRC	Plant_140	TYG
AtIRL2P04G04	AAGAGATGTCGATACGAGTCGTCGAGTCAGACGACAGCTC	CAACMGGATTAGATACCCKG	ACGGGCGGTGTGTRC	Plant_140	TYG
AtIRL2P04G05	AAGAGATGTCGATACGAGTCGTCGAGTCAGACGTCTCATC	CAACMGGATTAGATACCCKG	ACGGGCGGTGTGTRC	Plant_140	TYG
AtIRL2P04G06	AAGAGATGTCGATACGAGTCGTCGAGTCAGACTCATCTAC	CAACMGGATTAGATACCCKG	ACGGGCGGTGTGTRC	Plant_140	TYG
AtIRL2P04G07	AAGAGATGTCGATACGAGTCGTCGAGTCAGACTCGCGCAC	CAACMGGATTAGATACCCKG	ACGGGCGGTGTGTRC	Plant_140	TYG
AtIRL2P04G08	AAGAGATGTCGATACGAGTCGTCGAGTCAGAGAGCGTCAC	CAACMGGATTAGATACCCKG	ACGGGCGGTGTGTRC	Plant_140	TYG
AtIRL2P04G09	AAGAGATGTCGATACGAGTCGTCGAGTCAGAGCGACTAGC	CAACMGGATTAGATACCCKG	ACGGGCGGTGTGTRC	Plant_140	TYG
AtIRL2P04G10	AAGAGATGTCGATACGAGTCGTCGAGTCAGAGTAGTGATC	CAACMGGATTAGATACCCKG	ACGGGCGGTGTGTRC	Plant_140	TYG
AtIRL2P04G11	AAGAGATGTCGATACGAGTCGTCGAGTCAGAGTGACACAC	CAACMGGATTAGATACCCKG	ACGGGCGGTGTGTRC	Plant_140	TYG
AtIRL2P04G12	AAGAGATGTCGATACGAGTCGTCGAGTCAGAGTGTATGTC	CAACMGGATTAGATACCCKG	ACGGGCGGTGTGTRC	Plant_140	TYG
AtIRL2P04H01	AAGAGATGTCGATACGAGTCGTCGAGTCAGATAGATAGAC	CAACMGGATTAGATACCCKG	ACGGGCGGTGTGTRC	Plant_140	TYG
AtIRL2P04H02	AAGAGATGTCGATACGAGTCGTCGAGTCAGATATAGTCGC	CAACMGGATTAGATACCCKG	ACGGGCGGTGTGTRC	Plant_140	TYG
AtIRL2P04H03	AAGAGATGTCGATACGAGTCGTCGAGTCAGATCTACTGAC	CAACMGGATTAGATACCCKG	ACGGGCGGTGTGTRC	Plant_140	TYG
AtIRL2P04H04	AAGAGATGTCGATACGAGTCGTCGAGTCAGCACGTAGATC	CAACMGGATTAGATACCCKG	ACGGGCGGTGTGTRC	Plant_140	TYG
AtIRL2P04H05	AAGAGATGTCGATACGAGTCGTCGAGTCAGCACGTCTCGC	CAACMGGATTAGATACCCKG	ACGGGCGGTGTGTRC	Plant_140	TYG
AtIRL2P04H06	AAGAGATGTCGATACGAGTCGTCGAGTCAGCATACTCTAC	CAACMGGATTAGATACCCKG	ACGGGCGGTGTGTRC	Plant_140	TYG
AtIRL2P04H07	AAGAGATGTCGATACGAGTCGTCGAGTCAGCGACACTATC	CAACMGGATTAGATACCCKG	ACGGGCGGTGTGTRC	Plant_140	TYG
AtIRL2P04H08	AAGAGATGTCGATACGAGTCGTCGAGTCAGCGAGACGCGC	CAACMGGATTAGATACCCKG	ACGGGCGGTGTGTRC	Plant_140	TYG
AtIRL2P04H09	AAGAGATGTCGATACGAGTCGTCGAGTCAGCGTATGCGAC	CAACMGGATTAGATACCCKG	ACGGGCGGTGTGTRC	Plant_140	TYG
AtIRL2P04H10	AAGAGATGTCGATACGAGTCGTCGAGTCAGCGTCGATCTC	CAACMGGATTAGATACCCKG	ACGGGCGGTGTGTRC	Plant_140	TYG
AtIRL2P04H11	AAGAGATGTCGATACGAGTCGTCGAGTCAGCTACGACTGC	CAACMGGATTAGATACCCKG	ACGGGCGGTGTGTRC	Plant_140	TYG
AtIRL2P04H12	AAGAGATGTCGATACGAGTCGTCGAGTCAGCTAGTCACTC	CAACMGGATTAGATACCCKG	ACGGGCGGTGTGTRC	Plant_140	TYG
AtIRL2P05A01	AAGCTGCAGTCGTACGAGTCGTCGAGTCAGACGCTCGACA	CAACMGGATTAGATACCCKG	ACGGGCGGTGTGTRC	Plant_140	TYG
AtIRL2P05A02	AAGCTGCAGTCGTACGAGTCGTCGAGTCAGAGACGCACTC	CAACMGGATTAGATACCCKG	ACGGGCGGTGTGTRC	Plant_140	TYG
AtIRL2P05A03	AAGCTGCAGTCGTACGAGTCGTCGAGTCAGAGCACTGTAG	CAACMGGATTAGATACCCKG	ACGGGCGGTGTGTRC	Plant_140	TYG
AtIRL2P05A04	AAGCTGCAGTCGTACGAGTCGTCGAGTCAGATCAGACACG	CAACMGGATTAGATACCCKG	ACGGGCGGTGTGTRC	Plant_140	TYG
AtIRL2P05A05	AAGCTGCAGTCGTACGAGTCGTCGAGTCAGATATCGCGAG	CAACMGGATTAGATACCCKG	ACGGGCGGTGTGTRC	Plant_140	TYG
AtIRL2P05A06	AAGCTGCAGTCGTACGAGTCGTCGAGTCAGCGTGTCTCTA	CAACMGGATTAGATACCCKG	ACGGGCGGTGTGTRC	Plant_140	TYG
AtIRL2P05A07	AAGCTGCAGTCGTACGAGTCGTCGAGTCAGCTCGCGTGTC	CAACMGGATTAGATACCCKG	ACGGGCGGTGTGTRC	Plant_140	TYG
AtIRL2P05A08	AAGCTGCAGTCGTACGAGTCGTCGAGTCAGTAGTATCAGC	CAACMGGATTAGATACCCKG	ACGGGCGGTGTGTRC	Plant_140	TYG
AtIRL2P05A09	AAGCTGCAGTCGTACGAGTCGTCGAGTCAGTCTCTATGCG	CAACMGGATTAGATACCCKG	ACGGGCGGTGTGTRC	Plant_140	TYG
AtIRL2P05A10	AAGCTGCAGTCGTACGAGTCGTCGAGTCAGTGATACGTCT	CAACMGGATTAGATACCCKG	ACGGGCGGTGTGTRC	Plant_140	TYG
AtIRL2P05A11	AAGCTGCAGTCGTACGAGTCGTCGAGTCAGTACTGAGCTA	CAACMGGATTAGATACCCKG	ACGGGCGGTGTGTRC	Plant_140	TYG
AtIRL2P05A12	AAGCTGCAGTCGTACGAGTCGTCGAGTCAGCATAGTAGTG	CAACMGGATTAGATACCCKG	ACGGGCGGTGTGTRC	Plant_140	TYG
AtIRL2P05B01	AAGCTGCAGTCGTACGAGTCGTCGAGTCAGCGAGAGATAC	CAACMGGATTAGATACCCKG	ACGGGCGGTGTGTRC	Plant_140	TYG
AtIRL2P05B02	AAGCTGCAGTCGTACGAGTCGTCGAGTCAGATACGACGTA	CAACMGGATTAGATACCCKG	ACGGGCGGTGTGTRC	Plant_140	TYG
AtIRL2P05B03	AAGCTGCAGTCGTACGAGTCGTCGAGTCAGTCACGTACTA	CAACMGGATTAGATACCCKG	ACGGGCGGTGTGTRC	Plant_140	TYG
AtIRL2P05B04	AAGCTGCAGTCGTACGAGTCGTCGAGTCAGCGTCTAGTAC	CAACMGGATTAGATACCCKG	ACGGGCGGTGTGTRC	Plant_140	TYG
AtIRL2P05B05	AAGCTGCAGTCGTACGAGTCGTCGAGTCAGTCTACGTAGC	CAACMGGATTAGATACCCKG	ACGGGCGGTGTGTRC	Plant_140	TYG
AtIRL2P05B06	AAGCTGCAGTCGTACGAGTCGTCGAGTCAGTGTACTACTC	CAACMGGATTAGATACCCKG	ACGGGCGGTGTGTRC	Plant_140	TYG
AtIRL2P05B07	AAGCTGCAGTCGTACGAGTCGTCGAGTCAGACGACTACAG	CAACMGGATTAGATACCCKG	ACGGGCGGTGTGTRC	Plant_140	TYG
AtIRL2P05B08	AAGCTGCAGTCGTACGAGTCGTCGAGTCAGCGTAGACTAG	CAACMGGATTAGATACCCKG	ACGGGCGGTGTGTRC	Plant_140	TYG
AtIRL2P05B09	AAGCTGCAGTCGTACGAGTCGTCGAGTCAGTACGAGTATG	CAACMGGATTAGATACCCKG	ACGGGCGGTGTGTRC	Plant_140	TYG
AtIRL2P05B10	AAGCTGCAGTCGTACGAGTCGTCGAGTCAGTACTCTCGTG	CAACMGGATTAGATACCCKG	ACGGGCGGTGTGTRC	Plant_140	TYG
AtIRL2P05B11	AAGCTGCAGTCGTACGAGTCGTCGAGTCAGTAGAGACGAG	CAACMGGATTAGATACCCKG	ACGGGCGGTGTGTRC	Plant_140	TYG
AtIRL2P05B12	AAGCTGCAGTCGTACGAGTCGTCGAGTCAGTCGTCGCTCG	CAACMGGATTAGATACCCKG	ACGGGCGGTGTGTRC	Plant_140	TYG
AtIRL2P05C01	AAGCTGCAGTCGTACGAGTCGTCGAGTCAGACATACGCGT	CAACMGGATTAGATACCCKG	ACGGGCGGTGTGTRC	Plant_140	TYG
AtIRL2P05C02	AAGCTGCAGTCGTACGAGTCGTCGAGTCAGACGCGAGTAT	CAACMGGATTAGATACCCKG	ACGGGCGGTGTGTRC	Plant_140	TYG
AtIRL2P05C03	AAGCTGCAGTCGTACGAGTCGTCGAGTCAGACTACTATGT	CAACMGGATTAGATACCCKG	ACGGGCGGTGTGTRC	Plant_140	TYG
AtIRL2P05C04	AAGCTGCAGTCGTACGAGTCGTCGAGTCAGACTGTACAGT	CAACMGGATTAGATACCCKG	ACGGGCGGTGTGTRC	Plant_140	TYG
AtIRL2P05C05	AAGCTGCAGTCGTACGAGTCGTCGAGTCAGAGACTATACT	CAACMGGATTAGATACCCKG	ACGGGCGGTGTGTRC	Plant_140	TYG
AtIRL2P05C06	AAGCTGCAGTCGTACGAGTCGTCGAGTCAGAGCGTCGTCT	CAACMGGATTAGATACCCKG	ACGGGCGGTGTGTRC	Plant_140	TYG
AtIRL2P05C07	AAGCTGCAGTCGTACGAGTCGTCGAGTCAGAGTACGCTAT	CAACMGGATTAGATACCCKG	ACGGGCGGTGTGTRC	Plant_140	TYG
AtIRL2P05C08	AAGCTGCAGTCGTACGAGTCGTCGAGTCAGATAGAGTACT	CAACMGGATTAGATACCCKG	ACGGGCGGTGTGTRC	Plant_140	TYG
AtIRL2P05C09	AAGCTGCAGTCGTACGAGTCGTCGAGTCAGCACGCTACGT	CAACMGGATTAGATACCCKG	ACGGGCGGTGTGTRC	Plant_140	TYG
AtIRL2P05C10	AAGCTGCAGTCGTACGAGTCGTCGAGTCAGCAGTAGACGT	CAACMGGATTAGATACCCKG	ACGGGCGGTGTGTRC	Plant_140	TYG
AtIRL2P05C11	AAGCTGCAGTCGTACGAGTCGTCGAGTCAGCGACGTGACT	CAACMGGATTAGATACCCKG	ACGGGCGGTGTGTRC	Plant_140	TYG
AtIRL2P05C12	AAGCTGCAGTCGTACGAGTCGTCGAGTCAGTACACACACT	CAACMGGATTAGATACCCKG	ACGGGCGGTGTGTRC	Plant_140	TYG
AtIRL2P05D01	AAGCTGCAGTCGTACGAGTCGTCGAGTCAGTACACGTGAT	CAACMGGATTAGATACCCKG	ACGGGCGGTGTGTRC	Plant_140	TYG
AtIRL2P05D02	AAGCTGCAGTCGTACGAGTCGTCGAGTCAGTACAGATCGT	CAACMGGATTAGATACCCKG	ACGGGCGGTGTGTRC	Plant_140	TYG
AtIRL2P05D03	AAGCTGCAGTCGTACGAGTCGTCGAGTCAGTACGCTGTCT	CAACMGGATTAGATACCCKG	ACGGGCGGTGTGTRC	Plant_140	TYG
AtIRL2P05D04	AAGCTGCAGTCGTACGAGTCGTCGAGTCAGTAGTGTAGAT	CAACMGGATTAGATACCCKG	ACGGGCGGTGTGTRC	Plant_140	TYG
AtIRL2P05D05	AAGCTGCAGTCGTACGAGTCGTCGAGTCAGTCGATCACGT	CAACMGGATTAGATACCCKG	ACGGGCGGTGTGTRC	Plant_140	TYG
AtIRL2P05D06	AAGCTGCAGTCGTACGAGTCGTCGAGTCAGTCGCACTAGT	CAACMGGATTAGATACCCKG	ACGGGCGGTGTGTRC	Plant_140	TYG
AtIRL2P05D07	AAGCTGCAGTCGTACGAGTCGTCGAGTCAGTCTAGCGACT	CAACMGGATTAGATACCCKG	ACGGGCGGTGTGTRC	Plant_140	TYG
AtIRL2P05D08	AAGCTGCAGTCGTACGAGTCGTCGAGTCAGTCTATACTAT	CAACMGGATTAGATACCCKG	ACGGGCGGTGTGTRC	Plant_140	TYG
AtIRL2P05D09	AAGCTGCAGTCGTACGAGTCGTCGAGTCAGTGACGTATGT	CAACMGGATTAGATACCCKG	ACGGGCGGTGTGTRC	Plant_140	TYG
AtIRL2P05D10	AAGCTGCAGTCGTACGAGTCGTCGAGTCAGTGTGAGTAGT	CAACMGGATTAGATACCCKG	ACGGGCGGTGTGTRC	Plant_140	TYG
AtIRL2P05D11	AAGCTGCAGTCGTACGAGTCGTCGAGTCAGACAGTATATA	CAACMGGATTAGATACCCKG	ACGGGCGGTGTGTRC	Plant_140	TYG
AtIRL2P05D12	AAGCTGCAGTCGTACGAGTCGTCGAGTCAGACGCGATCGA	CAACMGGATTAGATACCCKG	ACGGGCGGTGTGTRC	Plant_140	TYG
AtIRL2P05E01	AAGCTGCAGTCGTACGAGTCGTCGAGTCAGACTAGCAGTA	CAACMGGATTAGATACCCKG	ACGGGCGGTGTGTRC	Plant_140	TYG
AtIRL2P05E02	AAGCTGCAGTCGTACGAGTCGTCGAGTCAGAGCTCACGTA	CAACMGGATTAGATACCCKG	ACGGGCGGTGTGTRC	Plant_140	TYG
AtIRL2P05E03	AAGCTGCAGTCGTACGAGTCGTCGAGTCAGAGTATACATA	CAACMGGATTAGATACCCKG	ACGGGCGGTGTGTRC	Plant_140	TYG
AtIRL2P05E04	AAGCTGCAGTCGTACGAGTCGTCGAGTCAGAGTCGAGAGA	CAACMGGATTAGATACCCKG	ACGGGCGGTGTGTRC	Plant_140	TYG
AtIRL2P05E05	AAGCTGCAGTCGTACGAGTCGTCGAGTCAGAGTGCTACGA	CAACMGGATTAGATACCCKG	ACGGGCGGTGTGTRC	Plant_140	TYG
AtIRL2P05E06	AAGCTGCAGTCGTACGAGTCGTCGAGTCAGCGATCGTATA	CAACMGGATTAGATACCCKG	ACGGGCGGTGTGTRC	Plant_140	TYG
AtIRL2P05E07	AAGCTGCAGTCGTACGAGTCGTCGAGTCAGCGCAGTACGA	CAACMGGATTAGATACCCKG	ACGGGCGGTGTGTRC	Plant_140	TYG
AtIRL2P05E08	AAGCTGCAGTCGTACGAGTCGTCGAGTCAGCGCGTATACA	CAACMGGATTAGATACCCKG	ACGGGCGGTGTGTRC	Plant_140	TYG
AtIRL2P05E09	AAGCTGCAGTCGTACGAGTCGTCGAGTCAGCGTACAGTCA	CAACMGGATTAGATACCCKG	ACGGGCGGTGTGTRC	Plant_140	TYG
AtIRL2P05E10	AAGCTGCAGTCGTACGAGTCGTCGAGTCAGCGTACTCAGA	CAACMGGATTAGATACCCKG	ACGGGCGGTGTGTRC	Plant_140	TYG
AtIRL2P05E11	AAGCTGCAGTCGTACGAGTCGTCGAGTCAGCTACGCTCTA	CAACMGGATTAGATACCCKG	ACGGGCGGTGTGTRC	Plant_140	TYG
AtIRL2P05E12	AAGCTGCAGTCGTACGAGTCGTCGAGTCAGCTATAGCGTA	CAACMGGATTAGATACCCKG	ACGGGCGGTGTGTRC	Plant_140	TYG
AtIRL2P05F01	AAGCTGCAGTCGTACGAGTCGTCGAGTCAGTACGTCATCA	CAACMGGATTAGATACCCKG	ACGGGCGGTGTGTRC	Plant_140	TYG
AtIRL2P05F02	AAGCTGCAGTCGTACGAGTCGTCGAGTCAGTAGTCGCATA	CAACMGGATTAGATACCCKG	ACGGGCGGTGTGTRC	Plant_140	TYG
AtIRL2P05F03	AAGCTGCAGTCGTACGAGTCGTCGAGTCAGTATATATACA	CAACMGGATTAGATACCCKG	ACGGGCGGTGTGTRC	Plant_140	TYG
AtIRL2P05F04	AAGCTGCAGTCGTACGAGTCGTCGAGTCAGTATGCTAGTA	CAACMGGATTAGATACCCKG	ACGGGCGGTGTGTRC	Plant_140	TYG
AtIRL2P05F05	AAGCTGCAGTCGTACGAGTCGTCGAGTCAGTCACGCGAGA	CAACMGGATTAGATACCCKG	ACGGGCGGTGTGTRC	Plant_140	TYG
AtIRL2P05F06	AAGCTGCAGTCGTACGAGTCGTCGAGTCAGTCGATAGTGA	CAACMGGATTAGATACCCKG	ACGGGCGGTGTGTRC	Plant_140	TYG
AtIRL2P05F07	AAGCTGCAGTCGTACGAGTCGTCGAGTCAGTCGCTGCGTA	CAACMGGATTAGATACCCKG	ACGGGCGGTGTGTRC	Plant_140	TYG
AtIRL2P05F08	AAGCTGCAGTCGTACGAGTCGTCGAGTCAGTCTGACGTCA	CAACMGGATTAGATACCCKG	ACGGGCGGTGTGTRC	Plant_140	TYG
AtIRL2P05F09	AAGCTGCAGTCGTACGAGTCGTCGAGTCAGTGAGTCAGTA	CAACMGGATTAGATACCCKG	ACGGGCGGTGTGTRC	Plant_140	TYG
AtIRL2P05F10	AAGCTGCAGTCGTACGAGTCGTCGAGTCAGTGTAGTGTGA	CAACMGGATTAGATACCCKG	ACGGGCGGTGTGTRC	Plant_140	TYG
AtIRL2P05F11	AAGCTGCAGTCGTACGAGTCGTCGAGTCAGTGTCACACGA	CAACMGGATTAGATACCCKG	ACGGGCGGTGTGTRC	Plant_140	TYG
AtIRL2P05F12	AAGCTGCAGTCGTACGAGTCGTCGAGTCAGTGTCGTCGCA	CAACMGGATTAGATACCCKG	ACGGGCGGTGTGTRC	Plant_140	TYG
AtIRL2P05G01	AAGCTGCAGTCGTACGAGTCGTCGAGTCAGACACATACGC	CAACMGGATTAGATACCCKG	ACGGGCGGTGTGTRC	Plant_140	TYG
AtIRL2P05G02	AAGCTGCAGTCGTACGAGTCGTCGAGTCAGACAGTCGTGC	CAACMGGATTAGATACCCKG	ACGGGCGGTGTGTRC	Plant_140	TYG
AtIRL2P05G03	AAGCTGCAGTCGTACGAGTCGTCGAGTCAGACATGACGAC	CAACMGGATTAGATACCCKG	ACGGGCGGTGTGTRC	Plant_140	TYG
AtIRL2P05G04	AAGCTGCAGTCGTACGAGTCGTCGAGTCAGACGACAGCTC	CAACMGGATTAGATACCCKG	ACGGGCGGTGTGTRC	Plant_140	TYG
AtIRL2P05G05	AAGCTGCAGTCGTACGAGTCGTCGAGTCAGACGTCTCATC	CAACMGGATTAGATACCCKG	ACGGGCGGTGTGTRC	Plant_140	TYG
AtIRL2P05G06	AAGCTGCAGTCGTACGAGTCGTCGAGTCAGACTCATCTAC	CAACMGGATTAGATACCCKG	ACGGGCGGTGTGTRC	Plant_140	TYG
AtIRL2P05G07	AAGCTGCAGTCGTACGAGTCGTCGAGTCAGACTCGCGCAC	CAACMGGATTAGATACCCKG	ACGGGCGGTGTGTRC	Plant_140	TYG
AtIRL2P05G08	AAGCTGCAGTCGTACGAGTCGTCGAGTCAGAGAGCGTCAC	CAACMGGATTAGATACCCKG	ACGGGCGGTGTGTRC	Plant_140	TYG
AtIRL2P05G09	AAGCTGCAGTCGTACGAGTCGTCGAGTCAGAGCGACTAGC	CAACMGGATTAGATACCCKG	ACGGGCGGTGTGTRC	Plant_140	TYG
AtIRL2P05G10	AAGCTGCAGTCGTACGAGTCGTCGAGTCAGAGTAGTGATC	CAACMGGATTAGATACCCKG	ACGGGCGGTGTGTRC	Plant_140	TYG
AtIRL2P05G11	AAGCTGCAGTCGTACGAGTCGTCGAGTCAGAGTGACACAC	CAACMGGATTAGATACCCKG	ACGGGCGGTGTGTRC	Plant_140	TYG
AtIRL2P05G12	AAGCTGCAGTCGTACGAGTCGTCGAGTCAGAGTGTATGTC	CAACMGGATTAGATACCCKG	ACGGGCGGTGTGTRC	Plant_140	TYG
AtIRL2P05H01	AAGCTGCAGTCGTACGAGTCGTCGAGTCAGATAGATAGAC	CAACMGGATTAGATACCCKG	ACGGGCGGTGTGTRC	Plant_140	TYG
AtIRL2P05H02	AAGCTGCAGTCGTACGAGTCGTCGAGTCAGATATAGTCGC	CAACMGGATTAGATACCCKG	ACGGGCGGTGTGTRC	Plant_140	TYG
AtIRL2P05H03	AAGCTGCAGTCGTACGAGTCGTCGAGTCAGATCTACTGAC	CAACMGGATTAGATACCCKG	ACGGGCGGTGTGTRC	Plant_140	TYG
AtIRL2P05H04	AAGCTGCAGTCGTACGAGTCGTCGAGTCAGCACGTAGATC	CAACMGGATTAGATACCCKG	ACGGGCGGTGTGTRC	Plant_140	TYG
AtIRL2P05H05	AAGCTGCAGTCGTACGAGTCGTCGAGTCAGCACGTCTCGC	CAACMGGATTAGATACCCKG	ACGGGCGGTGTGTRC	Plant_140	TYG
AtIRL2P05H06	AAGCTGCAGTCGTACGAGTCGTCGAGTCAGCATACTCTAC	CAACMGGATTAGATACCCKG	ACGGGCGGTGTGTRC	Plant_140	TYG
AtIRL2P05H07	AAGCTGCAGTCGTACGAGTCGTCGAGTCAGCGACACTATC	CAACMGGATTAGATACCCKG	ACGGGCGGTGTGTRC	Plant_140	TYG
AtIRL2P05H08	AAGCTGCAGTCGTACGAGTCGTCGAGTCAGCGAGACGCGC	CAACMGGATTAGATACCCKG	ACGGGCGGTGTGTRC	Plant_140	TYG
AtIRL2P05H09	AAGCTGCAGTCGTACGAGTCGTCGAGTCAGCGTATGCGAC	CAACMGGATTAGATACCCKG	ACGGGCGGTGTGTRC	Plant_140	TYG
AtIRL2P05H10	AAGCTGCAGTCGTACGAGTCGTCGAGTCAGCGTCGATCTC	CAACMGGATTAGATACCCKG	ACGGGCGGTGTGTRC	Plant_140	TYG
AtIRL2P05H11	AAGCTGCAGTCGTACGAGTCGTCGAGTCAGCTACGACTGC	CAACMGGATTAGATACCCKG	ACGGGCGGTGTGTRC	Plant_140	TYG
AtIRL2P05H12	AAGCTGCAGTCGTACGAGTCGTCGAGTCAGCTAGTCACTC	CAACMGGATTAGATACCCKG	ACGGGCGGTGTGTRC	Plant_140	TYG
AtIRL2P06A01	AATCAGTCTCGTTACGAGTCGTCGAGTCAGACGCTCGACA	CAACMGGATTAGATACCCKG	ACGGGCGGTGTGTRC	Plant_140	TYG
AtIRL2P06A02	AATCAGTCTCGTTACGAGTCGTCGAGTCAGAGACGCACTC	CAACMGGATTAGATACCCKG	ACGGGCGGTGTGTRC	Plant_140	TYG
AtIRL2P06A03	AATCAGTCTCGTTACGAGTCGTCGAGTCAGAGCACTGTAG	CAACMGGATTAGATACCCKG	ACGGGCGGTGTGTRC	Plant_140	TYG
AtIRL2P06A04	AATCAGTCTCGTTACGAGTCGTCGAGTCAGATCAGACACG	CAACMGGATTAGATACCCKG	ACGGGCGGTGTGTRC	Plant_140	TYG
AtIRL2P06A05	AATCAGTCTCGTTACGAGTCGTCGAGTCAGATATCGCGAG	CAACMGGATTAGATACCCKG	ACGGGCGGTGTGTRC	Plant_140	TYG
AtIRL2P06A06	AATCAGTCTCGTTACGAGTCGTCGAGTCAGCGTGTCTCTA	CAACMGGATTAGATACCCKG	ACGGGCGGTGTGTRC	Plant_140	TYG
AtIRL2P06A07	AATCAGTCTCGTTACGAGTCGTCGAGTCAGCTCGCGTGTC	CAACMGGATTAGATACCCKG	ACGGGCGGTGTGTRC	Plant_140	TYG
AtIRL2P06A08	AATCAGTCTCGTTACGAGTCGTCGAGTCAGTAGTATCAGC	CAACMGGATTAGATACCCKG	ACGGGCGGTGTGTRC	Plant_140	TYG
AtIRL2P06A09	AATCAGTCTCGTTACGAGTCGTCGAGTCAGTCTCTATGCG	CAACMGGATTAGATACCCKG	ACGGGCGGTGTGTRC	Plant_140	TYG
AtIRL2P06A10	AATCAGTCTCGTTACGAGTCGTCGAGTCAGTGATACGTCT	CAACMGGATTAGATACCCKG	ACGGGCGGTGTGTRC	Plant_140	TYG
AtIRL2P06A11	AATCAGTCTCGTTACGAGTCGTCGAGTCAGTACTGAGCTA	CAACMGGATTAGATACCCKG	ACGGGCGGTGTGTRC	Plant_140	TYG
AtIRL2P06A12	AATCAGTCTCGTTACGAGTCGTCGAGTCAGCATAGTAGTG	CAACMGGATTAGATACCCKG	ACGGGCGGTGTGTRC	Plant_140	TYG
AtIRL2P06B01	AATCAGTCTCGTTACGAGTCGTCGAGTCAGCGAGAGATAC	CAACMGGATTAGATACCCKG	ACGGGCGGTGTGTRC	Plant_140	TYG
AtIRL2P06B02	AATCAGTCTCGTTACGAGTCGTCGAGTCAGATACGACGTA	CAACMGGATTAGATACCCKG	ACGGGCGGTGTGTRC	Plant_140	TYG
AtIRL2P06B03	AATCAGTCTCGTTACGAGTCGTCGAGTCAGTCACGTACTA	CAACMGGATTAGATACCCKG	ACGGGCGGTGTGTRC	Plant_140	TYG
AtIRL2P06B04	AATCAGTCTCGTTACGAGTCGTCGAGTCAGCGTCTAGTAC	CAACMGGATTAGATACCCKG	ACGGGCGGTGTGTRC	Plant_140	TYG
AtIRL2P06B05	AATCAGTCTCGTTACGAGTCGTCGAGTCAGTCTACGTAGC	CAACMGGATTAGATACCCKG	ACGGGCGGTGTGTRC	Plant_140	TYG
AtIRL2P06B06	AATCAGTCTCGTTACGAGTCGTCGAGTCAGTGTACTACTC	CAACMGGATTAGATACCCKG	ACGGGCGGTGTGTRC	Plant_140	TYG
AtIRL2P06B07	AATCAGTCTCGTTACGAGTCGTCGAGTCAGACGACTACAG	CAACMGGATTAGATACCCKG	ACGGGCGGTGTGTRC	Plant_140	TYG
AtIRL2P06B08	AATCAGTCTCGTTACGAGTCGTCGAGTCAGCGTAGACTAG	CAACMGGATTAGATACCCKG	ACGGGCGGTGTGTRC	Plant_140	TYG
AtIRL2P06B09	AATCAGTCTCGTTACGAGTCGTCGAGTCAGTACGAGTATG	CAACMGGATTAGATACCCKG	ACGGGCGGTGTGTRC	Plant_140	TYG
AtIRL2P06B10	AATCAGTCTCGTTACGAGTCGTCGAGTCAGTACTCTCGTG	CAACMGGATTAGATACCCKG	ACGGGCGGTGTGTRC	Plant_140	TYG
AtIRL2P06B11	AATCAGTCTCGTTACGAGTCGTCGAGTCAGTAGAGACGAG	CAACMGGATTAGATACCCKG	ACGGGCGGTGTGTRC	Plant_140	TYG
AtIRL2P06B12	AATCAGTCTCGTTACGAGTCGTCGAGTCAGTCGTCGCTCG	CAACMGGATTAGATACCCKG	ACGGGCGGTGTGTRC	Plant_140	TYG
AtIRL2P06C01	AATCAGTCTCGTTACGAGTCGTCGAGTCAGACATACGCGT	CAACMGGATTAGATACCCKG	ACGGGCGGTGTGTRC	Plant_140	TYG
AtIRL2P06C02	AATCAGTCTCGTTACGAGTCGTCGAGTCAGACGCGAGTAT	CAACMGGATTAGATACCCKG	ACGGGCGGTGTGTRC	Plant_140	TYG
AtIRL2P06C03	AATCAGTCTCGTTACGAGTCGTCGAGTCAGACTACTATGT	CAACMGGATTAGATACCCKG	ACGGGCGGTGTGTRC	Plant_140	TYG
AtIRL2P06C04	AATCAGTCTCGTTACGAGTCGTCGAGTCAGACTGTACAGT	CAACMGGATTAGATACCCKG	ACGGGCGGTGTGTRC	Plant_140	TYG
AtIRL2P06C05	AATCAGTCTCGTTACGAGTCGTCGAGTCAGAGACTATACT	CAACMGGATTAGATACCCKG	ACGGGCGGTGTGTRC	Plant_140	TYG
AtIRL2P06C06	AATCAGTCTCGTTACGAGTCGTCGAGTCAGAGCGTCGTCT	CAACMGGATTAGATACCCKG	ACGGGCGGTGTGTRC	Plant_140	TYG
AtIRL2P06C07	AATCAGTCTCGTTACGAGTCGTCGAGTCAGAGTACGCTAT	CAACMGGATTAGATACCCKG	ACGGGCGGTGTGTRC	Plant_140	TYG
AtIRL2P06C08	AATCAGTCTCGTTACGAGTCGTCGAGTCAGATAGAGTACT	CAACMGGATTAGATACCCKG	ACGGGCGGTGTGTRC	Plant_140	TYG
AtIRL2P06C09	AATCAGTCTCGTTACGAGTCGTCGAGTCAGCACGCTACGT	CAACMGGATTAGATACCCKG	ACGGGCGGTGTGTRC	Plant_140	TYG
AtIRL2P06C10	AATCAGTCTCGTTACGAGTCGTCGAGTCAGCAGTAGACGT	CAACMGGATTAGATACCCKG	ACGGGCGGTGTGTRC	Plant_140	TYG
AtIRL2P06C11	AATCAGTCTCGTTACGAGTCGTCGAGTCAGCGACGTGACT	CAACMGGATTAGATACCCKG	ACGGGCGGTGTGTRC	Plant_140	TYG
AtIRL2P06C12	AATCAGTCTCGTTACGAGTCGTCGAGTCAGTACACACACT	CAACMGGATTAGATACCCKG	ACGGGCGGTGTGTRC	Plant_140	TYG
AtIRL2P06D01	AATCAGTCTCGTTACGAGTCGTCGAGTCAGTACACGTGAT	CAACMGGATTAGATACCCKG	ACGGGCGGTGTGTRC	Plant_140	TYG
AtIRL2P06D02	AATCAGTCTCGTTACGAGTCGTCGAGTCAGTACAGATCGT	CAACMGGATTAGATACCCKG	ACGGGCGGTGTGTRC	Plant_140	TYG
AtIRL2P06D03	AATCAGTCTCGTTACGAGTCGTCGAGTCAGTACGCTGTCT	CAACMGGATTAGATACCCKG	ACGGGCGGTGTGTRC	Plant_140	TYG
AtIRL2P06D04	AATCAGTCTCGTTACGAGTCGTCGAGTCAGTAGTGTAGAT	CAACMGGATTAGATACCCKG	ACGGGCGGTGTGTRC	Plant_140	TYG
AtIRL2P06D05	AATCAGTCTCGTTACGAGTCGTCGAGTCAGTCGATCACGT	CAACMGGATTAGATACCCKG	ACGGGCGGTGTGTRC	Plant_140	TYG
AtIRL2P06D06	AATCAGTCTCGTTACGAGTCGTCGAGTCAGTCGCACTAGT	CAACMGGATTAGATACCCKG	ACGGGCGGTGTGTRC	Plant_140	TYG
AtIRL2P06D07	AATCAGTCTCGTTACGAGTCGTCGAGTCAGTCTAGCGACT	CAACMGGATTAGATACCCKG	ACGGGCGGTGTGTRC	Plant_140	TYG
AtIRL2P06D08	AATCAGTCTCGTTACGAGTCGTCGAGTCAGTCTATACTAT	CAACMGGATTAGATACCCKG	ACGGGCGGTGTGTRC	Plant_140	TYG
AtIRL2P06D09	AATCAGTCTCGTTACGAGTCGTCGAGTCAGTGACGTATGT	CAACMGGATTAGATACCCKG	ACGGGCGGTGTGTRC	Plant_140	TYG
AtIRL2P06D10	AATCAGTCTCGTTACGAGTCGTCGAGTCAGTGTGAGTAGT	CAACMGGATTAGATACCCKG	ACGGGCGGTGTGTRC	Plant_140	TYG
AtIRL2P06D11	AATCAGTCTCGTTACGAGTCGTCGAGTCAGACAGTATATA	CAACMGGATTAGATACCCKG	ACGGGCGGTGTGTRC	Plant_140	TYG
AtIRL2P06D12	AATCAGTCTCGTTACGAGTCGTCGAGTCAGACGCGATCGA	CAACMGGATTAGATACCCKG	ACGGGCGGTGTGTRC	Plant_140	TYG
AtIRL2P06E01	AATCAGTCTCGTTACGAGTCGTCGAGTCAGACTAGCAGTA	CAACMGGATTAGATACCCKG	ACGGGCGGTGTGTRC	Plant_140	TYG
AtIRL2P06E02	AATCAGTCTCGTTACGAGTCGTCGAGTCAGAGCTCACGTA	CAACMGGATTAGATACCCKG	ACGGGCGGTGTGTRC	Plant_140	TYG
AtIRL2P06E03	AATCAGTCTCGTTACGAGTCGTCGAGTCAGAGTATACATA	CAACMGGATTAGATACCCKG	ACGGGCGGTGTGTRC	Plant_140	TYG
AtIRL2P06E04	AATCAGTCTCGTTACGAGTCGTCGAGTCAGAGTCGAGAGA	CAACMGGATTAGATACCCKG	ACGGGCGGTGTGTRC	Plant_140	TYG
AtIRL2P06E05	AATCAGTCTCGTTACGAGTCGTCGAGTCAGAGTGCTACGA	CAACMGGATTAGATACCCKG	ACGGGCGGTGTGTRC	Plant_140	TYG
AtIRL2P06E06	AATCAGTCTCGTTACGAGTCGTCGAGTCAGCGATCGTATA	CAACMGGATTAGATACCCKG	ACGGGCGGTGTGTRC	Plant_140	TYG
AtIRL2P06E07	AATCAGTCTCGTTACGAGTCGTCGAGTCAGCGCAGTACGA	CAACMGGATTAGATACCCKG	ACGGGCGGTGTGTRC	Plant_140	TYG
AtIRL2P06E08	AATCAGTCTCGTTACGAGTCGTCGAGTCAGCGCGTATACA	CAACMGGATTAGATACCCKG	ACGGGCGGTGTGTRC	Plant_140	TYG
AtIRL2P06E09	AATCAGTCTCGTTACGAGTCGTCGAGTCAGCGTACAGTCA	CAACMGGATTAGATACCCKG	ACGGGCGGTGTGTRC	Plant_140	TYG
AtIRL2P06E10	AATCAGTCTCGTTACGAGTCGTCGAGTCAGCGTACTCAGA	CAACMGGATTAGATACCCKG	ACGGGCGGTGTGTRC	Plant_140	TYG
AtIRL2P06E11	AATCAGTCTCGTTACGAGTCGTCGAGTCAGCTACGCTCTA	CAACMGGATTAGATACCCKG	ACGGGCGGTGTGTRC	Plant_140	TYG
AtIRL2P06E12	AATCAGTCTCGTTACGAGTCGTCGAGTCAGCTATAGCGTA	CAACMGGATTAGATACCCKG	ACGGGCGGTGTGTRC	Plant_140	TYG
AtIRL2P06F01	AATCAGTCTCGTTACGAGTCGTCGAGTCAGTACGTCATCA	CAACMGGATTAGATACCCKG	ACGGGCGGTGTGTRC	Plant_140	TYG
AtIRL2P06F02	AATCAGTCTCGTTACGAGTCGTCGAGTCAGTAGTCGCATA	CAACMGGATTAGATACCCKG	ACGGGCGGTGTGTRC	Plant_140	TYG
AtIRL2P06F03	AATCAGTCTCGTTACGAGTCGTCGAGTCAGTATATATACA	CAACMGGATTAGATACCCKG	ACGGGCGGTGTGTRC	Plant_140	TYG
AtIRL2P06F04	AATCAGTCTCGTTACGAGTCGTCGAGTCAGTATGCTAGTA	CAACMGGATTAGATACCCKG	ACGGGCGGTGTGTRC	Plant_140	TYG
AtIRL2P06F05	AATCAGTCTCGTTACGAGTCGTCGAGTCAGTCACGCGAGA	CAACMGGATTAGATACCCKG	ACGGGCGGTGTGTRC	Plant_140	TYG
AtIRL2P06F06	AATCAGTCTCGTTACGAGTCGTCGAGTCAGTCGATAGTGA	CAACMGGATTAGATACCCKG	ACGGGCGGTGTGTRC	Plant_140	TYG
AtIRL2P06F07	AATCAGTCTCGTTACGAGTCGTCGAGTCAGTCGCTGCGTA	CAACMGGATTAGATACCCKG	ACGGGCGGTGTGTRC	Plant_140	TYG
AtIRL2P06F08	AATCAGTCTCGTTACGAGTCGTCGAGTCAGTCTGACGTCA	CAACMGGATTAGATACCCKG	ACGGGCGGTGTGTRC	Plant_140	TYG
AtIRL2P06F09	AATCAGTCTCGTTACGAGTCGTCGAGTCAGTGAGTCAGTA	CAACMGGATTAGATACCCKG	ACGGGCGGTGTGTRC	Plant_140	TYG
AtIRL2P06F10	AATCAGTCTCGTTACGAGTCGTCGAGTCAGTGTAGTGTGA	CAACMGGATTAGATACCCKG	ACGGGCGGTGTGTRC	Plant_140	TYG
AtIRL2P06F11	AATCAGTCTCGTTACGAGTCGTCGAGTCAGTGTCACACGA	CAACMGGATTAGATACCCKG	ACGGGCGGTGTGTRC	Plant_140	TYG
AtIRL2P06F12	AATCAGTCTCGTTACGAGTCGTCGAGTCAGTGTCGTCGCA	CAACMGGATTAGATACCCKG	ACGGGCGGTGTGTRC	Plant_140	TYG
AtIRL2P06G01	AATCAGTCTCGTTACGAGTCGTCGAGTCAGACACATACGC	CAACMGGATTAGATACCCKG	ACGGGCGGTGTGTRC	Plant_140	TYG
AtIRL2P06G02	AATCAGTCTCGTTACGAGTCGTCGAGTCAGACAGTCGTGC	CAACMGGATTAGATACCCKG	ACGGGCGGTGTGTRC	Plant_140	TYG
AtIRL2P06G03	AATCAGTCTCGTTACGAGTCGTCGAGTCAGACATGACGAC	CAACMGGATTAGATACCCKG	ACGGGCGGTGTGTRC	Plant_140	TYG
AtIRL2P06G04	AATCAGTCTCGTTACGAGTCGTCGAGTCAGACGACAGCTC	CAACMGGATTAGATACCCKG	ACGGGCGGTGTGTRC	Plant_140	TYG
AtIRL2P06G05	AATCAGTCTCGTTACGAGTCGTCGAGTCAGACGTCTCATC	CAACMGGATTAGATACCCKG	ACGGGCGGTGTGTRC	Plant_140	TYG
AtIRL2P06G06	AATCAGTCTCGTTACGAGTCGTCGAGTCAGACTCATCTAC	CAACMGGATTAGATACCCKG	ACGGGCGGTGTGTRC	Plant_140	TYG
AtIRL2P06G07	AATCAGTCTCGTTACGAGTCGTCGAGTCAGACTCGCGCAC	CAACMGGATTAGATACCCKG	ACGGGCGGTGTGTRC	Plant_140	TYG
AtIRL2P06G08	AATCAGTCTCGTTACGAGTCGTCGAGTCAGAGAGCGTCAC	CAACMGGATTAGATACCCKG	ACGGGCGGTGTGTRC	Plant_140	TYG
AtIRL2P06G09	AATCAGTCTCGTTACGAGTCGTCGAGTCAGAGCGACTAGC	CAACMGGATTAGATACCCKG	ACGGGCGGTGTGTRC	Plant_140	TYG
AtIRL2P06G10	AATCAGTCTCGTTACGAGTCGTCGAGTCAGAGTAGTGATC	CAACMGGATTAGATACCCKG	ACGGGCGGTGTGTRC	Plant_140	TYG
AtIRL2P06G11	AATCAGTCTCGTTACGAGTCGTCGAGTCAGAGTGACACAC	CAACMGGATTAGATACCCKG	ACGGGCGGTGTGTRC	Plant_140	TYG
AtIRL2P06G12	AATCAGTCTCGTTACGAGTCGTCGAGTCAGAGTGTATGTC	CAACMGGATTAGATACCCKG	ACGGGCGGTGTGTRC	Plant_140	TYG
AtIRL2P06H01	AATCAGTCTCGTTACGAGTCGTCGAGTCAGATAGATAGAC	CAACMGGATTAGATACCCKG	ACGGGCGGTGTGTRC	Plant_140	TYG
AtIRL2P06H02	AATCAGTCTCGTTACGAGTCGTCGAGTCAGATATAGTCGC	CAACMGGATTAGATACCCKG	ACGGGCGGTGTGTRC	Plant_140	TYG
AtIRL2P06H03	AATCAGTCTCGTTACGAGTCGTCGAGTCAGATCTACTGAC	CAACMGGATTAGATACCCKG	ACGGGCGGTGTGTRC	Plant_140	TYG
AtIRL2P06H04	AATCAGTCTCGTTACGAGTCGTCGAGTCAGCACGTAGATC	CAACMGGATTAGATACCCKG	ACGGGCGGTGTGTRC	Plant_140	TYG
AtIRL2P06H05	AATCAGTCTCGTTACGAGTCGTCGAGTCAGCACGTCTCGC	CAACMGGATTAGATACCCKG	ACGGGCGGTGTGTRC	Plant_140	TYG
AtIRL2P06H06	AATCAGTCTCGTTACGAGTCGTCGAGTCAGCATACTCTAC	CAACMGGATTAGATACCCKG	ACGGGCGGTGTGTRC	Plant_140	TYG
AtIRL2P06H07	AATCAGTCTCGTTACGAGTCGTCGAGTCAGCGACACTATC	CAACMGGATTAGATACCCKG	ACGGGCGGTGTGTRC	Plant_140	TYG
AtIRL2P06H08	AATCAGTCTCGTTACGAGTCGTCGAGTCAGCGAGACGCGC	CAACMGGATTAGATACCCKG	ACGGGCGGTGTGTRC	Plant_140	TYG
AtIRL2P06H09	AATCAGTCTCGTTACGAGTCGTCGAGTCAGCGTATGCGAC	CAACMGGATTAGATACCCKG	ACGGGCGGTGTGTRC	Plant_140	TYG
AtIRL2P06H10	AATCAGTCTCGTTACGAGTCGTCGAGTCAGCGTCGATCTC	CAACMGGATTAGATACCCKG	ACGGGCGGTGTGTRC	Plant_140	TYG
AtIRL2P06H11	AATCAGTCTCGTTACGAGTCGTCGAGTCAGCTACGACTGC	CAACMGGATTAGATACCCKG	ACGGGCGGTGTGTRC	Plant_140	TYG
AtIRL2P06H12	AATCAGTCTCGTTACGAGTCGTCGAGTCAGCTAGTCACTC	CAACMGGATTAGATACCCKG	ACGGGCGGTGTGTRC	Plant_140	TYG
AtIRL2P07A01	AATCGTGACTCGTACGAGTCGTCGAGTCAGACGCTCGACA	CAACMGGATTAGATACCCKG	ACGGGCGGTGTGTRC	Plant_140	TYG
AtIRL2P07A02	AATCGTGACTCGTACGAGTCGTCGAGTCAGAGACGCACTC	CAACMGGATTAGATACCCKG	ACGGGCGGTGTGTRC	Plant_140	TYG
AtIRL2P07A03	AATCGTGACTCGTACGAGTCGTCGAGTCAGAGCACTGTAG	CAACMGGATTAGATACCCKG	ACGGGCGGTGTGTRC	Plant_140	TYG
AtIRL2P07A04	AATCGTGACTCGTACGAGTCGTCGAGTCAGATCAGACACG	CAACMGGATTAGATACCCKG	ACGGGCGGTGTGTRC	Plant_140	TYG
AtIRL2P07A05	AATCGTGACTCGTACGAGTCGTCGAGTCAGATATCGCGAG	CAACMGGATTAGATACCCKG	ACGGGCGGTGTGTRC	Plant_140	TYG
AtIRL2P07A06	AATCGTGACTCGTACGAGTCGTCGAGTCAGCGTGTCTCTA	CAACMGGATTAGATACCCKG	ACGGGCGGTGTGTRC	Plant_140	TYG
AtIRL2P07A07	AATCGTGACTCGTACGAGTCGTCGAGTCAGCTCGCGTGTC	CAACMGGATTAGATACCCKG	ACGGGCGGTGTGTRC	Plant_140	TYG
AtIRL2P07A08	AATCGTGACTCGTACGAGTCGTCGAGTCAGTAGTATCAGC	CAACMGGATTAGATACCCKG	ACGGGCGGTGTGTRC	Plant_140	TYG
AtIRL2P07A09	AATCGTGACTCGTACGAGTCGTCGAGTCAGTCTCTATGCG	CAACMGGATTAGATACCCKG	ACGGGCGGTGTGTRC	Plant_140	TYG
AtIRL2P07A10	AATCGTGACTCGTACGAGTCGTCGAGTCAGTGATACGTCT	CAACMGGATTAGATACCCKG	ACGGGCGGTGTGTRC	Plant_140	TYG
AtIRL2P07A11	AATCGTGACTCGTACGAGTCGTCGAGTCAGTACTGAGCTA	CAACMGGATTAGATACCCKG	ACGGGCGGTGTGTRC	Plant_140	TYG
AtIRL2P07A12	AATCGTGACTCGTACGAGTCGTCGAGTCAGCATAGTAGTG	CAACMGGATTAGATACCCKG	ACGGGCGGTGTGTRC	Plant_140	TYG
AtIRL2P07B01	AATCGTGACTCGTACGAGTCGTCGAGTCAGCGAGAGATAC	CAACMGGATTAGATACCCKG	ACGGGCGGTGTGTRC	Plant_140	TYG
AtIRL2P07B02	AATCGTGACTCGTACGAGTCGTCGAGTCAGATACGACGTA	CAACMGGATTAGATACCCKG	ACGGGCGGTGTGTRC	Plant_140	TYG
AtIRL2P07B03	AATCGTGACTCGTACGAGTCGTCGAGTCAGTCACGTACTA	CAACMGGATTAGATACCCKG	ACGGGCGGTGTGTRC	Plant_140	TYG
AtIRL2P07B04	AATCGTGACTCGTACGAGTCGTCGAGTCAGCGTCTAGTAC	CAACMGGATTAGATACCCKG	ACGGGCGGTGTGTRC	Plant_140	TYG
AtIRL2P07B05	AATCGTGACTCGTACGAGTCGTCGAGTCAGTCTACGTAGC	CAACMGGATTAGATACCCKG	ACGGGCGGTGTGTRC	Plant_140	TYG
AtIRL2P07B06	AATCGTGACTCGTACGAGTCGTCGAGTCAGTGTACTACTC	CAACMGGATTAGATACCCKG	ACGGGCGGTGTGTRC	Plant_140	TYG
AtIRL2P07B07	AATCGTGACTCGTACGAGTCGTCGAGTCAGACGACTACAG	CAACMGGATTAGATACCCKG	ACGGGCGGTGTGTRC	Plant_140	TYG
AtIRL2P07B08	AATCGTGACTCGTACGAGTCGTCGAGTCAGCGTAGACTAG	CAACMGGATTAGATACCCKG	ACGGGCGGTGTGTRC	Plant_140	TYG
AtIRL2P07B09	AATCGTGACTCGTACGAGTCGTCGAGTCAGTACGAGTATG	CAACMGGATTAGATACCCKG	ACGGGCGGTGTGTRC	Plant_140	TYG
AtIRL2P07B10	AATCGTGACTCGTACGAGTCGTCGAGTCAGTACTCTCGTG	CAACMGGATTAGATACCCKG	ACGGGCGGTGTGTRC	Plant_140	TYG
AtIRL2P07B11	AATCGTGACTCGTACGAGTCGTCGAGTCAGTAGAGACGAG	CAACMGGATTAGATACCCKG	ACGGGCGGTGTGTRC	Plant_140	TYG
AtIRL2P07B12	AATCGTGACTCGTACGAGTCGTCGAGTCAGTCGTCGCTCG	CAACMGGATTAGATACCCKG	ACGGGCGGTGTGTRC	Plant_140	TYG
AtIRL2P07C01	AATCGTGACTCGTACGAGTCGTCGAGTCAGACATACGCGT	CAACMGGATTAGATACCCKG	ACGGGCGGTGTGTRC	Plant_140	TYG
AtIRL2P07C02	AATCGTGACTCGTACGAGTCGTCGAGTCAGACGCGAGTAT	CAACMGGATTAGATACCCKG	ACGGGCGGTGTGTRC	Plant_140	TYG
AtIRL2P07C03	AATCGTGACTCGTACGAGTCGTCGAGTCAGACTACTATGT	CAACMGGATTAGATACCCKG	ACGGGCGGTGTGTRC	Plant_140	TYG
AtIRL2P07C04	AATCGTGACTCGTACGAGTCGTCGAGTCAGACTGTACAGT	CAACMGGATTAGATACCCKG	ACGGGCGGTGTGTRC	Plant_140	TYG
AtIRL2P07C05	AATCGTGACTCGTACGAGTCGTCGAGTCAGAGACTATACT	CAACMGGATTAGATACCCKG	ACGGGCGGTGTGTRC	Plant_140	TYG
AtIRL2P07C06	AATCGTGACTCGTACGAGTCGTCGAGTCAGAGCGTCGTCT	CAACMGGATTAGATACCCKG	ACGGGCGGTGTGTRC	Plant_140	TYG
AtIRL2P07C07	AATCGTGACTCGTACGAGTCGTCGAGTCAGAGTACGCTAT	CAACMGGATTAGATACCCKG	ACGGGCGGTGTGTRC	Plant_140	TYG
AtIRL2P07C08	AATCGTGACTCGTACGAGTCGTCGAGTCAGATAGAGTACT	CAACMGGATTAGATACCCKG	ACGGGCGGTGTGTRC	Plant_140	TYG
AtIRL2P07C09	AATCGTGACTCGTACGAGTCGTCGAGTCAGCACGCTACGT	CAACMGGATTAGATACCCKG	ACGGGCGGTGTGTRC	Plant_140	TYG
AtIRL2P07C10	AATCGTGACTCGTACGAGTCGTCGAGTCAGCAGTAGACGT	CAACMGGATTAGATACCCKG	ACGGGCGGTGTGTRC	Plant_140	TYG
AtIRL2P07C11	AATCGTGACTCGTACGAGTCGTCGAGTCAGCGACGTGACT	CAACMGGATTAGATACCCKG	ACGGGCGGTGTGTRC	Plant_140	TYG
AtIRL2P07C12	AATCGTGACTCGTACGAGTCGTCGAGTCAGTACACACACT	CAACMGGATTAGATACCCKG	ACGGGCGGTGTGTRC	Plant_140	TYG
AtIRL2P07D01	AATCGTGACTCGTACGAGTCGTCGAGTCAGTACACGTGAT	CAACMGGATTAGATACCCKG	ACGGGCGGTGTGTRC	Plant_140	TYG
AtIRL2P07D02	AATCGTGACTCGTACGAGTCGTCGAGTCAGTACAGATCGT	CAACMGGATTAGATACCCKG	ACGGGCGGTGTGTRC	Plant_140	TYG
AtIRL2P07D03	AATCGTGACTCGTACGAGTCGTCGAGTCAGTACGCTGTCT	CAACMGGATTAGATACCCKG	ACGGGCGGTGTGTRC	Plant_140	TYG
AtIRL2P07D04	AATCGTGACTCGTACGAGTCGTCGAGTCAGTAGTGTAGAT	CAACMGGATTAGATACCCKG	ACGGGCGGTGTGTRC	Plant_140	TYG
AtIRL2P07D05	AATCGTGACTCGTACGAGTCGTCGAGTCAGTCGATCACGT	CAACMGGATTAGATACCCKG	ACGGGCGGTGTGTRC	Plant_140	TYG
AtIRL2P07D06	AATCGTGACTCGTACGAGTCGTCGAGTCAGTCGCACTAGT	CAACMGGATTAGATACCCKG	ACGGGCGGTGTGTRC	Plant_140	TYG
AtIRL2P07D07	AATCGTGACTCGTACGAGTCGTCGAGTCAGTCTAGCGACT	CAACMGGATTAGATACCCKG	ACGGGCGGTGTGTRC	Plant_140	TYG
AtIRL2P07D08	AATCGTGACTCGTACGAGTCGTCGAGTCAGTCTATACTAT	CAACMGGATTAGATACCCKG	ACGGGCGGTGTGTRC	Plant_140	TYG
AtIRL2P07D09	AATCGTGACTCGTACGAGTCGTCGAGTCAGTGACGTATGT	CAACMGGATTAGATACCCKG	ACGGGCGGTGTGTRC	Plant_140	TYG
AtIRL2P07D10	AATCGTGACTCGTACGAGTCGTCGAGTCAGTGTGAGTAGT	CAACMGGATTAGATACCCKG	ACGGGCGGTGTGTRC	Plant_140	TYG
AtIRL2P07D11	AATCGTGACTCGTACGAGTCGTCGAGTCAGACAGTATATA	CAACMGGATTAGATACCCKG	ACGGGCGGTGTGTRC	Plant_140	TYG
AtIRL2P07D12	AATCGTGACTCGTACGAGTCGTCGAGTCAGACGCGATCGA	CAACMGGATTAGATACCCKG	ACGGGCGGTGTGTRC	Plant_140	TYG
AtIRL2P07E01	AATCGTGACTCGTACGAGTCGTCGAGTCAGACTAGCAGTA	CAACMGGATTAGATACCCKG	ACGGGCGGTGTGTRC	Plant_140	TYG
AtIRL2P07E02	AATCGTGACTCGTACGAGTCGTCGAGTCAGAGCTCACGTA	CAACMGGATTAGATACCCKG	ACGGGCGGTGTGTRC	Plant_140	TYG
AtIRL2P07E03	AATCGTGACTCGTACGAGTCGTCGAGTCAGAGTATACATA	CAACMGGATTAGATACCCKG	ACGGGCGGTGTGTRC	Plant_140	TYG
AtIRL2P07E04	AATCGTGACTCGTACGAGTCGTCGAGTCAGAGTCGAGAGA	CAACMGGATTAGATACCCKG	ACGGGCGGTGTGTRC	Plant_140	TYG
AtIRL2P07E05	AATCGTGACTCGTACGAGTCGTCGAGTCAGAGTGCTACGA	CAACMGGATTAGATACCCKG	ACGGGCGGTGTGTRC	Plant_140	TYG
AtIRL2P07E06	AATCGTGACTCGTACGAGTCGTCGAGTCAGCGATCGTATA	CAACMGGATTAGATACCCKG	ACGGGCGGTGTGTRC	Plant_140	TYG
AtIRL2P07E07	AATCGTGACTCGTACGAGTCGTCGAGTCAGCGCAGTACGA	CAACMGGATTAGATACCCKG	ACGGGCGGTGTGTRC	Plant_140	TYG
AtIRL2P07E08	AATCGTGACTCGTACGAGTCGTCGAGTCAGCGCGTATACA	CAACMGGATTAGATACCCKG	ACGGGCGGTGTGTRC	Plant_140	TYG
AtIRL2P07E09	AATCGTGACTCGTACGAGTCGTCGAGTCAGCGTACAGTCA	CAACMGGATTAGATACCCKG	ACGGGCGGTGTGTRC	Plant_140	TYG
AtIRL2P07E10	AATCGTGACTCGTACGAGTCGTCGAGTCAGCGTACTCAGA	CAACMGGATTAGATACCCKG	ACGGGCGGTGTGTRC	Plant_140	TYG
AtIRL2P07E11	AATCGTGACTCGTACGAGTCGTCGAGTCAGCTACGCTCTA	CAACMGGATTAGATACCCKG	ACGGGCGGTGTGTRC	Plant_140	TYG
AtIRL2P07E12	AATCGTGACTCGTACGAGTCGTCGAGTCAGCTATAGCGTA	CAACMGGATTAGATACCCKG	ACGGGCGGTGTGTRC	Plant_140	TYG
AtIRL2P07F01	AATCGTGACTCGTACGAGTCGTCGAGTCAGTACGTCATCA	CAACMGGATTAGATACCCKG	ACGGGCGGTGTGTRC	Plant_140	TYG
AtIRL2P07F02	AATCGTGACTCGTACGAGTCGTCGAGTCAGTAGTCGCATA	CAACMGGATTAGATACCCKG	ACGGGCGGTGTGTRC	Plant_140	TYG
AtIRL2P07F03	AATCGTGACTCGTACGAGTCGTCGAGTCAGTATATATACA	CAACMGGATTAGATACCCKG	ACGGGCGGTGTGTRC	Plant_140	TYG
AtIRL2P07F04	AATCGTGACTCGTACGAGTCGTCGAGTCAGTATGCTAGTA	CAACMGGATTAGATACCCKG	ACGGGCGGTGTGTRC	Plant_140	TYG
AtIRL2P07F05	AATCGTGACTCGTACGAGTCGTCGAGTCAGTCACGCGAGA	CAACMGGATTAGATACCCKG	ACGGGCGGTGTGTRC	Plant_140	TYG
AtIRL2P07F06	AATCGTGACTCGTACGAGTCGTCGAGTCAGTCGATAGTGA	CAACMGGATTAGATACCCKG	ACGGGCGGTGTGTRC	Plant_140	TYG
AtIRL2P07F07	AATCGTGACTCGTACGAGTCGTCGAGTCAGTCGCTGCGTA	CAACMGGATTAGATACCCKG	ACGGGCGGTGTGTRC	Plant_140	TYG
AtIRL2P07F08	AATCGTGACTCGTACGAGTCGTCGAGTCAGTCTGACGTCA	CAACMGGATTAGATACCCKG	ACGGGCGGTGTGTRC	Plant_140	TYG
AtIRL2P07F09	AATCGTGACTCGTACGAGTCGTCGAGTCAGTGAGTCAGTA	CAACMGGATTAGATACCCKG	ACGGGCGGTGTGTRC	Plant_140	TYG
AtIRL2P07F10	AATCGTGACTCGTACGAGTCGTCGAGTCAGTGTAGTGTGA	CAACMGGATTAGATACCCKG	ACGGGCGGTGTGTRC	Plant_140	TYG
AtIRL2P07F11	AATCGTGACTCGTACGAGTCGTCGAGTCAGTGTCACACGA	CAACMGGATTAGATACCCKG	ACGGGCGGTGTGTRC	Plant_140	TYG
AtIRL2P07F12	AATCGTGACTCGTACGAGTCGTCGAGTCAGTGTCGTCGCA	CAACMGGATTAGATACCCKG	ACGGGCGGTGTGTRC	Plant_140	TYG
AtIRL2P07G01	AATCGTGACTCGTACGAGTCGTCGAGTCAGACACATACGC	CAACMGGATTAGATACCCKG	ACGGGCGGTGTGTRC	Plant_140	TYG
AtIRL2P07G02	AATCGTGACTCGTACGAGTCGTCGAGTCAGACAGTCGTGC	CAACMGGATTAGATACCCKG	ACGGGCGGTGTGTRC	Plant_140	TYG
AtIRL2P07G03	AATCGTGACTCGTACGAGTCGTCGAGTCAGACATGACGAC	CAACMGGATTAGATACCCKG	ACGGGCGGTGTGTRC	Plant_140	TYG
AtIRL2P07G04	AATCGTGACTCGTACGAGTCGTCGAGTCAGACGACAGCTC	CAACMGGATTAGATACCCKG	ACGGGCGGTGTGTRC	Plant_140	TYG
AtIRL2P07G05	AATCGTGACTCGTACGAGTCGTCGAGTCAGACGTCTCATC	CAACMGGATTAGATACCCKG	ACGGGCGGTGTGTRC	Plant_140	TYG
AtIRL2P07G06	AATCGTGACTCGTACGAGTCGTCGAGTCAGACTCATCTAC	CAACMGGATTAGATACCCKG	ACGGGCGGTGTGTRC	Plant_140	TYG
AtIRL2P07G07	AATCGTGACTCGTACGAGTCGTCGAGTCAGACTCGCGCAC	CAACMGGATTAGATACCCKG	ACGGGCGGTGTGTRC	Plant_140	TYG
AtIRL2P07G08	AATCGTGACTCGTACGAGTCGTCGAGTCAGAGAGCGTCAC	CAACMGGATTAGATACCCKG	ACGGGCGGTGTGTRC	Plant_140	TYG
AtIRL2P07G09	AATCGTGACTCGTACGAGTCGTCGAGTCAGAGCGACTAGC	CAACMGGATTAGATACCCKG	ACGGGCGGTGTGTRC	Plant_140	TYG
AtIRL2P07G10	AATCGTGACTCGTACGAGTCGTCGAGTCAGAGTAGTGATC	CAACMGGATTAGATACCCKG	ACGGGCGGTGTGTRC	Plant_140	TYG
AtIRL2P07G11	AATCGTGACTCGTACGAGTCGTCGAGTCAGAGTGACACAC	CAACMGGATTAGATACCCKG	ACGGGCGGTGTGTRC	Plant_140	TYG
AtIRL2P07G12	AATCGTGACTCGTACGAGTCGTCGAGTCAGAGTGTATGTC	CAACMGGATTAGATACCCKG	ACGGGCGGTGTGTRC	Plant_140	TYG
AtIRL2P07H01	AATCGTGACTCGTACGAGTCGTCGAGTCAGATAGATAGAC	CAACMGGATTAGATACCCKG	ACGGGCGGTGTGTRC	Plant_140	TYG
AtIRL2P07H02	AATCGTGACTCGTACGAGTCGTCGAGTCAGATATAGTCGC	CAACMGGATTAGATACCCKG	ACGGGCGGTGTGTRC	Plant_140	TYG
AtIRL2P07H03	AATCGTGACTCGTACGAGTCGTCGAGTCAGATCTACTGAC	CAACMGGATTAGATACCCKG	ACGGGCGGTGTGTRC	Plant_140	TYG
AtIRL2P07H04	AATCGTGACTCGTACGAGTCGTCGAGTCAGCACGTAGATC	CAACMGGATTAGATACCCKG	ACGGGCGGTGTGTRC	Plant_140	TYG
AtIRL2P07H05	AATCGTGACTCGTACGAGTCGTCGAGTCAGCACGTCTCGC	CAACMGGATTAGATACCCKG	ACGGGCGGTGTGTRC	Plant_140	TYG
AtIRL2P07H06	AATCGTGACTCGTACGAGTCGTCGAGTCAGCATACTCTAC	CAACMGGATTAGATACCCKG	ACGGGCGGTGTGTRC	Plant_140	TYG
AtIRL2P07H07	AATCGTGACTCGTACGAGTCGTCGAGTCAGCGACACTATC	CAACMGGATTAGATACCCKG	ACGGGCGGTGTGTRC	Plant_140	TYG
AtIRL2P07H08	AATCGTGACTCGTACGAGTCGTCGAGTCAGCGAGACGCGC	CAACMGGATTAGATACCCKG	ACGGGCGGTGTGTRC	Plant_140	TYG
AtIRL2P07H09	AATCGTGACTCGTACGAGTCGTCGAGTCAGCGTATGCGAC	CAACMGGATTAGATACCCKG	ACGGGCGGTGTGTRC	Plant_140	TYG
AtIRL2P07H10	AATCGTGACTCGTACGAGTCGTCGAGTCAGCGTCGATCTC	CAACMGGATTAGATACCCKG	ACGGGCGGTGTGTRC	Plant_140	TYG
AtIRL2P07H11	AATCGTGACTCGTACGAGTCGTCGAGTCAGCTACGACTGC	CAACMGGATTAGATACCCKG	ACGGGCGGTGTGTRC	Plant_140	TYG
AtIRL2P07H12	AATCGTGACTCGTACGAGTCGTCGAGTCAGCTAGTCACTC	CAACMGGATTAGATACCCKG	ACGGGCGGTGTGTRC	Plant_140	TYG
AtIRL2P08A01	ACACACTATGGCTACGAGTCGTCGAGTCAGACGCTCGACA	CAACMGGATTAGATACCCKG	ACGGGCGGTGTGTRC	Plant_140	TYG
AtIRL2P08A02	ACACACTATGGCTACGAGTCGTCGAGTCAGAGACGCACTC	CAACMGGATTAGATACCCKG	ACGGGCGGTGTGTRC	Plant_140	TYG
AtIRL2P08A03	ACACACTATGGCTACGAGTCGTCGAGTCAGAGCACTGTAG	CAACMGGATTAGATACCCKG	ACGGGCGGTGTGTRC	Plant_140	TYG
AtIRL2P08A04	ACACACTATGGCTACGAGTCGTCGAGTCAGATCAGACACG	CAACMGGATTAGATACCCKG	ACGGGCGGTGTGTRC	Plant_140	TYG
AtIRL2P08A05	ACACACTATGGCTACGAGTCGTCGAGTCAGATATCGCGAG	CAACMGGATTAGATACCCKG	ACGGGCGGTGTGTRC	Plant_140	TYG
AtIRL2P08A06	ACACACTATGGCTACGAGTCGTCGAGTCAGCGTGTCTCTA	CAACMGGATTAGATACCCKG	ACGGGCGGTGTGTRC	Plant_140	TYG
AtIRL2P08A07	ACACACTATGGCTACGAGTCGTCGAGTCAGCTCGCGTGTC	CAACMGGATTAGATACCCKG	ACGGGCGGTGTGTRC	Plant_140	TYG
AtIRL2P08A08	ACACACTATGGCTACGAGTCGTCGAGTCAGTAGTATCAGC	CAACMGGATTAGATACCCKG	ACGGGCGGTGTGTRC	Plant_140	TYG
AtIRL2P08A09	ACACACTATGGCTACGAGTCGTCGAGTCAGTCTCTATGCG	CAACMGGATTAGATACCCKG	ACGGGCGGTGTGTRC	Plant_140	TYG
AtIRL2P08A10	ACACACTATGGCTACGAGTCGTCGAGTCAGTGATACGTCT	CAACMGGATTAGATACCCKG	ACGGGCGGTGTGTRC	Plant_140	TYG
AtIRL2P08A11	ACACACTATGGCTACGAGTCGTCGAGTCAGTACTGAGCTA	CAACMGGATTAGATACCCKG	ACGGGCGGTGTGTRC	Plant_140	TYG
AtIRL2P08A12	ACACACTATGGCTACGAGTCGTCGAGTCAGCATAGTAGTG	CAACMGGATTAGATACCCKG	ACGGGCGGTGTGTRC	Plant_140	TYG
AtIRL2P08B01	ACACACTATGGCTACGAGTCGTCGAGTCAGCGAGAGATAC	CAACMGGATTAGATACCCKG	ACGGGCGGTGTGTRC	Plant_140	TYG
AtIRL2P08B02	ACACACTATGGCTACGAGTCGTCGAGTCAGATACGACGTA	CAACMGGATTAGATACCCKG	ACGGGCGGTGTGTRC	Plant_140	TYG
AtIRL2P08B03	ACACACTATGGCTACGAGTCGTCGAGTCAGTCACGTACTA	CAACMGGATTAGATACCCKG	ACGGGCGGTGTGTRC	Plant_140	TYG
AtIRL2P08B04	ACACACTATGGCTACGAGTCGTCGAGTCAGCGTCTAGTAC	CAACMGGATTAGATACCCKG	ACGGGCGGTGTGTRC	Plant_140	TYG
AtIRL2P08B05	ACACACTATGGCTACGAGTCGTCGAGTCAGTCTACGTAGC	CAACMGGATTAGATACCCKG	ACGGGCGGTGTGTRC	Plant_140	TYG
AtIRL2P08B06	ACACACTATGGCTACGAGTCGTCGAGTCAGTGTACTACTC	CAACMGGATTAGATACCCKG	ACGGGCGGTGTGTRC	Plant_140	TYG
AtIRL2P08B07	ACACACTATGGCTACGAGTCGTCGAGTCAGACGACTACAG	CAACMGGATTAGATACCCKG	ACGGGCGGTGTGTRC	Plant_140	TYG
AtIRL2P08B08	ACACACTATGGCTACGAGTCGTCGAGTCAGCGTAGACTAG	CAACMGGATTAGATACCCKG	ACGGGCGGTGTGTRC	Plant_140	TYG
AtIRL2P08B09	ACACACTATGGCTACGAGTCGTCGAGTCAGTACGAGTATG	CAACMGGATTAGATACCCKG	ACGGGCGGTGTGTRC	Plant_140	TYG
AtIRL2P08B10	ACACACTATGGCTACGAGTCGTCGAGTCAGTACTCTCGTG	CAACMGGATTAGATACCCKG	ACGGGCGGTGTGTRC	Plant_140	TYG
AtIRL2P08B11	ACACACTATGGCTACGAGTCGTCGAGTCAGTAGAGACGAG	CAACMGGATTAGATACCCKG	ACGGGCGGTGTGTRC	Plant_140	TYG
AtIRL2P08B12	ACACACTATGGCTACGAGTCGTCGAGTCAGTCGTCGCTCG	CAACMGGATTAGATACCCKG	ACGGGCGGTGTGTRC	Plant_140	TYG
AtIRL2P08C01	ACACACTATGGCTACGAGTCGTCGAGTCAGACATACGCGT	CAACMGGATTAGATACCCKG	ACGGGCGGTGTGTRC	Plant_140	TYG
AtIRL2P08C02	ACACACTATGGCTACGAGTCGTCGAGTCAGACGCGAGTAT	CAACMGGATTAGATACCCKG	ACGGGCGGTGTGTRC	Plant_140	TYG
AtIRL2P08C03	ACACACTATGGCTACGAGTCGTCGAGTCAGACTACTATGT	CAACMGGATTAGATACCCKG	ACGGGCGGTGTGTRC	Plant_140	TYG
AtIRL2P08C04	ACACACTATGGCTACGAGTCGTCGAGTCAGACTGTACAGT	CAACMGGATTAGATACCCKG	ACGGGCGGTGTGTRC	Plant_140	TYG
AtIRL2P08C05	ACACACTATGGCTACGAGTCGTCGAGTCAGAGACTATACT	CAACMGGATTAGATACCCKG	ACGGGCGGTGTGTRC	Plant_140	TYG
AtIRL2P08C06	ACACACTATGGCTACGAGTCGTCGAGTCAGAGCGTCGTCT	CAACMGGATTAGATACCCKG	ACGGGCGGTGTGTRC	Plant_140	TYG
AtIRL2P08C07	ACACACTATGGCTACGAGTCGTCGAGTCAGAGTACGCTAT	CAACMGGATTAGATACCCKG	ACGGGCGGTGTGTRC	Plant_140	TYG
AtIRL2P08C08	ACACACTATGGCTACGAGTCGTCGAGTCAGATAGAGTACT	CAACMGGATTAGATACCCKG	ACGGGCGGTGTGTRC	Plant_140	TYG
AtIRL2P08C09	ACACACTATGGCTACGAGTCGTCGAGTCAGCACGCTACGT	CAACMGGATTAGATACCCKG	ACGGGCGGTGTGTRC	Plant_140	TYG
AtIRL2P08C10	ACACACTATGGCTACGAGTCGTCGAGTCAGCAGTAGACGT	CAACMGGATTAGATACCCKG	ACGGGCGGTGTGTRC	Plant_140	TYG
AtIRL2P08C11	ACACACTATGGCTACGAGTCGTCGAGTCAGCGACGTGACT	CAACMGGATTAGATACCCKG	ACGGGCGGTGTGTRC	Plant_140	TYG
AtIRL2P08C12	ACACACTATGGCTACGAGTCGTCGAGTCAGTACACACACT	CAACMGGATTAGATACCCKG	ACGGGCGGTGTGTRC	Plant_140	TYG
AtIRL2P08D01	ACACACTATGGCTACGAGTCGTCGAGTCAGTACACGTGAT	CAACMGGATTAGATACCCKG	ACGGGCGGTGTGTRC	Plant_140	TYG
AtIRL2P08D02	ACACACTATGGCTACGAGTCGTCGAGTCAGTACAGATCGT	CAACMGGATTAGATACCCKG	ACGGGCGGTGTGTRC	Plant_140	TYG
AtIRL2P08D03	ACACACTATGGCTACGAGTCGTCGAGTCAGTACGCTGTCT	CAACMGGATTAGATACCCKG	ACGGGCGGTGTGTRC	Plant_140	TYG
AtIRL2P08D04	ACACACTATGGCTACGAGTCGTCGAGTCAGTAGTGTAGAT	CAACMGGATTAGATACCCKG	ACGGGCGGTGTGTRC	Plant_140	TYG
AtIRL2P08D05	ACACACTATGGCTACGAGTCGTCGAGTCAGTCGATCACGT	CAACMGGATTAGATACCCKG	ACGGGCGGTGTGTRC	Plant_140	TYG
AtIRL2P08D06	ACACACTATGGCTACGAGTCGTCGAGTCAGTCGCACTAGT	CAACMGGATTAGATACCCKG	ACGGGCGGTGTGTRC	Plant_140	TYG
AtIRL2P08D07	ACACACTATGGCTACGAGTCGTCGAGTCAGTCTAGCGACT	CAACMGGATTAGATACCCKG	ACGGGCGGTGTGTRC	Plant_140	TYG
AtIRL2P08D08	ACACACTATGGCTACGAGTCGTCGAGTCAGTCTATACTAT	CAACMGGATTAGATACCCKG	ACGGGCGGTGTGTRC	Plant_140	TYG
AtIRL2P08D09	ACACACTATGGCTACGAGTCGTCGAGTCAGTGACGTATGT	CAACMGGATTAGATACCCKG	ACGGGCGGTGTGTRC	Plant_140	TYG
AtIRL2P08D10	ACACACTATGGCTACGAGTCGTCGAGTCAGTGTGAGTAGT	CAACMGGATTAGATACCCKG	ACGGGCGGTGTGTRC	Plant_140	TYG
AtIRL2P08D11	ACACACTATGGCTACGAGTCGTCGAGTCAGACAGTATATA	CAACMGGATTAGATACCCKG	ACGGGCGGTGTGTRC	Plant_140	TYG
AtIRL2P08D12	ACACACTATGGCTACGAGTCGTCGAGTCAGACGCGATCGA	CAACMGGATTAGATACCCKG	ACGGGCGGTGTGTRC	Plant_140	TYG
AtIRL2P08E01	ACACACTATGGCTACGAGTCGTCGAGTCAGACTAGCAGTA	CAACMGGATTAGATACCCKG	ACGGGCGGTGTGTRC	Plant_140	TYG
AtIRL2P08E02	ACACACTATGGCTACGAGTCGTCGAGTCAGAGCTCACGTA	CAACMGGATTAGATACCCKG	ACGGGCGGTGTGTRC	Plant_140	TYG
AtIRL2P08E03	ACACACTATGGCTACGAGTCGTCGAGTCAGAGTATACATA	CAACMGGATTAGATACCCKG	ACGGGCGGTGTGTRC	Plant_140	TYG
AtIRL2P08E04	ACACACTATGGCTACGAGTCGTCGAGTCAGAGTCGAGAGA	CAACMGGATTAGATACCCKG	ACGGGCGGTGTGTRC	Plant_140	TYG
AtIRL2P08E05	ACACACTATGGCTACGAGTCGTCGAGTCAGAGTGCTACGA	CAACMGGATTAGATACCCKG	ACGGGCGGTGTGTRC	Plant_140	TYG
AtIRL2P08E06	ACACACTATGGCTACGAGTCGTCGAGTCAGCGATCGTATA	CAACMGGATTAGATACCCKG	ACGGGCGGTGTGTRC	Plant_140	TYG
AtIRL2P08E07	ACACACTATGGCTACGAGTCGTCGAGTCAGCGCAGTACGA	CAACMGGATTAGATACCCKG	ACGGGCGGTGTGTRC	Plant_140	TYG
AtIRL2P08E08	ACACACTATGGCTACGAGTCGTCGAGTCAGCGCGTATACA	CAACMGGATTAGATACCCKG	ACGGGCGGTGTGTRC	Plant_140	TYG
AtIRL2P08E09	ACACACTATGGCTACGAGTCGTCGAGTCAGCGTACAGTCA	CAACMGGATTAGATACCCKG	ACGGGCGGTGTGTRC	Plant_140	TYG
AtIRL2P08E10	ACACACTATGGCTACGAGTCGTCGAGTCAGCGTACTCAGA	CAACMGGATTAGATACCCKG	ACGGGCGGTGTGTRC	Plant_140	TYG
AtIRL2P08E11	ACACACTATGGCTACGAGTCGTCGAGTCAGCTACGCTCTA	CAACMGGATTAGATACCCKG	ACGGGCGGTGTGTRC	Plant_140	TYG
AtIRL2P08E12	ACACACTATGGCTACGAGTCGTCGAGTCAGCTATAGCGTA	CAACMGGATTAGATACCCKG	ACGGGCGGTGTGTRC	Plant_140	TYG
AtIRL2P08F01	ACACACTATGGCTACGAGTCGTCGAGTCAGTACGTCATCA	CAACMGGATTAGATACCCKG	ACGGGCGGTGTGTRC	Plant_140	TYG
AtIRL2P08F02	ACACACTATGGCTACGAGTCGTCGAGTCAGTAGTCGCATA	CAACMGGATTAGATACCCKG	ACGGGCGGTGTGTRC	Plant_140	TYG
AtIRL2P08F03	ACACACTATGGCTACGAGTCGTCGAGTCAGTATATATACA	CAACMGGATTAGATACCCKG	ACGGGCGGTGTGTRC	Plant_140	TYG
AtIRL2P08F04	ACACACTATGGCTACGAGTCGTCGAGTCAGTATGCTAGTA	CAACMGGATTAGATACCCKG	ACGGGCGGTGTGTRC	Plant_140	TYG
AtIRL2P08F05	ACACACTATGGCTACGAGTCGTCGAGTCAGTCACGCGAGA	CAACMGGATTAGATACCCKG	ACGGGCGGTGTGTRC	Plant_140	TYG
AtIRL2P08F06	ACACACTATGGCTACGAGTCGTCGAGTCAGTCGATAGTGA	CAACMGGATTAGATACCCKG	ACGGGCGGTGTGTRC	Plant_140	TYG
AtIRL2P08F07	ACACACTATGGCTACGAGTCGTCGAGTCAGTCGCTGCGTA	CAACMGGATTAGATACCCKG	ACGGGCGGTGTGTRC	Plant_140	TYG
AtIRL2P08F08	ACACACTATGGCTACGAGTCGTCGAGTCAGTCTGACGTCA	CAACMGGATTAGATACCCKG	ACGGGCGGTGTGTRC	Plant_140	TYG
AtIRL2P08F09	ACACACTATGGCTACGAGTCGTCGAGTCAGTGAGTCAGTA	CAACMGGATTAGATACCCKG	ACGGGCGGTGTGTRC	Plant_140	TYG
AtIRL2P08F10	ACACACTATGGCTACGAGTCGTCGAGTCAGTGTAGTGTGA	CAACMGGATTAGATACCCKG	ACGGGCGGTGTGTRC	Plant_140	TYG
AtIRL2P08F11	ACACACTATGGCTACGAGTCGTCGAGTCAGTGTCACACGA	CAACMGGATTAGATACCCKG	ACGGGCGGTGTGTRC	Plant_140	TYG
AtIRL2P08F12	ACACACTATGGCTACGAGTCGTCGAGTCAGTGTCGTCGCA	CAACMGGATTAGATACCCKG	ACGGGCGGTGTGTRC	Plant_140	TYG
AtIRL2P08G01	ACACACTATGGCTACGAGTCGTCGAGTCAGACACATACGC	CAACMGGATTAGATACCCKG	ACGGGCGGTGTGTRC	Plant_140	TYG
AtIRL2P08G02	ACACACTATGGCTACGAGTCGTCGAGTCAGACAGTCGTGC	CAACMGGATTAGATACCCKG	ACGGGCGGTGTGTRC	Plant_140	TYG
AtIRL2P08G03	ACACACTATGGCTACGAGTCGTCGAGTCAGACATGACGAC	CAACMGGATTAGATACCCKG	ACGGGCGGTGTGTRC	Plant_140	TYG
AtIRL2P08G04	ACACACTATGGCTACGAGTCGTCGAGTCAGACGACAGCTC	CAACMGGATTAGATACCCKG	ACGGGCGGTGTGTRC	Plant_140	TYG
AtIRL2P08G05	ACACACTATGGCTACGAGTCGTCGAGTCAGACGTCTCATC	CAACMGGATTAGATACCCKG	ACGGGCGGTGTGTRC	Plant_140	TYG
AtIRL2P08G06	ACACACTATGGCTACGAGTCGTCGAGTCAGACTCATCTAC	CAACMGGATTAGATACCCKG	ACGGGCGGTGTGTRC	Plant_140	TYG
AtIRL2P08G07	ACACACTATGGCTACGAGTCGTCGAGTCAGACTCGCGCAC	CAACMGGATTAGATACCCKG	ACGGGCGGTGTGTRC	Plant_140	TYG
AtIRL2P08G08	ACACACTATGGCTACGAGTCGTCGAGTCAGAGAGCGTCAC	CAACMGGATTAGATACCCKG	ACGGGCGGTGTGTRC	Plant_140	TYG
AtIRL2P08G09	ACACACTATGGCTACGAGTCGTCGAGTCAGAGCGACTAGC	CAACMGGATTAGATACCCKG	ACGGGCGGTGTGTRC	Plant_140	TYG
AtIRL2P08G10	ACACACTATGGCTACGAGTCGTCGAGTCAGAGTAGTGATC	CAACMGGATTAGATACCCKG	ACGGGCGGTGTGTRC	Plant_140	TYG
AtIRL2P08G11	ACACACTATGGCTACGAGTCGTCGAGTCAGAGTGACACAC	CAACMGGATTAGATACCCKG	ACGGGCGGTGTGTRC	Plant_140	TYG
AtIRL2P08G12	ACACACTATGGCTACGAGTCGTCGAGTCAGAGTGTATGTC	CAACMGGATTAGATACCCKG	ACGGGCGGTGTGTRC	Plant_140	TYG
AtIRL2P08H01	ACACACTATGGCTACGAGTCGTCGAGTCAGATAGATAGAC	CAACMGGATTAGATACCCKG	ACGGGCGGTGTGTRC	Plant_140	TYG
AtIRL2P08H02	ACACACTATGGCTACGAGTCGTCGAGTCAGATATAGTCGC	CAACMGGATTAGATACCCKG	ACGGGCGGTGTGTRC	Plant_140	TYG
AtIRL2P08H03	ACACACTATGGCTACGAGTCGTCGAGTCAGATCTACTGAC	CAACMGGATTAGATACCCKG	ACGGGCGGTGTGTRC	Plant_140	TYG
AtIRL2P08H04	ACACACTATGGCTACGAGTCGTCGAGTCAGCACGTAGATC	CAACMGGATTAGATACCCKG	ACGGGCGGTGTGTRC	Plant_140	TYG
AtIRL2P08H05	ACACACTATGGCTACGAGTCGTCGAGTCAGCACGTCTCGC	CAACMGGATTAGATACCCKG	ACGGGCGGTGTGTRC	Plant_140	TYG
AtIRL2P08H06	ACACACTATGGCTACGAGTCGTCGAGTCAGCATACTCTAC	CAACMGGATTAGATACCCKG	ACGGGCGGTGTGTRC	Plant_140	TYG
AtIRL2P08H07	ACACACTATGGCTACGAGTCGTCGAGTCAGCGACACTATC	CAACMGGATTAGATACCCKG	ACGGGCGGTGTGTRC	Plant_140	TYG
AtIRL2P08H08	ACACACTATGGCTACGAGTCGTCGAGTCAGCGAGACGCGC	CAACMGGATTAGATACCCKG	ACGGGCGGTGTGTRC	Plant_140	TYG
AtIRL2P08H09	ACACACTATGGCTACGAGTCGTCGAGTCAGCGTATGCGAC	CAACMGGATTAGATACCCKG	ACGGGCGGTGTGTRC	Plant_140	TYG
AtIRL2P08H10	ACACACTATGGCTACGAGTCGTCGAGTCAGCGTCGATCTC	CAACMGGATTAGATACCCKG	ACGGGCGGTGTGTRC	Plant_140	TYG
AtIRL2P08H11	ACACACTATGGCTACGAGTCGTCGAGTCAGCTACGACTGC	CAACMGGATTAGATACCCKG	ACGGGCGGTGTGTRC	Plant_140	TYG
AtIRL2P08H12	ACACACTATGGCTACGAGTCGTCGAGTCAGCTAGTCACTC	CAACMGGATTAGATACCCKG	ACGGGCGGTGTGTRC	Plant_140	TYG
AtIRL2P09A01	ACACATGTCTACTACGAGTCGTCGAGTCAGACGCTCGACA	CAACMGGATTAGATACCCKG	ACGGGCGGTGTGTRC	Plant_140	TYG
AtIRL2P09A02	ACACATGTCTACTACGAGTCGTCGAGTCAGAGACGCACTC	CAACMGGATTAGATACCCKG	ACGGGCGGTGTGTRC	Plant_140	TYG
AtIRL2P09A03	ACACATGTCTACTACGAGTCGTCGAGTCAGAGCACTGTAG	CAACMGGATTAGATACCCKG	ACGGGCGGTGTGTRC	Plant_140	TYG
AtIRL2P09A04	ACACATGTCTACTACGAGTCGTCGAGTCAGATCAGACACG	CAACMGGATTAGATACCCKG	ACGGGCGGTGTGTRC	Plant_140	TYG
AtIRL2P09A05	ACACATGTCTACTACGAGTCGTCGAGTCAGATATCGCGAG	CAACMGGATTAGATACCCKG	ACGGGCGGTGTGTRC	Plant_140	TYG
AtIRL2P09A06	ACACATGTCTACTACGAGTCGTCGAGTCAGCGTGTCTCTA	CAACMGGATTAGATACCCKG	ACGGGCGGTGTGTRC	Plant_140	TYG
AtIRL2P09A07	ACACATGTCTACTACGAGTCGTCGAGTCAGCTCGCGTGTC	CAACMGGATTAGATACCCKG	ACGGGCGGTGTGTRC	Plant_140	TYG
AtIRL2P09A08	ACACATGTCTACTACGAGTCGTCGAGTCAGTAGTATCAGC	CAACMGGATTAGATACCCKG	ACGGGCGGTGTGTRC	Plant_140	TYG
AtIRL2P09A09	ACACATGTCTACTACGAGTCGTCGAGTCAGTCTCTATGCG	CAACMGGATTAGATACCCKG	ACGGGCGGTGTGTRC	Plant_140	TYG
AtIRL2P09A10	ACACATGTCTACTACGAGTCGTCGAGTCAGTGATACGTCT	CAACMGGATTAGATACCCKG	ACGGGCGGTGTGTRC	Plant_140	TYG
AtIRL2P09A11	ACACATGTCTACTACGAGTCGTCGAGTCAGTACTGAGCTA	CAACMGGATTAGATACCCKG	ACGGGCGGTGTGTRC	Plant_140	TYG
AtIRL2P09A12	ACACATGTCTACTACGAGTCGTCGAGTCAGCATAGTAGTG	CAACMGGATTAGATACCCKG	ACGGGCGGTGTGTRC	Plant_140	TYG
AtIRL2P09B01	ACACATGTCTACTACGAGTCGTCGAGTCAGCGAGAGATAC	CAACMGGATTAGATACCCKG	ACGGGCGGTGTGTRC	Plant_140	TYG
AtIRL2P09B02	ACACATGTCTACTACGAGTCGTCGAGTCAGATACGACGTA	CAACMGGATTAGATACCCKG	ACGGGCGGTGTGTRC	Plant_140	TYG
AtIRL2P09B03	ACACATGTCTACTACGAGTCGTCGAGTCAGTCACGTACTA	CAACMGGATTAGATACCCKG	ACGGGCGGTGTGTRC	Plant_140	TYG
AtIRL2P09B04	ACACATGTCTACTACGAGTCGTCGAGTCAGCGTCTAGTAC	CAACMGGATTAGATACCCKG	ACGGGCGGTGTGTRC	Plant_140	TYG
AtIRL2P09B05	ACACATGTCTACTACGAGTCGTCGAGTCAGTCTACGTAGC	CAACMGGATTAGATACCCKG	ACGGGCGGTGTGTRC	Plant_140	TYG
AtIRL2P09B06	ACACATGTCTACTACGAGTCGTCGAGTCAGTGTACTACTC	CAACMGGATTAGATACCCKG	ACGGGCGGTGTGTRC	Plant_140	TYG
AtIRL2P09B07	ACACATGTCTACTACGAGTCGTCGAGTCAGACGACTACAG	CAACMGGATTAGATACCCKG	ACGGGCGGTGTGTRC	Plant_140	TYG
AtIRL2P09B08	ACACATGTCTACTACGAGTCGTCGAGTCAGCGTAGACTAG	CAACMGGATTAGATACCCKG	ACGGGCGGTGTGTRC	Plant_140	TYG
AtIRL2P09B09	ACACATGTCTACTACGAGTCGTCGAGTCAGTACGAGTATG	CAACMGGATTAGATACCCKG	ACGGGCGGTGTGTRC	Plant_140	TYG
AtIRL2P09B10	ACACATGTCTACTACGAGTCGTCGAGTCAGTACTCTCGTG	CAACMGGATTAGATACCCKG	ACGGGCGGTGTGTRC	Plant_140	TYG
AtIRL2P09B11	ACACATGTCTACTACGAGTCGTCGAGTCAGTAGAGACGAG	CAACMGGATTAGATACCCKG	ACGGGCGGTGTGTRC	Plant_140	TYG
AtIRL2P09B12	ACACATGTCTACTACGAGTCGTCGAGTCAGTCGTCGCTCG	CAACMGGATTAGATACCCKG	ACGGGCGGTGTGTRC	Plant_140	TYG
AtIRL2P09C01	ACACATGTCTACTACGAGTCGTCGAGTCAGACATACGCGT	CAACMGGATTAGATACCCKG	ACGGGCGGTGTGTRC	Plant_140	TYG
AtIRL2P09C02	ACACATGTCTACTACGAGTCGTCGAGTCAGACGCGAGTAT	CAACMGGATTAGATACCCKG	ACGGGCGGTGTGTRC	Plant_140	TYG
AtIRL2P09C03	ACACATGTCTACTACGAGTCGTCGAGTCAGACTACTATGT	CAACMGGATTAGATACCCKG	ACGGGCGGTGTGTRC	Plant_140	TYG
AtIRL2P09C04	ACACATGTCTACTACGAGTCGTCGAGTCAGACTGTACAGT	CAACMGGATTAGATACCCKG	ACGGGCGGTGTGTRC	Plant_140	TYG
AtIRL2P09C05	ACACATGTCTACTACGAGTCGTCGAGTCAGAGACTATACT	CAACMGGATTAGATACCCKG	ACGGGCGGTGTGTRC	Plant_140	TYG
AtIRL2P09C06	ACACATGTCTACTACGAGTCGTCGAGTCAGAGCGTCGTCT	CAACMGGATTAGATACCCKG	ACGGGCGGTGTGTRC	Plant_140	TYG
AtIRL2P09C07	ACACATGTCTACTACGAGTCGTCGAGTCAGAGTACGCTAT	CAACMGGATTAGATACCCKG	ACGGGCGGTGTGTRC	Plant_140	TYG
AtIRL2P09C08	ACACATGTCTACTACGAGTCGTCGAGTCAGATAGAGTACT	CAACMGGATTAGATACCCKG	ACGGGCGGTGTGTRC	Plant_140	TYG
AtIRL2P09C09	ACACATGTCTACTACGAGTCGTCGAGTCAGCACGCTACGT	CAACMGGATTAGATACCCKG	ACGGGCGGTGTGTRC	Plant_140	TYG
AtIRL2P09C10	ACACATGTCTACTACGAGTCGTCGAGTCAGCAGTAGACGT	CAACMGGATTAGATACCCKG	ACGGGCGGTGTGTRC	Plant_140	TYG
AtIRL2P09C11	ACACATGTCTACTACGAGTCGTCGAGTCAGCGACGTGACT	CAACMGGATTAGATACCCKG	ACGGGCGGTGTGTRC	Plant_140	TYG
AtIRL2P09C12	ACACATGTCTACTACGAGTCGTCGAGTCAGTACACACACT	CAACMGGATTAGATACCCKG	ACGGGCGGTGTGTRC	Plant_140	TYG
AtIRL2P09D01	ACACATGTCTACTACGAGTCGTCGAGTCAGTACACGTGAT	CAACMGGATTAGATACCCKG	ACGGGCGGTGTGTRC	Plant_140	TYG
AtIRL2P09D02	ACACATGTCTACTACGAGTCGTCGAGTCAGTACAGATCGT	CAACMGGATTAGATACCCKG	ACGGGCGGTGTGTRC	Plant_140	TYG
AtIRL2P09D03	ACACATGTCTACTACGAGTCGTCGAGTCAGTACGCTGTCT	CAACMGGATTAGATACCCKG	ACGGGCGGTGTGTRC	Plant_140	TYG
AtIRL2P09D04	ACACATGTCTACTACGAGTCGTCGAGTCAGTAGTGTAGAT	CAACMGGATTAGATACCCKG	ACGGGCGGTGTGTRC	Plant_140	TYG
AtIRL2P09D05	ACACATGTCTACTACGAGTCGTCGAGTCAGTCGATCACGT	CAACMGGATTAGATACCCKG	ACGGGCGGTGTGTRC	Plant_140	TYG
AtIRL2P09D06	ACACATGTCTACTACGAGTCGTCGAGTCAGTCGCACTAGT	CAACMGGATTAGATACCCKG	ACGGGCGGTGTGTRC	Plant_140	TYG
AtIRL2P09D07	ACACATGTCTACTACGAGTCGTCGAGTCAGTCTAGCGACT	CAACMGGATTAGATACCCKG	ACGGGCGGTGTGTRC	Plant_140	TYG
AtIRL2P09D08	ACACATGTCTACTACGAGTCGTCGAGTCAGTCTATACTAT	CAACMGGATTAGATACCCKG	ACGGGCGGTGTGTRC	Plant_140	TYG
AtIRL2P09D09	ACACATGTCTACTACGAGTCGTCGAGTCAGTGACGTATGT	CAACMGGATTAGATACCCKG	ACGGGCGGTGTGTRC	Plant_140	TYG
AtIRL2P09D10	ACACATGTCTACTACGAGTCGTCGAGTCAGTGTGAGTAGT	CAACMGGATTAGATACCCKG	ACGGGCGGTGTGTRC	Plant_140	TYG
AtIRL2P09D11	ACACATGTCTACTACGAGTCGTCGAGTCAGACAGTATATA	CAACMGGATTAGATACCCKG	ACGGGCGGTGTGTRC	Plant_140	TYG
AtIRL2P09D12	ACACATGTCTACTACGAGTCGTCGAGTCAGACGCGATCGA	CAACMGGATTAGATACCCKG	ACGGGCGGTGTGTRC	Plant_140	TYG
AtIRL2P09E01	ACACATGTCTACTACGAGTCGTCGAGTCAGACTAGCAGTA	CAACMGGATTAGATACCCKG	ACGGGCGGTGTGTRC	Plant_140	TYG
AtIRL2P09E02	ACACATGTCTACTACGAGTCGTCGAGTCAGAGCTCACGTA	CAACMGGATTAGATACCCKG	ACGGGCGGTGTGTRC	Plant_140	TYG
AtIRL2P09E03	ACACATGTCTACTACGAGTCGTCGAGTCAGAGTATACATA	CAACMGGATTAGATACCCKG	ACGGGCGGTGTGTRC	Plant_140	TYG
AtIRL2P09E04	ACACATGTCTACTACGAGTCGTCGAGTCAGAGTCGAGAGA	CAACMGGATTAGATACCCKG	ACGGGCGGTGTGTRC	Plant_140	TYG
AtIRL2P09E05	ACACATGTCTACTACGAGTCGTCGAGTCAGAGTGCTACGA	CAACMGGATTAGATACCCKG	ACGGGCGGTGTGTRC	Plant_140	TYG
AtIRL2P09E06	ACACATGTCTACTACGAGTCGTCGAGTCAGCGATCGTATA	CAACMGGATTAGATACCCKG	ACGGGCGGTGTGTRC	Plant_140	TYG
AtIRL2P09E07	ACACATGTCTACTACGAGTCGTCGAGTCAGCGCAGTACGA	CAACMGGATTAGATACCCKG	ACGGGCGGTGTGTRC	Plant_140	TYG
AtIRL2P09E08	ACACATGTCTACTACGAGTCGTCGAGTCAGCGCGTATACA	CAACMGGATTAGATACCCKG	ACGGGCGGTGTGTRC	Plant_140	TYG
AtIRL2P09E09	ACACATGTCTACTACGAGTCGTCGAGTCAGCGTACAGTCA	CAACMGGATTAGATACCCKG	ACGGGCGGTGTGTRC	Plant_140	TYG
AtIRL2P09E10	ACACATGTCTACTACGAGTCGTCGAGTCAGCGTACTCAGA	CAACMGGATTAGATACCCKG	ACGGGCGGTGTGTRC	Plant_140	TYG
AtIRL2P09E11	ACACATGTCTACTACGAGTCGTCGAGTCAGCTACGCTCTA	CAACMGGATTAGATACCCKG	ACGGGCGGTGTGTRC	Plant_140	TYG
AtIRL2P09E12	ACACATGTCTACTACGAGTCGTCGAGTCAGCTATAGCGTA	CAACMGGATTAGATACCCKG	ACGGGCGGTGTGTRC	Plant_140	TYG
AtIRL2P09F01	ACACATGTCTACTACGAGTCGTCGAGTCAGTACGTCATCA	CAACMGGATTAGATACCCKG	ACGGGCGGTGTGTRC	Plant_140	TYG
AtIRL2P09F02	ACACATGTCTACTACGAGTCGTCGAGTCAGTAGTCGCATA	CAACMGGATTAGATACCCKG	ACGGGCGGTGTGTRC	Plant_140	TYG
AtIRL2P09F03	ACACATGTCTACTACGAGTCGTCGAGTCAGTATATATACA	CAACMGGATTAGATACCCKG	ACGGGCGGTGTGTRC	Plant_140	TYG
AtIRL2P09F04	ACACATGTCTACTACGAGTCGTCGAGTCAGTATGCTAGTA	CAACMGGATTAGATACCCKG	ACGGGCGGTGTGTRC	Plant_140	TYG
AtIRL2P09F05	ACACATGTCTACTACGAGTCGTCGAGTCAGTCACGCGAGA	CAACMGGATTAGATACCCKG	ACGGGCGGTGTGTRC	Plant_140	TYG
AtIRL2P09F06	ACACATGTCTACTACGAGTCGTCGAGTCAGTCGATAGTGA	CAACMGGATTAGATACCCKG	ACGGGCGGTGTGTRC	Plant_140	TYG
AtIRL2P09F07	ACACATGTCTACTACGAGTCGTCGAGTCAGTCGCTGCGTA	CAACMGGATTAGATACCCKG	ACGGGCGGTGTGTRC	Plant_140	TYG
AtIRL2P09F08	ACACATGTCTACTACGAGTCGTCGAGTCAGTCTGACGTCA	CAACMGGATTAGATACCCKG	ACGGGCGGTGTGTRC	Plant_140	TYG
AtIRL2P09F09	ACACATGTCTACTACGAGTCGTCGAGTCAGTGAGTCAGTA	CAACMGGATTAGATACCCKG	ACGGGCGGTGTGTRC	Plant_140	TYG
AtIRL2P09F10	ACACATGTCTACTACGAGTCGTCGAGTCAGTGTAGTGTGA	CAACMGGATTAGATACCCKG	ACGGGCGGTGTGTRC	Plant_140	TYG
AtIRL2P09F11	ACACATGTCTACTACGAGTCGTCGAGTCAGTGTCACACGA	CAACMGGATTAGATACCCKG	ACGGGCGGTGTGTRC	Plant_140	TYG
AtIRL2P09F12	ACACATGTCTACTACGAGTCGTCGAGTCAGTGTCGTCGCA	CAACMGGATTAGATACCCKG	ACGGGCGGTGTGTRC	Plant_140	TYG
AtIRL2P09G01	ACACATGTCTACTACGAGTCGTCGAGTCAGACACATACGC	CAACMGGATTAGATACCCKG	ACGGGCGGTGTGTRC	Plant_140	TYG
AtIRL2P09G02	ACACATGTCTACTACGAGTCGTCGAGTCAGACAGTCGTGC	CAACMGGATTAGATACCCKG	ACGGGCGGTGTGTRC	Plant_140	TYG
AtIRL2P09G03	ACACATGTCTACTACGAGTCGTCGAGTCAGACATGACGAC	CAACMGGATTAGATACCCKG	ACGGGCGGTGTGTRC	Plant_140	TYG
AtIRL2P09G04	ACACATGTCTACTACGAGTCGTCGAGTCAGACGACAGCTC	CAACMGGATTAGATACCCKG	ACGGGCGGTGTGTRC	Plant_140	TYG
AtIRL2P09G05	ACACATGTCTACTACGAGTCGTCGAGTCAGACGTCTCATC	CAACMGGATTAGATACCCKG	ACGGGCGGTGTGTRC	Plant_140	TYG
AtIRL2P09G06	ACACATGTCTACTACGAGTCGTCGAGTCAGACTCATCTAC	CAACMGGATTAGATACCCKG	ACGGGCGGTGTGTRC	Plant_140	TYG
AtIRL2P09G07	ACACATGTCTACTACGAGTCGTCGAGTCAGACTCGCGCAC	CAACMGGATTAGATACCCKG	ACGGGCGGTGTGTRC	Plant_140	TYG
AtIRL2P09G08	ACACATGTCTACTACGAGTCGTCGAGTCAGAGAGCGTCAC	CAACMGGATTAGATACCCKG	ACGGGCGGTGTGTRC	Plant_140	TYG
AtIRL2P09G09	ACACATGTCTACTACGAGTCGTCGAGTCAGAGCGACTAGC	CAACMGGATTAGATACCCKG	ACGGGCGGTGTGTRC	Plant_140	TYG
AtIRL2P09G10	ACACATGTCTACTACGAGTCGTCGAGTCAGAGTAGTGATC	CAACMGGATTAGATACCCKG	ACGGGCGGTGTGTRC	Plant_140	TYG
AtIRL2P09G11	ACACATGTCTACTACGAGTCGTCGAGTCAGAGTGACACAC	CAACMGGATTAGATACCCKG	ACGGGCGGTGTGTRC	Plant_140	TYG
AtIRL2P09G12	ACACATGTCTACTACGAGTCGTCGAGTCAGAGTGTATGTC	CAACMGGATTAGATACCCKG	ACGGGCGGTGTGTRC	Plant_140	TYG
AtIRL2P09H01	ACACATGTCTACTACGAGTCGTCGAGTCAGATAGATAGAC	CAACMGGATTAGATACCCKG	ACGGGCGGTGTGTRC	Plant_140	TYG
AtIRL2P09H02	ACACATGTCTACTACGAGTCGTCGAGTCAGATATAGTCGC	CAACMGGATTAGATACCCKG	ACGGGCGGTGTGTRC	Plant_140	TYG
AtIRL2P09H03	ACACATGTCTACTACGAGTCGTCGAGTCAGATCTACTGAC	CAACMGGATTAGATACCCKG	ACGGGCGGTGTGTRC	Plant_140	TYG
AtIRL2P09H04	ACACATGTCTACTACGAGTCGTCGAGTCAGCACGTAGATC	CAACMGGATTAGATACCCKG	ACGGGCGGTGTGTRC	Plant_140	TYG
AtIRL2P09H05	ACACATGTCTACTACGAGTCGTCGAGTCAGCACGTCTCGC	CAACMGGATTAGATACCCKG	ACGGGCGGTGTGTRC	Plant_140	TYG
AtIRL2P09H06	ACACATGTCTACTACGAGTCGTCGAGTCAGCATACTCTAC	CAACMGGATTAGATACCCKG	ACGGGCGGTGTGTRC	Plant_140	TYG
AtIRL2P09H07	ACACATGTCTACTACGAGTCGTCGAGTCAGCGACACTATC	CAACMGGATTAGATACCCKG	ACGGGCGGTGTGTRC	Plant_140	TYG
AtIRL2P09H08	ACACATGTCTACTACGAGTCGTCGAGTCAGCGAGACGCGC	CAACMGGATTAGATACCCKG	ACGGGCGGTGTGTRC	Plant_140	TYG
AtIRL2P09H09	ACACATGTCTACTACGAGTCGTCGAGTCAGCGTATGCGAC	CAACMGGATTAGATACCCKG	ACGGGCGGTGTGTRC	Plant_140	TYG
AtIRL2P09H10	ACACATGTCTACTACGAGTCGTCGAGTCAGCGTCGATCTC	CAACMGGATTAGATACCCKG	ACGGGCGGTGTGTRC	Plant_140	TYG
AtIRL2P09H11	ACACATGTCTACTACGAGTCGTCGAGTCAGCTACGACTGC	CAACMGGATTAGATACCCKG	ACGGGCGGTGTGTRC	Plant_140	TYG
AtIRL2P09H12	ACACATGTCTACTACGAGTCGTCGAGTCAGCTAGTCACTC	CAACMGGATTAGATACCCKG	ACGGGCGGTGTGTRC	Plant_140	TYG
AtIRL2P10A01	ACACGAGCCACATACGAGTCGTCGAGTCAGACGCTCGACA	CAACMGGATTAGATACCCKG	ACGGGCGGTGTGTRC	Plant_140	TYG
AtIRL2P10A02	ACACGAGCCACATACGAGTCGTCGAGTCAGAGACGCACTC	CAACMGGATTAGATACCCKG	ACGGGCGGTGTGTRC	Plant_140	TYG
AtIRL2P10A03	ACACGAGCCACATACGAGTCGTCGAGTCAGAGCACTGTAG	CAACMGGATTAGATACCCKG	ACGGGCGGTGTGTRC	Plant_140	TYG
AtIRL2P10A04	ACACGAGCCACATACGAGTCGTCGAGTCAGATCAGACACG	CAACMGGATTAGATACCCKG	ACGGGCGGTGTGTRC	Plant_140	TYG
AtIRL2P10A05	ACACGAGCCACATACGAGTCGTCGAGTCAGATATCGCGAG	CAACMGGATTAGATACCCKG	ACGGGCGGTGTGTRC	Plant_140	TYG
AtIRL2P10A06	ACACGAGCCACATACGAGTCGTCGAGTCAGCGTGTCTCTA	CAACMGGATTAGATACCCKG	ACGGGCGGTGTGTRC	Plant_140	TYG
AtIRL2P10A07	ACACGAGCCACATACGAGTCGTCGAGTCAGCTCGCGTGTC	CAACMGGATTAGATACCCKG	ACGGGCGGTGTGTRC	Plant_140	TYG
AtIRL2P10A08	ACACGAGCCACATACGAGTCGTCGAGTCAGTAGTATCAGC	CAACMGGATTAGATACCCKG	ACGGGCGGTGTGTRC	Plant_140	TYG
AtIRL2P10A09	ACACGAGCCACATACGAGTCGTCGAGTCAGTCTCTATGCG	CAACMGGATTAGATACCCKG	ACGGGCGGTGTGTRC	Plant_140	TYG
AtIRL2P10A10	ACACGAGCCACATACGAGTCGTCGAGTCAGTGATACGTCT	CAACMGGATTAGATACCCKG	ACGGGCGGTGTGTRC	Plant_140	TYG
AtIRL2P10A11	ACACGAGCCACATACGAGTCGTCGAGTCAGTACTGAGCTA	CAACMGGATTAGATACCCKG	ACGGGCGGTGTGTRC	Plant_140	TYG
AtIRL2P10A12	ACACGAGCCACATACGAGTCGTCGAGTCAGCATAGTAGTG	CAACMGGATTAGATACCCKG	ACGGGCGGTGTGTRC	Plant_140	TYG
AtIRL2P10B01	ACACGAGCCACATACGAGTCGTCGAGTCAGCGAGAGATAC	CAACMGGATTAGATACCCKG	ACGGGCGGTGTGTRC	Plant_140	TYG
AtIRL2P10B02	ACACGAGCCACATACGAGTCGTCGAGTCAGATACGACGTA	CAACMGGATTAGATACCCKG	ACGGGCGGTGTGTRC	Plant_140	TYG
AtIRL2P10B03	ACACGAGCCACATACGAGTCGTCGAGTCAGTCACGTACTA	CAACMGGATTAGATACCCKG	ACGGGCGGTGTGTRC	Plant_140	TYG
AtIRL2P10B04	ACACGAGCCACATACGAGTCGTCGAGTCAGCGTCTAGTAC	CAACMGGATTAGATACCCKG	ACGGGCGGTGTGTRC	Plant_140	TYG
AtIRL2P10B05	ACACGAGCCACATACGAGTCGTCGAGTCAGTCTACGTAGC	CAACMGGATTAGATACCCKG	ACGGGCGGTGTGTRC	Plant_140	TYG
AtIRL2P10B06	ACACGAGCCACATACGAGTCGTCGAGTCAGTGTACTACTC	CAACMGGATTAGATACCCKG	ACGGGCGGTGTGTRC	Plant_140	TYG
AtIRL2P10B07	ACACGAGCCACATACGAGTCGTCGAGTCAGACGACTACAG	CAACMGGATTAGATACCCKG	ACGGGCGGTGTGTRC	Plant_140	TYG
AtIRL2P10B08	ACACGAGCCACATACGAGTCGTCGAGTCAGCGTAGACTAG	CAACMGGATTAGATACCCKG	ACGGGCGGTGTGTRC	Plant_140	TYG
AtIRL2P10B09	ACACGAGCCACATACGAGTCGTCGAGTCAGTACGAGTATG	CAACMGGATTAGATACCCKG	ACGGGCGGTGTGTRC	Plant_140	TYG
AtIRL2P10B10	ACACGAGCCACATACGAGTCGTCGAGTCAGTACTCTCGTG	CAACMGGATTAGATACCCKG	ACGGGCGGTGTGTRC	Plant_140	TYG
AtIRL2P10B11	ACACGAGCCACATACGAGTCGTCGAGTCAGTAGAGACGAG	CAACMGGATTAGATACCCKG	ACGGGCGGTGTGTRC	Plant_140	TYG
AtIRL2P10B12	ACACGAGCCACATACGAGTCGTCGAGTCAGTCGTCGCTCG	CAACMGGATTAGATACCCKG	ACGGGCGGTGTGTRC	Plant_140	TYG
AtIRL2P10C01	ACACGAGCCACATACGAGTCGTCGAGTCAGACATACGCGT	CAACMGGATTAGATACCCKG	ACGGGCGGTGTGTRC	Plant_140	TYG
AtIRL2P10C02	ACACGAGCCACATACGAGTCGTCGAGTCAGACGCGAGTAT	CAACMGGATTAGATACCCKG	ACGGGCGGTGTGTRC	Plant_140	TYG
AtIRL2P10C03	ACACGAGCCACATACGAGTCGTCGAGTCAGACTACTATGT	CAACMGGATTAGATACCCKG	ACGGGCGGTGTGTRC	Plant_140	TYG
AtIRL2P10C04	ACACGAGCCACATACGAGTCGTCGAGTCAGACTGTACAGT	CAACMGGATTAGATACCCKG	ACGGGCGGTGTGTRC	Plant_140	TYG
AtIRL2P10C05	ACACGAGCCACATACGAGTCGTCGAGTCAGAGACTATACT	CAACMGGATTAGATACCCKG	ACGGGCGGTGTGTRC	Plant_140	TYG
AtIRL2P10C06	ACACGAGCCACATACGAGTCGTCGAGTCAGAGCGTCGTCT	CAACMGGATTAGATACCCKG	ACGGGCGGTGTGTRC	Plant_140	TYG
AtIRL2P10C07	ACACGAGCCACATACGAGTCGTCGAGTCAGAGTACGCTAT	CAACMGGATTAGATACCCKG	ACGGGCGGTGTGTRC	Plant_140	TYG
AtIRL2P10C08	ACACGAGCCACATACGAGTCGTCGAGTCAGATAGAGTACT	CAACMGGATTAGATACCCKG	ACGGGCGGTGTGTRC	Plant_140	TYG
AtIRL2P10C09	ACACGAGCCACATACGAGTCGTCGAGTCAGCACGCTACGT	CAACMGGATTAGATACCCKG	ACGGGCGGTGTGTRC	Plant_140	TYG
AtIRL2P10C10	ACACGAGCCACATACGAGTCGTCGAGTCAGCAGTAGACGT	CAACMGGATTAGATACCCKG	ACGGGCGGTGTGTRC	Plant_140	TYG
AtIRL2P10C11	ACACGAGCCACATACGAGTCGTCGAGTCAGCGACGTGACT	CAACMGGATTAGATACCCKG	ACGGGCGGTGTGTRC	Plant_140	TYG
AtIRL2P10C12	ACACGAGCCACATACGAGTCGTCGAGTCAGTACACACACT	CAACMGGATTAGATACCCKG	ACGGGCGGTGTGTRC	Plant_140	TYG
AtIRL2P10D01	ACACGAGCCACATACGAGTCGTCGAGTCAGTACACGTGAT	CAACMGGATTAGATACCCKG	ACGGGCGGTGTGTRC	Plant_140	TYG
AtIRL2P10D02	ACACGAGCCACATACGAGTCGTCGAGTCAGTACAGATCGT	CAACMGGATTAGATACCCKG	ACGGGCGGTGTGTRC	Plant_140	TYG
AtIRL2P10D03	ACACGAGCCACATACGAGTCGTCGAGTCAGTACGCTGTCT	CAACMGGATTAGATACCCKG	ACGGGCGGTGTGTRC	Plant_140	TYG
AtIRL2P10D04	ACACGAGCCACATACGAGTCGTCGAGTCAGTAGTGTAGAT	CAACMGGATTAGATACCCKG	ACGGGCGGTGTGTRC	Plant_140	TYG
AtIRL2P10D05	ACACGAGCCACATACGAGTCGTCGAGTCAGTCGATCACGT	CAACMGGATTAGATACCCKG	ACGGGCGGTGTGTRC	Plant_140	TYG
AtIRL2P10D06	ACACGAGCCACATACGAGTCGTCGAGTCAGTCGCACTAGT	CAACMGGATTAGATACCCKG	ACGGGCGGTGTGTRC	Plant_140	TYG
AtIRL2P10D07	ACACGAGCCACATACGAGTCGTCGAGTCAGTCTAGCGACT	CAACMGGATTAGATACCCKG	ACGGGCGGTGTGTRC	Plant_140	TYG
AtIRL2P10D08	ACACGAGCCACATACGAGTCGTCGAGTCAGTCTATACTAT	CAACMGGATTAGATACCCKG	ACGGGCGGTGTGTRC	Plant_140	TYG
AtIRL2P10D09	ACACGAGCCACATACGAGTCGTCGAGTCAGTGACGTATGT	CAACMGGATTAGATACCCKG	ACGGGCGGTGTGTRC	Plant_140	TYG
AtIRL2P10D10	ACACGAGCCACATACGAGTCGTCGAGTCAGTGTGAGTAGT	CAACMGGATTAGATACCCKG	ACGGGCGGTGTGTRC	Plant_140	TYG
AtIRL2P10D11	ACACGAGCCACATACGAGTCGTCGAGTCAGACAGTATATA	CAACMGGATTAGATACCCKG	ACGGGCGGTGTGTRC	Plant_140	TYG
AtIRL2P10D12	ACACGAGCCACATACGAGTCGTCGAGTCAGACGCGATCGA	CAACMGGATTAGATACCCKG	ACGGGCGGTGTGTRC	Plant_140	TYG
AtIRL2P10E01	ACACGAGCCACATACGAGTCGTCGAGTCAGACTAGCAGTA	CAACMGGATTAGATACCCKG	ACGGGCGGTGTGTRC	Plant_140	TYG
AtIRL2P10E02	ACACGAGCCACATACGAGTCGTCGAGTCAGAGCTCACGTA	CAACMGGATTAGATACCCKG	ACGGGCGGTGTGTRC	Plant_140	TYG
AtIRL2P10E03	ACACGAGCCACATACGAGTCGTCGAGTCAGAGTATACATA	CAACMGGATTAGATACCCKG	ACGGGCGGTGTGTRC	Plant_140	TYG
AtIRL2P10E04	ACACGAGCCACATACGAGTCGTCGAGTCAGAGTCGAGAGA	CAACMGGATTAGATACCCKG	ACGGGCGGTGTGTRC	Plant_140	TYG
AtIRL2P10E05	ACACGAGCCACATACGAGTCGTCGAGTCAGAGTGCTACGA	CAACMGGATTAGATACCCKG	ACGGGCGGTGTGTRC	Plant_140	TYG
AtIRL2P10E06	ACACGAGCCACATACGAGTCGTCGAGTCAGCGATCGTATA	CAACMGGATTAGATACCCKG	ACGGGCGGTGTGTRC	Plant_140	TYG
AtIRL2P10E07	ACACGAGCCACATACGAGTCGTCGAGTCAGCGCAGTACGA	CAACMGGATTAGATACCCKG	ACGGGCGGTGTGTRC	Plant_140	TYG
AtIRL2P10E08	ACACGAGCCACATACGAGTCGTCGAGTCAGCGCGTATACA	CAACMGGATTAGATACCCKG	ACGGGCGGTGTGTRC	Plant_140	TYG
AtIRL2P10E09	ACACGAGCCACATACGAGTCGTCGAGTCAGCGTACAGTCA	CAACMGGATTAGATACCCKG	ACGGGCGGTGTGTRC	Plant_140	TYG
AtIRL2P10E10	ACACGAGCCACATACGAGTCGTCGAGTCAGCGTACTCAGA	CAACMGGATTAGATACCCKG	ACGGGCGGTGTGTRC	Plant_140	TYG
AtIRL2P10E11	ACACGAGCCACATACGAGTCGTCGAGTCAGCTACGCTCTA	CAACMGGATTAGATACCCKG	ACGGGCGGTGTGTRC	Plant_140	TYG
AtIRL2P10E12	ACACGAGCCACATACGAGTCGTCGAGTCAGCTATAGCGTA	CAACMGGATTAGATACCCKG	ACGGGCGGTGTGTRC	Plant_140	TYG
AtIRL2P10F01	ACACGAGCCACATACGAGTCGTCGAGTCAGTACGTCATCA	CAACMGGATTAGATACCCKG	ACGGGCGGTGTGTRC	Plant_140	TYG
AtIRL2P10F02	ACACGAGCCACATACGAGTCGTCGAGTCAGTAGTCGCATA	CAACMGGATTAGATACCCKG	ACGGGCGGTGTGTRC	Plant_140	TYG
AtIRL2P10F03	ACACGAGCCACATACGAGTCGTCGAGTCAGTATATATACA	CAACMGGATTAGATACCCKG	ACGGGCGGTGTGTRC	Plant_140	TYG
AtIRL2P10F04	ACACGAGCCACATACGAGTCGTCGAGTCAGTATGCTAGTA	CAACMGGATTAGATACCCKG	ACGGGCGGTGTGTRC	Plant_140	TYG
AtIRL2P10F05	ACACGAGCCACATACGAGTCGTCGAGTCAGTCACGCGAGA	CAACMGGATTAGATACCCKG	ACGGGCGGTGTGTRC	Plant_140	TYG
AtIRL2P10F06	ACACGAGCCACATACGAGTCGTCGAGTCAGTCGATAGTGA	CAACMGGATTAGATACCCKG	ACGGGCGGTGTGTRC	Plant_140	TYG
AtIRL2P10F07	ACACGAGCCACATACGAGTCGTCGAGTCAGTCGCTGCGTA	CAACMGGATTAGATACCCKG	ACGGGCGGTGTGTRC	Plant_140	TYG
AtIRL2P10F08	ACACGAGCCACATACGAGTCGTCGAGTCAGTCTGACGTCA	CAACMGGATTAGATACCCKG	ACGGGCGGTGTGTRC	Plant_140	TYG
AtIRL2P10F09	ACACGAGCCACATACGAGTCGTCGAGTCAGTGAGTCAGTA	CAACMGGATTAGATACCCKG	ACGGGCGGTGTGTRC	Plant_140	TYG
AtIRL2P10F10	ACACGAGCCACATACGAGTCGTCGAGTCAGTGTAGTGTGA	CAACMGGATTAGATACCCKG	ACGGGCGGTGTGTRC	Plant_140	TYG
AtIRL2P10F11	ACACGAGCCACATACGAGTCGTCGAGTCAGTGTCACACGA	CAACMGGATTAGATACCCKG	ACGGGCGGTGTGTRC	Plant_140	TYG
AtIRL2P10F12	ACACGAGCCACATACGAGTCGTCGAGTCAGTGTCGTCGCA	CAACMGGATTAGATACCCKG	ACGGGCGGTGTGTRC	Plant_140	TYG
AtIRL2P10G01	ACACGAGCCACATACGAGTCGTCGAGTCAGACACATACGC	CAACMGGATTAGATACCCKG	ACGGGCGGTGTGTRC	Plant_140	TYG
AtIRL2P10G02	ACACGAGCCACATACGAGTCGTCGAGTCAGACAGTCGTGC	CAACMGGATTAGATACCCKG	ACGGGCGGTGTGTRC	Plant_140	TYG
AtIRL2P10G03	ACACGAGCCACATACGAGTCGTCGAGTCAGACATGACGAC	CAACMGGATTAGATACCCKG	ACGGGCGGTGTGTRC	Plant_140	TYG
AtIRL2P10G04	ACACGAGCCACATACGAGTCGTCGAGTCAGACGACAGCTC	CAACMGGATTAGATACCCKG	ACGGGCGGTGTGTRC	Plant_140	TYG
AtIRL2P10G05	ACACGAGCCACATACGAGTCGTCGAGTCAGACGTCTCATC	CAACMGGATTAGATACCCKG	ACGGGCGGTGTGTRC	Plant_140	TYG
AtIRL2P10G06	ACACGAGCCACATACGAGTCGTCGAGTCAGACTCATCTAC	CAACMGGATTAGATACCCKG	ACGGGCGGTGTGTRC	Plant_140	TYG
AtIRL2P10G07	ACACGAGCCACATACGAGTCGTCGAGTCAGACTCGCGCAC	CAACMGGATTAGATACCCKG	ACGGGCGGTGTGTRC	Plant_140	TYG
AtIRL2P10G08	ACACGAGCCACATACGAGTCGTCGAGTCAGAGAGCGTCAC	CAACMGGATTAGATACCCKG	ACGGGCGGTGTGTRC	Plant_140	TYG
AtIRL2P10G09	ACACGAGCCACATACGAGTCGTCGAGTCAGAGCGACTAGC	CAACMGGATTAGATACCCKG	ACGGGCGGTGTGTRC	Plant_140	TYG
AtIRL2P10G10	ACACGAGCCACATACGAGTCGTCGAGTCAGAGTAGTGATC	CAACMGGATTAGATACCCKG	ACGGGCGGTGTGTRC	Plant_140	TYG
AtIRL2P10G11	ACACGAGCCACATACGAGTCGTCGAGTCAGAGTGACACAC	CAACMGGATTAGATACCCKG	ACGGGCGGTGTGTRC	Plant_140	TYG
AtIRL2P10G12	ACACGAGCCACATACGAGTCGTCGAGTCAGAGTGTATGTC	CAACMGGATTAGATACCCKG	ACGGGCGGTGTGTRC	Plant_140	TYG
AtIRL2P10H01	ACACGAGCCACATACGAGTCGTCGAGTCAGATAGATAGAC	CAACMGGATTAGATACCCKG	ACGGGCGGTGTGTRC	Plant_140	TYG
AtIRL2P10H02	ACACGAGCCACATACGAGTCGTCGAGTCAGATATAGTCGC	CAACMGGATTAGATACCCKG	ACGGGCGGTGTGTRC	Plant_140	TYG
AtIRL2P10H03	ACACGAGCCACATACGAGTCGTCGAGTCAGATCTACTGAC	CAACMGGATTAGATACCCKG	ACGGGCGGTGTGTRC	Plant_140	TYG
AtIRL2P10H04	ACACGAGCCACATACGAGTCGTCGAGTCAGCACGTAGATC	CAACMGGATTAGATACCCKG	ACGGGCGGTGTGTRC	Plant_140	TYG
AtIRL2P10H05	ACACGAGCCACATACGAGTCGTCGAGTCAGCACGTCTCGC	CAACMGGATTAGATACCCKG	ACGGGCGGTGTGTRC	Plant_140	TYG
AtIRL2P10H06	ACACGAGCCACATACGAGTCGTCGAGTCAGCATACTCTAC	CAACMGGATTAGATACCCKG	ACGGGCGGTGTGTRC	Plant_140	TYG
AtIRL2P10H07	ACACGAGCCACATACGAGTCGTCGAGTCAGCGACACTATC	CAACMGGATTAGATACCCKG	ACGGGCGGTGTGTRC	Plant_140	TYG
AtIRL2P10H08	ACACGAGCCACATACGAGTCGTCGAGTCAGCGAGACGCGC	CAACMGGATTAGATACCCKG	ACGGGCGGTGTGTRC	Plant_140	TYG
AtIRL2P10H09	ACACGAGCCACATACGAGTCGTCGAGTCAGCGTATGCGAC	CAACMGGATTAGATACCCKG	ACGGGCGGTGTGTRC	Plant_140	TYG
AtIRL2P10H10	ACACGAGCCACATACGAGTCGTCGAGTCAGCGTCGATCTC	CAACMGGATTAGATACCCKG	ACGGGCGGTGTGTRC	Plant_140	TYG
AtIRL2P10H11	ACACGAGCCACATACGAGTCGTCGAGTCAGCTACGACTGC	CAACMGGATTAGATACCCKG	ACGGGCGGTGTGTRC	Plant_140	TYG
AtIRL2P10H12	ACACGAGCCACATACGAGTCGTCGAGTCAGCTAGTCACTC	CAACMGGATTAGATACCCKG	ACGGGCGGTGTGTRC	Plant_140	TYG
AtIRL2P11A01	ACACGGTGTCTATACGAGTCGTCGAGTCAGACGCTCGACA	CAACMGGATTAGATACCCKG	ACGGGCGGTGTGTRC	Plant_140	TYG
AtIRL2P11A02	ACACGGTGTCTATACGAGTCGTCGAGTCAGAGACGCACTC	CAACMGGATTAGATACCCKG	ACGGGCGGTGTGTRC	Plant_140	TYG
AtIRL2P11A03	ACACGGTGTCTATACGAGTCGTCGAGTCAGAGCACTGTAG	CAACMGGATTAGATACCCKG	ACGGGCGGTGTGTRC	Plant_140	TYG
AtIRL2P11A04	ACACGGTGTCTATACGAGTCGTCGAGTCAGATCAGACACG	CAACMGGATTAGATACCCKG	ACGGGCGGTGTGTRC	Plant_140	TYG
AtIRL2P11A05	ACACGGTGTCTATACGAGTCGTCGAGTCAGATATCGCGAG	CAACMGGATTAGATACCCKG	ACGGGCGGTGTGTRC	Plant_140	TYG
AtIRL2P11A06	ACACGGTGTCTATACGAGTCGTCGAGTCAGCGTGTCTCTA	CAACMGGATTAGATACCCKG	ACGGGCGGTGTGTRC	Plant_140	TYG
AtIRL2P11A07	ACACGGTGTCTATACGAGTCGTCGAGTCAGCTCGCGTGTC	CAACMGGATTAGATACCCKG	ACGGGCGGTGTGTRC	Plant_140	TYG
AtIRL2P11A08	ACACGGTGTCTATACGAGTCGTCGAGTCAGTAGTATCAGC	CAACMGGATTAGATACCCKG	ACGGGCGGTGTGTRC	Plant_140	TYG
AtIRL2P11A09	ACACGGTGTCTATACGAGTCGTCGAGTCAGTCTCTATGCG	CAACMGGATTAGATACCCKG	ACGGGCGGTGTGTRC	Plant_140	TYG
AtIRL2P11A10	ACACGGTGTCTATACGAGTCGTCGAGTCAGTGATACGTCT	CAACMGGATTAGATACCCKG	ACGGGCGGTGTGTRC	Plant_140	TYG
AtIRL2P11A11	ACACGGTGTCTATACGAGTCGTCGAGTCAGTACTGAGCTA	CAACMGGATTAGATACCCKG	ACGGGCGGTGTGTRC	Plant_140	TYG
AtIRL2P11A12	ACACGGTGTCTATACGAGTCGTCGAGTCAGCATAGTAGTG	CAACMGGATTAGATACCCKG	ACGGGCGGTGTGTRC	Plant_140	TYG
AtIRL2P11B01	ACACGGTGTCTATACGAGTCGTCGAGTCAGCGAGAGATAC	CAACMGGATTAGATACCCKG	ACGGGCGGTGTGTRC	Plant_140	TYG
AtIRL2P11B02	ACACGGTGTCTATACGAGTCGTCGAGTCAGATACGACGTA	CAACMGGATTAGATACCCKG	ACGGGCGGTGTGTRC	Plant_140	TYG
AtIRL2P11B03	ACACGGTGTCTATACGAGTCGTCGAGTCAGTCACGTACTA	CAACMGGATTAGATACCCKG	ACGGGCGGTGTGTRC	Plant_140	TYG
AtIRL2P11B04	ACACGGTGTCTATACGAGTCGTCGAGTCAGCGTCTAGTAC	CAACMGGATTAGATACCCKG	ACGGGCGGTGTGTRC	Plant_140	TYG
AtIRL2P11B05	ACACGGTGTCTATACGAGTCGTCGAGTCAGTCTACGTAGC	CAACMGGATTAGATACCCKG	ACGGGCGGTGTGTRC	Plant_140	TYG
AtIRL2P11B06	ACACGGTGTCTATACGAGTCGTCGAGTCAGTGTACTACTC	CAACMGGATTAGATACCCKG	ACGGGCGGTGTGTRC	Plant_140	TYG
AtIRL2P11B07	ACACGGTGTCTATACGAGTCGTCGAGTCAGACGACTACAG	CAACMGGATTAGATACCCKG	ACGGGCGGTGTGTRC	Plant_140	TYG
AtIRL2P11B08	ACACGGTGTCTATACGAGTCGTCGAGTCAGCGTAGACTAG	CAACMGGATTAGATACCCKG	ACGGGCGGTGTGTRC	Plant_140	TYG
AtIRL2P11B09	ACACGGTGTCTATACGAGTCGTCGAGTCAGTACGAGTATG	CAACMGGATTAGATACCCKG	ACGGGCGGTGTGTRC	Plant_140	TYG
AtIRL2P11B10	ACACGGTGTCTATACGAGTCGTCGAGTCAGTACTCTCGTG	CAACMGGATTAGATACCCKG	ACGGGCGGTGTGTRC	Plant_140	TYG
AtIRL2P11B11	ACACGGTGTCTATACGAGTCGTCGAGTCAGTAGAGACGAG	CAACMGGATTAGATACCCKG	ACGGGCGGTGTGTRC	Plant_140	TYG
AtIRL2P11B12	ACACGGTGTCTATACGAGTCGTCGAGTCAGTCGTCGCTCG	CAACMGGATTAGATACCCKG	ACGGGCGGTGTGTRC	Plant_140	TYG
AtIRL2P11C01	ACACGGTGTCTATACGAGTCGTCGAGTCAGACATACGCGT	CAACMGGATTAGATACCCKG	ACGGGCGGTGTGTRC	Plant_140	TYG
AtIRL2P11C02	ACACGGTGTCTATACGAGTCGTCGAGTCAGACGCGAGTAT	CAACMGGATTAGATACCCKG	ACGGGCGGTGTGTRC	Plant_140	TYG
AtIRL2P11C03	ACACGGTGTCTATACGAGTCGTCGAGTCAGACTACTATGT	CAACMGGATTAGATACCCKG	ACGGGCGGTGTGTRC	Plant_140	TYG
AtIRL2P11C04	ACACGGTGTCTATACGAGTCGTCGAGTCAGACTGTACAGT	CAACMGGATTAGATACCCKG	ACGGGCGGTGTGTRC	Plant_140	TYG
AtIRL2P11C05	ACACGGTGTCTATACGAGTCGTCGAGTCAGAGACTATACT	CAACMGGATTAGATACCCKG	ACGGGCGGTGTGTRC	Plant_140	TYG
AtIRL2P11C06	ACACGGTGTCTATACGAGTCGTCGAGTCAGAGCGTCGTCT	CAACMGGATTAGATACCCKG	ACGGGCGGTGTGTRC	Plant_140	TYG
AtIRL2P11C07	ACACGGTGTCTATACGAGTCGTCGAGTCAGAGTACGCTAT	CAACMGGATTAGATACCCKG	ACGGGCGGTGTGTRC	Plant_140	TYG
AtIRL2P11C08	ACACGGTGTCTATACGAGTCGTCGAGTCAGATAGAGTACT	CAACMGGATTAGATACCCKG	ACGGGCGGTGTGTRC	Plant_140	TYG
AtIRL2P11C09	ACACGGTGTCTATACGAGTCGTCGAGTCAGCACGCTACGT	CAACMGGATTAGATACCCKG	ACGGGCGGTGTGTRC	Plant_140	TYG
AtIRL2P11C10	ACACGGTGTCTATACGAGTCGTCGAGTCAGCAGTAGACGT	CAACMGGATTAGATACCCKG	ACGGGCGGTGTGTRC	Plant_140	TYG
AtIRL2P11C11	ACACGGTGTCTATACGAGTCGTCGAGTCAGCGACGTGACT	CAACMGGATTAGATACCCKG	ACGGGCGGTGTGTRC	Plant_140	TYG
AtIRL2P11C12	ACACGGTGTCTATACGAGTCGTCGAGTCAGTACACACACT	CAACMGGATTAGATACCCKG	ACGGGCGGTGTGTRC	Plant_140	TYG
AtIRL2P11D01	ACACGGTGTCTATACGAGTCGTCGAGTCAGTACACGTGAT	CAACMGGATTAGATACCCKG	ACGGGCGGTGTGTRC	Plant_140	TYG
AtIRL2P11D02	ACACGGTGTCTATACGAGTCGTCGAGTCAGTACAGATCGT	CAACMGGATTAGATACCCKG	ACGGGCGGTGTGTRC	Plant_140	TYG
AtIRL2P11D03	ACACGGTGTCTATACGAGTCGTCGAGTCAGTACGCTGTCT	CAACMGGATTAGATACCCKG	ACGGGCGGTGTGTRC	Plant_140	TYG
AtIRL2P11D04	ACACGGTGTCTATACGAGTCGTCGAGTCAGTAGTGTAGAT	CAACMGGATTAGATACCCKG	ACGGGCGGTGTGTRC	Plant_140	TYG
AtIRL2P11D05	ACACGGTGTCTATACGAGTCGTCGAGTCAGTCGATCACGT	CAACMGGATTAGATACCCKG	ACGGGCGGTGTGTRC	Plant_140	TYG
AtIRL2P11D06	ACACGGTGTCTATACGAGTCGTCGAGTCAGTCGCACTAGT	CAACMGGATTAGATACCCKG	ACGGGCGGTGTGTRC	Plant_140	TYG
AtIRL2P11D07	ACACGGTGTCTATACGAGTCGTCGAGTCAGTCTAGCGACT	CAACMGGATTAGATACCCKG	ACGGGCGGTGTGTRC	Plant_140	TYG
AtIRL2P11D08	ACACGGTGTCTATACGAGTCGTCGAGTCAGTCTATACTAT	CAACMGGATTAGATACCCKG	ACGGGCGGTGTGTRC	Plant_140	TYG
AtIRL2P11D09	ACACGGTGTCTATACGAGTCGTCGAGTCAGTGACGTATGT	CAACMGGATTAGATACCCKG	ACGGGCGGTGTGTRC	Plant_140	TYG
AtIRL2P11D10	ACACGGTGTCTATACGAGTCGTCGAGTCAGTGTGAGTAGT	CAACMGGATTAGATACCCKG	ACGGGCGGTGTGTRC	Plant_140	TYG
AtIRL2P11D11	ACACGGTGTCTATACGAGTCGTCGAGTCAGACAGTATATA	CAACMGGATTAGATACCCKG	ACGGGCGGTGTGTRC	Plant_140	TYG
AtIRL2P11D12	ACACGGTGTCTATACGAGTCGTCGAGTCAGACGCGATCGA	CAACMGGATTAGATACCCKG	ACGGGCGGTGTGTRC	Plant_140	TYG
AtIRL2P11E01	ACACGGTGTCTATACGAGTCGTCGAGTCAGACTAGCAGTA	CAACMGGATTAGATACCCKG	ACGGGCGGTGTGTRC	Plant_140	TYG
AtIRL2P11E02	ACACGGTGTCTATACGAGTCGTCGAGTCAGAGCTCACGTA	CAACMGGATTAGATACCCKG	ACGGGCGGTGTGTRC	Plant_140	TYG
AtIRL2P11E03	ACACGGTGTCTATACGAGTCGTCGAGTCAGAGTATACATA	CAACMGGATTAGATACCCKG	ACGGGCGGTGTGTRC	Plant_140	TYG
AtIRL2P11E04	ACACGGTGTCTATACGAGTCGTCGAGTCAGAGTCGAGAGA	CAACMGGATTAGATACCCKG	ACGGGCGGTGTGTRC	Plant_140	TYG
AtIRL2P11E05	ACACGGTGTCTATACGAGTCGTCGAGTCAGAGTGCTACGA	CAACMGGATTAGATACCCKG	ACGGGCGGTGTGTRC	Plant_140	TYG
AtIRL2P11E06	ACACGGTGTCTATACGAGTCGTCGAGTCAGCGATCGTATA	CAACMGGATTAGATACCCKG	ACGGGCGGTGTGTRC	Plant_140	TYG
AtIRL2P11E07	ACACGGTGTCTATACGAGTCGTCGAGTCAGCGCAGTACGA	CAACMGGATTAGATACCCKG	ACGGGCGGTGTGTRC	Plant_140	TYG
AtIRL2P11E08	ACACGGTGTCTATACGAGTCGTCGAGTCAGCGCGTATACA	CAACMGGATTAGATACCCKG	ACGGGCGGTGTGTRC	Plant_140	TYG
AtIRL2P11E09	ACACGGTGTCTATACGAGTCGTCGAGTCAGCGTACAGTCA	CAACMGGATTAGATACCCKG	ACGGGCGGTGTGTRC	Plant_140	TYG
AtIRL2P11E10	ACACGGTGTCTATACGAGTCGTCGAGTCAGCGTACTCAGA	CAACMGGATTAGATACCCKG	ACGGGCGGTGTGTRC	Plant_140	TYG
AtIRL2P11E11	ACACGGTGTCTATACGAGTCGTCGAGTCAGCTACGCTCTA	CAACMGGATTAGATACCCKG	ACGGGCGGTGTGTRC	Plant_140	TYG
AtIRL2P11E12	ACACGGTGTCTATACGAGTCGTCGAGTCAGCTATAGCGTA	CAACMGGATTAGATACCCKG	ACGGGCGGTGTGTRC	Plant_140	TYG
AtIRL2P11F01	ACACGGTGTCTATACGAGTCGTCGAGTCAGTACGTCATCA	CAACMGGATTAGATACCCKG	ACGGGCGGTGTGTRC	Plant_140	TYG
AtIRL2P11F02	ACACGGTGTCTATACGAGTCGTCGAGTCAGTAGTCGCATA	CAACMGGATTAGATACCCKG	ACGGGCGGTGTGTRC	Plant_140	TYG
AtIRL2P11F03	ACACGGTGTCTATACGAGTCGTCGAGTCAGTATATATACA	CAACMGGATTAGATACCCKG	ACGGGCGGTGTGTRC	Plant_140	TYG
AtIRL2P11F04	ACACGGTGTCTATACGAGTCGTCGAGTCAGTATGCTAGTA	CAACMGGATTAGATACCCKG	ACGGGCGGTGTGTRC	Plant_140	TYG
AtIRL2P11F05	ACACGGTGTCTATACGAGTCGTCGAGTCAGTCACGCGAGA	CAACMGGATTAGATACCCKG	ACGGGCGGTGTGTRC	Plant_140	TYG
AtIRL2P11F06	ACACGGTGTCTATACGAGTCGTCGAGTCAGTCGATAGTGA	CAACMGGATTAGATACCCKG	ACGGGCGGTGTGTRC	Plant_140	TYG
AtIRL2P11F07	ACACGGTGTCTATACGAGTCGTCGAGTCAGTCGCTGCGTA	CAACMGGATTAGATACCCKG	ACGGGCGGTGTGTRC	Plant_140	TYG
AtIRL2P11F08	ACACGGTGTCTATACGAGTCGTCGAGTCAGTCTGACGTCA	CAACMGGATTAGATACCCKG	ACGGGCGGTGTGTRC	Plant_140	TYG
AtIRL2P11F09	ACACGGTGTCTATACGAGTCGTCGAGTCAGTGAGTCAGTA	CAACMGGATTAGATACCCKG	ACGGGCGGTGTGTRC	Plant_140	TYG
AtIRL2P11F10	ACACGGTGTCTATACGAGTCGTCGAGTCAGTGTAGTGTGA	CAACMGGATTAGATACCCKG	ACGGGCGGTGTGTRC	Plant_140	TYG
AtIRL2P11F11	ACACGGTGTCTATACGAGTCGTCGAGTCAGTGTCACACGA	CAACMGGATTAGATACCCKG	ACGGGCGGTGTGTRC	Plant_140	TYG
AtIRL2P11F12	ACACGGTGTCTATACGAGTCGTCGAGTCAGTGTCGTCGCA	CAACMGGATTAGATACCCKG	ACGGGCGGTGTGTRC	Plant_140	TYG
AtIRL2P11G01	ACACGGTGTCTATACGAGTCGTCGAGTCAGACACATACGC	CAACMGGATTAGATACCCKG	ACGGGCGGTGTGTRC	Plant_140	TYG
AtIRL2P11G02	ACACGGTGTCTATACGAGTCGTCGAGTCAGACAGTCGTGC	CAACMGGATTAGATACCCKG	ACGGGCGGTGTGTRC	Plant_140	TYG
AtIRL2P11G03	ACACGGTGTCTATACGAGTCGTCGAGTCAGACATGACGAC	CAACMGGATTAGATACCCKG	ACGGGCGGTGTGTRC	Plant_140	TYG
AtIRL2P11G04	ACACGGTGTCTATACGAGTCGTCGAGTCAGACGACAGCTC	CAACMGGATTAGATACCCKG	ACGGGCGGTGTGTRC	Plant_140	TYG
AtIRL2P11G05	ACACGGTGTCTATACGAGTCGTCGAGTCAGACGTCTCATC	CAACMGGATTAGATACCCKG	ACGGGCGGTGTGTRC	Plant_140	TYG
AtIRL2P11G06	ACACGGTGTCTATACGAGTCGTCGAGTCAGACTCATCTAC	CAACMGGATTAGATACCCKG	ACGGGCGGTGTGTRC	Plant_140	TYG
AtIRL2P11G07	ACACGGTGTCTATACGAGTCGTCGAGTCAGACTCGCGCAC	CAACMGGATTAGATACCCKG	ACGGGCGGTGTGTRC	Plant_140	TYG
AtIRL2P11G08	ACACGGTGTCTATACGAGTCGTCGAGTCAGAGAGCGTCAC	CAACMGGATTAGATACCCKG	ACGGGCGGTGTGTRC	Plant_140	TYG
AtIRL2P11G09	ACACGGTGTCTATACGAGTCGTCGAGTCAGAGCGACTAGC	CAACMGGATTAGATACCCKG	ACGGGCGGTGTGTRC	Plant_140	TYG
AtIRL2P11G10	ACACGGTGTCTATACGAGTCGTCGAGTCAGAGTAGTGATC	CAACMGGATTAGATACCCKG	ACGGGCGGTGTGTRC	Plant_140	TYG
AtIRL2P11G11	ACACGGTGTCTATACGAGTCGTCGAGTCAGAGTGACACAC	CAACMGGATTAGATACCCKG	ACGGGCGGTGTGTRC	Plant_140	TYG
AtIRL2P11G12	ACACGGTGTCTATACGAGTCGTCGAGTCAGAGTGTATGTC	CAACMGGATTAGATACCCKG	ACGGGCGGTGTGTRC	Plant_140	TYG
AtIRL2P11H01	ACACGGTGTCTATACGAGTCGTCGAGTCAGATAGATAGAC	CAACMGGATTAGATACCCKG	ACGGGCGGTGTGTRC	Plant_140	TYG
AtIRL2P11H02	ACACGGTGTCTATACGAGTCGTCGAGTCAGATATAGTCGC	CAACMGGATTAGATACCCKG	ACGGGCGGTGTGTRC	Plant_140	TYG
AtIRL2P11H03	ACACGGTGTCTATACGAGTCGTCGAGTCAGATCTACTGAC	CAACMGGATTAGATACCCKG	ACGGGCGGTGTGTRC	Plant_140	TYG
AtIRL2P11H04	ACACGGTGTCTATACGAGTCGTCGAGTCAGCACGTAGATC	CAACMGGATTAGATACCCKG	ACGGGCGGTGTGTRC	Plant_140	TYG
AtIRL2P11H05	ACACGGTGTCTATACGAGTCGTCGAGTCAGCACGTCTCGC	CAACMGGATTAGATACCCKG	ACGGGCGGTGTGTRC	Plant_140	TYG
AtIRL2P11H06	ACACGGTGTCTATACGAGTCGTCGAGTCAGCATACTCTAC	CAACMGGATTAGATACCCKG	ACGGGCGGTGTGTRC	Plant_140	TYG
AtIRL2P11H07	ACACGGTGTCTATACGAGTCGTCGAGTCAGCGACACTATC	CAACMGGATTAGATACCCKG	ACGGGCGGTGTGTRC	Plant_140	TYG
AtIRL2P11H08	ACACGGTGTCTATACGAGTCGTCGAGTCAGCGAGACGCGC	CAACMGGATTAGATACCCKG	ACGGGCGGTGTGTRC	Plant_140	TYG
AtIRL2P11H09	ACACGGTGTCTATACGAGTCGTCGAGTCAGCGTATGCGAC	CAACMGGATTAGATACCCKG	ACGGGCGGTGTGTRC	Plant_140	TYG
AtIRL2P11H10	ACACGGTGTCTATACGAGTCGTCGAGTCAGCGTCGATCTC	CAACMGGATTAGATACCCKG	ACGGGCGGTGTGTRC	Plant_140	TYG
AtIRL2P11H11	ACACGGTGTCTATACGAGTCGTCGAGTCAGCTACGACTGC	CAACMGGATTAGATACCCKG	ACGGGCGGTGTGTRC	Plant_140	TYG
AtIRL2P11H12	ACACGGTGTCTATACGAGTCGTCGAGTCAGCTAGTCACTC	CAACMGGATTAGATACCCKG	ACGGGCGGTGTGTRC	Plant_140	TYG
AtIRL2P12A01	ACACTAGATCCGTACGAGTCGTCGAGTCAGACGCTCGACA	CAACMGGATTAGATACCCKG	ACGGGCGGTGTGTRC	Plant_140	TYG
AtIRL2P12A02	ACACTAGATCCGTACGAGTCGTCGAGTCAGAGACGCACTC	CAACMGGATTAGATACCCKG	ACGGGCGGTGTGTRC	Plant_140	TYG
AtIRL2P12A03	ACACTAGATCCGTACGAGTCGTCGAGTCAGAGCACTGTAG	CAACMGGATTAGATACCCKG	ACGGGCGGTGTGTRC	Plant_140	TYG
AtIRL2P12A04	ACACTAGATCCGTACGAGTCGTCGAGTCAGATCAGACACG	CAACMGGATTAGATACCCKG	ACGGGCGGTGTGTRC	Plant_140	TYG
AtIRL2P12A05	ACACTAGATCCGTACGAGTCGTCGAGTCAGATATCGCGAG	CAACMGGATTAGATACCCKG	ACGGGCGGTGTGTRC	Plant_140	TYG
AtIRL2P12A06	ACACTAGATCCGTACGAGTCGTCGAGTCAGCGTGTCTCTA	CAACMGGATTAGATACCCKG	ACGGGCGGTGTGTRC	Plant_140	TYG
AtIRL2P12A07	ACACTAGATCCGTACGAGTCGTCGAGTCAGCTCGCGTGTC	CAACMGGATTAGATACCCKG	ACGGGCGGTGTGTRC	Plant_140	TYG
AtIRL2P12A08	ACACTAGATCCGTACGAGTCGTCGAGTCAGTAGTATCAGC	CAACMGGATTAGATACCCKG	ACGGGCGGTGTGTRC	Plant_140	TYG
AtIRL2P12A09	ACACTAGATCCGTACGAGTCGTCGAGTCAGTCTCTATGCG	CAACMGGATTAGATACCCKG	ACGGGCGGTGTGTRC	Plant_140	TYG
AtIRL2P12A10	ACACTAGATCCGTACGAGTCGTCGAGTCAGTGATACGTCT	CAACMGGATTAGATACCCKG	ACGGGCGGTGTGTRC	Plant_140	TYG
AtIRL2P12A11	ACACTAGATCCGTACGAGTCGTCGAGTCAGTACTGAGCTA	CAACMGGATTAGATACCCKG	ACGGGCGGTGTGTRC	Plant_140	TYG
AtIRL2P12A12	ACACTAGATCCGTACGAGTCGTCGAGTCAGCATAGTAGTG	CAACMGGATTAGATACCCKG	ACGGGCGGTGTGTRC	Plant_140	TYG
AtIRL2P12B01	ACACTAGATCCGTACGAGTCGTCGAGTCAGCGAGAGATAC	CAACMGGATTAGATACCCKG	ACGGGCGGTGTGTRC	Plant_140	TYG
AtIRL2P12B02	ACACTAGATCCGTACGAGTCGTCGAGTCAGATACGACGTA	CAACMGGATTAGATACCCKG	ACGGGCGGTGTGTRC	Plant_140	TYG
AtIRL2P12B03	ACACTAGATCCGTACGAGTCGTCGAGTCAGTCACGTACTA	CAACMGGATTAGATACCCKG	ACGGGCGGTGTGTRC	Plant_140	TYG
AtIRL2P12B04	ACACTAGATCCGTACGAGTCGTCGAGTCAGCGTCTAGTAC	CAACMGGATTAGATACCCKG	ACGGGCGGTGTGTRC	Plant_140	TYG
AtIRL2P12B05	ACACTAGATCCGTACGAGTCGTCGAGTCAGTCTACGTAGC	CAACMGGATTAGATACCCKG	ACGGGCGGTGTGTRC	Plant_140	TYG
AtIRL2P12B06	ACACTAGATCCGTACGAGTCGTCGAGTCAGTGTACTACTC	CAACMGGATTAGATACCCKG	ACGGGCGGTGTGTRC	Plant_140	TYG
AtIRL2P12B07	ACACTAGATCCGTACGAGTCGTCGAGTCAGACGACTACAG	CAACMGGATTAGATACCCKG	ACGGGCGGTGTGTRC	Plant_140	TYG
AtIRL2P12B08	ACACTAGATCCGTACGAGTCGTCGAGTCAGCGTAGACTAG	CAACMGGATTAGATACCCKG	ACGGGCGGTGTGTRC	Plant_140	TYG
AtIRL2P12B09	ACACTAGATCCGTACGAGTCGTCGAGTCAGTACGAGTATG	CAACMGGATTAGATACCCKG	ACGGGCGGTGTGTRC	Plant_140	TYG
AtIRL2P12B10	ACACTAGATCCGTACGAGTCGTCGAGTCAGTACTCTCGTG	CAACMGGATTAGATACCCKG	ACGGGCGGTGTGTRC	Plant_140	TYG
AtIRL2P12B11	ACACTAGATCCGTACGAGTCGTCGAGTCAGTAGAGACGAG	CAACMGGATTAGATACCCKG	ACGGGCGGTGTGTRC	Plant_140	TYG
AtIRL2P12B12	ACACTAGATCCGTACGAGTCGTCGAGTCAGTCGTCGCTCG	CAACMGGATTAGATACCCKG	ACGGGCGGTGTGTRC	Plant_140	TYG
AtIRL2P12C01	ACACTAGATCCGTACGAGTCGTCGAGTCAGACATACGCGT	CAACMGGATTAGATACCCKG	ACGGGCGGTGTGTRC	Plant_140	TYG
AtIRL2P12C02	ACACTAGATCCGTACGAGTCGTCGAGTCAGACGCGAGTAT	CAACMGGATTAGATACCCKG	ACGGGCGGTGTGTRC	Plant_140	TYG
AtIRL2P12C03	ACACTAGATCCGTACGAGTCGTCGAGTCAGACTACTATGT	CAACMGGATTAGATACCCKG	ACGGGCGGTGTGTRC	Plant_140	TYG
AtIRL2P12C04	ACACTAGATCCGTACGAGTCGTCGAGTCAGACTGTACAGT	CAACMGGATTAGATACCCKG	ACGGGCGGTGTGTRC	Plant_140	TYG
AtIRL2P12C05	ACACTAGATCCGTACGAGTCGTCGAGTCAGAGACTATACT	CAACMGGATTAGATACCCKG	ACGGGCGGTGTGTRC	Plant_140	TYG
AtIRL2P12C06	ACACTAGATCCGTACGAGTCGTCGAGTCAGAGCGTCGTCT	CAACMGGATTAGATACCCKG	ACGGGCGGTGTGTRC	Plant_140	TYG
AtIRL2P12C07	ACACTAGATCCGTACGAGTCGTCGAGTCAGAGTACGCTAT	CAACMGGATTAGATACCCKG	ACGGGCGGTGTGTRC	Plant_140	TYG
AtIRL2P12C08	ACACTAGATCCGTACGAGTCGTCGAGTCAGATAGAGTACT	CAACMGGATTAGATACCCKG	ACGGGCGGTGTGTRC	Plant_140	TYG
AtIRL2P12C09	ACACTAGATCCGTACGAGTCGTCGAGTCAGCACGCTACGT	CAACMGGATTAGATACCCKG	ACGGGCGGTGTGTRC	Plant_140	TYG
AtIRL2P12C10	ACACTAGATCCGTACGAGTCGTCGAGTCAGCAGTAGACGT	CAACMGGATTAGATACCCKG	ACGGGCGGTGTGTRC	Plant_140	TYG
AtIRL2P12C11	ACACTAGATCCGTACGAGTCGTCGAGTCAGCGACGTGACT	CAACMGGATTAGATACCCKG	ACGGGCGGTGTGTRC	Plant_140	TYG
AtIRL2P12C12	ACACTAGATCCGTACGAGTCGTCGAGTCAGTACACACACT	CAACMGGATTAGATACCCKG	ACGGGCGGTGTGTRC	Plant_140	TYG
AtIRL2P12D01	ACACTAGATCCGTACGAGTCGTCGAGTCAGTACACGTGAT	CAACMGGATTAGATACCCKG	ACGGGCGGTGTGTRC	Plant_140	TYG
AtIRL2P12D02	ACACTAGATCCGTACGAGTCGTCGAGTCAGTACAGATCGT	CAACMGGATTAGATACCCKG	ACGGGCGGTGTGTRC	Plant_140	TYG
AtIRL2P12D03	ACACTAGATCCGTACGAGTCGTCGAGTCAGTACGCTGTCT	CAACMGGATTAGATACCCKG	ACGGGCGGTGTGTRC	Plant_140	TYG
AtIRL2P12D04	ACACTAGATCCGTACGAGTCGTCGAGTCAGTAGTGTAGAT	CAACMGGATTAGATACCCKG	ACGGGCGGTGTGTRC	Plant_140	TYG
AtIRL2P12D05	ACACTAGATCCGTACGAGTCGTCGAGTCAGTCGATCACGT	CAACMGGATTAGATACCCKG	ACGGGCGGTGTGTRC	Plant_140	TYG
AtIRL2P12D06	ACACTAGATCCGTACGAGTCGTCGAGTCAGTCGCACTAGT	CAACMGGATTAGATACCCKG	ACGGGCGGTGTGTRC	Plant_140	TYG
AtIRL2P12D07	ACACTAGATCCGTACGAGTCGTCGAGTCAGTCTAGCGACT	CAACMGGATTAGATACCCKG	ACGGGCGGTGTGTRC	Plant_140	TYG
AtIRL2P12D08	ACACTAGATCCGTACGAGTCGTCGAGTCAGTCTATACTAT	CAACMGGATTAGATACCCKG	ACGGGCGGTGTGTRC	Plant_140	TYG
AtIRL2P12D09	ACACTAGATCCGTACGAGTCGTCGAGTCAGTGACGTATGT	CAACMGGATTAGATACCCKG	ACGGGCGGTGTGTRC	Plant_140	TYG
AtIRL2P12D10	ACACTAGATCCGTACGAGTCGTCGAGTCAGTGTGAGTAGT	CAACMGGATTAGATACCCKG	ACGGGCGGTGTGTRC	Plant_140	TYG
AtIRL2P12D11	ACACTAGATCCGTACGAGTCGTCGAGTCAGACAGTATATA	CAACMGGATTAGATACCCKG	ACGGGCGGTGTGTRC	Plant_140	TYG
AtIRL2P12D12	ACACTAGATCCGTACGAGTCGTCGAGTCAGACGCGATCGA	CAACMGGATTAGATACCCKG	ACGGGCGGTGTGTRC	Plant_140	TYG
AtIRL2P12E01	ACACTAGATCCGTACGAGTCGTCGAGTCAGACTAGCAGTA	CAACMGGATTAGATACCCKG	ACGGGCGGTGTGTRC	Plant_140	TYG
AtIRL2P12E02	ACACTAGATCCGTACGAGTCGTCGAGTCAGAGCTCACGTA	CAACMGGATTAGATACCCKG	ACGGGCGGTGTGTRC	Plant_140	TYG
AtIRL2P12E03	ACACTAGATCCGTACGAGTCGTCGAGTCAGAGTATACATA	CAACMGGATTAGATACCCKG	ACGGGCGGTGTGTRC	Plant_140	TYG
AtIRL2P12E04	ACACTAGATCCGTACGAGTCGTCGAGTCAGAGTCGAGAGA	CAACMGGATTAGATACCCKG	ACGGGCGGTGTGTRC	Plant_140	TYG
AtIRL2P12E05	ACACTAGATCCGTACGAGTCGTCGAGTCAGAGTGCTACGA	CAACMGGATTAGATACCCKG	ACGGGCGGTGTGTRC	Plant_140	TYG
AtIRL2P12E06	ACACTAGATCCGTACGAGTCGTCGAGTCAGCGATCGTATA	CAACMGGATTAGATACCCKG	ACGGGCGGTGTGTRC	Plant_140	TYG
AtIRL2P12E07	ACACTAGATCCGTACGAGTCGTCGAGTCAGCGCAGTACGA	CAACMGGATTAGATACCCKG	ACGGGCGGTGTGTRC	Plant_140	TYG
AtIRL2P12E08	ACACTAGATCCGTACGAGTCGTCGAGTCAGCGCGTATACA	CAACMGGATTAGATACCCKG	ACGGGCGGTGTGTRC	Plant_140	TYG
AtIRL2P12E09	ACACTAGATCCGTACGAGTCGTCGAGTCAGCGTACAGTCA	CAACMGGATTAGATACCCKG	ACGGGCGGTGTGTRC	Plant_140	TYG
AtIRL2P12E10	ACACTAGATCCGTACGAGTCGTCGAGTCAGCGTACTCAGA	CAACMGGATTAGATACCCKG	ACGGGCGGTGTGTRC	Plant_140	TYG
AtIRL2P12E11	ACACTAGATCCGTACGAGTCGTCGAGTCAGCTACGCTCTA	CAACMGGATTAGATACCCKG	ACGGGCGGTGTGTRC	Plant_140	TYG
AtIRL2P12E12	ACACTAGATCCGTACGAGTCGTCGAGTCAGCTATAGCGTA	CAACMGGATTAGATACCCKG	ACGGGCGGTGTGTRC	Plant_140	TYG
AtIRL2P12F01	ACACTAGATCCGTACGAGTCGTCGAGTCAGTACGTCATCA	CAACMGGATTAGATACCCKG	ACGGGCGGTGTGTRC	Plant_140	TYG
AtIRL2P12F02	ACACTAGATCCGTACGAGTCGTCGAGTCAGTAGTCGCATA	CAACMGGATTAGATACCCKG	ACGGGCGGTGTGTRC	Plant_140	TYG
AtIRL2P12F03	ACACTAGATCCGTACGAGTCGTCGAGTCAGTATATATACA	CAACMGGATTAGATACCCKG	ACGGGCGGTGTGTRC	Plant_140	TYG
AtIRL2P12F04	ACACTAGATCCGTACGAGTCGTCGAGTCAGTATGCTAGTA	CAACMGGATTAGATACCCKG	ACGGGCGGTGTGTRC	Plant_140	TYG
AtIRL2P12F05	ACACTAGATCCGTACGAGTCGTCGAGTCAGTCACGCGAGA	CAACMGGATTAGATACCCKG	ACGGGCGGTGTGTRC	Plant_140	TYG
AtIRL2P12F06	ACACTAGATCCGTACGAGTCGTCGAGTCAGTCGATAGTGA	CAACMGGATTAGATACCCKG	ACGGGCGGTGTGTRC	Plant_140	TYG
AtIRL2P12F07	ACACTAGATCCGTACGAGTCGTCGAGTCAGTCGCTGCGTA	CAACMGGATTAGATACCCKG	ACGGGCGGTGTGTRC	Plant_140	TYG
AtIRL2P12F08	ACACTAGATCCGTACGAGTCGTCGAGTCAGTCTGACGTCA	CAACMGGATTAGATACCCKG	ACGGGCGGTGTGTRC	Plant_140	TYG
AtIRL2P12F09	ACACTAGATCCGTACGAGTCGTCGAGTCAGTGAGTCAGTA	CAACMGGATTAGATACCCKG	ACGGGCGGTGTGTRC	Plant_140	TYG
AtIRL2P12F10	ACACTAGATCCGTACGAGTCGTCGAGTCAGTGTAGTGTGA	CAACMGGATTAGATACCCKG	ACGGGCGGTGTGTRC	Plant_140	TYG
AtIRL2P12F11	ACACTAGATCCGTACGAGTCGTCGAGTCAGTGTCACACGA	CAACMGGATTAGATACCCKG	ACGGGCGGTGTGTRC	Plant_140	TYG
AtIRL2P12F12	ACACTAGATCCGTACGAGTCGTCGAGTCAGTGTCGTCGCA	CAACMGGATTAGATACCCKG	ACGGGCGGTGTGTRC	Plant_140	TYG
AtIRL2P12G01	ACACTAGATCCGTACGAGTCGTCGAGTCAGACACATACGC	CAACMGGATTAGATACCCKG	ACGGGCGGTGTGTRC	Plant_140	TYG
AtIRL2P12G02	ACACTAGATCCGTACGAGTCGTCGAGTCAGACAGTCGTGC	CAACMGGATTAGATACCCKG	ACGGGCGGTGTGTRC	Plant_140	TYG
AtIRL2P12G03	ACACTAGATCCGTACGAGTCGTCGAGTCAGACATGACGAC	CAACMGGATTAGATACCCKG	ACGGGCGGTGTGTRC	Plant_140	TYG
AtIRL2P12G04	ACACTAGATCCGTACGAGTCGTCGAGTCAGACGACAGCTC	CAACMGGATTAGATACCCKG	ACGGGCGGTGTGTRC	Plant_140	TYG
AtIRL2P12G05	ACACTAGATCCGTACGAGTCGTCGAGTCAGACGTCTCATC	CAACMGGATTAGATACCCKG	ACGGGCGGTGTGTRC	Plant_140	TYG
AtIRL2P12G06	ACACTAGATCCGTACGAGTCGTCGAGTCAGACTCATCTAC	CAACMGGATTAGATACCCKG	ACGGGCGGTGTGTRC	Plant_140	TYG
AtIRL2P12G07	ACACTAGATCCGTACGAGTCGTCGAGTCAGACTCGCGCAC	CAACMGGATTAGATACCCKG	ACGGGCGGTGTGTRC	Plant_140	TYG
AtIRL2P12G08	ACACTAGATCCGTACGAGTCGTCGAGTCAGAGAGCGTCAC	CAACMGGATTAGATACCCKG	ACGGGCGGTGTGTRC	Plant_140	TYG
AtIRL2P12G09	ACACTAGATCCGTACGAGTCGTCGAGTCAGAGCGACTAGC	CAACMGGATTAGATACCCKG	ACGGGCGGTGTGTRC	Plant_140	TYG
AtIRL2P12G10	ACACTAGATCCGTACGAGTCGTCGAGTCAGAGTAGTGATC	CAACMGGATTAGATACCCKG	ACGGGCGGTGTGTRC	Plant_140	TYG
AtIRL2P12G11	ACACTAGATCCGTACGAGTCGTCGAGTCAGAGTGACACAC	CAACMGGATTAGATACCCKG	ACGGGCGGTGTGTRC	Plant_140	TYG
AtIRL2P12G12	ACACTAGATCCGTACGAGTCGTCGAGTCAGAGTGTATGTC	CAACMGGATTAGATACCCKG	ACGGGCGGTGTGTRC	Plant_140	TYG
AtIRL2P12H01	ACACTAGATCCGTACGAGTCGTCGAGTCAGATAGATAGAC	CAACMGGATTAGATACCCKG	ACGGGCGGTGTGTRC	Plant_140	TYG
AtIRL2P12H02	ACACTAGATCCGTACGAGTCGTCGAGTCAGATATAGTCGC	CAACMGGATTAGATACCCKG	ACGGGCGGTGTGTRC	Plant_140	TYG
AtIRL2P12H03	ACACTAGATCCGTACGAGTCGTCGAGTCAGATCTACTGAC	CAACMGGATTAGATACCCKG	ACGGGCGGTGTGTRC	Plant_140	TYG
AtIRL2P12H04	ACACTAGATCCGTACGAGTCGTCGAGTCAGCACGTAGATC	CAACMGGATTAGATACCCKG	ACGGGCGGTGTGTRC	Plant_140	TYG
AtIRL2P12H05	ACACTAGATCCGTACGAGTCGTCGAGTCAGCACGTCTCGC	CAACMGGATTAGATACCCKG	ACGGGCGGTGTGTRC	Plant_140	TYG
AtIRL2P12H06	ACACTAGATCCGTACGAGTCGTCGAGTCAGCATACTCTAC	CAACMGGATTAGATACCCKG	ACGGGCGGTGTGTRC	Plant_140	TYG
AtIRL2P12H07	ACACTAGATCCGTACGAGTCGTCGAGTCAGCGACACTATC	CAACMGGATTAGATACCCKG	ACGGGCGGTGTGTRC	Plant_140	TYG
AtIRL2P12H08	ACACTAGATCCGTACGAGTCGTCGAGTCAGCGAGACGCGC	CAACMGGATTAGATACCCKG	ACGGGCGGTGTGTRC	Plant_140	TYG
AtIRL2P12H09	ACACTAGATCCGTACGAGTCGTCGAGTCAGCGTATGCGAC	CAACMGGATTAGATACCCKG	ACGGGCGGTGTGTRC	Plant_140	TYG
AtIRL2P12H10	ACACTAGATCCGTACGAGTCGTCGAGTCAGCGTCGATCTC	CAACMGGATTAGATACCCKG	ACGGGCGGTGTGTRC	Plant_140	TYG
AtIRL2P12H11	ACACTAGATCCGTACGAGTCGTCGAGTCAGCTACGACTGC	CAACMGGATTAGATACCCKG	ACGGGCGGTGTGTRC	Plant_140	TYG
AtIRL2P12H12	ACACTAGATCCGTACGAGTCGTCGAGTCAGCTAGTCACTC	CAACMGGATTAGATACCCKG	ACGGGCGGTGTGTRC	Plant_140	TYG
AtIRL2P13A01	ACACTGTTCATGTACGAGTCGTCGAGTCAGACGCTCGACA	CAACMGGATTAGATACCCKG	ACGGGCGGTGTGTRC	Plant_140	TYG
AtIRL2P13A02	ACACTGTTCATGTACGAGTCGTCGAGTCAGAGACGCACTC	CAACMGGATTAGATACCCKG	ACGGGCGGTGTGTRC	Plant_140	TYG
AtIRL2P13A03	ACACTGTTCATGTACGAGTCGTCGAGTCAGAGCACTGTAG	CAACMGGATTAGATACCCKG	ACGGGCGGTGTGTRC	Plant_140	TYG
AtIRL2P13A04	ACACTGTTCATGTACGAGTCGTCGAGTCAGATCAGACACG	CAACMGGATTAGATACCCKG	ACGGGCGGTGTGTRC	Plant_140	TYG
AtIRL2P13A05	ACACTGTTCATGTACGAGTCGTCGAGTCAGATATCGCGAG	CAACMGGATTAGATACCCKG	ACGGGCGGTGTGTRC	Plant_140	TYG
AtIRL2P13A06	ACACTGTTCATGTACGAGTCGTCGAGTCAGCGTGTCTCTA	CAACMGGATTAGATACCCKG	ACGGGCGGTGTGTRC	Plant_140	TYG
AtIRL2P13A07	ACACTGTTCATGTACGAGTCGTCGAGTCAGCTCGCGTGTC	CAACMGGATTAGATACCCKG	ACGGGCGGTGTGTRC	Plant_140	TYG
AtIRL2P13A08	ACACTGTTCATGTACGAGTCGTCGAGTCAGTAGTATCAGC	CAACMGGATTAGATACCCKG	ACGGGCGGTGTGTRC	Plant_140	TYG
AtIRL2P13A09	ACACTGTTCATGTACGAGTCGTCGAGTCAGTCTCTATGCG	CAACMGGATTAGATACCCKG	ACGGGCGGTGTGTRC	Plant_140	TYG
AtIRL2P13A10	ACACTGTTCATGTACGAGTCGTCGAGTCAGTGATACGTCT	CAACMGGATTAGATACCCKG	ACGGGCGGTGTGTRC	Plant_140	TYG
AtIRL2P13A11	ACACTGTTCATGTACGAGTCGTCGAGTCAGTACTGAGCTA	CAACMGGATTAGATACCCKG	ACGGGCGGTGTGTRC	Plant_140	TYG
AtIRL2P13A12	ACACTGTTCATGTACGAGTCGTCGAGTCAGCATAGTAGTG	CAACMGGATTAGATACCCKG	ACGGGCGGTGTGTRC	Plant_140	TYG
AtIRL2P13B01	ACACTGTTCATGTACGAGTCGTCGAGTCAGCGAGAGATAC	CAACMGGATTAGATACCCKG	ACGGGCGGTGTGTRC	Plant_140	TYG
AtIRL2P13B02	ACACTGTTCATGTACGAGTCGTCGAGTCAGATACGACGTA	CAACMGGATTAGATACCCKG	ACGGGCGGTGTGTRC	Plant_140	TYG
AtIRL2P13B03	ACACTGTTCATGTACGAGTCGTCGAGTCAGTCACGTACTA	CAACMGGATTAGATACCCKG	ACGGGCGGTGTGTRC	Plant_140	TYG
AtIRL2P13B04	ACACTGTTCATGTACGAGTCGTCGAGTCAGCGTCTAGTAC	CAACMGGATTAGATACCCKG	ACGGGCGGTGTGTRC	Plant_140	TYG
AtIRL2P13B05	ACACTGTTCATGTACGAGTCGTCGAGTCAGTCTACGTAGC	CAACMGGATTAGATACCCKG	ACGGGCGGTGTGTRC	Plant_140	TYG
AtIRL2P13B06	ACACTGTTCATGTACGAGTCGTCGAGTCAGTGTACTACTC	CAACMGGATTAGATACCCKG	ACGGGCGGTGTGTRC	Plant_140	TYG
AtIRL2P13B07	ACACTGTTCATGTACGAGTCGTCGAGTCAGACGACTACAG	CAACMGGATTAGATACCCKG	ACGGGCGGTGTGTRC	Plant_140	TYG
AtIRL2P13B08	ACACTGTTCATGTACGAGTCGTCGAGTCAGCGTAGACTAG	CAACMGGATTAGATACCCKG	ACGGGCGGTGTGTRC	Plant_140	TYG
AtIRL2P13B09	ACACTGTTCATGTACGAGTCGTCGAGTCAGTACGAGTATG	CAACMGGATTAGATACCCKG	ACGGGCGGTGTGTRC	Plant_140	TYG
AtIRL2P13B10	ACACTGTTCATGTACGAGTCGTCGAGTCAGTACTCTCGTG	CAACMGGATTAGATACCCKG	ACGGGCGGTGTGTRC	Plant_140	TYG
AtIRL2P13B11	ACACTGTTCATGTACGAGTCGTCGAGTCAGTAGAGACGAG	CAACMGGATTAGATACCCKG	ACGGGCGGTGTGTRC	Plant_140	TYG
AtIRL2P13B12	ACACTGTTCATGTACGAGTCGTCGAGTCAGTCGTCGCTCG	CAACMGGATTAGATACCCKG	ACGGGCGGTGTGTRC	Plant_140	TYG
AtIRL2P13C01	ACACTGTTCATGTACGAGTCGTCGAGTCAGACATACGCGT	CAACMGGATTAGATACCCKG	ACGGGCGGTGTGTRC	Plant_140	TYG
AtIRL2P13C02	ACACTGTTCATGTACGAGTCGTCGAGTCAGACGCGAGTAT	CAACMGGATTAGATACCCKG	ACGGGCGGTGTGTRC	Plant_140	TYG
AtIRL2P13C03	ACACTGTTCATGTACGAGTCGTCGAGTCAGACTACTATGT	CAACMGGATTAGATACCCKG	ACGGGCGGTGTGTRC	Plant_140	TYG
AtIRL2P13C04	ACACTGTTCATGTACGAGTCGTCGAGTCAGACTGTACAGT	CAACMGGATTAGATACCCKG	ACGGGCGGTGTGTRC	Plant_140	TYG
AtIRL2P13C05	ACACTGTTCATGTACGAGTCGTCGAGTCAGAGACTATACT	CAACMGGATTAGATACCCKG	ACGGGCGGTGTGTRC	Plant_140	TYG
AtIRL2P13C06	ACACTGTTCATGTACGAGTCGTCGAGTCAGAGCGTCGTCT	CAACMGGATTAGATACCCKG	ACGGGCGGTGTGTRC	Plant_140	TYG
AtIRL2P13C07	ACACTGTTCATGTACGAGTCGTCGAGTCAGAGTACGCTAT	CAACMGGATTAGATACCCKG	ACGGGCGGTGTGTRC	Plant_140	TYG
AtIRL2P13C08	ACACTGTTCATGTACGAGTCGTCGAGTCAGATAGAGTACT	CAACMGGATTAGATACCCKG	ACGGGCGGTGTGTRC	Plant_140	TYG
AtIRL2P13C09	ACACTGTTCATGTACGAGTCGTCGAGTCAGCACGCTACGT	CAACMGGATTAGATACCCKG	ACGGGCGGTGTGTRC	Plant_140	TYG
AtIRL2P13C10	ACACTGTTCATGTACGAGTCGTCGAGTCAGCAGTAGACGT	CAACMGGATTAGATACCCKG	ACGGGCGGTGTGTRC	Plant_140	TYG
AtIRL2P13C11	ACACTGTTCATGTACGAGTCGTCGAGTCAGCGACGTGACT	CAACMGGATTAGATACCCKG	ACGGGCGGTGTGTRC	Plant_140	TYG
AtIRL2P13C12	ACACTGTTCATGTACGAGTCGTCGAGTCAGTACACACACT	CAACMGGATTAGATACCCKG	ACGGGCGGTGTGTRC	Plant_140	TYG
AtIRL2P13D01	ACACTGTTCATGTACGAGTCGTCGAGTCAGTACACGTGAT	CAACMGGATTAGATACCCKG	ACGGGCGGTGTGTRC	Plant_140	TYG
AtIRL2P13D02	ACACTGTTCATGTACGAGTCGTCGAGTCAGTACAGATCGT	CAACMGGATTAGATACCCKG	ACGGGCGGTGTGTRC	Plant_140	TYG
AtIRL2P13D03	ACACTGTTCATGTACGAGTCGTCGAGTCAGTACGCTGTCT	CAACMGGATTAGATACCCKG	ACGGGCGGTGTGTRC	Plant_140	TYG
AtIRL2P13D04	ACACTGTTCATGTACGAGTCGTCGAGTCAGTAGTGTAGAT	CAACMGGATTAGATACCCKG	ACGGGCGGTGTGTRC	Plant_140	TYG
AtIRL2P13D05	ACACTGTTCATGTACGAGTCGTCGAGTCAGTCGATCACGT	CAACMGGATTAGATACCCKG	ACGGGCGGTGTGTRC	Plant_140	TYG
AtIRL2P13D06	ACACTGTTCATGTACGAGTCGTCGAGTCAGTCGCACTAGT	CAACMGGATTAGATACCCKG	ACGGGCGGTGTGTRC	Plant_140	TYG
AtIRL2P13D07	ACACTGTTCATGTACGAGTCGTCGAGTCAGTCTAGCGACT	CAACMGGATTAGATACCCKG	ACGGGCGGTGTGTRC	Plant_140	TYG
AtIRL2P13D08	ACACTGTTCATGTACGAGTCGTCGAGTCAGTCTATACTAT	CAACMGGATTAGATACCCKG	ACGGGCGGTGTGTRC	Plant_140	TYG
AtIRL2P13D09	ACACTGTTCATGTACGAGTCGTCGAGTCAGTGACGTATGT	CAACMGGATTAGATACCCKG	ACGGGCGGTGTGTRC	Plant_140	TYG
AtIRL2P13D10	ACACTGTTCATGTACGAGTCGTCGAGTCAGTGTGAGTAGT	CAACMGGATTAGATACCCKG	ACGGGCGGTGTGTRC	Plant_140	TYG
AtIRL2P13D11	ACACTGTTCATGTACGAGTCGTCGAGTCAGACAGTATATA	CAACMGGATTAGATACCCKG	ACGGGCGGTGTGTRC	Plant_140	TYG
AtIRL2P13D12	ACACTGTTCATGTACGAGTCGTCGAGTCAGACGCGATCGA	CAACMGGATTAGATACCCKG	ACGGGCGGTGTGTRC	Plant_140	TYG
AtIRL2P13E01	ACACTGTTCATGTACGAGTCGTCGAGTCAGACTAGCAGTA	CAACMGGATTAGATACCCKG	ACGGGCGGTGTGTRC	Plant_140	TYG
AtIRL2P13E02	ACACTGTTCATGTACGAGTCGTCGAGTCAGAGCTCACGTA	CAACMGGATTAGATACCCKG	ACGGGCGGTGTGTRC	Plant_140	TYG
AtIRL2P13E03	ACACTGTTCATGTACGAGTCGTCGAGTCAGAGTATACATA	CAACMGGATTAGATACCCKG	ACGGGCGGTGTGTRC	Plant_140	TYG
AtIRL2P13E04	ACACTGTTCATGTACGAGTCGTCGAGTCAGAGTCGAGAGA	CAACMGGATTAGATACCCKG	ACGGGCGGTGTGTRC	Plant_140	TYG
AtIRL2P13E05	ACACTGTTCATGTACGAGTCGTCGAGTCAGAGTGCTACGA	CAACMGGATTAGATACCCKG	ACGGGCGGTGTGTRC	Plant_140	TYG
AtIRL2P13E06	ACACTGTTCATGTACGAGTCGTCGAGTCAGCGATCGTATA	CAACMGGATTAGATACCCKG	ACGGGCGGTGTGTRC	Plant_140	TYG
AtIRL2P13E07	ACACTGTTCATGTACGAGTCGTCGAGTCAGCGCAGTACGA	CAACMGGATTAGATACCCKG	ACGGGCGGTGTGTRC	Plant_140	TYG
AtIRL2P13E08	ACACTGTTCATGTACGAGTCGTCGAGTCAGCGCGTATACA	CAACMGGATTAGATACCCKG	ACGGGCGGTGTGTRC	Plant_140	TYG
AtIRL2P13E09	ACACTGTTCATGTACGAGTCGTCGAGTCAGCGTACAGTCA	CAACMGGATTAGATACCCKG	ACGGGCGGTGTGTRC	Plant_140	TYG
AtIRL2P13E10	ACACTGTTCATGTACGAGTCGTCGAGTCAGCGTACTCAGA	CAACMGGATTAGATACCCKG	ACGGGCGGTGTGTRC	Plant_140	TYG
AtIRL2P13E11	ACACTGTTCATGTACGAGTCGTCGAGTCAGCTACGCTCTA	CAACMGGATTAGATACCCKG	ACGGGCGGTGTGTRC	Plant_140	TYG
AtIRL2P13E12	ACACTGTTCATGTACGAGTCGTCGAGTCAGCTATAGCGTA	CAACMGGATTAGATACCCKG	ACGGGCGGTGTGTRC	Plant_140	TYG
AtIRL2P13F01	ACACTGTTCATGTACGAGTCGTCGAGTCAGTACGTCATCA	CAACMGGATTAGATACCCKG	ACGGGCGGTGTGTRC	Plant_140	TYG
AtIRL2P13F02	ACACTGTTCATGTACGAGTCGTCGAGTCAGTAGTCGCATA	CAACMGGATTAGATACCCKG	ACGGGCGGTGTGTRC	Plant_140	TYG
AtIRL2P13F03	ACACTGTTCATGTACGAGTCGTCGAGTCAGTATATATACA	CAACMGGATTAGATACCCKG	ACGGGCGGTGTGTRC	Plant_140	TYG
AtIRL2P13F04	ACACTGTTCATGTACGAGTCGTCGAGTCAGTATGCTAGTA	CAACMGGATTAGATACCCKG	ACGGGCGGTGTGTRC	Plant_140	TYG
AtIRL2P13F05	ACACTGTTCATGTACGAGTCGTCGAGTCAGTCACGCGAGA	CAACMGGATTAGATACCCKG	ACGGGCGGTGTGTRC	Plant_140	TYG
AtIRL2P13F06	ACACTGTTCATGTACGAGTCGTCGAGTCAGTCGATAGTGA	CAACMGGATTAGATACCCKG	ACGGGCGGTGTGTRC	Plant_140	TYG
AtIRL2P13F07	ACACTGTTCATGTACGAGTCGTCGAGTCAGTCGCTGCGTA	CAACMGGATTAGATACCCKG	ACGGGCGGTGTGTRC	Plant_140	TYG
AtIRL2P13F08	ACACTGTTCATGTACGAGTCGTCGAGTCAGTCTGACGTCA	CAACMGGATTAGATACCCKG	ACGGGCGGTGTGTRC	Plant_140	TYG
AtIRL2P13F09	ACACTGTTCATGTACGAGTCGTCGAGTCAGTGAGTCAGTA	CAACMGGATTAGATACCCKG	ACGGGCGGTGTGTRC	Plant_140	TYG
AtIRL2P13F10	ACACTGTTCATGTACGAGTCGTCGAGTCAGTGTAGTGTGA	CAACMGGATTAGATACCCKG	ACGGGCGGTGTGTRC	Plant_140	TYG
AtIRL2P13F11	ACACTGTTCATGTACGAGTCGTCGAGTCAGTGTCACACGA	CAACMGGATTAGATACCCKG	ACGGGCGGTGTGTRC	Plant_140	TYG
AtIRL2P13F12	ACACTGTTCATGTACGAGTCGTCGAGTCAGTGTCGTCGCA	CAACMGGATTAGATACCCKG	ACGGGCGGTGTGTRC	Plant_140	TYG
AtIRL2P13G01	ACACTGTTCATGTACGAGTCGTCGAGTCAGACACATACGC	CAACMGGATTAGATACCCKG	ACGGGCGGTGTGTRC	Plant_140	TYG
AtIRL2P13G02	ACACTGTTCATGTACGAGTCGTCGAGTCAGACAGTCGTGC	CAACMGGATTAGATACCCKG	ACGGGCGGTGTGTRC	Plant_140	TYG
AtIRL2P13G03	ACACTGTTCATGTACGAGTCGTCGAGTCAGACATGACGAC	CAACMGGATTAGATACCCKG	ACGGGCGGTGTGTRC	Plant_140	TYG
AtIRL2P13G04	ACACTGTTCATGTACGAGTCGTCGAGTCAGACGACAGCTC	CAACMGGATTAGATACCCKG	ACGGGCGGTGTGTRC	Plant_140	TYG
AtIRL2P13G05	ACACTGTTCATGTACGAGTCGTCGAGTCAGACGTCTCATC	CAACMGGATTAGATACCCKG	ACGGGCGGTGTGTRC	Plant_140	TYG
AtIRL2P13G06	ACACTGTTCATGTACGAGTCGTCGAGTCAGACTCATCTAC	CAACMGGATTAGATACCCKG	ACGGGCGGTGTGTRC	Plant_140	TYG
AtIRL2P13G07	ACACTGTTCATGTACGAGTCGTCGAGTCAGACTCGCGCAC	CAACMGGATTAGATACCCKG	ACGGGCGGTGTGTRC	Plant_140	TYG
AtIRL2P13G08	ACACTGTTCATGTACGAGTCGTCGAGTCAGAGAGCGTCAC	CAACMGGATTAGATACCCKG	ACGGGCGGTGTGTRC	Plant_140	TYG
AtIRL2P13G09	ACACTGTTCATGTACGAGTCGTCGAGTCAGAGCGACTAGC	CAACMGGATTAGATACCCKG	ACGGGCGGTGTGTRC	Plant_140	TYG
AtIRL2P13G10	ACACTGTTCATGTACGAGTCGTCGAGTCAGAGTAGTGATC	CAACMGGATTAGATACCCKG	ACGGGCGGTGTGTRC	Plant_140	TYG
AtIRL2P13G11	ACACTGTTCATGTACGAGTCGTCGAGTCAGAGTGACACAC	CAACMGGATTAGATACCCKG	ACGGGCGGTGTGTRC	Plant_140	TYG
AtIRL2P13G12	ACACTGTTCATGTACGAGTCGTCGAGTCAGAGTGTATGTC	CAACMGGATTAGATACCCKG	ACGGGCGGTGTGTRC	Plant_140	TYG
AtIRL2P13H01	ACACTGTTCATGTACGAGTCGTCGAGTCAGATAGATAGAC	CAACMGGATTAGATACCCKG	ACGGGCGGTGTGTRC	Plant_140	TYG
AtIRL2P13H02	ACACTGTTCATGTACGAGTCGTCGAGTCAGATATAGTCGC	CAACMGGATTAGATACCCKG	ACGGGCGGTGTGTRC	Plant_140	TYG
AtIRL2P13H03	ACACTGTTCATGTACGAGTCGTCGAGTCAGATCTACTGAC	CAACMGGATTAGATACCCKG	ACGGGCGGTGTGTRC	Plant_140	TYG
AtIRL2P13H04	ACACTGTTCATGTACGAGTCGTCGAGTCAGCACGTAGATC	CAACMGGATTAGATACCCKG	ACGGGCGGTGTGTRC	Plant_140	TYG
AtIRL2P13H05	ACACTGTTCATGTACGAGTCGTCGAGTCAGCACGTCTCGC	CAACMGGATTAGATACCCKG	ACGGGCGGTGTGTRC	Plant_140	TYG
AtIRL2P13H06	ACACTGTTCATGTACGAGTCGTCGAGTCAGCATACTCTAC	CAACMGGATTAGATACCCKG	ACGGGCGGTGTGTRC	Plant_140	TYG
AtIRL2P13H07	ACACTGTTCATGTACGAGTCGTCGAGTCAGCGACACTATC	CAACMGGATTAGATACCCKG	ACGGGCGGTGTGTRC	Plant_140	TYG
AtIRL2P13H08	ACACTGTTCATGTACGAGTCGTCGAGTCAGCGAGACGCGC	CAACMGGATTAGATACCCKG	ACGGGCGGTGTGTRC	Plant_140	TYG
AtIRL2P13H09	ACACTGTTCATGTACGAGTCGTCGAGTCAGCGTATGCGAC	CAACMGGATTAGATACCCKG	ACGGGCGGTGTGTRC	Plant_140	TYG
AtIRL2P13H10	ACACTGTTCATGTACGAGTCGTCGAGTCAGCGTCGATCTC	CAACMGGATTAGATACCCKG	ACGGGCGGTGTGTRC	Plant_140	TYG
AtIRL2P13H11	ACACTGTTCATGTACGAGTCGTCGAGTCAGCTACGACTGC	CAACMGGATTAGATACCCKG	ACGGGCGGTGTGTRC	Plant_140	TYG
AtIRL2P13H12	ACACTGTTCATGTACGAGTCGTCGAGTCAGCTAGTCACTC	CAACMGGATTAGATACCCKG	ACGGGCGGTGTGTRC	Plant_140	TYG
AtIRL2P14A01	ACAGACCACTCATACGAGTCGTCGAGTCAGACGCTCGACA	CAACMGGATTAGATACCCKG	ACGGGCGGTGTGTRC	Plant_140	TYG
AtIRL2P14A02	ACAGACCACTCATACGAGTCGTCGAGTCAGAGACGCACTC	CAACMGGATTAGATACCCKG	ACGGGCGGTGTGTRC	Plant_140	TYG
AtIRL2P14A03	ACAGACCACTCATACGAGTCGTCGAGTCAGAGCACTGTAG	CAACMGGATTAGATACCCKG	ACGGGCGGTGTGTRC	Plant_140	TYG
AtIRL2P14A04	ACAGACCACTCATACGAGTCGTCGAGTCAGATCAGACACG	CAACMGGATTAGATACCCKG	ACGGGCGGTGTGTRC	Plant_140	TYG
AtIRL2P14A05	ACAGACCACTCATACGAGTCGTCGAGTCAGATATCGCGAG	CAACMGGATTAGATACCCKG	ACGGGCGGTGTGTRC	Plant_140	TYG
AtIRL2P14A06	ACAGACCACTCATACGAGTCGTCGAGTCAGCGTGTCTCTA	CAACMGGATTAGATACCCKG	ACGGGCGGTGTGTRC	Plant_140	TYG
AtIRL2P14A07	ACAGACCACTCATACGAGTCGTCGAGTCAGCTCGCGTGTC	CAACMGGATTAGATACCCKG	ACGGGCGGTGTGTRC	Plant_140	TYG
AtIRL2P14A08	ACAGACCACTCATACGAGTCGTCGAGTCAGTAGTATCAGC	CAACMGGATTAGATACCCKG	ACGGGCGGTGTGTRC	Plant_140	TYG
AtIRL2P14A09	ACAGACCACTCATACGAGTCGTCGAGTCAGTCTCTATGCG	CAACMGGATTAGATACCCKG	ACGGGCGGTGTGTRC	Plant_140	TYG
AtIRL2P14A10	ACAGACCACTCATACGAGTCGTCGAGTCAGTGATACGTCT	CAACMGGATTAGATACCCKG	ACGGGCGGTGTGTRC	Plant_140	TYG
AtIRL2P14A11	ACAGACCACTCATACGAGTCGTCGAGTCAGTACTGAGCTA	CAACMGGATTAGATACCCKG	ACGGGCGGTGTGTRC	Plant_140	TYG
AtIRL2P14A12	ACAGACCACTCATACGAGTCGTCGAGTCAGCATAGTAGTG	CAACMGGATTAGATACCCKG	ACGGGCGGTGTGTRC	Plant_140	TYG
AtIRL2P14B01	ACAGACCACTCATACGAGTCGTCGAGTCAGCGAGAGATAC	CAACMGGATTAGATACCCKG	ACGGGCGGTGTGTRC	Plant_140	TYG
AtIRL2P14B02	ACAGACCACTCATACGAGTCGTCGAGTCAGATACGACGTA	CAACMGGATTAGATACCCKG	ACGGGCGGTGTGTRC	Plant_140	TYG
AtIRL2P14B03	ACAGACCACTCATACGAGTCGTCGAGTCAGTCACGTACTA	CAACMGGATTAGATACCCKG	ACGGGCGGTGTGTRC	Plant_140	TYG
AtIRL2P14B04	ACAGACCACTCATACGAGTCGTCGAGTCAGCGTCTAGTAC	CAACMGGATTAGATACCCKG	ACGGGCGGTGTGTRC	Plant_140	TYG
AtIRL2P14B05	ACAGACCACTCATACGAGTCGTCGAGTCAGTCTACGTAGC	CAACMGGATTAGATACCCKG	ACGGGCGGTGTGTRC	Plant_140	TYG
AtIRL2P14B06	ACAGACCACTCATACGAGTCGTCGAGTCAGTGTACTACTC	CAACMGGATTAGATACCCKG	ACGGGCGGTGTGTRC	Plant_140	TYG
AtIRL2P14B07	ACAGACCACTCATACGAGTCGTCGAGTCAGACGACTACAG	CAACMGGATTAGATACCCKG	ACGGGCGGTGTGTRC	Plant_140	TYG
AtIRL2P14B08	ACAGACCACTCATACGAGTCGTCGAGTCAGCGTAGACTAG	CAACMGGATTAGATACCCKG	ACGGGCGGTGTGTRC	Plant_140	TYG
AtIRL2P14B09	ACAGACCACTCATACGAGTCGTCGAGTCAGTACGAGTATG	CAACMGGATTAGATACCCKG	ACGGGCGGTGTGTRC	Plant_140	TYG
AtIRL2P14B10	ACAGACCACTCATACGAGTCGTCGAGTCAGTACTCTCGTG	CAACMGGATTAGATACCCKG	ACGGGCGGTGTGTRC	Plant_140	TYG
AtIRL2P14B11	ACAGACCACTCATACGAGTCGTCGAGTCAGTAGAGACGAG	CAACMGGATTAGATACCCKG	ACGGGCGGTGTGTRC	Plant_140	TYG
AtIRL2P14B12	ACAGACCACTCATACGAGTCGTCGAGTCAGTCGTCGCTCG	CAACMGGATTAGATACCCKG	ACGGGCGGTGTGTRC	Plant_140	TYG
AtIRL2P14C01	ACAGACCACTCATACGAGTCGTCGAGTCAGACATACGCGT	CAACMGGATTAGATACCCKG	ACGGGCGGTGTGTRC	Plant_140	TYG
AtIRL2P14C02	ACAGACCACTCATACGAGTCGTCGAGTCAGACGCGAGTAT	CAACMGGATTAGATACCCKG	ACGGGCGGTGTGTRC	Plant_140	TYG
AtIRL2P14C03	ACAGACCACTCATACGAGTCGTCGAGTCAGACTACTATGT	CAACMGGATTAGATACCCKG	ACGGGCGGTGTGTRC	Plant_140	TYG
AtIRL2P14C04	ACAGACCACTCATACGAGTCGTCGAGTCAGACTGTACAGT	CAACMGGATTAGATACCCKG	ACGGGCGGTGTGTRC	Plant_140	TYG
AtIRL2P14C05	ACAGACCACTCATACGAGTCGTCGAGTCAGAGACTATACT	CAACMGGATTAGATACCCKG	ACGGGCGGTGTGTRC	Plant_140	TYG
AtIRL2P14C06	ACAGACCACTCATACGAGTCGTCGAGTCAGAGCGTCGTCT	CAACMGGATTAGATACCCKG	ACGGGCGGTGTGTRC	Plant_140	TYG
AtIRL2P14C07	ACAGACCACTCATACGAGTCGTCGAGTCAGAGTACGCTAT	CAACMGGATTAGATACCCKG	ACGGGCGGTGTGTRC	Plant_140	TYG
AtIRL2P14C08	ACAGACCACTCATACGAGTCGTCGAGTCAGATAGAGTACT	CAACMGGATTAGATACCCKG	ACGGGCGGTGTGTRC	Plant_140	TYG
AtIRL2P14C09	ACAGACCACTCATACGAGTCGTCGAGTCAGCACGCTACGT	CAACMGGATTAGATACCCKG	ACGGGCGGTGTGTRC	Plant_140	TYG
AtIRL2P14C10	ACAGACCACTCATACGAGTCGTCGAGTCAGCAGTAGACGT	CAACMGGATTAGATACCCKG	ACGGGCGGTGTGTRC	Plant_140	TYG
AtIRL2P14C11	ACAGACCACTCATACGAGTCGTCGAGTCAGCGACGTGACT	CAACMGGATTAGATACCCKG	ACGGGCGGTGTGTRC	Plant_140	TYG
AtIRL2P14C12	ACAGACCACTCATACGAGTCGTCGAGTCAGTACACACACT	CAACMGGATTAGATACCCKG	ACGGGCGGTGTGTRC	Plant_140	TYG
AtIRL2P14D01	ACAGACCACTCATACGAGTCGTCGAGTCAGTACACGTGAT	CAACMGGATTAGATACCCKG	ACGGGCGGTGTGTRC	Plant_140	TYG
AtIRL2P14D02	ACAGACCACTCATACGAGTCGTCGAGTCAGTACAGATCGT	CAACMGGATTAGATACCCKG	ACGGGCGGTGTGTRC	Plant_140	TYG
AtIRL2P14D03	ACAGACCACTCATACGAGTCGTCGAGTCAGTACGCTGTCT	CAACMGGATTAGATACCCKG	ACGGGCGGTGTGTRC	Plant_140	TYG
AtIRL2P14D04	ACAGACCACTCATACGAGTCGTCGAGTCAGTAGTGTAGAT	CAACMGGATTAGATACCCKG	ACGGGCGGTGTGTRC	Plant_140	TYG
AtIRL2P14D05	ACAGACCACTCATACGAGTCGTCGAGTCAGTCGATCACGT	CAACMGGATTAGATACCCKG	ACGGGCGGTGTGTRC	Plant_140	TYG
AtIRL2P14D06	ACAGACCACTCATACGAGTCGTCGAGTCAGTCGCACTAGT	CAACMGGATTAGATACCCKG	ACGGGCGGTGTGTRC	Plant_140	TYG
AtIRL2P14D07	ACAGACCACTCATACGAGTCGTCGAGTCAGTCTAGCGACT	CAACMGGATTAGATACCCKG	ACGGGCGGTGTGTRC	Plant_140	TYG
AtIRL2P14D08	ACAGACCACTCATACGAGTCGTCGAGTCAGTCTATACTAT	CAACMGGATTAGATACCCKG	ACGGGCGGTGTGTRC	Plant_140	TYG
AtIRL2P14D09	ACAGACCACTCATACGAGTCGTCGAGTCAGTGACGTATGT	CAACMGGATTAGATACCCKG	ACGGGCGGTGTGTRC	Plant_140	TYG
AtIRL2P14D10	ACAGACCACTCATACGAGTCGTCGAGTCAGTGTGAGTAGT	CAACMGGATTAGATACCCKG	ACGGGCGGTGTGTRC	Plant_140	TYG
AtIRL2P14D11	ACAGACCACTCATACGAGTCGTCGAGTCAGACAGTATATA	CAACMGGATTAGATACCCKG	ACGGGCGGTGTGTRC	Plant_140	TYG
AtIRL2P14D12	ACAGACCACTCATACGAGTCGTCGAGTCAGACGCGATCGA	CAACMGGATTAGATACCCKG	ACGGGCGGTGTGTRC	Plant_140	TYG
AtIRL2P14E01	ACAGACCACTCATACGAGTCGTCGAGTCAGACTAGCAGTA	CAACMGGATTAGATACCCKG	ACGGGCGGTGTGTRC	Plant_140	TYG
AtIRL2P14E02	ACAGACCACTCATACGAGTCGTCGAGTCAGAGCTCACGTA	CAACMGGATTAGATACCCKG	ACGGGCGGTGTGTRC	Plant_140	TYG
AtIRL2P14E03	ACAGACCACTCATACGAGTCGTCGAGTCAGAGTATACATA	CAACMGGATTAGATACCCKG	ACGGGCGGTGTGTRC	Plant_140	TYG
AtIRL2P14E04	ACAGACCACTCATACGAGTCGTCGAGTCAGAGTCGAGAGA	CAACMGGATTAGATACCCKG	ACGGGCGGTGTGTRC	Plant_140	TYG
AtIRL2P14E05	ACAGACCACTCATACGAGTCGTCGAGTCAGAGTGCTACGA	CAACMGGATTAGATACCCKG	ACGGGCGGTGTGTRC	Plant_140	TYG
AtIRL2P14E06	ACAGACCACTCATACGAGTCGTCGAGTCAGCGATCGTATA	CAACMGGATTAGATACCCKG	ACGGGCGGTGTGTRC	Plant_140	TYG
AtIRL2P14E07	ACAGACCACTCATACGAGTCGTCGAGTCAGCGCAGTACGA	CAACMGGATTAGATACCCKG	ACGGGCGGTGTGTRC	Plant_140	TYG
AtIRL2P14E08	ACAGACCACTCATACGAGTCGTCGAGTCAGCGCGTATACA	CAACMGGATTAGATACCCKG	ACGGGCGGTGTGTRC	Plant_140	TYG
AtIRL2P14E09	ACAGACCACTCATACGAGTCGTCGAGTCAGCGTACAGTCA	CAACMGGATTAGATACCCKG	ACGGGCGGTGTGTRC	Plant_140	TYG
AtIRL2P14E10	ACAGACCACTCATACGAGTCGTCGAGTCAGCGTACTCAGA	CAACMGGATTAGATACCCKG	ACGGGCGGTGTGTRC	Plant_140	TYG
AtIRL2P14E11	ACAGACCACTCATACGAGTCGTCGAGTCAGCTACGCTCTA	CAACMGGATTAGATACCCKG	ACGGGCGGTGTGTRC	Plant_140	TYG
AtIRL2P14E12	ACAGACCACTCATACGAGTCGTCGAGTCAGCTATAGCGTA	CAACMGGATTAGATACCCKG	ACGGGCGGTGTGTRC	Plant_140	TYG
AtIRL2P14F01	ACAGACCACTCATACGAGTCGTCGAGTCAGTACGTCATCA	CAACMGGATTAGATACCCKG	ACGGGCGGTGTGTRC	Plant_140	TYG
AtIRL2P14F02	ACAGACCACTCATACGAGTCGTCGAGTCAGTAGTCGCATA	CAACMGGATTAGATACCCKG	ACGGGCGGTGTGTRC	Plant_140	TYG
AtIRL2P14F03	ACAGACCACTCATACGAGTCGTCGAGTCAGTATATATACA	CAACMGGATTAGATACCCKG	ACGGGCGGTGTGTRC	Plant_140	TYG
AtIRL2P14F04	ACAGACCACTCATACGAGTCGTCGAGTCAGTATGCTAGTA	CAACMGGATTAGATACCCKG	ACGGGCGGTGTGTRC	Plant_140	TYG
AtIRL2P14F05	ACAGACCACTCATACGAGTCGTCGAGTCAGTCACGCGAGA	CAACMGGATTAGATACCCKG	ACGGGCGGTGTGTRC	Plant_140	TYG
AtIRL2P14F06	ACAGACCACTCATACGAGTCGTCGAGTCAGTCGATAGTGA	CAACMGGATTAGATACCCKG	ACGGGCGGTGTGTRC	Plant_140	TYG
AtIRL2P14F07	ACAGACCACTCATACGAGTCGTCGAGTCAGTCGCTGCGTA	CAACMGGATTAGATACCCKG	ACGGGCGGTGTGTRC	Plant_140	TYG
AtIRL2P14F08	ACAGACCACTCATACGAGTCGTCGAGTCAGTCTGACGTCA	CAACMGGATTAGATACCCKG	ACGGGCGGTGTGTRC	Plant_140	TYG
AtIRL2P14F09	ACAGACCACTCATACGAGTCGTCGAGTCAGTGAGTCAGTA	CAACMGGATTAGATACCCKG	ACGGGCGGTGTGTRC	Plant_140	TYG
AtIRL2P14F10	ACAGACCACTCATACGAGTCGTCGAGTCAGTGTAGTGTGA	CAACMGGATTAGATACCCKG	ACGGGCGGTGTGTRC	Plant_140	TYG
AtIRL2P14F11	ACAGACCACTCATACGAGTCGTCGAGTCAGTGTCACACGA	CAACMGGATTAGATACCCKG	ACGGGCGGTGTGTRC	Plant_140	TYG
AtIRL2P14F12	ACAGACCACTCATACGAGTCGTCGAGTCAGTGTCGTCGCA	CAACMGGATTAGATACCCKG	ACGGGCGGTGTGTRC	Plant_140	TYG
AtIRL2P14G01	ACAGACCACTCATACGAGTCGTCGAGTCAGACACATACGC	CAACMGGATTAGATACCCKG	ACGGGCGGTGTGTRC	Plant_140	TYG
AtIRL2P14G02	ACAGACCACTCATACGAGTCGTCGAGTCAGACAGTCGTGC	CAACMGGATTAGATACCCKG	ACGGGCGGTGTGTRC	Plant_140	TYG
AtIRL2P14G03	ACAGACCACTCATACGAGTCGTCGAGTCAGACATGACGAC	CAACMGGATTAGATACCCKG	ACGGGCGGTGTGTRC	Plant_140	TYG
AtIRL2P14G04	ACAGACCACTCATACGAGTCGTCGAGTCAGACGACAGCTC	CAACMGGATTAGATACCCKG	ACGGGCGGTGTGTRC	Plant_140	TYG
AtIRL2P14G05	ACAGACCACTCATACGAGTCGTCGAGTCAGACGTCTCATC	CAACMGGATTAGATACCCKG	ACGGGCGGTGTGTRC	Plant_140	TYG
AtIRL2P14G06	ACAGACCACTCATACGAGTCGTCGAGTCAGACTCATCTAC	CAACMGGATTAGATACCCKG	ACGGGCGGTGTGTRC	Plant_140	TYG
AtIRL2P14G07	ACAGACCACTCATACGAGTCGTCGAGTCAGACTCGCGCAC	CAACMGGATTAGATACCCKG	ACGGGCGGTGTGTRC	Plant_140	TYG
AtIRL2P14G08	ACAGACCACTCATACGAGTCGTCGAGTCAGAGAGCGTCAC	CAACMGGATTAGATACCCKG	ACGGGCGGTGTGTRC	Plant_140	TYG
AtIRL2P14G09	ACAGACCACTCATACGAGTCGTCGAGTCAGAGCGACTAGC	CAACMGGATTAGATACCCKG	ACGGGCGGTGTGTRC	Plant_140	TYG
AtIRL2P14G10	ACAGACCACTCATACGAGTCGTCGAGTCAGAGTAGTGATC	CAACMGGATTAGATACCCKG	ACGGGCGGTGTGTRC	Plant_140	TYG
AtIRL2P14G11	ACAGACCACTCATACGAGTCGTCGAGTCAGAGTGACACAC	CAACMGGATTAGATACCCKG	ACGGGCGGTGTGTRC	Plant_140	TYG
AtIRL2P14G12	ACAGACCACTCATACGAGTCGTCGAGTCAGAGTGTATGTC	CAACMGGATTAGATACCCKG	ACGGGCGGTGTGTRC	Plant_140	TYG
AtIRL2P14H01	ACAGACCACTCATACGAGTCGTCGAGTCAGATAGATAGAC	CAACMGGATTAGATACCCKG	ACGGGCGGTGTGTRC	Plant_140	TYG
AtIRL2P14H02	ACAGACCACTCATACGAGTCGTCGAGTCAGATATAGTCGC	CAACMGGATTAGATACCCKG	ACGGGCGGTGTGTRC	Plant_140	TYG
AtIRL2P14H03	ACAGACCACTCATACGAGTCGTCGAGTCAGATCTACTGAC	CAACMGGATTAGATACCCKG	ACGGGCGGTGTGTRC	Plant_140	TYG
AtIRL2P14H04	ACAGACCACTCATACGAGTCGTCGAGTCAGCACGTAGATC	CAACMGGATTAGATACCCKG	ACGGGCGGTGTGTRC	Plant_140	TYG
AtIRL2P14H05	ACAGACCACTCATACGAGTCGTCGAGTCAGCACGTCTCGC	CAACMGGATTAGATACCCKG	ACGGGCGGTGTGTRC	Plant_140	TYG
AtIRL2P14H06	ACAGACCACTCATACGAGTCGTCGAGTCAGCATACTCTAC	CAACMGGATTAGATACCCKG	ACGGGCGGTGTGTRC	Plant_140	TYG
AtIRL2P14H07	ACAGACCACTCATACGAGTCGTCGAGTCAGCGACACTATC	CAACMGGATTAGATACCCKG	ACGGGCGGTGTGTRC	Plant_140	TYG
AtIRL2P14H08	ACAGACCACTCATACGAGTCGTCGAGTCAGCGAGACGCGC	CAACMGGATTAGATACCCKG	ACGGGCGGTGTGTRC	Plant_140	TYG
AtIRL2P14H09	ACAGACCACTCATACGAGTCGTCGAGTCAGCGTATGCGAC	CAACMGGATTAGATACCCKG	ACGGGCGGTGTGTRC	Plant_140	TYG
AtIRL2P14H10	ACAGACCACTCATACGAGTCGTCGAGTCAGCGTCGATCTC	CAACMGGATTAGATACCCKG	ACGGGCGGTGTGTRC	Plant_140	TYG
AtIRL2P14H11	ACAGACCACTCATACGAGTCGTCGAGTCAGCTACGACTGC	CAACMGGATTAGATACCCKG	ACGGGCGGTGTGTRC	Plant_140	TYG
AtIRL2P14H12	ACAGACCACTCATACGAGTCGTCGAGTCAGCTAGTCACTC	CAACMGGATTAGATACCCKG	ACGGGCGGTGTGTRC	Plant_140	TYG
AtIRL2P15A01	ACAGAGTCGGCTTACGAGTCGTCGAGTCAGACGCTCGACA	CAACMGGATTAGATACCCKG	ACGGGCGGTGTGTRC	Plant_140	TYG
AtIRL2P15A02	ACAGAGTCGGCTTACGAGTCGTCGAGTCAGAGACGCACTC	CAACMGGATTAGATACCCKG	ACGGGCGGTGTGTRC	Plant_140	TYG
AtIRL2P15A03	ACAGAGTCGGCTTACGAGTCGTCGAGTCAGAGCACTGTAG	CAACMGGATTAGATACCCKG	ACGGGCGGTGTGTRC	Plant_140	TYG
AtIRL2P15A04	ACAGAGTCGGCTTACGAGTCGTCGAGTCAGATCAGACACG	CAACMGGATTAGATACCCKG	ACGGGCGGTGTGTRC	Plant_140	TYG
AtIRL2P15A05	ACAGAGTCGGCTTACGAGTCGTCGAGTCAGATATCGCGAG	CAACMGGATTAGATACCCKG	ACGGGCGGTGTGTRC	Plant_140	TYG
AtIRL2P15A06	ACAGAGTCGGCTTACGAGTCGTCGAGTCAGCGTGTCTCTA	CAACMGGATTAGATACCCKG	ACGGGCGGTGTGTRC	Plant_140	TYG
AtIRL2P15A07	ACAGAGTCGGCTTACGAGTCGTCGAGTCAGCTCGCGTGTC	CAACMGGATTAGATACCCKG	ACGGGCGGTGTGTRC	Plant_140	TYG
AtIRL2P15A08	ACAGAGTCGGCTTACGAGTCGTCGAGTCAGTAGTATCAGC	CAACMGGATTAGATACCCKG	ACGGGCGGTGTGTRC	Plant_140	TYG
AtIRL2P15A09	ACAGAGTCGGCTTACGAGTCGTCGAGTCAGTCTCTATGCG	CAACMGGATTAGATACCCKG	ACGGGCGGTGTGTRC	Plant_140	TYG
AtIRL2P15A10	ACAGAGTCGGCTTACGAGTCGTCGAGTCAGTGATACGTCT	CAACMGGATTAGATACCCKG	ACGGGCGGTGTGTRC	Plant_140	TYG
AtIRL2P15A11	ACAGAGTCGGCTTACGAGTCGTCGAGTCAGTACTGAGCTA	CAACMGGATTAGATACCCKG	ACGGGCGGTGTGTRC	Plant_140	TYG
AtIRL2P15A12	ACAGAGTCGGCTTACGAGTCGTCGAGTCAGCATAGTAGTG	CAACMGGATTAGATACCCKG	ACGGGCGGTGTGTRC	Plant_140	TYG
AtIRL2P15B01	ACAGAGTCGGCTTACGAGTCGTCGAGTCAGCGAGAGATAC	CAACMGGATTAGATACCCKG	ACGGGCGGTGTGTRC	Plant_140	TYG
AtIRL2P15B02	ACAGAGTCGGCTTACGAGTCGTCGAGTCAGATACGACGTA	CAACMGGATTAGATACCCKG	ACGGGCGGTGTGTRC	Plant_140	TYG
AtIRL2P15B03	ACAGAGTCGGCTTACGAGTCGTCGAGTCAGTCACGTACTA	CAACMGGATTAGATACCCKG	ACGGGCGGTGTGTRC	Plant_140	TYG
AtIRL2P15B04	ACAGAGTCGGCTTACGAGTCGTCGAGTCAGCGTCTAGTAC	CAACMGGATTAGATACCCKG	ACGGGCGGTGTGTRC	Plant_140	TYG
AtIRL2P15B05	ACAGAGTCGGCTTACGAGTCGTCGAGTCAGTCTACGTAGC	CAACMGGATTAGATACCCKG	ACGGGCGGTGTGTRC	Plant_140	TYG
AtIRL2P15B06	ACAGAGTCGGCTTACGAGTCGTCGAGTCAGTGTACTACTC	CAACMGGATTAGATACCCKG	ACGGGCGGTGTGTRC	Plant_140	TYG
AtIRL2P15B07	ACAGAGTCGGCTTACGAGTCGTCGAGTCAGACGACTACAG	CAACMGGATTAGATACCCKG	ACGGGCGGTGTGTRC	Plant_140	TYG
AtIRL2P15B08	ACAGAGTCGGCTTACGAGTCGTCGAGTCAGCGTAGACTAG	CAACMGGATTAGATACCCKG	ACGGGCGGTGTGTRC	Plant_140	TYG
AtIRL2P15B09	ACAGAGTCGGCTTACGAGTCGTCGAGTCAGTACGAGTATG	CAACMGGATTAGATACCCKG	ACGGGCGGTGTGTRC	Plant_140	TYG
AtIRL2P15B10	ACAGAGTCGGCTTACGAGTCGTCGAGTCAGTACTCTCGTG	CAACMGGATTAGATACCCKG	ACGGGCGGTGTGTRC	Plant_140	TYG
AtIRL2P15B11	ACAGAGTCGGCTTACGAGTCGTCGAGTCAGTAGAGACGAG	CAACMGGATTAGATACCCKG	ACGGGCGGTGTGTRC	Plant_140	TYG
AtIRL2P15B12	ACAGAGTCGGCTTACGAGTCGTCGAGTCAGTCGTCGCTCG	CAACMGGATTAGATACCCKG	ACGGGCGGTGTGTRC	Plant_140	TYG
AtIRL2P15C01	ACAGAGTCGGCTTACGAGTCGTCGAGTCAGACATACGCGT	CAACMGGATTAGATACCCKG	ACGGGCGGTGTGTRC	Plant_140	TYG
AtIRL2P15C02	ACAGAGTCGGCTTACGAGTCGTCGAGTCAGACGCGAGTAT	CAACMGGATTAGATACCCKG	ACGGGCGGTGTGTRC	Plant_140	TYG
AtIRL2P15C03	ACAGAGTCGGCTTACGAGTCGTCGAGTCAGACTACTATGT	CAACMGGATTAGATACCCKG	ACGGGCGGTGTGTRC	Plant_140	TYG
AtIRL2P15C04	ACAGAGTCGGCTTACGAGTCGTCGAGTCAGACTGTACAGT	CAACMGGATTAGATACCCKG	ACGGGCGGTGTGTRC	Plant_140	TYG
AtIRL2P15C05	ACAGAGTCGGCTTACGAGTCGTCGAGTCAGAGACTATACT	CAACMGGATTAGATACCCKG	ACGGGCGGTGTGTRC	Plant_140	TYG
AtIRL2P15C06	ACAGAGTCGGCTTACGAGTCGTCGAGTCAGAGCGTCGTCT	CAACMGGATTAGATACCCKG	ACGGGCGGTGTGTRC	Plant_140	TYG
AtIRL2P15C07	ACAGAGTCGGCTTACGAGTCGTCGAGTCAGAGTACGCTAT	CAACMGGATTAGATACCCKG	ACGGGCGGTGTGTRC	Plant_140	TYG
AtIRL2P15C08	ACAGAGTCGGCTTACGAGTCGTCGAGTCAGATAGAGTACT	CAACMGGATTAGATACCCKG	ACGGGCGGTGTGTRC	Plant_140	TYG
AtIRL2P15C09	ACAGAGTCGGCTTACGAGTCGTCGAGTCAGCACGCTACGT	CAACMGGATTAGATACCCKG	ACGGGCGGTGTGTRC	Plant_140	TYG
AtIRL2P15C10	ACAGAGTCGGCTTACGAGTCGTCGAGTCAGCAGTAGACGT	CAACMGGATTAGATACCCKG	ACGGGCGGTGTGTRC	Plant_140	TYG
AtIRL2P15C11	ACAGAGTCGGCTTACGAGTCGTCGAGTCAGCGACGTGACT	CAACMGGATTAGATACCCKG	ACGGGCGGTGTGTRC	Plant_140	TYG
AtIRL2P15C12	ACAGAGTCGGCTTACGAGTCGTCGAGTCAGTACACACACT	CAACMGGATTAGATACCCKG	ACGGGCGGTGTGTRC	Plant_140	TYG
AtIRL2P15D01	ACAGAGTCGGCTTACGAGTCGTCGAGTCAGTACACGTGAT	CAACMGGATTAGATACCCKG	ACGGGCGGTGTGTRC	Plant_140	TYG
AtIRL2P15D02	ACAGAGTCGGCTTACGAGTCGTCGAGTCAGTACAGATCGT	CAACMGGATTAGATACCCKG	ACGGGCGGTGTGTRC	Plant_140	TYG
AtIRL2P15D03	ACAGAGTCGGCTTACGAGTCGTCGAGTCAGTACGCTGTCT	CAACMGGATTAGATACCCKG	ACGGGCGGTGTGTRC	Plant_140	TYG
AtIRL2P15D04	ACAGAGTCGGCTTACGAGTCGTCGAGTCAGTAGTGTAGAT	CAACMGGATTAGATACCCKG	ACGGGCGGTGTGTRC	Plant_140	TYG
AtIRL2P15D05	ACAGAGTCGGCTTACGAGTCGTCGAGTCAGTCGATCACGT	CAACMGGATTAGATACCCKG	ACGGGCGGTGTGTRC	Plant_140	TYG
AtIRL2P15D06	ACAGAGTCGGCTTACGAGTCGTCGAGTCAGTCGCACTAGT	CAACMGGATTAGATACCCKG	ACGGGCGGTGTGTRC	Plant_140	TYG
AtIRL2P15D07	ACAGAGTCGGCTTACGAGTCGTCGAGTCAGTCTAGCGACT	CAACMGGATTAGATACCCKG	ACGGGCGGTGTGTRC	Plant_140	TYG
AtIRL2P15D08	ACAGAGTCGGCTTACGAGTCGTCGAGTCAGTCTATACTAT	CAACMGGATTAGATACCCKG	ACGGGCGGTGTGTRC	Plant_140	TYG
AtIRL2P15D09	ACAGAGTCGGCTTACGAGTCGTCGAGTCAGTGACGTATGT	CAACMGGATTAGATACCCKG	ACGGGCGGTGTGTRC	Plant_140	TYG
AtIRL2P15D10	ACAGAGTCGGCTTACGAGTCGTCGAGTCAGTGTGAGTAGT	CAACMGGATTAGATACCCKG	ACGGGCGGTGTGTRC	Plant_140	TYG
AtIRL2P15D11	ACAGAGTCGGCTTACGAGTCGTCGAGTCAGACAGTATATA	CAACMGGATTAGATACCCKG	ACGGGCGGTGTGTRC	Plant_140	TYG
AtIRL2P15D12	ACAGAGTCGGCTTACGAGTCGTCGAGTCAGACGCGATCGA	CAACMGGATTAGATACCCKG	ACGGGCGGTGTGTRC	Plant_140	TYG
AtIRL2P15E01	ACAGAGTCGGCTTACGAGTCGTCGAGTCAGACTAGCAGTA	CAACMGGATTAGATACCCKG	ACGGGCGGTGTGTRC	Plant_140	TYG
AtIRL2P15E02	ACAGAGTCGGCTTACGAGTCGTCGAGTCAGAGCTCACGTA	CAACMGGATTAGATACCCKG	ACGGGCGGTGTGTRC	Plant_140	TYG
AtIRL2P15E03	ACAGAGTCGGCTTACGAGTCGTCGAGTCAGAGTATACATA	CAACMGGATTAGATACCCKG	ACGGGCGGTGTGTRC	Plant_140	TYG
AtIRL2P15E04	ACAGAGTCGGCTTACGAGTCGTCGAGTCAGAGTCGAGAGA	CAACMGGATTAGATACCCKG	ACGGGCGGTGTGTRC	Plant_140	TYG
AtIRL2P15E05	ACAGAGTCGGCTTACGAGTCGTCGAGTCAGAGTGCTACGA	CAACMGGATTAGATACCCKG	ACGGGCGGTGTGTRC	Plant_140	TYG
AtIRL2P15E06	ACAGAGTCGGCTTACGAGTCGTCGAGTCAGCGATCGTATA	CAACMGGATTAGATACCCKG	ACGGGCGGTGTGTRC	Plant_140	TYG
AtIRL2P15E07	ACAGAGTCGGCTTACGAGTCGTCGAGTCAGCGCAGTACGA	CAACMGGATTAGATACCCKG	ACGGGCGGTGTGTRC	Plant_140	TYG
AtIRL2P15E08	ACAGAGTCGGCTTACGAGTCGTCGAGTCAGCGCGTATACA	CAACMGGATTAGATACCCKG	ACGGGCGGTGTGTRC	Plant_140	TYG
AtIRL2P15E09	ACAGAGTCGGCTTACGAGTCGTCGAGTCAGCGTACAGTCA	CAACMGGATTAGATACCCKG	ACGGGCGGTGTGTRC	Plant_140	TYG
AtIRL2P15E10	ACAGAGTCGGCTTACGAGTCGTCGAGTCAGCGTACTCAGA	CAACMGGATTAGATACCCKG	ACGGGCGGTGTGTRC	Plant_140	TYG
AtIRL2P15E11	ACAGAGTCGGCTTACGAGTCGTCGAGTCAGCTACGCTCTA	CAACMGGATTAGATACCCKG	ACGGGCGGTGTGTRC	Plant_140	TYG
AtIRL2P15E12	ACAGAGTCGGCTTACGAGTCGTCGAGTCAGCTATAGCGTA	CAACMGGATTAGATACCCKG	ACGGGCGGTGTGTRC	Plant_140	TYG
AtIRL2P15F01	ACAGAGTCGGCTTACGAGTCGTCGAGTCAGTACGTCATCA	CAACMGGATTAGATACCCKG	ACGGGCGGTGTGTRC	Plant_140	TYG
AtIRL2P15F02	ACAGAGTCGGCTTACGAGTCGTCGAGTCAGTAGTCGCATA	CAACMGGATTAGATACCCKG	ACGGGCGGTGTGTRC	Plant_140	TYG
AtIRL2P15F03	ACAGAGTCGGCTTACGAGTCGTCGAGTCAGTATATATACA	CAACMGGATTAGATACCCKG	ACGGGCGGTGTGTRC	Plant_140	TYG
AtIRL2P15F04	ACAGAGTCGGCTTACGAGTCGTCGAGTCAGTATGCTAGTA	CAACMGGATTAGATACCCKG	ACGGGCGGTGTGTRC	Plant_140	TYG
AtIRL2P15F05	ACAGAGTCGGCTTACGAGTCGTCGAGTCAGTCACGCGAGA	CAACMGGATTAGATACCCKG	ACGGGCGGTGTGTRC	Plant_140	TYG
AtIRL2P15F06	ACAGAGTCGGCTTACGAGTCGTCGAGTCAGTCGATAGTGA	CAACMGGATTAGATACCCKG	ACGGGCGGTGTGTRC	Plant_140	TYG
AtIRL2P15F07	ACAGAGTCGGCTTACGAGTCGTCGAGTCAGTCGCTGCGTA	CAACMGGATTAGATACCCKG	ACGGGCGGTGTGTRC	Plant_140	TYG
AtIRL2P15F08	ACAGAGTCGGCTTACGAGTCGTCGAGTCAGTCTGACGTCA	CAACMGGATTAGATACCCKG	ACGGGCGGTGTGTRC	Plant_140	TYG
AtIRL2P15F09	ACAGAGTCGGCTTACGAGTCGTCGAGTCAGTGAGTCAGTA	CAACMGGATTAGATACCCKG	ACGGGCGGTGTGTRC	Plant_140	TYG
AtIRL2P15F10	ACAGAGTCGGCTTACGAGTCGTCGAGTCAGTGTAGTGTGA	CAACMGGATTAGATACCCKG	ACGGGCGGTGTGTRC	Plant_140	TYG
AtIRL2P15F11	ACAGAGTCGGCTTACGAGTCGTCGAGTCAGTGTCACACGA	CAACMGGATTAGATACCCKG	ACGGGCGGTGTGTRC	Plant_140	TYG
AtIRL2P15F12	ACAGAGTCGGCTTACGAGTCGTCGAGTCAGTGTCGTCGCA	CAACMGGATTAGATACCCKG	ACGGGCGGTGTGTRC	Plant_140	TYG
AtIRL2P15G01	ACAGAGTCGGCTTACGAGTCGTCGAGTCAGACACATACGC	CAACMGGATTAGATACCCKG	ACGGGCGGTGTGTRC	Plant_140	TYG
AtIRL2P15G02	ACAGAGTCGGCTTACGAGTCGTCGAGTCAGACAGTCGTGC	CAACMGGATTAGATACCCKG	ACGGGCGGTGTGTRC	Plant_140	TYG
AtIRL2P15G03	ACAGAGTCGGCTTACGAGTCGTCGAGTCAGACATGACGAC	CAACMGGATTAGATACCCKG	ACGGGCGGTGTGTRC	Plant_140	TYG
AtIRL2P15G04	ACAGAGTCGGCTTACGAGTCGTCGAGTCAGACGACAGCTC	CAACMGGATTAGATACCCKG	ACGGGCGGTGTGTRC	Plant_140	TYG
AtIRL2P15G05	ACAGAGTCGGCTTACGAGTCGTCGAGTCAGACGTCTCATC	CAACMGGATTAGATACCCKG	ACGGGCGGTGTGTRC	Plant_140	TYG
AtIRL2P15G06	ACAGAGTCGGCTTACGAGTCGTCGAGTCAGACTCATCTAC	CAACMGGATTAGATACCCKG	ACGGGCGGTGTGTRC	Plant_140	TYG
AtIRL2P15G07	ACAGAGTCGGCTTACGAGTCGTCGAGTCAGACTCGCGCAC	CAACMGGATTAGATACCCKG	ACGGGCGGTGTGTRC	Plant_140	TYG
AtIRL2P15G08	ACAGAGTCGGCTTACGAGTCGTCGAGTCAGAGAGCGTCAC	CAACMGGATTAGATACCCKG	ACGGGCGGTGTGTRC	Plant_140	TYG
AtIRL2P15G09	ACAGAGTCGGCTTACGAGTCGTCGAGTCAGAGCGACTAGC	CAACMGGATTAGATACCCKG	ACGGGCGGTGTGTRC	Plant_140	TYG
AtIRL2P15G10	ACAGAGTCGGCTTACGAGTCGTCGAGTCAGAGTAGTGATC	CAACMGGATTAGATACCCKG	ACGGGCGGTGTGTRC	Plant_140	TYG
AtIRL2P15G11	ACAGAGTCGGCTTACGAGTCGTCGAGTCAGAGTGACACAC	CAACMGGATTAGATACCCKG	ACGGGCGGTGTGTRC	Plant_140	TYG
AtIRL2P15G12	ACAGAGTCGGCTTACGAGTCGTCGAGTCAGAGTGTATGTC	CAACMGGATTAGATACCCKG	ACGGGCGGTGTGTRC	Plant_140	TYG
AtIRL2P15H01	ACAGAGTCGGCTTACGAGTCGTCGAGTCAGATAGATAGAC	CAACMGGATTAGATACCCKG	ACGGGCGGTGTGTRC	Plant_140	TYG
AtIRL2P15H02	ACAGAGTCGGCTTACGAGTCGTCGAGTCAGATATAGTCGC	CAACMGGATTAGATACCCKG	ACGGGCGGTGTGTRC	Plant_140	TYG
AtIRL2P15H03	ACAGAGTCGGCTTACGAGTCGTCGAGTCAGATCTACTGAC	CAACMGGATTAGATACCCKG	ACGGGCGGTGTGTRC	Plant_140	TYG
AtIRL2P15H04	ACAGAGTCGGCTTACGAGTCGTCGAGTCAGCACGTAGATC	CAACMGGATTAGATACCCKG	ACGGGCGGTGTGTRC	Plant_140	TYG
AtIRL2P15H05	ACAGAGTCGGCTTACGAGTCGTCGAGTCAGCACGTCTCGC	CAACMGGATTAGATACCCKG	ACGGGCGGTGTGTRC	Plant_140	TYG
AtIRL2P15H06	ACAGAGTCGGCTTACGAGTCGTCGAGTCAGCATACTCTAC	CAACMGGATTAGATACCCKG	ACGGGCGGTGTGTRC	Plant_140	TYG
AtIRL2P15H07	ACAGAGTCGGCTTACGAGTCGTCGAGTCAGCGACACTATC	CAACMGGATTAGATACCCKG	ACGGGCGGTGTGTRC	Plant_140	TYG
AtIRL2P15H08	ACAGAGTCGGCTTACGAGTCGTCGAGTCAGCGAGACGCGC	CAACMGGATTAGATACCCKG	ACGGGCGGTGTGTRC	Plant_140	TYG
AtIRL2P15H09	ACAGAGTCGGCTTACGAGTCGTCGAGTCAGCGTATGCGAC	CAACMGGATTAGATACCCKG	ACGGGCGGTGTGTRC	Plant_140	TYG
AtIRL2P15H10	ACAGAGTCGGCTTACGAGTCGTCGAGTCAGCGTCGATCTC	CAACMGGATTAGATACCCKG	ACGGGCGGTGTGTRC	Plant_140	TYG
AtIRL2P15H11	ACAGAGTCGGCTTACGAGTCGTCGAGTCAGCTACGACTGC	CAACMGGATTAGATACCCKG	ACGGGCGGTGTGTRC	Plant_140	TYG
AtIRL2P15H12	ACAGAGTCGGCTTACGAGTCGTCGAGTCAGCTAGTCACTC	CAACMGGATTAGATACCCKG	ACGGGCGGTGTGTRC	Plant_140	TYG
AtIRL2P16A01	ACAGCAGTGGTCTACGAGTCGTCGAGTCAGACGCTCGACA	CAACMGGATTAGATACCCKG	ACGGGCGGTGTGTRC	Plant_140	TYG
AtIRL2P16A02	ACAGCAGTGGTCTACGAGTCGTCGAGTCAGAGACGCACTC	CAACMGGATTAGATACCCKG	ACGGGCGGTGTGTRC	Plant_140	TYG
AtIRL2P16A03	ACAGCAGTGGTCTACGAGTCGTCGAGTCAGAGCACTGTAG	CAACMGGATTAGATACCCKG	ACGGGCGGTGTGTRC	Plant_140	TYG
AtIRL2P16A04	ACAGCAGTGGTCTACGAGTCGTCGAGTCAGATCAGACACG	CAACMGGATTAGATACCCKG	ACGGGCGGTGTGTRC	Plant_140	TYG
AtIRL2P16A05	ACAGCAGTGGTCTACGAGTCGTCGAGTCAGATATCGCGAG	CAACMGGATTAGATACCCKG	ACGGGCGGTGTGTRC	Plant_140	TYG
AtIRL2P16A06	ACAGCAGTGGTCTACGAGTCGTCGAGTCAGCGTGTCTCTA	CAACMGGATTAGATACCCKG	ACGGGCGGTGTGTRC	Plant_140	TYG
AtIRL2P16A07	ACAGCAGTGGTCTACGAGTCGTCGAGTCAGCTCGCGTGTC	CAACMGGATTAGATACCCKG	ACGGGCGGTGTGTRC	Plant_140	TYG
AtIRL2P16A08	ACAGCAGTGGTCTACGAGTCGTCGAGTCAGTAGTATCAGC	CAACMGGATTAGATACCCKG	ACGGGCGGTGTGTRC	Plant_140	TYG
AtIRL2P16A09	ACAGCAGTGGTCTACGAGTCGTCGAGTCAGTCTCTATGCG	CAACMGGATTAGATACCCKG	ACGGGCGGTGTGTRC	Plant_140	TYG
AtIRL2P16A10	ACAGCAGTGGTCTACGAGTCGTCGAGTCAGTGATACGTCT	CAACMGGATTAGATACCCKG	ACGGGCGGTGTGTRC	Plant_140	TYG
AtIRL2P16A11	ACAGCAGTGGTCTACGAGTCGTCGAGTCAGTACTGAGCTA	CAACMGGATTAGATACCCKG	ACGGGCGGTGTGTRC	Plant_140	TYG
AtIRL2P16A12	ACAGCAGTGGTCTACGAGTCGTCGAGTCAGCATAGTAGTG	CAACMGGATTAGATACCCKG	ACGGGCGGTGTGTRC	Plant_140	TYG
AtIRL2P16B01	ACAGCAGTGGTCTACGAGTCGTCGAGTCAGCGAGAGATAC	CAACMGGATTAGATACCCKG	ACGGGCGGTGTGTRC	Plant_140	TYG
AtIRL2P16B02	ACAGCAGTGGTCTACGAGTCGTCGAGTCAGATACGACGTA	CAACMGGATTAGATACCCKG	ACGGGCGGTGTGTRC	Plant_140	TYG
AtIRL2P16B03	ACAGCAGTGGTCTACGAGTCGTCGAGTCAGTCACGTACTA	CAACMGGATTAGATACCCKG	ACGGGCGGTGTGTRC	Plant_140	TYG
AtIRL2P16B04	ACAGCAGTGGTCTACGAGTCGTCGAGTCAGCGTCTAGTAC	CAACMGGATTAGATACCCKG	ACGGGCGGTGTGTRC	Plant_140	TYG
AtIRL2P16B05	ACAGCAGTGGTCTACGAGTCGTCGAGTCAGTCTACGTAGC	CAACMGGATTAGATACCCKG	ACGGGCGGTGTGTRC	Plant_140	TYG
AtIRL2P16B06	ACAGCAGTGGTCTACGAGTCGTCGAGTCAGTGTACTACTC	CAACMGGATTAGATACCCKG	ACGGGCGGTGTGTRC	Plant_140	TYG
AtIRL2P16B07	ACAGCAGTGGTCTACGAGTCGTCGAGTCAGACGACTACAG	CAACMGGATTAGATACCCKG	ACGGGCGGTGTGTRC	Plant_140	TYG
AtIRL2P16B08	ACAGCAGTGGTCTACGAGTCGTCGAGTCAGCGTAGACTAG	CAACMGGATTAGATACCCKG	ACGGGCGGTGTGTRC	Plant_140	TYG
AtIRL2P16B09	ACAGCAGTGGTCTACGAGTCGTCGAGTCAGTACGAGTATG	CAACMGGATTAGATACCCKG	ACGGGCGGTGTGTRC	Plant_140	TYG
AtIRL2P16B10	ACAGCAGTGGTCTACGAGTCGTCGAGTCAGTACTCTCGTG	CAACMGGATTAGATACCCKG	ACGGGCGGTGTGTRC	Plant_140	TYG
AtIRL2P16B11	ACAGCAGTGGTCTACGAGTCGTCGAGTCAGTAGAGACGAG	CAACMGGATTAGATACCCKG	ACGGGCGGTGTGTRC	Plant_140	TYG
AtIRL2P16B12	ACAGCAGTGGTCTACGAGTCGTCGAGTCAGTCGTCGCTCG	CAACMGGATTAGATACCCKG	ACGGGCGGTGTGTRC	Plant_140	TYG
AtIRL2P16C01	ACAGCAGTGGTCTACGAGTCGTCGAGTCAGACATACGCGT	CAACMGGATTAGATACCCKG	ACGGGCGGTGTGTRC	Plant_140	TYG
AtIRL2P16C02	ACAGCAGTGGTCTACGAGTCGTCGAGTCAGACGCGAGTAT	CAACMGGATTAGATACCCKG	ACGGGCGGTGTGTRC	Plant_140	TYG
AtIRL2P16C03	ACAGCAGTGGTCTACGAGTCGTCGAGTCAGACTACTATGT	CAACMGGATTAGATACCCKG	ACGGGCGGTGTGTRC	Plant_140	TYG
AtIRL2P16C04	ACAGCAGTGGTCTACGAGTCGTCGAGTCAGACTGTACAGT	CAACMGGATTAGATACCCKG	ACGGGCGGTGTGTRC	Plant_140	TYG
AtIRL2P16C05	ACAGCAGTGGTCTACGAGTCGTCGAGTCAGAGACTATACT	CAACMGGATTAGATACCCKG	ACGGGCGGTGTGTRC	Plant_140	TYG
AtIRL2P16C06	ACAGCAGTGGTCTACGAGTCGTCGAGTCAGAGCGTCGTCT	CAACMGGATTAGATACCCKG	ACGGGCGGTGTGTRC	Plant_140	TYG
AtIRL2P16C07	ACAGCAGTGGTCTACGAGTCGTCGAGTCAGAGTACGCTAT	CAACMGGATTAGATACCCKG	ACGGGCGGTGTGTRC	Plant_140	TYG
AtIRL2P16C08	ACAGCAGTGGTCTACGAGTCGTCGAGTCAGATAGAGTACT	CAACMGGATTAGATACCCKG	ACGGGCGGTGTGTRC	Plant_140	TYG
AtIRL2P16C09	ACAGCAGTGGTCTACGAGTCGTCGAGTCAGCACGCTACGT	CAACMGGATTAGATACCCKG	ACGGGCGGTGTGTRC	Plant_140	TYG
AtIRL2P16C10	ACAGCAGTGGTCTACGAGTCGTCGAGTCAGCAGTAGACGT	CAACMGGATTAGATACCCKG	ACGGGCGGTGTGTRC	Plant_140	TYG
AtIRL2P16C11	ACAGCAGTGGTCTACGAGTCGTCGAGTCAGCGACGTGACT	CAACMGGATTAGATACCCKG	ACGGGCGGTGTGTRC	Plant_140	TYG
AtIRL2P16C12	ACAGCAGTGGTCTACGAGTCGTCGAGTCAGTACACACACT	CAACMGGATTAGATACCCKG	ACGGGCGGTGTGTRC	Plant_140	TYG
AtIRL2P16D01	ACAGCAGTGGTCTACGAGTCGTCGAGTCAGTACACGTGAT	CAACMGGATTAGATACCCKG	ACGGGCGGTGTGTRC	Plant_140	TYG
AtIRL2P16D02	ACAGCAGTGGTCTACGAGTCGTCGAGTCAGTACAGATCGT	CAACMGGATTAGATACCCKG	ACGGGCGGTGTGTRC	Plant_140	TYG
AtIRL2P16D03	ACAGCAGTGGTCTACGAGTCGTCGAGTCAGTACGCTGTCT	CAACMGGATTAGATACCCKG	ACGGGCGGTGTGTRC	Plant_140	TYG
AtIRL2P16D04	ACAGCAGTGGTCTACGAGTCGTCGAGTCAGTAGTGTAGAT	CAACMGGATTAGATACCCKG	ACGGGCGGTGTGTRC	Plant_140	TYG
AtIRL2P16D05	ACAGCAGTGGTCTACGAGTCGTCGAGTCAGTCGATCACGT	CAACMGGATTAGATACCCKG	ACGGGCGGTGTGTRC	Plant_140	TYG
AtIRL2P16D06	ACAGCAGTGGTCTACGAGTCGTCGAGTCAGTCGCACTAGT	CAACMGGATTAGATACCCKG	ACGGGCGGTGTGTRC	Plant_140	TYG
AtIRL2P16D07	ACAGCAGTGGTCTACGAGTCGTCGAGTCAGTCTAGCGACT	CAACMGGATTAGATACCCKG	ACGGGCGGTGTGTRC	Plant_140	TYG
AtIRL2P16D08	ACAGCAGTGGTCTACGAGTCGTCGAGTCAGTCTATACTAT	CAACMGGATTAGATACCCKG	ACGGGCGGTGTGTRC	Plant_140	TYG
AtIRL2P16D09	ACAGCAGTGGTCTACGAGTCGTCGAGTCAGTGACGTATGT	CAACMGGATTAGATACCCKG	ACGGGCGGTGTGTRC	Plant_140	TYG
AtIRL2P16D10	ACAGCAGTGGTCTACGAGTCGTCGAGTCAGTGTGAGTAGT	CAACMGGATTAGATACCCKG	ACGGGCGGTGTGTRC	Plant_140	TYG
AtIRL2P16D11	ACAGCAGTGGTCTACGAGTCGTCGAGTCAGACAGTATATA	CAACMGGATTAGATACCCKG	ACGGGCGGTGTGTRC	Plant_140	TYG
AtIRL2P16D12	ACAGCAGTGGTCTACGAGTCGTCGAGTCAGACGCGATCGA	CAACMGGATTAGATACCCKG	ACGGGCGGTGTGTRC	Plant_140	TYG
AtIRL2P16E01	ACAGCAGTGGTCTACGAGTCGTCGAGTCAGACTAGCAGTA	CAACMGGATTAGATACCCKG	ACGGGCGGTGTGTRC	Plant_140	TYG
AtIRL2P16E02	ACAGCAGTGGTCTACGAGTCGTCGAGTCAGAGCTCACGTA	CAACMGGATTAGATACCCKG	ACGGGCGGTGTGTRC	Plant_140	TYG
AtIRL2P16E03	ACAGCAGTGGTCTACGAGTCGTCGAGTCAGAGTATACATA	CAACMGGATTAGATACCCKG	ACGGGCGGTGTGTRC	Plant_140	TYG
AtIRL2P16E04	ACAGCAGTGGTCTACGAGTCGTCGAGTCAGAGTCGAGAGA	CAACMGGATTAGATACCCKG	ACGGGCGGTGTGTRC	Plant_140	TYG
AtIRL2P16E05	ACAGCAGTGGTCTACGAGTCGTCGAGTCAGAGTGCTACGA	CAACMGGATTAGATACCCKG	ACGGGCGGTGTGTRC	Plant_140	TYG
AtIRL2P16E06	ACAGCAGTGGTCTACGAGTCGTCGAGTCAGCGATCGTATA	CAACMGGATTAGATACCCKG	ACGGGCGGTGTGTRC	Plant_140	TYG
AtIRL2P16E07	ACAGCAGTGGTCTACGAGTCGTCGAGTCAGCGCAGTACGA	CAACMGGATTAGATACCCKG	ACGGGCGGTGTGTRC	Plant_140	TYG
AtIRL2P16E08	ACAGCAGTGGTCTACGAGTCGTCGAGTCAGCGCGTATACA	CAACMGGATTAGATACCCKG	ACGGGCGGTGTGTRC	Plant_140	TYG
AtIRL2P16E09	ACAGCAGTGGTCTACGAGTCGTCGAGTCAGCGTACAGTCA	CAACMGGATTAGATACCCKG	ACGGGCGGTGTGTRC	Plant_140	TYG
AtIRL2P16E10	ACAGCAGTGGTCTACGAGTCGTCGAGTCAGCGTACTCAGA	CAACMGGATTAGATACCCKG	ACGGGCGGTGTGTRC	Plant_140	TYG
AtIRL2P16E11	ACAGCAGTGGTCTACGAGTCGTCGAGTCAGCTACGCTCTA	CAACMGGATTAGATACCCKG	ACGGGCGGTGTGTRC	Plant_140	TYG
AtIRL2P16E12	ACAGCAGTGGTCTACGAGTCGTCGAGTCAGCTATAGCGTA	CAACMGGATTAGATACCCKG	ACGGGCGGTGTGTRC	Plant_140	TYG
AtIRL2P16F01	ACAGCAGTGGTCTACGAGTCGTCGAGTCAGTACGTCATCA	CAACMGGATTAGATACCCKG	ACGGGCGGTGTGTRC	Plant_140	TYG
AtIRL2P16F02	ACAGCAGTGGTCTACGAGTCGTCGAGTCAGTAGTCGCATA	CAACMGGATTAGATACCCKG	ACGGGCGGTGTGTRC	Plant_140	TYG
AtIRL2P16F03	ACAGCAGTGGTCTACGAGTCGTCGAGTCAGTATATATACA	CAACMGGATTAGATACCCKG	ACGGGCGGTGTGTRC	Plant_140	TYG
AtIRL2P16F04	ACAGCAGTGGTCTACGAGTCGTCGAGTCAGTATGCTAGTA	CAACMGGATTAGATACCCKG	ACGGGCGGTGTGTRC	Plant_140	TYG
AtIRL2P16F05	ACAGCAGTGGTCTACGAGTCGTCGAGTCAGTCACGCGAGA	CAACMGGATTAGATACCCKG	ACGGGCGGTGTGTRC	Plant_140	TYG
AtIRL2P16F06	ACAGCAGTGGTCTACGAGTCGTCGAGTCAGTCGATAGTGA	CAACMGGATTAGATACCCKG	ACGGGCGGTGTGTRC	Plant_140	TYG
AtIRL2P16F07	ACAGCAGTGGTCTACGAGTCGTCGAGTCAGTCGCTGCGTA	CAACMGGATTAGATACCCKG	ACGGGCGGTGTGTRC	Plant_140	TYG
AtIRL2P16F08	ACAGCAGTGGTCTACGAGTCGTCGAGTCAGTCTGACGTCA	CAACMGGATTAGATACCCKG	ACGGGCGGTGTGTRC	Plant_140	TYG
AtIRL2P16F09	ACAGCAGTGGTCTACGAGTCGTCGAGTCAGTGAGTCAGTA	CAACMGGATTAGATACCCKG	ACGGGCGGTGTGTRC	Plant_140	TYG
AtIRL2P16F10	ACAGCAGTGGTCTACGAGTCGTCGAGTCAGTGTAGTGTGA	CAACMGGATTAGATACCCKG	ACGGGCGGTGTGTRC	Plant_140	TYG
AtIRL2P16F11	ACAGCAGTGGTCTACGAGTCGTCGAGTCAGTGTCACACGA	CAACMGGATTAGATACCCKG	ACGGGCGGTGTGTRC	Plant_140	TYG
AtIRL2P16F12	ACAGCAGTGGTCTACGAGTCGTCGAGTCAGTGTCGTCGCA	CAACMGGATTAGATACCCKG	ACGGGCGGTGTGTRC	Plant_140	TYG
AtIRL2P16G01	ACAGCAGTGGTCTACGAGTCGTCGAGTCAGACACATACGC	CAACMGGATTAGATACCCKG	ACGGGCGGTGTGTRC	Plant_140	TYG
AtIRL2P16G02	ACAGCAGTGGTCTACGAGTCGTCGAGTCAGACAGTCGTGC	CAACMGGATTAGATACCCKG	ACGGGCGGTGTGTRC	Plant_140	TYG
AtIRL2P16G03	ACAGCAGTGGTCTACGAGTCGTCGAGTCAGACATGACGAC	CAACMGGATTAGATACCCKG	ACGGGCGGTGTGTRC	Plant_140	TYG
AtIRL2P16G04	ACAGCAGTGGTCTACGAGTCGTCGAGTCAGACGACAGCTC	CAACMGGATTAGATACCCKG	ACGGGCGGTGTGTRC	Plant_140	TYG
AtIRL2P16G05	ACAGCAGTGGTCTACGAGTCGTCGAGTCAGACGTCTCATC	CAACMGGATTAGATACCCKG	ACGGGCGGTGTGTRC	Plant_140	TYG
AtIRL2P16G06	ACAGCAGTGGTCTACGAGTCGTCGAGTCAGACTCATCTAC	CAACMGGATTAGATACCCKG	ACGGGCGGTGTGTRC	Plant_140	TYG
AtIRL2P16G07	ACAGCAGTGGTCTACGAGTCGTCGAGTCAGACTCGCGCAC	CAACMGGATTAGATACCCKG	ACGGGCGGTGTGTRC	Plant_140	TYG
AtIRL2P16G08	ACAGCAGTGGTCTACGAGTCGTCGAGTCAGAGAGCGTCAC	CAACMGGATTAGATACCCKG	ACGGGCGGTGTGTRC	Plant_140	TYG
AtIRL2P16G09	ACAGCAGTGGTCTACGAGTCGTCGAGTCAGAGCGACTAGC	CAACMGGATTAGATACCCKG	ACGGGCGGTGTGTRC	Plant_140	TYG
AtIRL2P16G10	ACAGCAGTGGTCTACGAGTCGTCGAGTCAGAGTAGTGATC	CAACMGGATTAGATACCCKG	ACGGGCGGTGTGTRC	Plant_140	TYG
AtIRL2P16G11	ACAGCAGTGGTCTACGAGTCGTCGAGTCAGAGTGACACAC	CAACMGGATTAGATACCCKG	ACGGGCGGTGTGTRC	Plant_140	TYG
AtIRL2P16G12	ACAGCAGTGGTCTACGAGTCGTCGAGTCAGAGTGTATGTC	CAACMGGATTAGATACCCKG	ACGGGCGGTGTGTRC	Plant_140	TYG
AtIRL2P16H01	ACAGCAGTGGTCTACGAGTCGTCGAGTCAGATAGATAGAC	CAACMGGATTAGATACCCKG	ACGGGCGGTGTGTRC	Plant_140	TYG
AtIRL2P16H02	ACAGCAGTGGTCTACGAGTCGTCGAGTCAGATATAGTCGC	CAACMGGATTAGATACCCKG	ACGGGCGGTGTGTRC	Plant_140	TYG
AtIRL2P16H03	ACAGCAGTGGTCTACGAGTCGTCGAGTCAGATCTACTGAC	CAACMGGATTAGATACCCKG	ACGGGCGGTGTGTRC	Plant_140	TYG
AtIRL2P16H04	ACAGCAGTGGTCTACGAGTCGTCGAGTCAGCACGTAGATC	CAACMGGATTAGATACCCKG	ACGGGCGGTGTGTRC	Plant_140	TYG
AtIRL2P16H05	ACAGCAGTGGTCTACGAGTCGTCGAGTCAGCACGTCTCGC	CAACMGGATTAGATACCCKG	ACGGGCGGTGTGTRC	Plant_140	TYG
AtIRL2P16H06	ACAGCAGTGGTCTACGAGTCGTCGAGTCAGCATACTCTAC	CAACMGGATTAGATACCCKG	ACGGGCGGTGTGTRC	Plant_140	TYG
AtIRL2P16H07	ACAGCAGTGGTCTACGAGTCGTCGAGTCAGCGACACTATC	CAACMGGATTAGATACCCKG	ACGGGCGGTGTGTRC	Plant_140	TYG
AtIRL2P16H08	ACAGCAGTGGTCTACGAGTCGTCGAGTCAGCGAGACGCGC	CAACMGGATTAGATACCCKG	ACGGGCGGTGTGTRC	Plant_140	TYG
AtIRL2P16H09	ACAGCAGTGGTCTACGAGTCGTCGAGTCAGCGTATGCGAC	CAACMGGATTAGATACCCKG	ACGGGCGGTGTGTRC	Plant_140	TYG
AtIRL2P16H10	ACAGCAGTGGTCTACGAGTCGTCGAGTCAGCGTCGATCTC	CAACMGGATTAGATACCCKG	ACGGGCGGTGTGTRC	Plant_140	TYG
AtIRL2P16H11	ACAGCAGTGGTCTACGAGTCGTCGAGTCAGCTACGACTGC	CAACMGGATTAGATACCCKG	ACGGGCGGTGTGTRC	Plant_140	TYG
AtIRL2P16H12	ACAGCAGTGGTCTACGAGTCGTCGAGTCAGCTAGTCACTC	CAACMGGATTAGATACCCKG	ACGGGCGGTGTGTRC	Plant_140	TYG
AtIRL2P17A01	ACAGCTAGCTTGTACGAGTCGTCGAGTCAGACGCTCGACA	CAACMGGATTAGATACCCKG	ACGGGCGGTGTGTRC	Plant_140	TYG
AtIRL2P17A02	ACAGCTAGCTTGTACGAGTCGTCGAGTCAGAGACGCACTC	CAACMGGATTAGATACCCKG	ACGGGCGGTGTGTRC	Plant_140	TYG
AtIRL2P17A03	ACAGCTAGCTTGTACGAGTCGTCGAGTCAGAGCACTGTAG	CAACMGGATTAGATACCCKG	ACGGGCGGTGTGTRC	Plant_140	TYG
AtIRL2P17A04	ACAGCTAGCTTGTACGAGTCGTCGAGTCAGATCAGACACG	CAACMGGATTAGATACCCKG	ACGGGCGGTGTGTRC	Plant_140	TYG
AtIRL2P17A05	ACAGCTAGCTTGTACGAGTCGTCGAGTCAGATATCGCGAG	CAACMGGATTAGATACCCKG	ACGGGCGGTGTGTRC	Plant_140	TYG
AtIRL2P17A06	ACAGCTAGCTTGTACGAGTCGTCGAGTCAGCGTGTCTCTA	CAACMGGATTAGATACCCKG	ACGGGCGGTGTGTRC	Plant_140	TYG
AtIRL2P17A07	ACAGCTAGCTTGTACGAGTCGTCGAGTCAGCTCGCGTGTC	CAACMGGATTAGATACCCKG	ACGGGCGGTGTGTRC	Plant_140	TYG
AtIRL2P17A08	ACAGCTAGCTTGTACGAGTCGTCGAGTCAGTAGTATCAGC	CAACMGGATTAGATACCCKG	ACGGGCGGTGTGTRC	Plant_140	TYG
AtIRL2P17A09	ACAGCTAGCTTGTACGAGTCGTCGAGTCAGTCTCTATGCG	CAACMGGATTAGATACCCKG	ACGGGCGGTGTGTRC	Plant_140	TYG
AtIRL2P17A10	ACAGCTAGCTTGTACGAGTCGTCGAGTCAGTGATACGTCT	CAACMGGATTAGATACCCKG	ACGGGCGGTGTGTRC	Plant_140	TYG
AtIRL2P17A11	ACAGCTAGCTTGTACGAGTCGTCGAGTCAGTACTGAGCTA	CAACMGGATTAGATACCCKG	ACGGGCGGTGTGTRC	Plant_140	TYG
AtIRL2P17A12	ACAGCTAGCTTGTACGAGTCGTCGAGTCAGCATAGTAGTG	CAACMGGATTAGATACCCKG	ACGGGCGGTGTGTRC	Plant_140	TYG
AtIRL2P17B01	ACAGCTAGCTTGTACGAGTCGTCGAGTCAGCGAGAGATAC	CAACMGGATTAGATACCCKG	ACGGGCGGTGTGTRC	Plant_140	TYG
AtIRL2P17B02	ACAGCTAGCTTGTACGAGTCGTCGAGTCAGATACGACGTA	CAACMGGATTAGATACCCKG	ACGGGCGGTGTGTRC	Plant_140	TYG
AtIRL2P17B03	ACAGCTAGCTTGTACGAGTCGTCGAGTCAGTCACGTACTA	CAACMGGATTAGATACCCKG	ACGGGCGGTGTGTRC	Plant_140	TYG
AtIRL2P17B04	ACAGCTAGCTTGTACGAGTCGTCGAGTCAGCGTCTAGTAC	CAACMGGATTAGATACCCKG	ACGGGCGGTGTGTRC	Plant_140	TYG
AtIRL2P17B05	ACAGCTAGCTTGTACGAGTCGTCGAGTCAGTCTACGTAGC	CAACMGGATTAGATACCCKG	ACGGGCGGTGTGTRC	Plant_140	TYG
AtIRL2P17B06	ACAGCTAGCTTGTACGAGTCGTCGAGTCAGTGTACTACTC	CAACMGGATTAGATACCCKG	ACGGGCGGTGTGTRC	Plant_140	TYG
AtIRL2P17B07	ACAGCTAGCTTGTACGAGTCGTCGAGTCAGACGACTACAG	CAACMGGATTAGATACCCKG	ACGGGCGGTGTGTRC	Plant_140	TYG
AtIRL2P17B08	ACAGCTAGCTTGTACGAGTCGTCGAGTCAGCGTAGACTAG	CAACMGGATTAGATACCCKG	ACGGGCGGTGTGTRC	Plant_140	TYG
AtIRL2P17B09	ACAGCTAGCTTGTACGAGTCGTCGAGTCAGTACGAGTATG	CAACMGGATTAGATACCCKG	ACGGGCGGTGTGTRC	Plant_140	TYG
AtIRL2P17B10	ACAGCTAGCTTGTACGAGTCGTCGAGTCAGTACTCTCGTG	CAACMGGATTAGATACCCKG	ACGGGCGGTGTGTRC	Plant_140	TYG
AtIRL2P17B11	ACAGCTAGCTTGTACGAGTCGTCGAGTCAGTAGAGACGAG	CAACMGGATTAGATACCCKG	ACGGGCGGTGTGTRC	Plant_140	TYG
AtIRL2P17B12	ACAGCTAGCTTGTACGAGTCGTCGAGTCAGTCGTCGCTCG	CAACMGGATTAGATACCCKG	ACGGGCGGTGTGTRC	Plant_140	TYG
AtIRL2P17C01	ACAGCTAGCTTGTACGAGTCGTCGAGTCAGACATACGCGT	CAACMGGATTAGATACCCKG	ACGGGCGGTGTGTRC	Plant_140	TYG
AtIRL2P17C02	ACAGCTAGCTTGTACGAGTCGTCGAGTCAGACGCGAGTAT	CAACMGGATTAGATACCCKG	ACGGGCGGTGTGTRC	Plant_140	TYG
AtIRL2P17C03	ACAGCTAGCTTGTACGAGTCGTCGAGTCAGACTACTATGT	CAACMGGATTAGATACCCKG	ACGGGCGGTGTGTRC	Plant_140	TYG
AtIRL2P17C04	ACAGCTAGCTTGTACGAGTCGTCGAGTCAGACTGTACAGT	CAACMGGATTAGATACCCKG	ACGGGCGGTGTGTRC	Plant_140	TYG
AtIRL2P17C05	ACAGCTAGCTTGTACGAGTCGTCGAGTCAGAGACTATACT	CAACMGGATTAGATACCCKG	ACGGGCGGTGTGTRC	Plant_140	TYG
AtIRL2P17C06	ACAGCTAGCTTGTACGAGTCGTCGAGTCAGAGCGTCGTCT	CAACMGGATTAGATACCCKG	ACGGGCGGTGTGTRC	Plant_140	TYG
AtIRL2P17C07	ACAGCTAGCTTGTACGAGTCGTCGAGTCAGAGTACGCTAT	CAACMGGATTAGATACCCKG	ACGGGCGGTGTGTRC	Plant_140	TYG
AtIRL2P17C08	ACAGCTAGCTTGTACGAGTCGTCGAGTCAGATAGAGTACT	CAACMGGATTAGATACCCKG	ACGGGCGGTGTGTRC	Plant_140	TYG
AtIRL2P17C09	ACAGCTAGCTTGTACGAGTCGTCGAGTCAGCACGCTACGT	CAACMGGATTAGATACCCKG	ACGGGCGGTGTGTRC	Plant_140	TYG
AtIRL2P17C10	ACAGCTAGCTTGTACGAGTCGTCGAGTCAGCAGTAGACGT	CAACMGGATTAGATACCCKG	ACGGGCGGTGTGTRC	Plant_140	TYG
AtIRL2P17C11	ACAGCTAGCTTGTACGAGTCGTCGAGTCAGCGACGTGACT	CAACMGGATTAGATACCCKG	ACGGGCGGTGTGTRC	Plant_140	TYG
AtIRL2P17C12	ACAGCTAGCTTGTACGAGTCGTCGAGTCAGTACACACACT	CAACMGGATTAGATACCCKG	ACGGGCGGTGTGTRC	Plant_140	TYG
AtIRL2P17D01	ACAGCTAGCTTGTACGAGTCGTCGAGTCAGTACACGTGAT	CAACMGGATTAGATACCCKG	ACGGGCGGTGTGTRC	Plant_140	TYG
AtIRL2P17D02	ACAGCTAGCTTGTACGAGTCGTCGAGTCAGTACAGATCGT	CAACMGGATTAGATACCCKG	ACGGGCGGTGTGTRC	Plant_140	TYG
AtIRL2P17D03	ACAGCTAGCTTGTACGAGTCGTCGAGTCAGTACGCTGTCT	CAACMGGATTAGATACCCKG	ACGGGCGGTGTGTRC	Plant_140	TYG
AtIRL2P17D04	ACAGCTAGCTTGTACGAGTCGTCGAGTCAGTAGTGTAGAT	CAACMGGATTAGATACCCKG	ACGGGCGGTGTGTRC	Plant_140	TYG
AtIRL2P17D05	ACAGCTAGCTTGTACGAGTCGTCGAGTCAGTCGATCACGT	CAACMGGATTAGATACCCKG	ACGGGCGGTGTGTRC	Plant_140	TYG
AtIRL2P17D06	ACAGCTAGCTTGTACGAGTCGTCGAGTCAGTCGCACTAGT	CAACMGGATTAGATACCCKG	ACGGGCGGTGTGTRC	Plant_140	TYG
AtIRL2P17D07	ACAGCTAGCTTGTACGAGTCGTCGAGTCAGTCTAGCGACT	CAACMGGATTAGATACCCKG	ACGGGCGGTGTGTRC	Plant_140	TYG
AtIRL2P17D08	ACAGCTAGCTTGTACGAGTCGTCGAGTCAGTCTATACTAT	CAACMGGATTAGATACCCKG	ACGGGCGGTGTGTRC	Plant_140	TYG
AtIRL2P17D09	ACAGCTAGCTTGTACGAGTCGTCGAGTCAGTGACGTATGT	CAACMGGATTAGATACCCKG	ACGGGCGGTGTGTRC	Plant_140	TYG
AtIRL2P17D10	ACAGCTAGCTTGTACGAGTCGTCGAGTCAGTGTGAGTAGT	CAACMGGATTAGATACCCKG	ACGGGCGGTGTGTRC	Plant_140	TYG
AtIRL2P17D11	ACAGCTAGCTTGTACGAGTCGTCGAGTCAGACAGTATATA	CAACMGGATTAGATACCCKG	ACGGGCGGTGTGTRC	Plant_140	TYG
AtIRL2P17D12	ACAGCTAGCTTGTACGAGTCGTCGAGTCAGACGCGATCGA	CAACMGGATTAGATACCCKG	ACGGGCGGTGTGTRC	Plant_140	TYG
AtIRL2P17E01	ACAGCTAGCTTGTACGAGTCGTCGAGTCAGACTAGCAGTA	CAACMGGATTAGATACCCKG	ACGGGCGGTGTGTRC	Plant_140	TYG
AtIRL2P17E02	ACAGCTAGCTTGTACGAGTCGTCGAGTCAGAGCTCACGTA	CAACMGGATTAGATACCCKG	ACGGGCGGTGTGTRC	Plant_140	TYG
AtIRL2P17E03	ACAGCTAGCTTGTACGAGTCGTCGAGTCAGAGTATACATA	CAACMGGATTAGATACCCKG	ACGGGCGGTGTGTRC	Plant_140	TYG
AtIRL2P17E04	ACAGCTAGCTTGTACGAGTCGTCGAGTCAGAGTCGAGAGA	CAACMGGATTAGATACCCKG	ACGGGCGGTGTGTRC	Plant_140	TYG
AtIRL2P17E05	ACAGCTAGCTTGTACGAGTCGTCGAGTCAGAGTGCTACGA	CAACMGGATTAGATACCCKG	ACGGGCGGTGTGTRC	Plant_140	TYG
AtIRL2P17E06	ACAGCTAGCTTGTACGAGTCGTCGAGTCAGCGATCGTATA	CAACMGGATTAGATACCCKG	ACGGGCGGTGTGTRC	Plant_140	TYG
AtIRL2P17E07	ACAGCTAGCTTGTACGAGTCGTCGAGTCAGCGCAGTACGA	CAACMGGATTAGATACCCKG	ACGGGCGGTGTGTRC	Plant_140	TYG
AtIRL2P17E08	ACAGCTAGCTTGTACGAGTCGTCGAGTCAGCGCGTATACA	CAACMGGATTAGATACCCKG	ACGGGCGGTGTGTRC	Plant_140	TYG
AtIRL2P17E09	ACAGCTAGCTTGTACGAGTCGTCGAGTCAGCGTACAGTCA	CAACMGGATTAGATACCCKG	ACGGGCGGTGTGTRC	Plant_140	TYG
AtIRL2P17E10	ACAGCTAGCTTGTACGAGTCGTCGAGTCAGCGTACTCAGA	CAACMGGATTAGATACCCKG	ACGGGCGGTGTGTRC	Plant_140	TYG
AtIRL2P17E11	ACAGCTAGCTTGTACGAGTCGTCGAGTCAGCTACGCTCTA	CAACMGGATTAGATACCCKG	ACGGGCGGTGTGTRC	Plant_140	TYG
AtIRL2P17E12	ACAGCTAGCTTGTACGAGTCGTCGAGTCAGCTATAGCGTA	CAACMGGATTAGATACCCKG	ACGGGCGGTGTGTRC	Plant_140	TYG
AtIRL2P17F01	ACAGCTAGCTTGTACGAGTCGTCGAGTCAGTACGTCATCA	CAACMGGATTAGATACCCKG	ACGGGCGGTGTGTRC	Plant_140	TYG
AtIRL2P17F02	ACAGCTAGCTTGTACGAGTCGTCGAGTCAGTAGTCGCATA	CAACMGGATTAGATACCCKG	ACGGGCGGTGTGTRC	Plant_140	TYG
AtIRL2P17F03	ACAGCTAGCTTGTACGAGTCGTCGAGTCAGTATATATACA	CAACMGGATTAGATACCCKG	ACGGGCGGTGTGTRC	Plant_140	TYG
AtIRL2P17F04	ACAGCTAGCTTGTACGAGTCGTCGAGTCAGTATGCTAGTA	CAACMGGATTAGATACCCKG	ACGGGCGGTGTGTRC	Plant_140	TYG
AtIRL2P17F05	ACAGCTAGCTTGTACGAGTCGTCGAGTCAGTCACGCGAGA	CAACMGGATTAGATACCCKG	ACGGGCGGTGTGTRC	Plant_140	TYG
AtIRL2P17F06	ACAGCTAGCTTGTACGAGTCGTCGAGTCAGTCGATAGTGA	CAACMGGATTAGATACCCKG	ACGGGCGGTGTGTRC	Plant_140	TYG
AtIRL2P17F07	ACAGCTAGCTTGTACGAGTCGTCGAGTCAGTCGCTGCGTA	CAACMGGATTAGATACCCKG	ACGGGCGGTGTGTRC	Plant_140	TYG
AtIRL2P17F08	ACAGCTAGCTTGTACGAGTCGTCGAGTCAGTCTGACGTCA	CAACMGGATTAGATACCCKG	ACGGGCGGTGTGTRC	Plant_140	TYG
AtIRL2P17F09	ACAGCTAGCTTGTACGAGTCGTCGAGTCAGTGAGTCAGTA	CAACMGGATTAGATACCCKG	ACGGGCGGTGTGTRC	Plant_140	TYG
AtIRL2P17F10	ACAGCTAGCTTGTACGAGTCGTCGAGTCAGTGTAGTGTGA	CAACMGGATTAGATACCCKG	ACGGGCGGTGTGTRC	Plant_140	TYG
AtIRL2P17F11	ACAGCTAGCTTGTACGAGTCGTCGAGTCAGTGTCACACGA	CAACMGGATTAGATACCCKG	ACGGGCGGTGTGTRC	Plant_140	TYG
AtIRL2P17F12	ACAGCTAGCTTGTACGAGTCGTCGAGTCAGTGTCGTCGCA	CAACMGGATTAGATACCCKG	ACGGGCGGTGTGTRC	Plant_140	TYG
AtIRL2P17G01	ACAGCTAGCTTGTACGAGTCGTCGAGTCAGACACATACGC	CAACMGGATTAGATACCCKG	ACGGGCGGTGTGTRC	Plant_140	TYG
AtIRL2P17G02	ACAGCTAGCTTGTACGAGTCGTCGAGTCAGACAGTCGTGC	CAACMGGATTAGATACCCKG	ACGGGCGGTGTGTRC	Plant_140	TYG
AtIRL2P17G03	ACAGCTAGCTTGTACGAGTCGTCGAGTCAGACATGACGAC	CAACMGGATTAGATACCCKG	ACGGGCGGTGTGTRC	Plant_140	TYG
AtIRL2P17G04	ACAGCTAGCTTGTACGAGTCGTCGAGTCAGACGACAGCTC	CAACMGGATTAGATACCCKG	ACGGGCGGTGTGTRC	Plant_140	TYG
AtIRL2P17G05	ACAGCTAGCTTGTACGAGTCGTCGAGTCAGACGTCTCATC	CAACMGGATTAGATACCCKG	ACGGGCGGTGTGTRC	Plant_140	TYG
AtIRL2P17G06	ACAGCTAGCTTGTACGAGTCGTCGAGTCAGACTCATCTAC	CAACMGGATTAGATACCCKG	ACGGGCGGTGTGTRC	Plant_140	TYG
AtIRL2P17G07	ACAGCTAGCTTGTACGAGTCGTCGAGTCAGACTCGCGCAC	CAACMGGATTAGATACCCKG	ACGGGCGGTGTGTRC	Plant_140	TYG
AtIRL2P17G08	ACAGCTAGCTTGTACGAGTCGTCGAGTCAGAGAGCGTCAC	CAACMGGATTAGATACCCKG	ACGGGCGGTGTGTRC	Plant_140	TYG
AtIRL2P17G09	ACAGCTAGCTTGTACGAGTCGTCGAGTCAGAGCGACTAGC	CAACMGGATTAGATACCCKG	ACGGGCGGTGTGTRC	Plant_140	TYG
AtIRL2P17G10	ACAGCTAGCTTGTACGAGTCGTCGAGTCAGAGTAGTGATC	CAACMGGATTAGATACCCKG	ACGGGCGGTGTGTRC	Plant_140	TYG
AtIRL2P17G11	ACAGCTAGCTTGTACGAGTCGTCGAGTCAGAGTGACACAC	CAACMGGATTAGATACCCKG	ACGGGCGGTGTGTRC	Plant_140	TYG
AtIRL2P17G12	ACAGCTAGCTTGTACGAGTCGTCGAGTCAGAGTGTATGTC	CAACMGGATTAGATACCCKG	ACGGGCGGTGTGTRC	Plant_140	TYG
AtIRL2P17H01	ACAGCTAGCTTGTACGAGTCGTCGAGTCAGATAGATAGAC	CAACMGGATTAGATACCCKG	ACGGGCGGTGTGTRC	Plant_140	TYG
AtIRL2P17H02	ACAGCTAGCTTGTACGAGTCGTCGAGTCAGATATAGTCGC	CAACMGGATTAGATACCCKG	ACGGGCGGTGTGTRC	Plant_140	TYG
AtIRL2P17H03	ACAGCTAGCTTGTACGAGTCGTCGAGTCAGATCTACTGAC	CAACMGGATTAGATACCCKG	ACGGGCGGTGTGTRC	Plant_140	TYG
AtIRL2P17H04	ACAGCTAGCTTGTACGAGTCGTCGAGTCAGCACGTAGATC	CAACMGGATTAGATACCCKG	ACGGGCGGTGTGTRC	Plant_140	TYG
AtIRL2P17H05	ACAGCTAGCTTGTACGAGTCGTCGAGTCAGCACGTCTCGC	CAACMGGATTAGATACCCKG	ACGGGCGGTGTGTRC	Plant_140	TYG
AtIRL2P17H06	ACAGCTAGCTTGTACGAGTCGTCGAGTCAGCATACTCTAC	CAACMGGATTAGATACCCKG	ACGGGCGGTGTGTRC	Plant_140	TYG
AtIRL2P17H07	ACAGCTAGCTTGTACGAGTCGTCGAGTCAGCGACACTATC	CAACMGGATTAGATACCCKG	ACGGGCGGTGTGTRC	Plant_140	TYG
AtIRL2P17H08	ACAGCTAGCTTGTACGAGTCGTCGAGTCAGCGAGACGCGC	CAACMGGATTAGATACCCKG	ACGGGCGGTGTGTRC	Plant_140	TYG
AtIRL2P17H09	ACAGCTAGCTTGTACGAGTCGTCGAGTCAGCGTATGCGAC	CAACMGGATTAGATACCCKG	ACGGGCGGTGTGTRC	Plant_140	TYG
AtIRL2P17H10	ACAGCTAGCTTGTACGAGTCGTCGAGTCAGCGTCGATCTC	CAACMGGATTAGATACCCKG	ACGGGCGGTGTGTRC	Plant_140	TYG
AtIRL2P17H11	ACAGCTAGCTTGTACGAGTCGTCGAGTCAGCTACGACTGC	CAACMGGATTAGATACCCKG	ACGGGCGGTGTGTRC	Plant_140	TYG
AtIRL2P17H12	ACAGCTAGCTTGTACGAGTCGTCGAGTCAGCTAGTCACTC	CAACMGGATTAGATACCCKG	ACGGGCGGTGTGTRC	Plant_140	TYG
AtIRL2P18A01	ACAGTGCTTCATTACGAGTCGTCGAGTCAGACGCTCGACA	CAACMGGATTAGATACCCKG	ACGGGCGGTGTGTRC	Plant_140	TYG
AtIRL2P18A02	ACAGTGCTTCATTACGAGTCGTCGAGTCAGAGACGCACTC	CAACMGGATTAGATACCCKG	ACGGGCGGTGTGTRC	Plant_140	TYG
AtIRL2P18A03	ACAGTGCTTCATTACGAGTCGTCGAGTCAGAGCACTGTAG	CAACMGGATTAGATACCCKG	ACGGGCGGTGTGTRC	Plant_140	TYG
AtIRL2P18A04	ACAGTGCTTCATTACGAGTCGTCGAGTCAGATCAGACACG	CAACMGGATTAGATACCCKG	ACGGGCGGTGTGTRC	Plant_140	TYG
AtIRL2P18A05	ACAGTGCTTCATTACGAGTCGTCGAGTCAGATATCGCGAG	CAACMGGATTAGATACCCKG	ACGGGCGGTGTGTRC	Plant_140	TYG
AtIRL2P18A06	ACAGTGCTTCATTACGAGTCGTCGAGTCAGCGTGTCTCTA	CAACMGGATTAGATACCCKG	ACGGGCGGTGTGTRC	Plant_140	TYG
AtIRL2P18A07	ACAGTGCTTCATTACGAGTCGTCGAGTCAGCTCGCGTGTC	CAACMGGATTAGATACCCKG	ACGGGCGGTGTGTRC	Plant_140	TYG
AtIRL2P18A08	ACAGTGCTTCATTACGAGTCGTCGAGTCAGTAGTATCAGC	CAACMGGATTAGATACCCKG	ACGGGCGGTGTGTRC	Plant_140	TYG
AtIRL2P18A09	ACAGTGCTTCATTACGAGTCGTCGAGTCAGTCTCTATGCG	CAACMGGATTAGATACCCKG	ACGGGCGGTGTGTRC	Plant_140	TYG
AtIRL2P18A10	ACAGTGCTTCATTACGAGTCGTCGAGTCAGTGATACGTCT	CAACMGGATTAGATACCCKG	ACGGGCGGTGTGTRC	Plant_140	TYG
AtIRL2P18A11	ACAGTGCTTCATTACGAGTCGTCGAGTCAGTACTGAGCTA	CAACMGGATTAGATACCCKG	ACGGGCGGTGTGTRC	Plant_140	TYG
AtIRL2P18A12	ACAGTGCTTCATTACGAGTCGTCGAGTCAGCATAGTAGTG	CAACMGGATTAGATACCCKG	ACGGGCGGTGTGTRC	Plant_140	TYG
AtIRL2P18B01	ACAGTGCTTCATTACGAGTCGTCGAGTCAGCGAGAGATAC	CAACMGGATTAGATACCCKG	ACGGGCGGTGTGTRC	Plant_140	TYG
AtIRL2P18B02	ACAGTGCTTCATTACGAGTCGTCGAGTCAGATACGACGTA	CAACMGGATTAGATACCCKG	ACGGGCGGTGTGTRC	Plant_140	TYG
AtIRL2P18B03	ACAGTGCTTCATTACGAGTCGTCGAGTCAGTCACGTACTA	CAACMGGATTAGATACCCKG	ACGGGCGGTGTGTRC	Plant_140	TYG
AtIRL2P18B04	ACAGTGCTTCATTACGAGTCGTCGAGTCAGCGTCTAGTAC	CAACMGGATTAGATACCCKG	ACGGGCGGTGTGTRC	Plant_140	TYG
AtIRL2P18B05	ACAGTGCTTCATTACGAGTCGTCGAGTCAGTCTACGTAGC	CAACMGGATTAGATACCCKG	ACGGGCGGTGTGTRC	Plant_140	TYG
AtIRL2P18B06	ACAGTGCTTCATTACGAGTCGTCGAGTCAGTGTACTACTC	CAACMGGATTAGATACCCKG	ACGGGCGGTGTGTRC	Plant_140	TYG
AtIRL2P18B07	ACAGTGCTTCATTACGAGTCGTCGAGTCAGACGACTACAG	CAACMGGATTAGATACCCKG	ACGGGCGGTGTGTRC	Plant_140	TYG
AtIRL2P18B08	ACAGTGCTTCATTACGAGTCGTCGAGTCAGCGTAGACTAG	CAACMGGATTAGATACCCKG	ACGGGCGGTGTGTRC	Plant_140	TYG
AtIRL2P18B09	ACAGTGCTTCATTACGAGTCGTCGAGTCAGTACGAGTATG	CAACMGGATTAGATACCCKG	ACGGGCGGTGTGTRC	Plant_140	TYG
AtIRL2P18B10	ACAGTGCTTCATTACGAGTCGTCGAGTCAGTACTCTCGTG	CAACMGGATTAGATACCCKG	ACGGGCGGTGTGTRC	Plant_140	TYG
AtIRL2P18B11	ACAGTGCTTCATTACGAGTCGTCGAGTCAGTAGAGACGAG	CAACMGGATTAGATACCCKG	ACGGGCGGTGTGTRC	Plant_140	TYG
AtIRL2P18B12	ACAGTGCTTCATTACGAGTCGTCGAGTCAGTCGTCGCTCG	CAACMGGATTAGATACCCKG	ACGGGCGGTGTGTRC	Plant_140	TYG
AtIRL2P18C01	ACAGTGCTTCATTACGAGTCGTCGAGTCAGACATACGCGT	CAACMGGATTAGATACCCKG	ACGGGCGGTGTGTRC	Plant_140	TYG
AtIRL2P18C02	ACAGTGCTTCATTACGAGTCGTCGAGTCAGACGCGAGTAT	CAACMGGATTAGATACCCKG	ACGGGCGGTGTGTRC	Plant_140	TYG
AtIRL2P18C03	ACAGTGCTTCATTACGAGTCGTCGAGTCAGACTACTATGT	CAACMGGATTAGATACCCKG	ACGGGCGGTGTGTRC	Plant_140	TYG
AtIRL2P18C04	ACAGTGCTTCATTACGAGTCGTCGAGTCAGACTGTACAGT	CAACMGGATTAGATACCCKG	ACGGGCGGTGTGTRC	Plant_140	TYG
AtIRL2P18C05	ACAGTGCTTCATTACGAGTCGTCGAGTCAGAGACTATACT	CAACMGGATTAGATACCCKG	ACGGGCGGTGTGTRC	Plant_140	TYG
AtIRL2P18C06	ACAGTGCTTCATTACGAGTCGTCGAGTCAGAGCGTCGTCT	CAACMGGATTAGATACCCKG	ACGGGCGGTGTGTRC	Plant_140	TYG
AtIRL2P18C07	ACAGTGCTTCATTACGAGTCGTCGAGTCAGAGTACGCTAT	CAACMGGATTAGATACCCKG	ACGGGCGGTGTGTRC	Plant_140	TYG
AtIRL2P18C08	ACAGTGCTTCATTACGAGTCGTCGAGTCAGATAGAGTACT	CAACMGGATTAGATACCCKG	ACGGGCGGTGTGTRC	Plant_140	TYG
AtIRL2P18C09	ACAGTGCTTCATTACGAGTCGTCGAGTCAGCACGCTACGT	CAACMGGATTAGATACCCKG	ACGGGCGGTGTGTRC	Plant_140	TYG
AtIRL2P18C10	ACAGTGCTTCATTACGAGTCGTCGAGTCAGCAGTAGACGT	CAACMGGATTAGATACCCKG	ACGGGCGGTGTGTRC	Plant_140	TYG
AtIRL2P18C11	ACAGTGCTTCATTACGAGTCGTCGAGTCAGCGACGTGACT	CAACMGGATTAGATACCCKG	ACGGGCGGTGTGTRC	Plant_140	TYG
AtIRL2P18C12	ACAGTGCTTCATTACGAGTCGTCGAGTCAGTACACACACT	CAACMGGATTAGATACCCKG	ACGGGCGGTGTGTRC	Plant_140	TYG
AtIRL2P18D01	ACAGTGCTTCATTACGAGTCGTCGAGTCAGTACACGTGAT	CAACMGGATTAGATACCCKG	ACGGGCGGTGTGTRC	Plant_140	TYG
AtIRL2P18D02	ACAGTGCTTCATTACGAGTCGTCGAGTCAGTACAGATCGT	CAACMGGATTAGATACCCKG	ACGGGCGGTGTGTRC	Plant_140	TYG
AtIRL2P18D03	ACAGTGCTTCATTACGAGTCGTCGAGTCAGTACGCTGTCT	CAACMGGATTAGATACCCKG	ACGGGCGGTGTGTRC	Plant_140	TYG
AtIRL2P18D04	ACAGTGCTTCATTACGAGTCGTCGAGTCAGTAGTGTAGAT	CAACMGGATTAGATACCCKG	ACGGGCGGTGTGTRC	Plant_140	TYG
AtIRL2P18D05	ACAGTGCTTCATTACGAGTCGTCGAGTCAGTCGATCACGT	CAACMGGATTAGATACCCKG	ACGGGCGGTGTGTRC	Plant_140	TYG
AtIRL2P18D06	ACAGTGCTTCATTACGAGTCGTCGAGTCAGTCGCACTAGT	CAACMGGATTAGATACCCKG	ACGGGCGGTGTGTRC	Plant_140	TYG
AtIRL2P18D07	ACAGTGCTTCATTACGAGTCGTCGAGTCAGTCTAGCGACT	CAACMGGATTAGATACCCKG	ACGGGCGGTGTGTRC	Plant_140	TYG
AtIRL2P18D08	ACAGTGCTTCATTACGAGTCGTCGAGTCAGTCTATACTAT	CAACMGGATTAGATACCCKG	ACGGGCGGTGTGTRC	Plant_140	TYG
AtIRL2P18D09	ACAGTGCTTCATTACGAGTCGTCGAGTCAGTGACGTATGT	CAACMGGATTAGATACCCKG	ACGGGCGGTGTGTRC	Plant_140	TYG
AtIRL2P18D10	ACAGTGCTTCATTACGAGTCGTCGAGTCAGTGTGAGTAGT	CAACMGGATTAGATACCCKG	ACGGGCGGTGTGTRC	Plant_140	TYG
AtIRL2P18D11	ACAGTGCTTCATTACGAGTCGTCGAGTCAGACAGTATATA	CAACMGGATTAGATACCCKG	ACGGGCGGTGTGTRC	Plant_140	TYG
AtIRL2P18D12	ACAGTGCTTCATTACGAGTCGTCGAGTCAGACGCGATCGA	CAACMGGATTAGATACCCKG	ACGGGCGGTGTGTRC	Plant_140	TYG
AtIRL2P18E01	ACAGTGCTTCATTACGAGTCGTCGAGTCAGACTAGCAGTA	CAACMGGATTAGATACCCKG	ACGGGCGGTGTGTRC	Plant_140	TYG
AtIRL2P18E02	ACAGTGCTTCATTACGAGTCGTCGAGTCAGAGCTCACGTA	CAACMGGATTAGATACCCKG	ACGGGCGGTGTGTRC	Plant_140	TYG
AtIRL2P18E03	ACAGTGCTTCATTACGAGTCGTCGAGTCAGAGTATACATA	CAACMGGATTAGATACCCKG	ACGGGCGGTGTGTRC	Plant_140	TYG
AtIRL2P18E04	ACAGTGCTTCATTACGAGTCGTCGAGTCAGAGTCGAGAGA	CAACMGGATTAGATACCCKG	ACGGGCGGTGTGTRC	Plant_140	TYG
AtIRL2P18E05	ACAGTGCTTCATTACGAGTCGTCGAGTCAGAGTGCTACGA	CAACMGGATTAGATACCCKG	ACGGGCGGTGTGTRC	Plant_140	TYG
AtIRL2P18E06	ACAGTGCTTCATTACGAGTCGTCGAGTCAGCGATCGTATA	CAACMGGATTAGATACCCKG	ACGGGCGGTGTGTRC	Plant_140	TYG
AtIRL2P18E07	ACAGTGCTTCATTACGAGTCGTCGAGTCAGCGCAGTACGA	CAACMGGATTAGATACCCKG	ACGGGCGGTGTGTRC	Plant_140	TYG
AtIRL2P18E08	ACAGTGCTTCATTACGAGTCGTCGAGTCAGCGCGTATACA	CAACMGGATTAGATACCCKG	ACGGGCGGTGTGTRC	Plant_140	TYG
AtIRL2P18E09	ACAGTGCTTCATTACGAGTCGTCGAGTCAGCGTACAGTCA	CAACMGGATTAGATACCCKG	ACGGGCGGTGTGTRC	Plant_140	TYG
AtIRL2P18E10	ACAGTGCTTCATTACGAGTCGTCGAGTCAGCGTACTCAGA	CAACMGGATTAGATACCCKG	ACGGGCGGTGTGTRC	Plant_140	TYG
AtIRL2P18E11	ACAGTGCTTCATTACGAGTCGTCGAGTCAGCTACGCTCTA	CAACMGGATTAGATACCCKG	ACGGGCGGTGTGTRC	Plant_140	TYG
AtIRL2P18E12	ACAGTGCTTCATTACGAGTCGTCGAGTCAGCTATAGCGTA	CAACMGGATTAGATACCCKG	ACGGGCGGTGTGTRC	Plant_140	TYG
AtIRL2P18F01	ACAGTGCTTCATTACGAGTCGTCGAGTCAGTACGTCATCA	CAACMGGATTAGATACCCKG	ACGGGCGGTGTGTRC	Plant_140	TYG
AtIRL2P18F02	ACAGTGCTTCATTACGAGTCGTCGAGTCAGTAGTCGCATA	CAACMGGATTAGATACCCKG	ACGGGCGGTGTGTRC	Plant_140	TYG
AtIRL2P18F03	ACAGTGCTTCATTACGAGTCGTCGAGTCAGTATATATACA	CAACMGGATTAGATACCCKG	ACGGGCGGTGTGTRC	Plant_140	TYG
AtIRL2P18F04	ACAGTGCTTCATTACGAGTCGTCGAGTCAGTATGCTAGTA	CAACMGGATTAGATACCCKG	ACGGGCGGTGTGTRC	Plant_140	TYG
AtIRL2P18F05	ACAGTGCTTCATTACGAGTCGTCGAGTCAGTCACGCGAGA	CAACMGGATTAGATACCCKG	ACGGGCGGTGTGTRC	Plant_140	TYG
AtIRL2P18F06	ACAGTGCTTCATTACGAGTCGTCGAGTCAGTCGATAGTGA	CAACMGGATTAGATACCCKG	ACGGGCGGTGTGTRC	Plant_140	TYG
AtIRL2P18F07	ACAGTGCTTCATTACGAGTCGTCGAGTCAGTCGCTGCGTA	CAACMGGATTAGATACCCKG	ACGGGCGGTGTGTRC	Plant_140	TYG
AtIRL2P18F08	ACAGTGCTTCATTACGAGTCGTCGAGTCAGTCTGACGTCA	CAACMGGATTAGATACCCKG	ACGGGCGGTGTGTRC	Plant_140	TYG
AtIRL2P18F09	ACAGTGCTTCATTACGAGTCGTCGAGTCAGTGAGTCAGTA	CAACMGGATTAGATACCCKG	ACGGGCGGTGTGTRC	Plant_140	TYG
AtIRL2P18F10	ACAGTGCTTCATTACGAGTCGTCGAGTCAGTGTAGTGTGA	CAACMGGATTAGATACCCKG	ACGGGCGGTGTGTRC	Plant_140	TYG
AtIRL2P18F11	ACAGTGCTTCATTACGAGTCGTCGAGTCAGTGTCACACGA	CAACMGGATTAGATACCCKG	ACGGGCGGTGTGTRC	Plant_140	TYG
AtIRL2P18F12	ACAGTGCTTCATTACGAGTCGTCGAGTCAGTGTCGTCGCA	CAACMGGATTAGATACCCKG	ACGGGCGGTGTGTRC	Plant_140	TYG
AtIRL2P18G01	ACAGTGCTTCATTACGAGTCGTCGAGTCAGACACATACGC	CAACMGGATTAGATACCCKG	ACGGGCGGTGTGTRC	Plant_140	TYG
AtIRL2P18G02	ACAGTGCTTCATTACGAGTCGTCGAGTCAGACAGTCGTGC	CAACMGGATTAGATACCCKG	ACGGGCGGTGTGTRC	Plant_140	TYG
AtIRL2P18G03	ACAGTGCTTCATTACGAGTCGTCGAGTCAGACATGACGAC	CAACMGGATTAGATACCCKG	ACGGGCGGTGTGTRC	Plant_140	TYG
AtIRL2P18G04	ACAGTGCTTCATTACGAGTCGTCGAGTCAGACGACAGCTC	CAACMGGATTAGATACCCKG	ACGGGCGGTGTGTRC	Plant_140	TYG
AtIRL2P18G05	ACAGTGCTTCATTACGAGTCGTCGAGTCAGACGTCTCATC	CAACMGGATTAGATACCCKG	ACGGGCGGTGTGTRC	Plant_140	TYG
AtIRL2P18G06	ACAGTGCTTCATTACGAGTCGTCGAGTCAGACTCATCTAC	CAACMGGATTAGATACCCKG	ACGGGCGGTGTGTRC	Plant_140	TYG
AtIRL2P18G07	ACAGTGCTTCATTACGAGTCGTCGAGTCAGACTCGCGCAC	CAACMGGATTAGATACCCKG	ACGGGCGGTGTGTRC	Plant_140	TYG
AtIRL2P18G08	ACAGTGCTTCATTACGAGTCGTCGAGTCAGAGAGCGTCAC	CAACMGGATTAGATACCCKG	ACGGGCGGTGTGTRC	Plant_140	TYG
AtIRL2P18G09	ACAGTGCTTCATTACGAGTCGTCGAGTCAGAGCGACTAGC	CAACMGGATTAGATACCCKG	ACGGGCGGTGTGTRC	Plant_140	TYG
AtIRL2P18G10	ACAGTGCTTCATTACGAGTCGTCGAGTCAGAGTAGTGATC	CAACMGGATTAGATACCCKG	ACGGGCGGTGTGTRC	Plant_140	TYG
AtIRL2P18G11	ACAGTGCTTCATTACGAGTCGTCGAGTCAGAGTGACACAC	CAACMGGATTAGATACCCKG	ACGGGCGGTGTGTRC	Plant_140	TYG
AtIRL2P18G12	ACAGTGCTTCATTACGAGTCGTCGAGTCAGAGTGTATGTC	CAACMGGATTAGATACCCKG	ACGGGCGGTGTGTRC	Plant_140	TYG
AtIRL2P18H01	ACAGTGCTTCATTACGAGTCGTCGAGTCAGATAGATAGAC	CAACMGGATTAGATACCCKG	ACGGGCGGTGTGTRC	Plant_140	TYG
AtIRL2P18H02	ACAGTGCTTCATTACGAGTCGTCGAGTCAGATATAGTCGC	CAACMGGATTAGATACCCKG	ACGGGCGGTGTGTRC	Plant_140	TYG
AtIRL2P18H03	ACAGTGCTTCATTACGAGTCGTCGAGTCAGATCTACTGAC	CAACMGGATTAGATACCCKG	ACGGGCGGTGTGTRC	Plant_140	TYG
AtIRL2P18H04	ACAGTGCTTCATTACGAGTCGTCGAGTCAGCACGTAGATC	CAACMGGATTAGATACCCKG	ACGGGCGGTGTGTRC	Plant_140	TYG
AtIRL2P18H05	ACAGTGCTTCATTACGAGTCGTCGAGTCAGCACGTCTCGC	CAACMGGATTAGATACCCKG	ACGGGCGGTGTGTRC	Plant_140	TYG
AtIRL2P18H06	ACAGTGCTTCATTACGAGTCGTCGAGTCAGCATACTCTAC	CAACMGGATTAGATACCCKG	ACGGGCGGTGTGTRC	Plant_140	TYG
AtIRL2P18H07	ACAGTGCTTCATTACGAGTCGTCGAGTCAGCGACACTATC	CAACMGGATTAGATACCCKG	ACGGGCGGTGTGTRC	Plant_140	TYG
AtIRL2P18H08	ACAGTGCTTCATTACGAGTCGTCGAGTCAGCGAGACGCGC	CAACMGGATTAGATACCCKG	ACGGGCGGTGTGTRC	Plant_140	TYG
AtIRL2P18H09	ACAGTGCTTCATTACGAGTCGTCGAGTCAGCGTATGCGAC	CAACMGGATTAGATACCCKG	ACGGGCGGTGTGTRC	Plant_140	TYG
AtIRL2P18H10	ACAGTGCTTCATTACGAGTCGTCGAGTCAGCGTCGATCTC	CAACMGGATTAGATACCCKG	ACGGGCGGTGTGTRC	Plant_140	TYG
AtIRL2P18H11	ACAGTGCTTCATTACGAGTCGTCGAGTCAGCTACGACTGC	CAACMGGATTAGATACCCKG	ACGGGCGGTGTGTRC	Plant_140	TYG
AtIRL2P18H12	ACAGTGCTTCATTACGAGTCGTCGAGTCAGCTAGTCACTC	CAACMGGATTAGATACCCKG	ACGGGCGGTGTGTRC	Plant_140	TYG
AtIRL2P19A01	ACAGTTGCGCGATACGAGTCGTCGAGTCAGACGCTCGACA	CAACMGGATTAGATACCCKG	ACGGGCGGTGTGTRC	Plant_140	TYG
AtIRL2P19A02	ACAGTTGCGCGATACGAGTCGTCGAGTCAGAGACGCACTC	CAACMGGATTAGATACCCKG	ACGGGCGGTGTGTRC	Plant_140	TYG
AtIRL2P19A03	ACAGTTGCGCGATACGAGTCGTCGAGTCAGAGCACTGTAG	CAACMGGATTAGATACCCKG	ACGGGCGGTGTGTRC	Plant_140	TYG
AtIRL2P19A04	ACAGTTGCGCGATACGAGTCGTCGAGTCAGATCAGACACG	CAACMGGATTAGATACCCKG	ACGGGCGGTGTGTRC	Plant_140	TYG
AtIRL2P19A05	ACAGTTGCGCGATACGAGTCGTCGAGTCAGATATCGCGAG	CAACMGGATTAGATACCCKG	ACGGGCGGTGTGTRC	Plant_140	TYG
AtIRL2P19A06	ACAGTTGCGCGATACGAGTCGTCGAGTCAGCGTGTCTCTA	CAACMGGATTAGATACCCKG	ACGGGCGGTGTGTRC	Plant_140	TYG
AtIRL2P19A07	ACAGTTGCGCGATACGAGTCGTCGAGTCAGCTCGCGTGTC	CAACMGGATTAGATACCCKG	ACGGGCGGTGTGTRC	Plant_140	TYG
AtIRL2P19A08	ACAGTTGCGCGATACGAGTCGTCGAGTCAGTAGTATCAGC	CAACMGGATTAGATACCCKG	ACGGGCGGTGTGTRC	Plant_140	TYG
AtIRL2P19A09	ACAGTTGCGCGATACGAGTCGTCGAGTCAGTCTCTATGCG	CAACMGGATTAGATACCCKG	ACGGGCGGTGTGTRC	Plant_140	TYG
AtIRL2P19A10	ACAGTTGCGCGATACGAGTCGTCGAGTCAGTGATACGTCT	CAACMGGATTAGATACCCKG	ACGGGCGGTGTGTRC	Plant_140	TYG
AtIRL2P19A11	ACAGTTGCGCGATACGAGTCGTCGAGTCAGTACTGAGCTA	CAACMGGATTAGATACCCKG	ACGGGCGGTGTGTRC	Plant_140	TYG
AtIRL2P19A12	ACAGTTGCGCGATACGAGTCGTCGAGTCAGCATAGTAGTG	CAACMGGATTAGATACCCKG	ACGGGCGGTGTGTRC	Plant_140	TYG
AtIRL2P19B01	ACAGTTGCGCGATACGAGTCGTCGAGTCAGCGAGAGATAC	CAACMGGATTAGATACCCKG	ACGGGCGGTGTGTRC	Plant_140	TYG
AtIRL2P19B02	ACAGTTGCGCGATACGAGTCGTCGAGTCAGATACGACGTA	CAACMGGATTAGATACCCKG	ACGGGCGGTGTGTRC	Plant_140	TYG
AtIRL2P19B03	ACAGTTGCGCGATACGAGTCGTCGAGTCAGTCACGTACTA	CAACMGGATTAGATACCCKG	ACGGGCGGTGTGTRC	Plant_140	TYG
AtIRL2P19B04	ACAGTTGCGCGATACGAGTCGTCGAGTCAGCGTCTAGTAC	CAACMGGATTAGATACCCKG	ACGGGCGGTGTGTRC	Plant_140	TYG
AtIRL2P19B05	ACAGTTGCGCGATACGAGTCGTCGAGTCAGTCTACGTAGC	CAACMGGATTAGATACCCKG	ACGGGCGGTGTGTRC	Plant_140	TYG
AtIRL2P19B06	ACAGTTGCGCGATACGAGTCGTCGAGTCAGTGTACTACTC	CAACMGGATTAGATACCCKG	ACGGGCGGTGTGTRC	Plant_140	TYG
AtIRL2P19B07	ACAGTTGCGCGATACGAGTCGTCGAGTCAGACGACTACAG	CAACMGGATTAGATACCCKG	ACGGGCGGTGTGTRC	Plant_140	TYG
AtIRL2P19B08	ACAGTTGCGCGATACGAGTCGTCGAGTCAGCGTAGACTAG	CAACMGGATTAGATACCCKG	ACGGGCGGTGTGTRC	Plant_140	TYG
AtIRL2P19B09	ACAGTTGCGCGATACGAGTCGTCGAGTCAGTACGAGTATG	CAACMGGATTAGATACCCKG	ACGGGCGGTGTGTRC	Plant_140	TYG
AtIRL2P19B10	ACAGTTGCGCGATACGAGTCGTCGAGTCAGTACTCTCGTG	CAACMGGATTAGATACCCKG	ACGGGCGGTGTGTRC	Plant_140	TYG
AtIRL2P19B11	ACAGTTGCGCGATACGAGTCGTCGAGTCAGTAGAGACGAG	CAACMGGATTAGATACCCKG	ACGGGCGGTGTGTRC	Plant_140	TYG
AtIRL2P19B12	ACAGTTGCGCGATACGAGTCGTCGAGTCAGTCGTCGCTCG	CAACMGGATTAGATACCCKG	ACGGGCGGTGTGTRC	Plant_140	TYG
AtIRL2P19C01	ACAGTTGCGCGATACGAGTCGTCGAGTCAGACATACGCGT	CAACMGGATTAGATACCCKG	ACGGGCGGTGTGTRC	Plant_140	TYG
AtIRL2P19C02	ACAGTTGCGCGATACGAGTCGTCGAGTCAGACGCGAGTAT	CAACMGGATTAGATACCCKG	ACGGGCGGTGTGTRC	Plant_140	TYG
AtIRL2P19C03	ACAGTTGCGCGATACGAGTCGTCGAGTCAGACTACTATGT	CAACMGGATTAGATACCCKG	ACGGGCGGTGTGTRC	Plant_140	TYG
AtIRL2P19C04	ACAGTTGCGCGATACGAGTCGTCGAGTCAGACTGTACAGT	CAACMGGATTAGATACCCKG	ACGGGCGGTGTGTRC	Plant_140	TYG
AtIRL2P19C05	ACAGTTGCGCGATACGAGTCGTCGAGTCAGAGACTATACT	CAACMGGATTAGATACCCKG	ACGGGCGGTGTGTRC	Plant_140	TYG
AtIRL2P19C06	ACAGTTGCGCGATACGAGTCGTCGAGTCAGAGCGTCGTCT	CAACMGGATTAGATACCCKG	ACGGGCGGTGTGTRC	Plant_140	TYG
AtIRL2P19C07	ACAGTTGCGCGATACGAGTCGTCGAGTCAGAGTACGCTAT	CAACMGGATTAGATACCCKG	ACGGGCGGTGTGTRC	Plant_140	TYG
AtIRL2P19C08	ACAGTTGCGCGATACGAGTCGTCGAGTCAGATAGAGTACT	CAACMGGATTAGATACCCKG	ACGGGCGGTGTGTRC	Plant_140	TYG
AtIRL2P19C09	ACAGTTGCGCGATACGAGTCGTCGAGTCAGCACGCTACGT	CAACMGGATTAGATACCCKG	ACGGGCGGTGTGTRC	Plant_140	TYG
AtIRL2P19C10	ACAGTTGCGCGATACGAGTCGTCGAGTCAGCAGTAGACGT	CAACMGGATTAGATACCCKG	ACGGGCGGTGTGTRC	Plant_140	TYG
AtIRL2P19C11	ACAGTTGCGCGATACGAGTCGTCGAGTCAGCGACGTGACT	CAACMGGATTAGATACCCKG	ACGGGCGGTGTGTRC	Plant_140	TYG
AtIRL2P19C12	ACAGTTGCGCGATACGAGTCGTCGAGTCAGTACACACACT	CAACMGGATTAGATACCCKG	ACGGGCGGTGTGTRC	Plant_140	TYG
AtIRL2P19D01	ACAGTTGCGCGATACGAGTCGTCGAGTCAGTACACGTGAT	CAACMGGATTAGATACCCKG	ACGGGCGGTGTGTRC	Plant_140	TYG
AtIRL2P19D02	ACAGTTGCGCGATACGAGTCGTCGAGTCAGTACAGATCGT	CAACMGGATTAGATACCCKG	ACGGGCGGTGTGTRC	Plant_140	TYG
AtIRL2P19D03	ACAGTTGCGCGATACGAGTCGTCGAGTCAGTACGCTGTCT	CAACMGGATTAGATACCCKG	ACGGGCGGTGTGTRC	Plant_140	TYG
AtIRL2P19D04	ACAGTTGCGCGATACGAGTCGTCGAGTCAGTAGTGTAGAT	CAACMGGATTAGATACCCKG	ACGGGCGGTGTGTRC	Plant_140	TYG
AtIRL2P19D05	ACAGTTGCGCGATACGAGTCGTCGAGTCAGTCGATCACGT	CAACMGGATTAGATACCCKG	ACGGGCGGTGTGTRC	Plant_140	TYG
AtIRL2P19D06	ACAGTTGCGCGATACGAGTCGTCGAGTCAGTCGCACTAGT	CAACMGGATTAGATACCCKG	ACGGGCGGTGTGTRC	Plant_140	TYG
AtIRL2P19D07	ACAGTTGCGCGATACGAGTCGTCGAGTCAGTCTAGCGACT	CAACMGGATTAGATACCCKG	ACGGGCGGTGTGTRC	Plant_140	TYG
AtIRL2P19D08	ACAGTTGCGCGATACGAGTCGTCGAGTCAGTCTATACTAT	CAACMGGATTAGATACCCKG	ACGGGCGGTGTGTRC	Plant_140	TYG
AtIRL2P19D09	ACAGTTGCGCGATACGAGTCGTCGAGTCAGTGACGTATGT	CAACMGGATTAGATACCCKG	ACGGGCGGTGTGTRC	Plant_140	TYG
AtIRL2P19D10	ACAGTTGCGCGATACGAGTCGTCGAGTCAGTGTGAGTAGT	CAACMGGATTAGATACCCKG	ACGGGCGGTGTGTRC	Plant_140	TYG
AtIRL2P19D11	ACAGTTGCGCGATACGAGTCGTCGAGTCAGACAGTATATA	CAACMGGATTAGATACCCKG	ACGGGCGGTGTGTRC	Plant_140	TYG
AtIRL2P19D12	ACAGTTGCGCGATACGAGTCGTCGAGTCAGACGCGATCGA	CAACMGGATTAGATACCCKG	ACGGGCGGTGTGTRC	Plant_140	TYG
AtIRL2P19E01	ACAGTTGCGCGATACGAGTCGTCGAGTCAGACTAGCAGTA	CAACMGGATTAGATACCCKG	ACGGGCGGTGTGTRC	Plant_140	TYG
AtIRL2P19E02	ACAGTTGCGCGATACGAGTCGTCGAGTCAGAGCTCACGTA	CAACMGGATTAGATACCCKG	ACGGGCGGTGTGTRC	Plant_140	TYG
AtIRL2P19E03	ACAGTTGCGCGATACGAGTCGTCGAGTCAGAGTATACATA	CAACMGGATTAGATACCCKG	ACGGGCGGTGTGTRC	Plant_140	TYG
AtIRL2P19E04	ACAGTTGCGCGATACGAGTCGTCGAGTCAGAGTCGAGAGA	CAACMGGATTAGATACCCKG	ACGGGCGGTGTGTRC	Plant_140	TYG
AtIRL2P19E05	ACAGTTGCGCGATACGAGTCGTCGAGTCAGAGTGCTACGA	CAACMGGATTAGATACCCKG	ACGGGCGGTGTGTRC	Plant_140	TYG
AtIRL2P19E06	ACAGTTGCGCGATACGAGTCGTCGAGTCAGCGATCGTATA	CAACMGGATTAGATACCCKG	ACGGGCGGTGTGTRC	Plant_140	TYG
AtIRL2P19E07	ACAGTTGCGCGATACGAGTCGTCGAGTCAGCGCAGTACGA	CAACMGGATTAGATACCCKG	ACGGGCGGTGTGTRC	Plant_140	TYG
AtIRL2P19E08	ACAGTTGCGCGATACGAGTCGTCGAGTCAGCGCGTATACA	CAACMGGATTAGATACCCKG	ACGGGCGGTGTGTRC	Plant_140	TYG
AtIRL2P19E09	ACAGTTGCGCGATACGAGTCGTCGAGTCAGCGTACAGTCA	CAACMGGATTAGATACCCKG	ACGGGCGGTGTGTRC	Plant_140	TYG
AtIRL2P19E10	ACAGTTGCGCGATACGAGTCGTCGAGTCAGCGTACTCAGA	CAACMGGATTAGATACCCKG	ACGGGCGGTGTGTRC	Plant_140	TYG
AtIRL2P19E11	ACAGTTGCGCGATACGAGTCGTCGAGTCAGCTACGCTCTA	CAACMGGATTAGATACCCKG	ACGGGCGGTGTGTRC	Plant_140	TYG
AtIRL2P19E12	ACAGTTGCGCGATACGAGTCGTCGAGTCAGCTATAGCGTA	CAACMGGATTAGATACCCKG	ACGGGCGGTGTGTRC	Plant_140	TYG
AtIRL2P19F01	ACAGTTGCGCGATACGAGTCGTCGAGTCAGTACGTCATCA	CAACMGGATTAGATACCCKG	ACGGGCGGTGTGTRC	Plant_140	TYG
AtIRL2P19F02	ACAGTTGCGCGATACGAGTCGTCGAGTCAGTAGTCGCATA	CAACMGGATTAGATACCCKG	ACGGGCGGTGTGTRC	Plant_140	TYG
AtIRL2P19F03	ACAGTTGCGCGATACGAGTCGTCGAGTCAGTATATATACA	CAACMGGATTAGATACCCKG	ACGGGCGGTGTGTRC	Plant_140	TYG
AtIRL2P19F04	ACAGTTGCGCGATACGAGTCGTCGAGTCAGTATGCTAGTA	CAACMGGATTAGATACCCKG	ACGGGCGGTGTGTRC	Plant_140	TYG
AtIRL2P19F05	ACAGTTGCGCGATACGAGTCGTCGAGTCAGTCACGCGAGA	CAACMGGATTAGATACCCKG	ACGGGCGGTGTGTRC	Plant_140	TYG
AtIRL2P19F06	ACAGTTGCGCGATACGAGTCGTCGAGTCAGTCGATAGTGA	CAACMGGATTAGATACCCKG	ACGGGCGGTGTGTRC	Plant_140	TYG
AtIRL2P19F07	ACAGTTGCGCGATACGAGTCGTCGAGTCAGTCGCTGCGTA	CAACMGGATTAGATACCCKG	ACGGGCGGTGTGTRC	Plant_140	TYG
AtIRL2P19F08	ACAGTTGCGCGATACGAGTCGTCGAGTCAGTCTGACGTCA	CAACMGGATTAGATACCCKG	ACGGGCGGTGTGTRC	Plant_140	TYG
AtIRL2P19F09	ACAGTTGCGCGATACGAGTCGTCGAGTCAGTGAGTCAGTA	CAACMGGATTAGATACCCKG	ACGGGCGGTGTGTRC	Plant_140	TYG
AtIRL2P19F10	ACAGTTGCGCGATACGAGTCGTCGAGTCAGTGTAGTGTGA	CAACMGGATTAGATACCCKG	ACGGGCGGTGTGTRC	Plant_140	TYG
AtIRL2P19F11	ACAGTTGCGCGATACGAGTCGTCGAGTCAGTGTCACACGA	CAACMGGATTAGATACCCKG	ACGGGCGGTGTGTRC	Plant_140	TYG
AtIRL2P19F12	ACAGTTGCGCGATACGAGTCGTCGAGTCAGTGTCGTCGCA	CAACMGGATTAGATACCCKG	ACGGGCGGTGTGTRC	Plant_140	TYG
AtIRL2P19G01	ACAGTTGCGCGATACGAGTCGTCGAGTCAGACACATACGC	CAACMGGATTAGATACCCKG	ACGGGCGGTGTGTRC	Plant_140	TYG
AtIRL2P19G02	ACAGTTGCGCGATACGAGTCGTCGAGTCAGACAGTCGTGC	CAACMGGATTAGATACCCKG	ACGGGCGGTGTGTRC	Plant_140	TYG
AtIRL2P19G03	ACAGTTGCGCGATACGAGTCGTCGAGTCAGACATGACGAC	CAACMGGATTAGATACCCKG	ACGGGCGGTGTGTRC	Plant_140	TYG
AtIRL2P19G04	ACAGTTGCGCGATACGAGTCGTCGAGTCAGACGACAGCTC	CAACMGGATTAGATACCCKG	ACGGGCGGTGTGTRC	Plant_140	TYG
AtIRL2P19G05	ACAGTTGCGCGATACGAGTCGTCGAGTCAGACGTCTCATC	CAACMGGATTAGATACCCKG	ACGGGCGGTGTGTRC	Plant_140	TYG
AtIRL2P19G06	ACAGTTGCGCGATACGAGTCGTCGAGTCAGACTCATCTAC	CAACMGGATTAGATACCCKG	ACGGGCGGTGTGTRC	Plant_140	TYG
AtIRL2P19G07	ACAGTTGCGCGATACGAGTCGTCGAGTCAGACTCGCGCAC	CAACMGGATTAGATACCCKG	ACGGGCGGTGTGTRC	Plant_140	TYG
AtIRL2P19G08	ACAGTTGCGCGATACGAGTCGTCGAGTCAGAGAGCGTCAC	CAACMGGATTAGATACCCKG	ACGGGCGGTGTGTRC	Plant_140	TYG
AtIRL2P19G09	ACAGTTGCGCGATACGAGTCGTCGAGTCAGAGCGACTAGC	CAACMGGATTAGATACCCKG	ACGGGCGGTGTGTRC	Plant_140	TYG
AtIRL2P19G10	ACAGTTGCGCGATACGAGTCGTCGAGTCAGAGTAGTGATC	CAACMGGATTAGATACCCKG	ACGGGCGGTGTGTRC	Plant_140	TYG
AtIRL2P19G11	ACAGTTGCGCGATACGAGTCGTCGAGTCAGAGTGACACAC	CAACMGGATTAGATACCCKG	ACGGGCGGTGTGTRC	Plant_140	TYG
AtIRL2P19G12	ACAGTTGCGCGATACGAGTCGTCGAGTCAGAGTGTATGTC	CAACMGGATTAGATACCCKG	ACGGGCGGTGTGTRC	Plant_140	TYG
AtIRL2P19H01	ACAGTTGCGCGATACGAGTCGTCGAGTCAGATAGATAGAC	CAACMGGATTAGATACCCKG	ACGGGCGGTGTGTRC	Plant_140	TYG
AtIRL2P19H02	ACAGTTGCGCGATACGAGTCGTCGAGTCAGATATAGTCGC	CAACMGGATTAGATACCCKG	ACGGGCGGTGTGTRC	Plant_140	TYG
AtIRL2P19H03	ACAGTTGCGCGATACGAGTCGTCGAGTCAGATCTACTGAC	CAACMGGATTAGATACCCKG	ACGGGCGGTGTGTRC	Plant_140	TYG
AtIRL2P19H04	ACAGTTGCGCGATACGAGTCGTCGAGTCAGCACGTAGATC	CAACMGGATTAGATACCCKG	ACGGGCGGTGTGTRC	Plant_140	TYG
AtIRL2P19H05	ACAGTTGCGCGATACGAGTCGTCGAGTCAGCACGTCTCGC	CAACMGGATTAGATACCCKG	ACGGGCGGTGTGTRC	Plant_140	TYG
AtIRL2P19H06	ACAGTTGCGCGATACGAGTCGTCGAGTCAGCATACTCTAC	CAACMGGATTAGATACCCKG	ACGGGCGGTGTGTRC	Plant_140	TYG
AtIRL2P19H07	ACAGTTGCGCGATACGAGTCGTCGAGTCAGCGACACTATC	CAACMGGATTAGATACCCKG	ACGGGCGGTGTGTRC	Plant_140	TYG
AtIRL2P19H08	ACAGTTGCGCGATACGAGTCGTCGAGTCAGCGAGACGCGC	CAACMGGATTAGATACCCKG	ACGGGCGGTGTGTRC	Plant_140	TYG
AtIRL2P19H09	ACAGTTGCGCGATACGAGTCGTCGAGTCAGCGTATGCGAC	CAACMGGATTAGATACCCKG	ACGGGCGGTGTGTRC	Plant_140	TYG
AtIRL2P19H10	ACAGTTGCGCGATACGAGTCGTCGAGTCAGCGTCGATCTC	CAACMGGATTAGATACCCKG	ACGGGCGGTGTGTRC	Plant_140	TYG
AtIRL2P19H11	ACAGTTGCGCGATACGAGTCGTCGAGTCAGCTACGACTGC	CAACMGGATTAGATACCCKG	ACGGGCGGTGTGTRC	Plant_140	TYG
AtIRL2P19H12	ACAGTTGCGCGATACGAGTCGTCGAGTCAGCTAGTCACTC	CAACMGGATTAGATACCCKG	ACGGGCGGTGTGTRC	Plant_140	TYG
AtIRL2P20A01	ACATCACTTAGCTACGAGTCGTCGAGTCAGACGCTCGACA	CAACMGGATTAGATACCCKG	ACGGGCGGTGTGTRC	Plant_140	TYG
AtIRL2P20A02	ACATCACTTAGCTACGAGTCGTCGAGTCAGAGACGCACTC	CAACMGGATTAGATACCCKG	ACGGGCGGTGTGTRC	Plant_140	TYG
AtIRL2P20A03	ACATCACTTAGCTACGAGTCGTCGAGTCAGAGCACTGTAG	CAACMGGATTAGATACCCKG	ACGGGCGGTGTGTRC	Plant_140	TYG
AtIRL2P20A04	ACATCACTTAGCTACGAGTCGTCGAGTCAGATCAGACACG	CAACMGGATTAGATACCCKG	ACGGGCGGTGTGTRC	Plant_140	TYG
AtIRL2P20A05	ACATCACTTAGCTACGAGTCGTCGAGTCAGATATCGCGAG	CAACMGGATTAGATACCCKG	ACGGGCGGTGTGTRC	Plant_140	TYG
AtIRL2P20A06	ACATCACTTAGCTACGAGTCGTCGAGTCAGCGTGTCTCTA	CAACMGGATTAGATACCCKG	ACGGGCGGTGTGTRC	Plant_140	TYG
AtIRL2P20A07	ACATCACTTAGCTACGAGTCGTCGAGTCAGCTCGCGTGTC	CAACMGGATTAGATACCCKG	ACGGGCGGTGTGTRC	Plant_140	TYG
AtIRL2P20A08	ACATCACTTAGCTACGAGTCGTCGAGTCAGTAGTATCAGC	CAACMGGATTAGATACCCKG	ACGGGCGGTGTGTRC	Plant_140	TYG
AtIRL2P20A09	ACATCACTTAGCTACGAGTCGTCGAGTCAGTCTCTATGCG	CAACMGGATTAGATACCCKG	ACGGGCGGTGTGTRC	Plant_140	TYG
AtIRL2P20A10	ACATCACTTAGCTACGAGTCGTCGAGTCAGTGATACGTCT	CAACMGGATTAGATACCCKG	ACGGGCGGTGTGTRC	Plant_140	TYG
AtIRL2P20A11	ACATCACTTAGCTACGAGTCGTCGAGTCAGTACTGAGCTA	CAACMGGATTAGATACCCKG	ACGGGCGGTGTGTRC	Plant_140	TYG
AtIRL2P20A12	ACATCACTTAGCTACGAGTCGTCGAGTCAGCATAGTAGTG	CAACMGGATTAGATACCCKG	ACGGGCGGTGTGTRC	Plant_140	TYG
AtIRL2P20B01	ACATCACTTAGCTACGAGTCGTCGAGTCAGCGAGAGATAC	CAACMGGATTAGATACCCKG	ACGGGCGGTGTGTRC	Plant_140	TYG
AtIRL2P20B02	ACATCACTTAGCTACGAGTCGTCGAGTCAGATACGACGTA	CAACMGGATTAGATACCCKG	ACGGGCGGTGTGTRC	Plant_140	TYG
AtIRL2P20B03	ACATCACTTAGCTACGAGTCGTCGAGTCAGTCACGTACTA	CAACMGGATTAGATACCCKG	ACGGGCGGTGTGTRC	Plant_140	TYG
AtIRL2P20B04	ACATCACTTAGCTACGAGTCGTCGAGTCAGCGTCTAGTAC	CAACMGGATTAGATACCCKG	ACGGGCGGTGTGTRC	Plant_140	TYG
AtIRL2P20B05	ACATCACTTAGCTACGAGTCGTCGAGTCAGTCTACGTAGC	CAACMGGATTAGATACCCKG	ACGGGCGGTGTGTRC	Plant_140	TYG
AtIRL2P20B06	ACATCACTTAGCTACGAGTCGTCGAGTCAGTGTACTACTC	CAACMGGATTAGATACCCKG	ACGGGCGGTGTGTRC	Plant_140	TYG
AtIRL2P20B07	ACATCACTTAGCTACGAGTCGTCGAGTCAGACGACTACAG	CAACMGGATTAGATACCCKG	ACGGGCGGTGTGTRC	Plant_140	TYG
AtIRL2P20B08	ACATCACTTAGCTACGAGTCGTCGAGTCAGCGTAGACTAG	CAACMGGATTAGATACCCKG	ACGGGCGGTGTGTRC	Plant_140	TYG
AtIRL2P20B09	ACATCACTTAGCTACGAGTCGTCGAGTCAGTACGAGTATG	CAACMGGATTAGATACCCKG	ACGGGCGGTGTGTRC	Plant_140	TYG
AtIRL2P20B10	ACATCACTTAGCTACGAGTCGTCGAGTCAGTACTCTCGTG	CAACMGGATTAGATACCCKG	ACGGGCGGTGTGTRC	Plant_140	TYG
AtIRL2P20B11	ACATCACTTAGCTACGAGTCGTCGAGTCAGTAGAGACGAG	CAACMGGATTAGATACCCKG	ACGGGCGGTGTGTRC	Plant_140	TYG
AtIRL2P20B12	ACATCACTTAGCTACGAGTCGTCGAGTCAGTCGTCGCTCG	CAACMGGATTAGATACCCKG	ACGGGCGGTGTGTRC	Plant_140	TYG
AtIRL2P20C01	ACATCACTTAGCTACGAGTCGTCGAGTCAGACATACGCGT	CAACMGGATTAGATACCCKG	ACGGGCGGTGTGTRC	Plant_140	TYG
AtIRL2P20C02	ACATCACTTAGCTACGAGTCGTCGAGTCAGACGCGAGTAT	CAACMGGATTAGATACCCKG	ACGGGCGGTGTGTRC	Plant_140	TYG
AtIRL2P20C03	ACATCACTTAGCTACGAGTCGTCGAGTCAGACTACTATGT	CAACMGGATTAGATACCCKG	ACGGGCGGTGTGTRC	Plant_140	TYG
AtIRL2P20C04	ACATCACTTAGCTACGAGTCGTCGAGTCAGACTGTACAGT	CAACMGGATTAGATACCCKG	ACGGGCGGTGTGTRC	Plant_140	TYG
AtIRL2P20C05	ACATCACTTAGCTACGAGTCGTCGAGTCAGAGACTATACT	CAACMGGATTAGATACCCKG	ACGGGCGGTGTGTRC	Plant_140	TYG
AtIRL2P20C06	ACATCACTTAGCTACGAGTCGTCGAGTCAGAGCGTCGTCT	CAACMGGATTAGATACCCKG	ACGGGCGGTGTGTRC	Plant_140	TYG
AtIRL2P20C07	ACATCACTTAGCTACGAGTCGTCGAGTCAGAGTACGCTAT	CAACMGGATTAGATACCCKG	ACGGGCGGTGTGTRC	Plant_140	TYG
AtIRL2P20C08	ACATCACTTAGCTACGAGTCGTCGAGTCAGATAGAGTACT	CAACMGGATTAGATACCCKG	ACGGGCGGTGTGTRC	Plant_140	TYG
AtIRL2P20C09	ACATCACTTAGCTACGAGTCGTCGAGTCAGCACGCTACGT	CAACMGGATTAGATACCCKG	ACGGGCGGTGTGTRC	Plant_140	TYG
AtIRL2P20C10	ACATCACTTAGCTACGAGTCGTCGAGTCAGCAGTAGACGT	CAACMGGATTAGATACCCKG	ACGGGCGGTGTGTRC	Plant_140	TYG
AtIRL2P20C11	ACATCACTTAGCTACGAGTCGTCGAGTCAGCGACGTGACT	CAACMGGATTAGATACCCKG	ACGGGCGGTGTGTRC	Plant_140	TYG
AtIRL2P20C12	ACATCACTTAGCTACGAGTCGTCGAGTCAGTACACACACT	CAACMGGATTAGATACCCKG	ACGGGCGGTGTGTRC	Plant_140	TYG
AtIRL2P20D01	ACATCACTTAGCTACGAGTCGTCGAGTCAGTACACGTGAT	CAACMGGATTAGATACCCKG	ACGGGCGGTGTGTRC	Plant_140	TYG
AtIRL2P20D02	ACATCACTTAGCTACGAGTCGTCGAGTCAGTACAGATCGT	CAACMGGATTAGATACCCKG	ACGGGCGGTGTGTRC	Plant_140	TYG
AtIRL2P20D03	ACATCACTTAGCTACGAGTCGTCGAGTCAGTACGCTGTCT	CAACMGGATTAGATACCCKG	ACGGGCGGTGTGTRC	Plant_140	TYG
AtIRL2P20D04	ACATCACTTAGCTACGAGTCGTCGAGTCAGTAGTGTAGAT	CAACMGGATTAGATACCCKG	ACGGGCGGTGTGTRC	Plant_140	TYG
AtIRL2P20D05	ACATCACTTAGCTACGAGTCGTCGAGTCAGTCGATCACGT	CAACMGGATTAGATACCCKG	ACGGGCGGTGTGTRC	Plant_140	TYG
AtIRL2P20D06	ACATCACTTAGCTACGAGTCGTCGAGTCAGTCGCACTAGT	CAACMGGATTAGATACCCKG	ACGGGCGGTGTGTRC	Plant_140	TYG
AtIRL2P20D07	ACATCACTTAGCTACGAGTCGTCGAGTCAGTCTAGCGACT	CAACMGGATTAGATACCCKG	ACGGGCGGTGTGTRC	Plant_140	TYG
AtIRL2P20D08	ACATCACTTAGCTACGAGTCGTCGAGTCAGTCTATACTAT	CAACMGGATTAGATACCCKG	ACGGGCGGTGTGTRC	Plant_140	TYG
AtIRL2P20D09	ACATCACTTAGCTACGAGTCGTCGAGTCAGTGACGTATGT	CAACMGGATTAGATACCCKG	ACGGGCGGTGTGTRC	Plant_140	TYG
AtIRL2P20D10	ACATCACTTAGCTACGAGTCGTCGAGTCAGTGTGAGTAGT	CAACMGGATTAGATACCCKG	ACGGGCGGTGTGTRC	Plant_140	TYG
AtIRL2P20D11	ACATCACTTAGCTACGAGTCGTCGAGTCAGACAGTATATA	CAACMGGATTAGATACCCKG	ACGGGCGGTGTGTRC	Plant_140	TYG
AtIRL2P20D12	ACATCACTTAGCTACGAGTCGTCGAGTCAGACGCGATCGA	CAACMGGATTAGATACCCKG	ACGGGCGGTGTGTRC	Plant_140	TYG
AtIRL2P20E01	ACATCACTTAGCTACGAGTCGTCGAGTCAGACTAGCAGTA	CAACMGGATTAGATACCCKG	ACGGGCGGTGTGTRC	Plant_140	TYG
AtIRL2P20E02	ACATCACTTAGCTACGAGTCGTCGAGTCAGAGCTCACGTA	CAACMGGATTAGATACCCKG	ACGGGCGGTGTGTRC	Plant_140	TYG
AtIRL2P20E03	ACATCACTTAGCTACGAGTCGTCGAGTCAGAGTATACATA	CAACMGGATTAGATACCCKG	ACGGGCGGTGTGTRC	Plant_140	TYG
AtIRL2P20E04	ACATCACTTAGCTACGAGTCGTCGAGTCAGAGTCGAGAGA	CAACMGGATTAGATACCCKG	ACGGGCGGTGTGTRC	Plant_140	TYG
AtIRL2P20E05	ACATCACTTAGCTACGAGTCGTCGAGTCAGAGTGCTACGA	CAACMGGATTAGATACCCKG	ACGGGCGGTGTGTRC	Plant_140	TYG
AtIRL2P20E06	ACATCACTTAGCTACGAGTCGTCGAGTCAGCGATCGTATA	CAACMGGATTAGATACCCKG	ACGGGCGGTGTGTRC	Plant_140	TYG
AtIRL2P20E07	ACATCACTTAGCTACGAGTCGTCGAGTCAGCGCAGTACGA	CAACMGGATTAGATACCCKG	ACGGGCGGTGTGTRC	Plant_140	TYG
AtIRL2P20E08	ACATCACTTAGCTACGAGTCGTCGAGTCAGCGCGTATACA	CAACMGGATTAGATACCCKG	ACGGGCGGTGTGTRC	Plant_140	TYG
AtIRL2P20E09	ACATCACTTAGCTACGAGTCGTCGAGTCAGCGTACAGTCA	CAACMGGATTAGATACCCKG	ACGGGCGGTGTGTRC	Plant_140	TYG
AtIRL2P20E10	ACATCACTTAGCTACGAGTCGTCGAGTCAGCGTACTCAGA	CAACMGGATTAGATACCCKG	ACGGGCGGTGTGTRC	Plant_140	TYG
AtIRL2P20E11	ACATCACTTAGCTACGAGTCGTCGAGTCAGCTACGCTCTA	CAACMGGATTAGATACCCKG	ACGGGCGGTGTGTRC	Plant_140	TYG
AtIRL2P20E12	ACATCACTTAGCTACGAGTCGTCGAGTCAGCTATAGCGTA	CAACMGGATTAGATACCCKG	ACGGGCGGTGTGTRC	Plant_140	TYG
AtIRL2P20F01	ACATCACTTAGCTACGAGTCGTCGAGTCAGTACGTCATCA	CAACMGGATTAGATACCCKG	ACGGGCGGTGTGTRC	Plant_140	TYG
AtIRL2P20F02	ACATCACTTAGCTACGAGTCGTCGAGTCAGTAGTCGCATA	CAACMGGATTAGATACCCKG	ACGGGCGGTGTGTRC	Plant_140	TYG
AtIRL2P20F03	ACATCACTTAGCTACGAGTCGTCGAGTCAGTATATATACA	CAACMGGATTAGATACCCKG	ACGGGCGGTGTGTRC	Plant_140	TYG
AtIRL2P20F04	ACATCACTTAGCTACGAGTCGTCGAGTCAGTATGCTAGTA	CAACMGGATTAGATACCCKG	ACGGGCGGTGTGTRC	Plant_140	TYG
AtIRL2P20F05	ACATCACTTAGCTACGAGTCGTCGAGTCAGTCACGCGAGA	CAACMGGATTAGATACCCKG	ACGGGCGGTGTGTRC	Plant_140	TYG
AtIRL2P20F06	ACATCACTTAGCTACGAGTCGTCGAGTCAGTCGATAGTGA	CAACMGGATTAGATACCCKG	ACGGGCGGTGTGTRC	Plant_140	TYG
AtIRL2P20F07	ACATCACTTAGCTACGAGTCGTCGAGTCAGTCGCTGCGTA	CAACMGGATTAGATACCCKG	ACGGGCGGTGTGTRC	Plant_140	TYG
AtIRL2P20F08	ACATCACTTAGCTACGAGTCGTCGAGTCAGTCTGACGTCA	CAACMGGATTAGATACCCKG	ACGGGCGGTGTGTRC	Plant_140	TYG
AtIRL2P20F09	ACATCACTTAGCTACGAGTCGTCGAGTCAGTGAGTCAGTA	CAACMGGATTAGATACCCKG	ACGGGCGGTGTGTRC	Plant_140	TYG
AtIRL2P20F10	ACATCACTTAGCTACGAGTCGTCGAGTCAGTGTAGTGTGA	CAACMGGATTAGATACCCKG	ACGGGCGGTGTGTRC	Plant_140	TYG
AtIRL2P20F11	ACATCACTTAGCTACGAGTCGTCGAGTCAGTGTCACACGA	CAACMGGATTAGATACCCKG	ACGGGCGGTGTGTRC	Plant_140	TYG
AtIRL2P20F12	ACATCACTTAGCTACGAGTCGTCGAGTCAGTGTCGTCGCA	CAACMGGATTAGATACCCKG	ACGGGCGGTGTGTRC	Plant_140	TYG
AtIRL2P20G01	ACATCACTTAGCTACGAGTCGTCGAGTCAGACACATACGC	CAACMGGATTAGATACCCKG	ACGGGCGGTGTGTRC	Plant_140	TYG
AtIRL2P20G02	ACATCACTTAGCTACGAGTCGTCGAGTCAGACAGTCGTGC	CAACMGGATTAGATACCCKG	ACGGGCGGTGTGTRC	Plant_140	TYG
AtIRL2P20G03	ACATCACTTAGCTACGAGTCGTCGAGTCAGACATGACGAC	CAACMGGATTAGATACCCKG	ACGGGCGGTGTGTRC	Plant_140	TYG
AtIRL2P20G04	ACATCACTTAGCTACGAGTCGTCGAGTCAGACGACAGCTC	CAACMGGATTAGATACCCKG	ACGGGCGGTGTGTRC	Plant_140	TYG
AtIRL2P20G05	ACATCACTTAGCTACGAGTCGTCGAGTCAGACGTCTCATC	CAACMGGATTAGATACCCKG	ACGGGCGGTGTGTRC	Plant_140	TYG
AtIRL2P20G06	ACATCACTTAGCTACGAGTCGTCGAGTCAGACTCATCTAC	CAACMGGATTAGATACCCKG	ACGGGCGGTGTGTRC	Plant_140	TYG
AtIRL2P20G07	ACATCACTTAGCTACGAGTCGTCGAGTCAGACTCGCGCAC	CAACMGGATTAGATACCCKG	ACGGGCGGTGTGTRC	Plant_140	TYG
AtIRL2P20G08	ACATCACTTAGCTACGAGTCGTCGAGTCAGAGAGCGTCAC	CAACMGGATTAGATACCCKG	ACGGGCGGTGTGTRC	Plant_140	TYG
AtIRL2P20G09	ACATCACTTAGCTACGAGTCGTCGAGTCAGAGCGACTAGC	CAACMGGATTAGATACCCKG	ACGGGCGGTGTGTRC	Plant_140	TYG
AtIRL2P20G10	ACATCACTTAGCTACGAGTCGTCGAGTCAGAGTAGTGATC	CAACMGGATTAGATACCCKG	ACGGGCGGTGTGTRC	Plant_140	TYG
AtIRL2P20G11	ACATCACTTAGCTACGAGTCGTCGAGTCAGAGTGACACAC	CAACMGGATTAGATACCCKG	ACGGGCGGTGTGTRC	Plant_140	TYG
AtIRL2P20G12	ACATCACTTAGCTACGAGTCGTCGAGTCAGAGTGTATGTC	CAACMGGATTAGATACCCKG	ACGGGCGGTGTGTRC	Plant_140	TYG
AtIRL2P20H01	ACATCACTTAGCTACGAGTCGTCGAGTCAGATAGATAGAC	CAACMGGATTAGATACCCKG	ACGGGCGGTGTGTRC	Plant_140	TYG
AtIRL2P20H02	ACATCACTTAGCTACGAGTCGTCGAGTCAGATATAGTCGC	CAACMGGATTAGATACCCKG	ACGGGCGGTGTGTRC	Plant_140	TYG
AtIRL2P20H03	ACATCACTTAGCTACGAGTCGTCGAGTCAGATCTACTGAC	CAACMGGATTAGATACCCKG	ACGGGCGGTGTGTRC	Plant_140	TYG
AtIRL2P20H04	ACATCACTTAGCTACGAGTCGTCGAGTCAGCACGTAGATC	CAACMGGATTAGATACCCKG	ACGGGCGGTGTGTRC	Plant_140	TYG
AtIRL2P20H05	ACATCACTTAGCTACGAGTCGTCGAGTCAGCACGTCTCGC	CAACMGGATTAGATACCCKG	ACGGGCGGTGTGTRC	Plant_140	TYG
AtIRL2P20H06	ACATCACTTAGCTACGAGTCGTCGAGTCAGCATACTCTAC	CAACMGGATTAGATACCCKG	ACGGGCGGTGTGTRC	Plant_140	TYG
AtIRL2P20H07	ACATCACTTAGCTACGAGTCGTCGAGTCAGCGACACTATC	CAACMGGATTAGATACCCKG	ACGGGCGGTGTGTRC	Plant_140	TYG
AtIRL2P20H08	ACATCACTTAGCTACGAGTCGTCGAGTCAGCGAGACGCGC	CAACMGGATTAGATACCCKG	ACGGGCGGTGTGTRC	Plant_140	TYG
AtIRL2P20H09	ACATCACTTAGCTACGAGTCGTCGAGTCAGCGTATGCGAC	CAACMGGATTAGATACCCKG	ACGGGCGGTGTGTRC	Plant_140	TYG
AtIRL2P20H10	ACATCACTTAGCTACGAGTCGTCGAGTCAGCGTCGATCTC	CAACMGGATTAGATACCCKG	ACGGGCGGTGTGTRC	Plant_140	TYG
AtIRL2P20H11	ACATCACTTAGCTACGAGTCGTCGAGTCAGCTACGACTGC	CAACMGGATTAGATACCCKG	ACGGGCGGTGTGTRC	Plant_140	TYG
AtIRL2P20H12	ACATCACTTAGCTACGAGTCGTCGAGTCAGCTAGTCACTC	CAACMGGATTAGATACCCKG	ACGGGCGGTGTGTRC	Plant_140	TYG
AtIRL2P21A01	ACATGATCGTTCTACGAGTCGTCGAGTCAGACGCTCGACA	CAACMGGATTAGATACCCKG	ACGGGCGGTGTGTRC	Plant_140	TYG
AtIRL2P21A02	ACATGATCGTTCTACGAGTCGTCGAGTCAGAGACGCACTC	CAACMGGATTAGATACCCKG	ACGGGCGGTGTGTRC	Plant_140	TYG
AtIRL2P21A03	ACATGATCGTTCTACGAGTCGTCGAGTCAGAGCACTGTAG	CAACMGGATTAGATACCCKG	ACGGGCGGTGTGTRC	Plant_140	TYG
AtIRL2P21A04	ACATGATCGTTCTACGAGTCGTCGAGTCAGATCAGACACG	CAACMGGATTAGATACCCKG	ACGGGCGGTGTGTRC	Plant_140	TYG
AtIRL2P21A05	ACATGATCGTTCTACGAGTCGTCGAGTCAGATATCGCGAG	CAACMGGATTAGATACCCKG	ACGGGCGGTGTGTRC	Plant_140	TYG
AtIRL2P21A06	ACATGATCGTTCTACGAGTCGTCGAGTCAGCGTGTCTCTA	CAACMGGATTAGATACCCKG	ACGGGCGGTGTGTRC	Plant_140	TYG
AtIRL2P21A07	ACATGATCGTTCTACGAGTCGTCGAGTCAGCTCGCGTGTC	CAACMGGATTAGATACCCKG	ACGGGCGGTGTGTRC	Plant_140	TYG
AtIRL2P21A08	ACATGATCGTTCTACGAGTCGTCGAGTCAGTAGTATCAGC	CAACMGGATTAGATACCCKG	ACGGGCGGTGTGTRC	Plant_140	TYG
AtIRL2P21A09	ACATGATCGTTCTACGAGTCGTCGAGTCAGTCTCTATGCG	CAACMGGATTAGATACCCKG	ACGGGCGGTGTGTRC	Plant_140	TYG
AtIRL2P21A10	ACATGATCGTTCTACGAGTCGTCGAGTCAGTGATACGTCT	CAACMGGATTAGATACCCKG	ACGGGCGGTGTGTRC	Plant_140	TYG
AtIRL2P21A11	ACATGATCGTTCTACGAGTCGTCGAGTCAGTACTGAGCTA	CAACMGGATTAGATACCCKG	ACGGGCGGTGTGTRC	Plant_140	TYG
AtIRL2P21A12	ACATGATCGTTCTACGAGTCGTCGAGTCAGCATAGTAGTG	CAACMGGATTAGATACCCKG	ACGGGCGGTGTGTRC	Plant_140	TYG
AtIRL2P21B01	ACATGATCGTTCTACGAGTCGTCGAGTCAGCGAGAGATAC	CAACMGGATTAGATACCCKG	ACGGGCGGTGTGTRC	Plant_140	TYG
AtIRL2P21B02	ACATGATCGTTCTACGAGTCGTCGAGTCAGATACGACGTA	CAACMGGATTAGATACCCKG	ACGGGCGGTGTGTRC	Plant_140	TYG
AtIRL2P21B03	ACATGATCGTTCTACGAGTCGTCGAGTCAGTCACGTACTA	CAACMGGATTAGATACCCKG	ACGGGCGGTGTGTRC	Plant_140	TYG
AtIRL2P21B04	ACATGATCGTTCTACGAGTCGTCGAGTCAGCGTCTAGTAC	CAACMGGATTAGATACCCKG	ACGGGCGGTGTGTRC	Plant_140	TYG
AtIRL2P21B05	ACATGATCGTTCTACGAGTCGTCGAGTCAGTCTACGTAGC	CAACMGGATTAGATACCCKG	ACGGGCGGTGTGTRC	Plant_140	TYG
AtIRL2P21B06	ACATGATCGTTCTACGAGTCGTCGAGTCAGTGTACTACTC	CAACMGGATTAGATACCCKG	ACGGGCGGTGTGTRC	Plant_140	TYG
AtIRL2P21B07	ACATGATCGTTCTACGAGTCGTCGAGTCAGACGACTACAG	CAACMGGATTAGATACCCKG	ACGGGCGGTGTGTRC	Plant_140	TYG
AtIRL2P21B08	ACATGATCGTTCTACGAGTCGTCGAGTCAGCGTAGACTAG	CAACMGGATTAGATACCCKG	ACGGGCGGTGTGTRC	Plant_140	TYG
AtIRL2P21B09	ACATGATCGTTCTACGAGTCGTCGAGTCAGTACGAGTATG	CAACMGGATTAGATACCCKG	ACGGGCGGTGTGTRC	Plant_140	TYG
AtIRL2P21B10	ACATGATCGTTCTACGAGTCGTCGAGTCAGTACTCTCGTG	CAACMGGATTAGATACCCKG	ACGGGCGGTGTGTRC	Plant_140	TYG
AtIRL2P21B11	ACATGATCGTTCTACGAGTCGTCGAGTCAGTAGAGACGAG	CAACMGGATTAGATACCCKG	ACGGGCGGTGTGTRC	Plant_140	TYG
AtIRL2P21B12	ACATGATCGTTCTACGAGTCGTCGAGTCAGTCGTCGCTCG	CAACMGGATTAGATACCCKG	ACGGGCGGTGTGTRC	Plant_140	TYG
AtIRL2P21C01	ACATGATCGTTCTACGAGTCGTCGAGTCAGACATACGCGT	CAACMGGATTAGATACCCKG	ACGGGCGGTGTGTRC	Plant_140	TYG
AtIRL2P21C02	ACATGATCGTTCTACGAGTCGTCGAGTCAGACGCGAGTAT	CAACMGGATTAGATACCCKG	ACGGGCGGTGTGTRC	Plant_140	TYG
AtIRL2P21C03	ACATGATCGTTCTACGAGTCGTCGAGTCAGACTACTATGT	CAACMGGATTAGATACCCKG	ACGGGCGGTGTGTRC	Plant_140	TYG
AtIRL2P21C04	ACATGATCGTTCTACGAGTCGTCGAGTCAGACTGTACAGT	CAACMGGATTAGATACCCKG	ACGGGCGGTGTGTRC	Plant_140	TYG
AtIRL2P21C05	ACATGATCGTTCTACGAGTCGTCGAGTCAGAGACTATACT	CAACMGGATTAGATACCCKG	ACGGGCGGTGTGTRC	Plant_140	TYG
AtIRL2P21C06	ACATGATCGTTCTACGAGTCGTCGAGTCAGAGCGTCGTCT	CAACMGGATTAGATACCCKG	ACGGGCGGTGTGTRC	Plant_140	TYG
AtIRL2P21C07	ACATGATCGTTCTACGAGTCGTCGAGTCAGAGTACGCTAT	CAACMGGATTAGATACCCKG	ACGGGCGGTGTGTRC	Plant_140	TYG
AtIRL2P21C08	ACATGATCGTTCTACGAGTCGTCGAGTCAGATAGAGTACT	CAACMGGATTAGATACCCKG	ACGGGCGGTGTGTRC	Plant_140	TYG
AtIRL2P21C09	ACATGATCGTTCTACGAGTCGTCGAGTCAGCACGCTACGT	CAACMGGATTAGATACCCKG	ACGGGCGGTGTGTRC	Plant_140	TYG
AtIRL2P21C10	ACATGATCGTTCTACGAGTCGTCGAGTCAGCAGTAGACGT	CAACMGGATTAGATACCCKG	ACGGGCGGTGTGTRC	Plant_140	TYG
AtIRL2P21C11	ACATGATCGTTCTACGAGTCGTCGAGTCAGCGACGTGACT	CAACMGGATTAGATACCCKG	ACGGGCGGTGTGTRC	Plant_140	TYG
AtIRL2P21C12	ACATGATCGTTCTACGAGTCGTCGAGTCAGTACACACACT	CAACMGGATTAGATACCCKG	ACGGGCGGTGTGTRC	Plant_140	TYG
AtIRL2P21D01	ACATGATCGTTCTACGAGTCGTCGAGTCAGTACACGTGAT	CAACMGGATTAGATACCCKG	ACGGGCGGTGTGTRC	Plant_140	TYG
AtIRL2P21D02	ACATGATCGTTCTACGAGTCGTCGAGTCAGTACAGATCGT	CAACMGGATTAGATACCCKG	ACGGGCGGTGTGTRC	Plant_140	TYG
AtIRL2P21D03	ACATGATCGTTCTACGAGTCGTCGAGTCAGTACGCTGTCT	CAACMGGATTAGATACCCKG	ACGGGCGGTGTGTRC	Plant_140	TYG
AtIRL2P21D04	ACATGATCGTTCTACGAGTCGTCGAGTCAGTAGTGTAGAT	CAACMGGATTAGATACCCKG	ACGGGCGGTGTGTRC	Plant_140	TYG
AtIRL2P21D05	ACATGATCGTTCTACGAGTCGTCGAGTCAGTCGATCACGT	CAACMGGATTAGATACCCKG	ACGGGCGGTGTGTRC	Plant_140	TYG
AtIRL2P21D06	ACATGATCGTTCTACGAGTCGTCGAGTCAGTCGCACTAGT	CAACMGGATTAGATACCCKG	ACGGGCGGTGTGTRC	Plant_140	TYG
AtIRL2P21D07	ACATGATCGTTCTACGAGTCGTCGAGTCAGTCTAGCGACT	CAACMGGATTAGATACCCKG	ACGGGCGGTGTGTRC	Plant_140	TYG
AtIRL2P21D08	ACATGATCGTTCTACGAGTCGTCGAGTCAGTCTATACTAT	CAACMGGATTAGATACCCKG	ACGGGCGGTGTGTRC	Plant_140	TYG
AtIRL2P21D09	ACATGATCGTTCTACGAGTCGTCGAGTCAGTGACGTATGT	CAACMGGATTAGATACCCKG	ACGGGCGGTGTGTRC	Plant_140	TYG
AtIRL2P21D10	ACATGATCGTTCTACGAGTCGTCGAGTCAGTGTGAGTAGT	CAACMGGATTAGATACCCKG	ACGGGCGGTGTGTRC	Plant_140	TYG
AtIRL2P21D11	ACATGATCGTTCTACGAGTCGTCGAGTCAGACAGTATATA	CAACMGGATTAGATACCCKG	ACGGGCGGTGTGTRC	Plant_140	TYG
AtIRL2P21D12	ACATGATCGTTCTACGAGTCGTCGAGTCAGACGCGATCGA	CAACMGGATTAGATACCCKG	ACGGGCGGTGTGTRC	Plant_140	TYG
AtIRL2P21E01	ACATGATCGTTCTACGAGTCGTCGAGTCAGACTAGCAGTA	CAACMGGATTAGATACCCKG	ACGGGCGGTGTGTRC	Plant_140	TYG
AtIRL2P21E02	ACATGATCGTTCTACGAGTCGTCGAGTCAGAGCTCACGTA	CAACMGGATTAGATACCCKG	ACGGGCGGTGTGTRC	Plant_140	TYG
AtIRL2P21E03	ACATGATCGTTCTACGAGTCGTCGAGTCAGAGTATACATA	CAACMGGATTAGATACCCKG	ACGGGCGGTGTGTRC	Plant_140	TYG
AtIRL2P21E04	ACATGATCGTTCTACGAGTCGTCGAGTCAGAGTCGAGAGA	CAACMGGATTAGATACCCKG	ACGGGCGGTGTGTRC	Plant_140	TYG
AtIRL2P21E05	ACATGATCGTTCTACGAGTCGTCGAGTCAGAGTGCTACGA	CAACMGGATTAGATACCCKG	ACGGGCGGTGTGTRC	Plant_140	TYG
AtIRL2P21E06	ACATGATCGTTCTACGAGTCGTCGAGTCAGCGATCGTATA	CAACMGGATTAGATACCCKG	ACGGGCGGTGTGTRC	Plant_140	TYG
AtIRL2P21E07	ACATGATCGTTCTACGAGTCGTCGAGTCAGCGCAGTACGA	CAACMGGATTAGATACCCKG	ACGGGCGGTGTGTRC	Plant_140	TYG
AtIRL2P21E08	ACATGATCGTTCTACGAGTCGTCGAGTCAGCGCGTATACA	CAACMGGATTAGATACCCKG	ACGGGCGGTGTGTRC	Plant_140	TYG
AtIRL2P21E09	ACATGATCGTTCTACGAGTCGTCGAGTCAGCGTACAGTCA	CAACMGGATTAGATACCCKG	ACGGGCGGTGTGTRC	Plant_140	TYG
AtIRL2P21E10	ACATGATCGTTCTACGAGTCGTCGAGTCAGCGTACTCAGA	CAACMGGATTAGATACCCKG	ACGGGCGGTGTGTRC	Plant_140	TYG
AtIRL2P21E11	ACATGATCGTTCTACGAGTCGTCGAGTCAGCTACGCTCTA	CAACMGGATTAGATACCCKG	ACGGGCGGTGTGTRC	Plant_140	TYG
AtIRL2P21E12	ACATGATCGTTCTACGAGTCGTCGAGTCAGCTATAGCGTA	CAACMGGATTAGATACCCKG	ACGGGCGGTGTGTRC	Plant_140	TYG
AtIRL2P21F01	ACATGATCGTTCTACGAGTCGTCGAGTCAGTACGTCATCA	CAACMGGATTAGATACCCKG	ACGGGCGGTGTGTRC	Plant_140	TYG
AtIRL2P21F02	ACATGATCGTTCTACGAGTCGTCGAGTCAGTAGTCGCATA	CAACMGGATTAGATACCCKG	ACGGGCGGTGTGTRC	Plant_140	TYG
AtIRL2P21F03	ACATGATCGTTCTACGAGTCGTCGAGTCAGTATATATACA	CAACMGGATTAGATACCCKG	ACGGGCGGTGTGTRC	Plant_140	TYG
AtIRL2P21F04	ACATGATCGTTCTACGAGTCGTCGAGTCAGTATGCTAGTA	CAACMGGATTAGATACCCKG	ACGGGCGGTGTGTRC	Plant_140	TYG
AtIRL2P21F05	ACATGATCGTTCTACGAGTCGTCGAGTCAGTCACGCGAGA	CAACMGGATTAGATACCCKG	ACGGGCGGTGTGTRC	Plant_140	TYG
AtIRL2P21F06	ACATGATCGTTCTACGAGTCGTCGAGTCAGTCGATAGTGA	CAACMGGATTAGATACCCKG	ACGGGCGGTGTGTRC	Plant_140	TYG
AtIRL2P21F07	ACATGATCGTTCTACGAGTCGTCGAGTCAGTCGCTGCGTA	CAACMGGATTAGATACCCKG	ACGGGCGGTGTGTRC	Plant_140	TYG
AtIRL2P21F08	ACATGATCGTTCTACGAGTCGTCGAGTCAGTCTGACGTCA	CAACMGGATTAGATACCCKG	ACGGGCGGTGTGTRC	Plant_140	TYG
AtIRL2P21F09	ACATGATCGTTCTACGAGTCGTCGAGTCAGTGAGTCAGTA	CAACMGGATTAGATACCCKG	ACGGGCGGTGTGTRC	Plant_140	TYG
AtIRL2P21F10	ACATGATCGTTCTACGAGTCGTCGAGTCAGTGTAGTGTGA	CAACMGGATTAGATACCCKG	ACGGGCGGTGTGTRC	Plant_140	TYG
AtIRL2P21F11	ACATGATCGTTCTACGAGTCGTCGAGTCAGTGTCACACGA	CAACMGGATTAGATACCCKG	ACGGGCGGTGTGTRC	Plant_140	TYG
AtIRL2P21F12	ACATGATCGTTCTACGAGTCGTCGAGTCAGTGTCGTCGCA	CAACMGGATTAGATACCCKG	ACGGGCGGTGTGTRC	Plant_140	TYG
AtIRL2P21G01	ACATGATCGTTCTACGAGTCGTCGAGTCAGACACATACGC	CAACMGGATTAGATACCCKG	ACGGGCGGTGTGTRC	Plant_140	TYG
AtIRL2P21G02	ACATGATCGTTCTACGAGTCGTCGAGTCAGACAGTCGTGC	CAACMGGATTAGATACCCKG	ACGGGCGGTGTGTRC	Plant_140	TYG
AtIRL2P21G03	ACATGATCGTTCTACGAGTCGTCGAGTCAGACATGACGAC	CAACMGGATTAGATACCCKG	ACGGGCGGTGTGTRC	Plant_140	TYG
AtIRL2P21G04	ACATGATCGTTCTACGAGTCGTCGAGTCAGACGACAGCTC	CAACMGGATTAGATACCCKG	ACGGGCGGTGTGTRC	Plant_140	TYG
AtIRL2P21G05	ACATGATCGTTCTACGAGTCGTCGAGTCAGACGTCTCATC	CAACMGGATTAGATACCCKG	ACGGGCGGTGTGTRC	Plant_140	TYG
AtIRL2P21G06	ACATGATCGTTCTACGAGTCGTCGAGTCAGACTCATCTAC	CAACMGGATTAGATACCCKG	ACGGGCGGTGTGTRC	Plant_140	TYG
AtIRL2P21G07	ACATGATCGTTCTACGAGTCGTCGAGTCAGACTCGCGCAC	CAACMGGATTAGATACCCKG	ACGGGCGGTGTGTRC	Plant_140	TYG
[truncated: 4,145 more rows]

## Sheet: S1D
#SampleID	BarcodeSequence	LinkerPrimerSequence	ReversePrimer	PlantID	Description
AtIRL8P01A01	AACGCACGCTAGTACGAGTCGTCGAGTCAGACGCTCGACA	CAACMGGATTAGATACCCKG	ACGGGCGGTGTGTRC	Plant_141	0.1TSB
AtIRL8P01A02	AACGCACGCTAGTACGAGTCGTCGAGTCAGAGACGCACTC	CAACMGGATTAGATACCCKG	ACGGGCGGTGTGTRC	Plant_141	0.1TSB
AtIRL8P01A03	AACGCACGCTAGTACGAGTCGTCGAGTCAGAGCACTGTAG	CAACMGGATTAGATACCCKG	ACGGGCGGTGTGTRC	Plant_141	0.1TSB
AtIRL8P01A04	AACGCACGCTAGTACGAGTCGTCGAGTCAGATCAGACACG	CAACMGGATTAGATACCCKG	ACGGGCGGTGTGTRC	Plant_141	0.1TSB
AtIRL8P01A05	AACGCACGCTAGTACGAGTCGTCGAGTCAGATATCGCGAG	CAACMGGATTAGATACCCKG	ACGGGCGGTGTGTRC	Plant_141	0.1TSB
AtIRL8P01A06	AACGCACGCTAGTACGAGTCGTCGAGTCAGCGTGTCTCTA	CAACMGGATTAGATACCCKG	ACGGGCGGTGTGTRC	Plant_141	0.1TSB
AtIRL8P01A07	AACGCACGCTAGTACGAGTCGTCGAGTCAGCTCGCGTGTC	CAACMGGATTAGATACCCKG	ACGGGCGGTGTGTRC	Plant_141	0.1TSB
AtIRL8P01A08	AACGCACGCTAGTACGAGTCGTCGAGTCAGTAGTATCAGC	CAACMGGATTAGATACCCKG	ACGGGCGGTGTGTRC	Plant_141	0.1TSB
AtIRL8P01A09	AACGCACGCTAGTACGAGTCGTCGAGTCAGTCTCTATGCG	CAACMGGATTAGATACCCKG	ACGGGCGGTGTGTRC	Plant_141	0.1TSB
AtIRL8P01A10	AACGCACGCTAGTACGAGTCGTCGAGTCAGTGATACGTCT	CAACMGGATTAGATACCCKG	ACGGGCGGTGTGTRC	Plant_141	0.1TSB
AtIRL8P01A11	AACGCACGCTAGTACGAGTCGTCGAGTCAGTACTGAGCTA	CAACMGGATTAGATACCCKG	ACGGGCGGTGTGTRC	Plant_141	0.1TSB
AtIRL8P01A12	AACGCACGCTAGTACGAGTCGTCGAGTCAGCATAGTAGTG	CAACMGGATTAGATACCCKG	ACGGGCGGTGTGTRC	Plant_141	0.1TSB
AtIRL8P01B01	AACGCACGCTAGTACGAGTCGTCGAGTCAGCGAGAGATAC	CAACMGGATTAGATACCCKG	ACGGGCGGTGTGTRC	Plant_141	0.1TSB
AtIRL8P01B02	AACGCACGCTAGTACGAGTCGTCGAGTCAGATACGACGTA	CAACMGGATTAGATACCCKG	ACGGGCGGTGTGTRC	Plant_141	0.1TSB
AtIRL8P01B03	AACGCACGCTAGTACGAGTCGTCGAGTCAGTCACGTACTA	CAACMGGATTAGATACCCKG	ACGGGCGGTGTGTRC	Plant_141	0.1TSB
AtIRL8P01B04	AACGCACGCTAGTACGAGTCGTCGAGTCAGCGTCTAGTAC	CAACMGGATTAGATACCCKG	ACGGGCGGTGTGTRC	Plant_141	0.1TSB
AtIRL8P01B05	AACGCACGCTAGTACGAGTCGTCGAGTCAGTCTACGTAGC	CAACMGGATTAGATACCCKG	ACGGGCGGTGTGTRC	Plant_141	0.1TSB
AtIRL8P01B06	AACGCACGCTAGTACGAGTCGTCGAGTCAGTGTACTACTC	CAACMGGATTAGATACCCKG	ACGGGCGGTGTGTRC	Plant_141	0.1TSB
AtIRL8P01B07	AACGCACGCTAGTACGAGTCGTCGAGTCAGACGACTACAG	CAACMGGATTAGATACCCKG	ACGGGCGGTGTGTRC	Plant_141	0.1TSB
AtIRL8P01B08	AACGCACGCTAGTACGAGTCGTCGAGTCAGCGTAGACTAG	CAACMGGATTAGATACCCKG	ACGGGCGGTGTGTRC	Plant_141	0.1TSB
AtIRL8P01B09	AACGCACGCTAGTACGAGTCGTCGAGTCAGTACGAGTATG	CAACMGGATTAGATACCCKG	ACGGGCGGTGTGTRC	Plant_141	0.1TSB
AtIRL8P01B10	AACGCACGCTAGTACGAGTCGTCGAGTCAGTACTCTCGTG	CAACMGGATTAGATACCCKG	ACGGGCGGTGTGTRC	Plant_141	0.1TSB
AtIRL8P01B11	AACGCACGCTAGTACGAGTCGTCGAGTCAGTAGAGACGAG	CAACMGGATTAGATACCCKG	ACGGGCGGTGTGTRC	Plant_141	0.1TSB
AtIRL8P01B12	AACGCACGCTAGTACGAGTCGTCGAGTCAGTCGTCGCTCG	CAACMGGATTAGATACCCKG	ACGGGCGGTGTGTRC	Plant_141	0.1TSB
AtIRL8P01C01	AACGCACGCTAGTACGAGTCGTCGAGTCAGACATACGCGT	CAACMGGATTAGATACCCKG	ACGGGCGGTGTGTRC	Plant_141	0.1TSB
AtIRL8P01C02	AACGCACGCTAGTACGAGTCGTCGAGTCAGACGCGAGTAT	CAACMGGATTAGATACCCKG	ACGGGCGGTGTGTRC	Plant_141	0.1TSB
AtIRL8P01C03	AACGCACGCTAGTACGAGTCGTCGAGTCAGACTACTATGT	CAACMGGATTAGATACCCKG	ACGGGCGGTGTGTRC	Plant_141	0.1TSB
AtIRL8P01C04	AACGCACGCTAGTACGAGTCGTCGAGTCAGACTGTACAGT	CAACMGGATTAGATACCCKG	ACGGGCGGTGTGTRC	Plant_141	0.1TSB
AtIRL8P01C05	AACGCACGCTAGTACGAGTCGTCGAGTCAGAGACTATACT	CAACMGGATTAGATACCCKG	ACGGGCGGTGTGTRC	Plant_141	0.1TSB
AtIRL8P01C06	AACGCACGCTAGTACGAGTCGTCGAGTCAGAGCGTCGTCT	CAACMGGATTAGATACCCKG	ACGGGCGGTGTGTRC	Plant_141	0.1TSB
AtIRL8P01C07	AACGCACGCTAGTACGAGTCGTCGAGTCAGAGTACGCTAT	CAACMGGATTAGATACCCKG	ACGGGCGGTGTGTRC	Plant_141	0.1TSB
AtIRL8P01C08	AACGCACGCTAGTACGAGTCGTCGAGTCAGATAGAGTACT	CAACMGGATTAGATACCCKG	ACGGGCGGTGTGTRC	Plant_141	0.1TSB
AtIRL8P01C09	AACGCACGCTAGTACGAGTCGTCGAGTCAGCACGCTACGT	CAACMGGATTAGATACCCKG	ACGGGCGGTGTGTRC	Plant_141	0.1TSB
AtIRL8P01C10	AACGCACGCTAGTACGAGTCGTCGAGTCAGCAGTAGACGT	CAACMGGATTAGATACCCKG	ACGGGCGGTGTGTRC	Plant_141	0.1TSB
AtIRL8P01C11	AACGCACGCTAGTACGAGTCGTCGAGTCAGCGACGTGACT	CAACMGGATTAGATACCCKG	ACGGGCGGTGTGTRC	Plant_141	0.1TSB
AtIRL8P01C12	AACGCACGCTAGTACGAGTCGTCGAGTCAGTACACACACT	CAACMGGATTAGATACCCKG	ACGGGCGGTGTGTRC	Plant_141	0.1TSB
AtIRL8P01D01	AACGCACGCTAGTACGAGTCGTCGAGTCAGTACACGTGAT	CAACMGGATTAGATACCCKG	ACGGGCGGTGTGTRC	Plant_141	0.1TSB
AtIRL8P01D02	AACGCACGCTAGTACGAGTCGTCGAGTCAGTACAGATCGT	CAACMGGATTAGATACCCKG	ACGGGCGGTGTGTRC	Plant_141	0.1TSB
AtIRL8P01D03	AACGCACGCTAGTACGAGTCGTCGAGTCAGTACGCTGTCT	CAACMGGATTAGATACCCKG	ACGGGCGGTGTGTRC	Plant_141	0.1TSB
AtIRL8P01D04	AACGCACGCTAGTACGAGTCGTCGAGTCAGTAGTGTAGAT	CAACMGGATTAGATACCCKG	ACGGGCGGTGTGTRC	Plant_141	0.1TSB
AtIRL8P01D05	AACGCACGCTAGTACGAGTCGTCGAGTCAGTCGATCACGT	CAACMGGATTAGATACCCKG	ACGGGCGGTGTGTRC	Plant_141	0.1TSB
AtIRL8P01D06	AACGCACGCTAGTACGAGTCGTCGAGTCAGTCGCACTAGT	CAACMGGATTAGATACCCKG	ACGGGCGGTGTGTRC	Plant_141	0.1TSB
AtIRL8P01D07	AACGCACGCTAGTACGAGTCGTCGAGTCAGTCTAGCGACT	CAACMGGATTAGATACCCKG	ACGGGCGGTGTGTRC	Plant_141	0.1TSB
AtIRL8P01D08	AACGCACGCTAGTACGAGTCGTCGAGTCAGTCTATACTAT	CAACMGGATTAGATACCCKG	ACGGGCGGTGTGTRC	Plant_141	0.1TSB
AtIRL8P01D09	AACGCACGCTAGTACGAGTCGTCGAGTCAGTGACGTATGT	CAACMGGATTAGATACCCKG	ACGGGCGGTGTGTRC	Plant_141	0.1TSB
AtIRL8P01D10	AACGCACGCTAGTACGAGTCGTCGAGTCAGTGTGAGTAGT	CAACMGGATTAGATACCCKG	ACGGGCGGTGTGTRC	Plant_141	0.1TSB
AtIRL8P01D11	AACGCACGCTAGTACGAGTCGTCGAGTCAGACAGTATATA	CAACMGGATTAGATACCCKG	ACGGGCGGTGTGTRC	Plant_141	0.1TSB
AtIRL8P01D12	AACGCACGCTAGTACGAGTCGTCGAGTCAGACGCGATCGA	CAACMGGATTAGATACCCKG	ACGGGCGGTGTGTRC	Plant_141	0.1TSB
AtIRL8P01E01	AACGCACGCTAGTACGAGTCGTCGAGTCAGACTAGCAGTA	CAACMGGATTAGATACCCKG	ACGGGCGGTGTGTRC	Plant_141	0.1TSB
AtIRL8P01E02	AACGCACGCTAGTACGAGTCGTCGAGTCAGAGCTCACGTA	CAACMGGATTAGATACCCKG	ACGGGCGGTGTGTRC	Plant_141	0.1TSB
AtIRL8P01E03	AACGCACGCTAGTACGAGTCGTCGAGTCAGAGTATACATA	CAACMGGATTAGATACCCKG	ACGGGCGGTGTGTRC	Plant_141	0.1TSB
AtIRL8P01E04	AACGCACGCTAGTACGAGTCGTCGAGTCAGAGTCGAGAGA	CAACMGGATTAGATACCCKG	ACGGGCGGTGTGTRC	Plant_141	0.1TSB
AtIRL8P01E05	AACGCACGCTAGTACGAGTCGTCGAGTCAGAGTGCTACGA	CAACMGGATTAGATACCCKG	ACGGGCGGTGTGTRC	Plant_141	0.1TSB
AtIRL8P01E06	AACGCACGCTAGTACGAGTCGTCGAGTCAGCGATCGTATA	CAACMGGATTAGATACCCKG	ACGGGCGGTGTGTRC	Plant_141	0.1TSB
AtIRL8P01E07	AACGCACGCTAGTACGAGTCGTCGAGTCAGCGCAGTACGA	CAACMGGATTAGATACCCKG	ACGGGCGGTGTGTRC	Plant_141	0.1TSB
AtIRL8P01E08	AACGCACGCTAGTACGAGTCGTCGAGTCAGCGCGTATACA	CAACMGGATTAGATACCCKG	ACGGGCGGTGTGTRC	Plant_141	0.1TSB
AtIRL8P01E09	AACGCACGCTAGTACGAGTCGTCGAGTCAGCGTACAGTCA	CAACMGGATTAGATACCCKG	ACGGGCGGTGTGTRC	Plant_141	0.1TSB
AtIRL8P01E10	AACGCACGCTAGTACGAGTCGTCGAGTCAGCGTACTCAGA	CAACMGGATTAGATACCCKG	ACGGGCGGTGTGTRC	Plant_141	0.1TSB
AtIRL8P01E11	AACGCACGCTAGTACGAGTCGTCGAGTCAGCTACGCTCTA	CAACMGGATTAGATACCCKG	ACGGGCGGTGTGTRC	Plant_141	0.1TSB
AtIRL8P01E12	AACGCACGCTAGTACGAGTCGTCGAGTCAGCTATAGCGTA	CAACMGGATTAGATACCCKG	ACGGGCGGTGTGTRC	Plant_141	0.1TSB
AtIRL8P01F01	AACGCACGCTAGTACGAGTCGTCGAGTCAGTACGTCATCA	CAACMGGATTAGATACCCKG	ACGGGCGGTGTGTRC	Plant_141	0.1TSB
AtIRL8P01F02	AACGCACGCTAGTACGAGTCGTCGAGTCAGTAGTCGCATA	CAACMGGATTAGATACCCKG	ACGGGCGGTGTGTRC	Plant_141	0.1TSB
AtIRL8P01F03	AACGCACGCTAGTACGAGTCGTCGAGTCAGTATATATACA	CAACMGGATTAGATACCCKG	ACGGGCGGTGTGTRC	Plant_141	0.1TSB
AtIRL8P01F04	AACGCACGCTAGTACGAGTCGTCGAGTCAGTATGCTAGTA	CAACMGGATTAGATACCCKG	ACGGGCGGTGTGTRC	Plant_141	0.1TSB
AtIRL8P01F05	AACGCACGCTAGTACGAGTCGTCGAGTCAGTCACGCGAGA	CAACMGGATTAGATACCCKG	ACGGGCGGTGTGTRC	Plant_141	0.1TSB
AtIRL8P01F06	AACGCACGCTAGTACGAGTCGTCGAGTCAGTCGATAGTGA	CAACMGGATTAGATACCCKG	ACGGGCGGTGTGTRC	Plant_141	0.1TSB
AtIRL8P01F07	AACGCACGCTAGTACGAGTCGTCGAGTCAGTCGCTGCGTA	CAACMGGATTAGATACCCKG	ACGGGCGGTGTGTRC	Plant_141	0.1TSB
AtIRL8P01F08	AACGCACGCTAGTACGAGTCGTCGAGTCAGTCTGACGTCA	CAACMGGATTAGATACCCKG	ACGGGCGGTGTGTRC	Plant_141	0.1TSB
AtIRL8P01F09	AACGCACGCTAGTACGAGTCGTCGAGTCAGTGAGTCAGTA	CAACMGGATTAGATACCCKG	ACGGGCGGTGTGTRC	Plant_141	0.1TSB
AtIRL8P01F10	AACGCACGCTAGTACGAGTCGTCGAGTCAGTGTAGTGTGA	CAACMGGATTAGATACCCKG	ACGGGCGGTGTGTRC	Plant_141	0.1TSB
AtIRL8P01F11	AACGCACGCTAGTACGAGTCGTCGAGTCAGTGTCACACGA	CAACMGGATTAGATACCCKG	ACGGGCGGTGTGTRC	Plant_141	0.1TSB
AtIRL8P01F12	AACGCACGCTAGTACGAGTCGTCGAGTCAGTGTCGTCGCA	CAACMGGATTAGATACCCKG	ACGGGCGGTGTGTRC	Plant_141	0.1TSB
AtIRL8P01G01	AACGCACGCTAGTACGAGTCGTCGAGTCAGACACATACGC	CAACMGGATTAGATACCCKG	ACGGGCGGTGTGTRC	Plant_141	0.1TSB
AtIRL8P01G02	AACGCACGCTAGTACGAGTCGTCGAGTCAGACAGTCGTGC	CAACMGGATTAGATACCCKG	ACGGGCGGTGTGTRC	Plant_141	0.1TSB
AtIRL8P01G03	AACGCACGCTAGTACGAGTCGTCGAGTCAGACATGACGAC	CAACMGGATTAGATACCCKG	ACGGGCGGTGTGTRC	Plant_141	0.1TSB
AtIRL8P01G04	AACGCACGCTAGTACGAGTCGTCGAGTCAGACGACAGCTC	CAACMGGATTAGATACCCKG	ACGGGCGGTGTGTRC	Plant_141	0.1TSB
AtIRL8P01G05	AACGCACGCTAGTACGAGTCGTCGAGTCAGACGTCTCATC	CAACMGGATTAGATACCCKG	ACGGGCGGTGTGTRC	Plant_141	0.1TSB
AtIRL8P01G06	AACGCACGCTAGTACGAGTCGTCGAGTCAGACTCATCTAC	CAACMGGATTAGATACCCKG	ACGGGCGGTGTGTRC	Plant_141	0.1TSB
AtIRL8P01G07	AACGCACGCTAGTACGAGTCGTCGAGTCAGACTCGCGCAC	CAACMGGATTAGATACCCKG	ACGGGCGGTGTGTRC	Plant_141	0.1TSB
AtIRL8P01G08	AACGCACGCTAGTACGAGTCGTCGAGTCAGAGAGCGTCAC	CAACMGGATTAGATACCCKG	ACGGGCGGTGTGTRC	Plant_141	0.1TSB
AtIRL8P01G09	AACGCACGCTAGTACGAGTCGTCGAGTCAGAGCGACTAGC	CAACMGGATTAGATACCCKG	ACGGGCGGTGTGTRC	Plant_141	0.1TSB
AtIRL8P01G10	AACGCACGCTAGTACGAGTCGTCGAGTCAGAGTAGTGATC	CAACMGGATTAGATACCCKG	ACGGGCGGTGTGTRC	Plant_141	0.1TSB
AtIRL8P01G11	AACGCACGCTAGTACGAGTCGTCGAGTCAGAGTGACACAC	CAACMGGATTAGATACCCKG	ACGGGCGGTGTGTRC	Plant_141	0.1TSB
AtIRL8P01G12	AACGCACGCTAGTACGAGTCGTCGAGTCAGAGTGTATGTC	CAACMGGATTAGATACCCKG	ACGGGCGGTGTGTRC	Plant_141	0.1TSB
AtIRL8P01H01	AACGCACGCTAGTACGAGTCGTCGAGTCAGATAGATAGAC	CAACMGGATTAGATACCCKG	ACGGGCGGTGTGTRC	Plant_141	0.1TSB
AtIRL8P01H02	AACGCACGCTAGTACGAGTCGTCGAGTCAGATATAGTCGC	CAACMGGATTAGATACCCKG	ACGGGCGGTGTGTRC	Plant_141	0.1TSB
AtIRL8P01H03	AACGCACGCTAGTACGAGTCGTCGAGTCAGATCTACTGAC	CAACMGGATTAGATACCCKG	ACGGGCGGTGTGTRC	Plant_141	0.1TSB
AtIRL8P01H04	AACGCACGCTAGTACGAGTCGTCGAGTCAGCACGTAGATC	CAACMGGATTAGATACCCKG	ACGGGCGGTGTGTRC	Plant_141	0.1TSB
AtIRL8P01H05	AACGCACGCTAGTACGAGTCGTCGAGTCAGCACGTCTCGC	CAACMGGATTAGATACCCKG	ACGGGCGGTGTGTRC	Plant_141	0.1TSB
AtIRL8P01H06	AACGCACGCTAGTACGAGTCGTCGAGTCAGCATACTCTAC	CAACMGGATTAGATACCCKG	ACGGGCGGTGTGTRC	Plant_141	0.1TSB
AtIRL8P01H07	AACGCACGCTAGTACGAGTCGTCGAGTCAGCGACACTATC	CAACMGGATTAGATACCCKG	ACGGGCGGTGTGTRC	Plant_141	0.1TSB
AtIRL8P01H08	AACGCACGCTAGTACGAGTCGTCGAGTCAGCGAGACGCGC	CAACMGGATTAGATACCCKG	ACGGGCGGTGTGTRC	Plant_141	0.1TSB
AtIRL8P01H09	AACGCACGCTAGTACGAGTCGTCGAGTCAGCGTATGCGAC	CAACMGGATTAGATACCCKG	ACGGGCGGTGTGTRC	Plant_141	0.1TSB
AtIRL8P01H10	AACGCACGCTAGTACGAGTCGTCGAGTCAGCGTCGATCTC	CAACMGGATTAGATACCCKG	ACGGGCGGTGTGTRC	Plant_141	0.1TSB
AtIRL8P01H11	AACGCACGCTAGTACGAGTCGTCGAGTCAGCTACGACTGC	CAACMGGATTAGATACCCKG	ACGGGCGGTGTGTRC	Plant_141	0.1TSB
AtIRL8P01H12	AACGCACGCTAGTACGAGTCGTCGAGTCAGCTAGTCACTC	CAACMGGATTAGATACCCKG	ACGGGCGGTGTGTRC	Plant_141	0.1TSB
AtIRL8P02A01	AACTCGTCGATGTACGAGTCGTCGAGTCAGACGCTCGACA	CAACMGGATTAGATACCCKG	ACGGGCGGTGTGTRC	Plant_141	0.1TSB
AtIRL8P02A02	AACTCGTCGATGTACGAGTCGTCGAGTCAGAGACGCACTC	CAACMGGATTAGATACCCKG	ACGGGCGGTGTGTRC	Plant_141	0.1TSB
AtIRL8P02A03	AACTCGTCGATGTACGAGTCGTCGAGTCAGAGCACTGTAG	CAACMGGATTAGATACCCKG	ACGGGCGGTGTGTRC	Plant_141	0.1TSB
AtIRL8P02A04	AACTCGTCGATGTACGAGTCGTCGAGTCAGATCAGACACG	CAACMGGATTAGATACCCKG	ACGGGCGGTGTGTRC	Plant_141	0.1TSB
AtIRL8P02A05	AACTCGTCGATGTACGAGTCGTCGAGTCAGATATCGCGAG	CAACMGGATTAGATACCCKG	ACGGGCGGTGTGTRC	Plant_141	0.1TSB
AtIRL8P02A06	AACTCGTCGATGTACGAGTCGTCGAGTCAGCGTGTCTCTA	CAACMGGATTAGATACCCKG	ACGGGCGGTGTGTRC	Plant_141	0.1TSB
AtIRL8P02A07	AACTCGTCGATGTACGAGTCGTCGAGTCAGCTCGCGTGTC	CAACMGGATTAGATACCCKG	ACGGGCGGTGTGTRC	Plant_141	0.1TSB
AtIRL8P02A08	AACTCGTCGATGTACGAGTCGTCGAGTCAGTAGTATCAGC	CAACMGGATTAGATACCCKG	ACGGGCGGTGTGTRC	Plant_141	0.1TSB
AtIRL8P02A09	AACTCGTCGATGTACGAGTCGTCGAGTCAGTCTCTATGCG	CAACMGGATTAGATACCCKG	ACGGGCGGTGTGTRC	Plant_141	0.1TSB
AtIRL8P02A10	AACTCGTCGATGTACGAGTCGTCGAGTCAGTGATACGTCT	CAACMGGATTAGATACCCKG	ACGGGCGGTGTGTRC	Plant_141	0.1TSB
AtIRL8P02A11	AACTCGTCGATGTACGAGTCGTCGAGTCAGTACTGAGCTA	CAACMGGATTAGATACCCKG	ACGGGCGGTGTGTRC	Plant_141	0.1TSB
AtIRL8P02A12	AACTCGTCGATGTACGAGTCGTCGAGTCAGCATAGTAGTG	CAACMGGATTAGATACCCKG	ACGGGCGGTGTGTRC	Plant_141	0.1TSB
AtIRL8P02B01	AACTCGTCGATGTACGAGTCGTCGAGTCAGCGAGAGATAC	CAACMGGATTAGATACCCKG	ACGGGCGGTGTGTRC	Plant_141	0.1TSB
AtIRL8P02B02	AACTCGTCGATGTACGAGTCGTCGAGTCAGATACGACGTA	CAACMGGATTAGATACCCKG	ACGGGCGGTGTGTRC	Plant_141	0.1TSB
AtIRL8P02B03	AACTCGTCGATGTACGAGTCGTCGAGTCAGTCACGTACTA	CAACMGGATTAGATACCCKG	ACGGGCGGTGTGTRC	Plant_141	0.1TSB
AtIRL8P02B04	AACTCGTCGATGTACGAGTCGTCGAGTCAGCGTCTAGTAC	CAACMGGATTAGATACCCKG	ACGGGCGGTGTGTRC	Plant_141	0.1TSB
AtIRL8P02B05	AACTCGTCGATGTACGAGTCGTCGAGTCAGTCTACGTAGC	CAACMGGATTAGATACCCKG	ACGGGCGGTGTGTRC	Plant_141	0.1TSB
AtIRL8P02B06	AACTCGTCGATGTACGAGTCGTCGAGTCAGTGTACTACTC	CAACMGGATTAGATACCCKG	ACGGGCGGTGTGTRC	Plant_141	0.1TSB
AtIRL8P02B07	AACTCGTCGATGTACGAGTCGTCGAGTCAGACGACTACAG	CAACMGGATTAGATACCCKG	ACGGGCGGTGTGTRC	Plant_141	0.1TSB
AtIRL8P02B08	AACTCGTCGATGTACGAGTCGTCGAGTCAGCGTAGACTAG	CAACMGGATTAGATACCCKG	ACGGGCGGTGTGTRC	Plant_141	0.1TSB
AtIRL8P02B09	AACTCGTCGATGTACGAGTCGTCGAGTCAGTACGAGTATG	CAACMGGATTAGATACCCKG	ACGGGCGGTGTGTRC	Plant_141	0.1TSB
AtIRL8P02B10	AACTCGTCGATGTACGAGTCGTCGAGTCAGTACTCTCGTG	CAACMGGATTAGATACCCKG	ACGGGCGGTGTGTRC	Plant_141	0.1TSB
AtIRL8P02B11	AACTCGTCGATGTACGAGTCGTCGAGTCAGTAGAGACGAG	CAACMGGATTAGATACCCKG	ACGGGCGGTGTGTRC	Plant_141	0.1TSB
AtIRL8P02B12	AACTCGTCGATGTACGAGTCGTCGAGTCAGTCGTCGCTCG	CAACMGGATTAGATACCCKG	ACGGGCGGTGTGTRC	Plant_141	0.1TSB
AtIRL8P02C01	AACTCGTCGATGTACGAGTCGTCGAGTCAGACATACGCGT	CAACMGGATTAGATACCCKG	ACGGGCGGTGTGTRC	Plant_141	0.1TSB
AtIRL8P02C02	AACTCGTCGATGTACGAGTCGTCGAGTCAGACGCGAGTAT	CAACMGGATTAGATACCCKG	ACGGGCGGTGTGTRC	Plant_141	0.1TSB
AtIRL8P02C03	AACTCGTCGATGTACGAGTCGTCGAGTCAGACTACTATGT	CAACMGGATTAGATACCCKG	ACGGGCGGTGTGTRC	Plant_141	0.1TSB
AtIRL8P02C04	AACTCGTCGATGTACGAGTCGTCGAGTCAGACTGTACAGT	CAACMGGATTAGATACCCKG	ACGGGCGGTGTGTRC	Plant_141	0.1TSB
AtIRL8P02C05	AACTCGTCGATGTACGAGTCGTCGAGTCAGAGACTATACT	CAACMGGATTAGATACCCKG	ACGGGCGGTGTGTRC	Plant_141	0.1TSB
AtIRL8P02C06	AACTCGTCGATGTACGAGTCGTCGAGTCAGAGCGTCGTCT	CAACMGGATTAGATACCCKG	ACGGGCGGTGTGTRC	Plant_141	0.1TSB
AtIRL8P02C07	AACTCGTCGATGTACGAGTCGTCGAGTCAGAGTACGCTAT	CAACMGGATTAGATACCCKG	ACGGGCGGTGTGTRC	Plant_141	0.1TSB
AtIRL8P02C08	AACTCGTCGATGTACGAGTCGTCGAGTCAGATAGAGTACT	CAACMGGATTAGATACCCKG	ACGGGCGGTGTGTRC	Plant_141	0.1TSB
AtIRL8P02C09	AACTCGTCGATGTACGAGTCGTCGAGTCAGCACGCTACGT	CAACMGGATTAGATACCCKG	ACGGGCGGTGTGTRC	Plant_141	0.1TSB
AtIRL8P02C10	AACTCGTCGATGTACGAGTCGTCGAGTCAGCAGTAGACGT	CAACMGGATTAGATACCCKG	ACGGGCGGTGTGTRC	Plant_141	0.1TSB
AtIRL8P02C11	AACTCGTCGATGTACGAGTCGTCGAGTCAGCGACGTGACT	CAACMGGATTAGATACCCKG	ACGGGCGGTGTGTRC	Plant_141	0.1TSB
AtIRL8P02C12	AACTCGTCGATGTACGAGTCGTCGAGTCAGTACACACACT	CAACMGGATTAGATACCCKG	ACGGGCGGTGTGTRC	Plant_141	0.1TSB
AtIRL8P02D01	AACTCGTCGATGTACGAGTCGTCGAGTCAGTACACGTGAT	CAACMGGATTAGATACCCKG	ACGGGCGGTGTGTRC	Plant_141	0.1TSB
AtIRL8P02D02	AACTCGTCGATGTACGAGTCGTCGAGTCAGTACAGATCGT	CAACMGGATTAGATACCCKG	ACGGGCGGTGTGTRC	Plant_141	0.1TSB
AtIRL8P02D03	AACTCGTCGATGTACGAGTCGTCGAGTCAGTACGCTGTCT	CAACMGGATTAGATACCCKG	ACGGGCGGTGTGTRC	Plant_141	0.1TSB
AtIRL8P02D04	AACTCGTCGATGTACGAGTCGTCGAGTCAGTAGTGTAGAT	CAACMGGATTAGATACCCKG	ACGGGCGGTGTGTRC	Plant_141	0.1TSB
AtIRL8P02D05	AACTCGTCGATGTACGAGTCGTCGAGTCAGTCGATCACGT	CAACMGGATTAGATACCCKG	ACGGGCGGTGTGTRC	Plant_141	0.1TSB
AtIRL8P02D06	AACTCGTCGATGTACGAGTCGTCGAGTCAGTCGCACTAGT	CAACMGGATTAGATACCCKG	ACGGGCGGTGTGTRC	Plant_141	0.1TSB
AtIRL8P02D07	AACTCGTCGATGTACGAGTCGTCGAGTCAGTCTAGCGACT	CAACMGGATTAGATACCCKG	ACGGGCGGTGTGTRC	Plant_141	0.1TSB
AtIRL8P02D08	AACTCGTCGATGTACGAGTCGTCGAGTCAGTCTATACTAT	CAACMGGATTAGATACCCKG	ACGGGCGGTGTGTRC	Plant_141	0.1TSB
AtIRL8P02D09	AACTCGTCGATGTACGAGTCGTCGAGTCAGTGACGTATGT	CAACMGGATTAGATACCCKG	ACGGGCGGTGTGTRC	Plant_141	0.1TSB
AtIRL8P02D10	AACTCGTCGATGTACGAGTCGTCGAGTCAGTGTGAGTAGT	CAACMGGATTAGATACCCKG	ACGGGCGGTGTGTRC	Plant_141	0.1TSB
AtIRL8P02D11	AACTCGTCGATGTACGAGTCGTCGAGTCAGACAGTATATA	CAACMGGATTAGATACCCKG	ACGGGCGGTGTGTRC	Plant_141	0.1TSB
AtIRL8P02D12	AACTCGTCGATGTACGAGTCGTCGAGTCAGACGCGATCGA	CAACMGGATTAGATACCCKG	ACGGGCGGTGTGTRC	Plant_141	0.1TSB
AtIRL8P02E01	AACTCGTCGATGTACGAGTCGTCGAGTCAGACTAGCAGTA	CAACMGGATTAGATACCCKG	ACGGGCGGTGTGTRC	Plant_141	0.1TSB
AtIRL8P02E02	AACTCGTCGATGTACGAGTCGTCGAGTCAGAGCTCACGTA	CAACMGGATTAGATACCCKG	ACGGGCGGTGTGTRC	Plant_141	0.1TSB
AtIRL8P02E03	AACTCGTCGATGTACGAGTCGTCGAGTCAGAGTATACATA	CAACMGGATTAGATACCCKG	ACGGGCGGTGTGTRC	Plant_141	0.1TSB
AtIRL8P02E04	AACTCGTCGATGTACGAGTCGTCGAGTCAGAGTCGAGAGA	CAACMGGATTAGATACCCKG	ACGGGCGGTGTGTRC	Plant_141	0.1TSB
AtIRL8P02E05	AACTCGTCGATGTACGAGTCGTCGAGTCAGAGTGCTACGA	CAACMGGATTAGATACCCKG	ACGGGCGGTGTGTRC	Plant_141	0.1TSB
AtIRL8P02E06	AACTCGTCGATGTACGAGTCGTCGAGTCAGCGATCGTATA	CAACMGGATTAGATACCCKG	ACGGGCGGTGTGTRC	Plant_141	0.1TSB
AtIRL8P02E07	AACTCGTCGATGTACGAGTCGTCGAGTCAGCGCAGTACGA	CAACMGGATTAGATACCCKG	ACGGGCGGTGTGTRC	Plant_141	0.1TSB
AtIRL8P02E08	AACTCGTCGATGTACGAGTCGTCGAGTCAGCGCGTATACA	CAACMGGATTAGATACCCKG	ACGGGCGGTGTGTRC	Plant_141	0.1TSB
AtIRL8P02E09	AACTCGTCGATGTACGAGTCGTCGAGTCAGCGTACAGTCA	CAACMGGATTAGATACCCKG	ACGGGCGGTGTGTRC	Plant_141	0.1TSB
AtIRL8P02E10	AACTCGTCGATGTACGAGTCGTCGAGTCAGCGTACTCAGA	CAACMGGATTAGATACCCKG	ACGGGCGGTGTGTRC	Plant_141	0.1TSB
AtIRL8P02E11	AACTCGTCGATGTACGAGTCGTCGAGTCAGCTACGCTCTA	CAACMGGATTAGATACCCKG	ACGGGCGGTGTGTRC	Plant_141	0.1TSB
AtIRL8P02E12	AACTCGTCGATGTACGAGTCGTCGAGTCAGCTATAGCGTA	CAACMGGATTAGATACCCKG	ACGGGCGGTGTGTRC	Plant_141	0.1TSB
AtIRL8P02F01	AACTCGTCGATGTACGAGTCGTCGAGTCAGTACGTCATCA	CAACMGGATTAGATACCCKG	ACGGGCGGTGTGTRC	Plant_141	0.1TSB
AtIRL8P02F02	AACTCGTCGATGTACGAGTCGTCGAGTCAGTAGTCGCATA	CAACMGGATTAGATACCCKG	ACGGGCGGTGTGTRC	Plant_141	0.1TSB
AtIRL8P02F03	AACTCGTCGATGTACGAGTCGTCGAGTCAGTATATATACA	CAACMGGATTAGATACCCKG	ACGGGCGGTGTGTRC	Plant_141	0.1TSB
AtIRL8P02F04	AACTCGTCGATGTACGAGTCGTCGAGTCAGTATGCTAGTA	CAACMGGATTAGATACCCKG	ACGGGCGGTGTGTRC	Plant_141	0.1TSB
AtIRL8P02F05	AACTCGTCGATGTACGAGTCGTCGAGTCAGTCACGCGAGA	CAACMGGATTAGATACCCKG	ACGGGCGGTGTGTRC	Plant_141	0.1TSB
AtIRL8P02F06	AACTCGTCGATGTACGAGTCGTCGAGTCAGTCGATAGTGA	CAACMGGATTAGATACCCKG	ACGGGCGGTGTGTRC	Plant_141	0.1TSB
AtIRL8P02F07	AACTCGTCGATGTACGAGTCGTCGAGTCAGTCGCTGCGTA	CAACMGGATTAGATACCCKG	ACGGGCGGTGTGTRC	Plant_141	0.1TSB
AtIRL8P02F08	AACTCGTCGATGTACGAGTCGTCGAGTCAGTCTGACGTCA	CAACMGGATTAGATACCCKG	ACGGGCGGTGTGTRC	Plant_141	0.1TSB
AtIRL8P02F09	AACTCGTCGATGTACGAGTCGTCGAGTCAGTGAGTCAGTA	CAACMGGATTAGATACCCKG	ACGGGCGGTGTGTRC	Plant_141	0.1TSB
AtIRL8P02F10	AACTCGTCGATGTACGAGTCGTCGAGTCAGTGTAGTGTGA	CAACMGGATTAGATACCCKG	ACGGGCGGTGTGTRC	Plant_141	0.1TSB
AtIRL8P02F11	AACTCGTCGATGTACGAGTCGTCGAGTCAGTGTCACACGA	CAACMGGATTAGATACCCKG	ACGGGCGGTGTGTRC	Plant_141	0.1TSB
AtIRL8P02F12	AACTCGTCGATGTACGAGTCGTCGAGTCAGTGTCGTCGCA	CAACMGGATTAGATACCCKG	ACGGGCGGTGTGTRC	Plant_141	0.1TSB
AtIRL8P02G01	AACTCGTCGATGTACGAGTCGTCGAGTCAGACACATACGC	CAACMGGATTAGATACCCKG	ACGGGCGGTGTGTRC	Plant_141	0.1TSB
AtIRL8P02G02	AACTCGTCGATGTACGAGTCGTCGAGTCAGACAGTCGTGC	CAACMGGATTAGATACCCKG	ACGGGCGGTGTGTRC	Plant_141	0.1TSB
AtIRL8P02G03	AACTCGTCGATGTACGAGTCGTCGAGTCAGACATGACGAC	CAACMGGATTAGATACCCKG	ACGGGCGGTGTGTRC	Plant_141	0.1TSB
AtIRL8P02G04	AACTCGTCGATGTACGAGTCGTCGAGTCAGACGACAGCTC	CAACMGGATTAGATACCCKG	ACGGGCGGTGTGTRC	Plant_141	0.1TSB
AtIRL8P02G05	AACTCGTCGATGTACGAGTCGTCGAGTCAGACGTCTCATC	CAACMGGATTAGATACCCKG	ACGGGCGGTGTGTRC	Plant_141	0.1TSB
AtIRL8P02G06	AACTCGTCGATGTACGAGTCGTCGAGTCAGACTCATCTAC	CAACMGGATTAGATACCCKG	ACGGGCGGTGTGTRC	Plant_141	0.1TSB
AtIRL8P02G07	AACTCGTCGATGTACGAGTCGTCGAGTCAGACTCGCGCAC	CAACMGGATTAGATACCCKG	ACGGGCGGTGTGTRC	Plant_141	0.1TSB
AtIRL8P02G08	AACTCGTCGATGTACGAGTCGTCGAGTCAGAGAGCGTCAC	CAACMGGATTAGATACCCKG	ACGGGCGGTGTGTRC	Plant_141	0.1TSB
AtIRL8P02G09	AACTCGTCGATGTACGAGTCGTCGAGTCAGAGCGACTAGC	CAACMGGATTAGATACCCKG	ACGGGCGGTGTGTRC	Plant_141	0.1TSB
AtIRL8P02G10	AACTCGTCGATGTACGAGTCGTCGAGTCAGAGTAGTGATC	CAACMGGATTAGATACCCKG	ACGGGCGGTGTGTRC	Plant_141	0.1TSB
AtIRL8P02G11	AACTCGTCGATGTACGAGTCGTCGAGTCAGAGTGACACAC	CAACMGGATTAGATACCCKG	ACGGGCGGTGTGTRC	Plant_141	0.1TSB
AtIRL8P02G12	AACTCGTCGATGTACGAGTCGTCGAGTCAGAGTGTATGTC	CAACMGGATTAGATACCCKG	ACGGGCGGTGTGTRC	Plant_141	0.1TSB
AtIRL8P02H01	AACTCGTCGATGTACGAGTCGTCGAGTCAGATAGATAGAC	CAACMGGATTAGATACCCKG	ACGGGCGGTGTGTRC	Plant_141	0.1TSB
AtIRL8P02H02	AACTCGTCGATGTACGAGTCGTCGAGTCAGATATAGTCGC	CAACMGGATTAGATACCCKG	ACGGGCGGTGTGTRC	Plant_141	0.1TSB
AtIRL8P02H03	AACTCGTCGATGTACGAGTCGTCGAGTCAGATCTACTGAC	CAACMGGATTAGATACCCKG	ACGGGCGGTGTGTRC	Plant_141	0.1TSB
AtIRL8P02H04	AACTCGTCGATGTACGAGTCGTCGAGTCAGCACGTAGATC	CAACMGGATTAGATACCCKG	ACGGGCGGTGTGTRC	Plant_141	0.1TSB
AtIRL8P02H05	AACTCGTCGATGTACGAGTCGTCGAGTCAGCACGTCTCGC	CAACMGGATTAGATACCCKG	ACGGGCGGTGTGTRC	Plant_141	0.1TSB
AtIRL8P02H06	AACTCGTCGATGTACGAGTCGTCGAGTCAGCATACTCTAC	CAACMGGATTAGATACCCKG	ACGGGCGGTGTGTRC	Plant_141	0.1TSB
AtIRL8P02H07	AACTCGTCGATGTACGAGTCGTCGAGTCAGCGACACTATC	CAACMGGATTAGATACCCKG	ACGGGCGGTGTGTRC	Plant_141	0.1TSB
AtIRL8P02H08	AACTCGTCGATGTACGAGTCGTCGAGTCAGCGAGACGCGC	CAACMGGATTAGATACCCKG	ACGGGCGGTGTGTRC	Plant_141	0.1TSB
AtIRL8P02H09	AACTCGTCGATGTACGAGTCGTCGAGTCAGCGTATGCGAC	CAACMGGATTAGATACCCKG	ACGGGCGGTGTGTRC	Plant_141	0.1TSB
AtIRL8P02H10	AACTCGTCGATGTACGAGTCGTCGAGTCAGCGTCGATCTC	CAACMGGATTAGATACCCKG	ACGGGCGGTGTGTRC	Plant_141	0.1TSB
AtIRL8P02H11	AACTCGTCGATGTACGAGTCGTCGAGTCAGCTACGACTGC	CAACMGGATTAGATACCCKG	ACGGGCGGTGTGTRC	Plant_141	0.1TSB
AtIRL8P02H12	AACTCGTCGATGTACGAGTCGTCGAGTCAGCTAGTCACTC	CAACMGGATTAGATACCCKG	ACGGGCGGTGTGTRC	Plant_141	0.1TSB
AtIRL8P03A01	AACTGTGCGTACTACGAGTCGTCGAGTCAGACGCTCGACA	CAACMGGATTAGATACCCKG	ACGGGCGGTGTGTRC	Plant_141	0.1TSB
AtIRL8P03A02	AACTGTGCGTACTACGAGTCGTCGAGTCAGAGACGCACTC	CAACMGGATTAGATACCCKG	ACGGGCGGTGTGTRC	Plant_141	0.1TSB
AtIRL8P03A03	AACTGTGCGTACTACGAGTCGTCGAGTCAGAGCACTGTAG	CAACMGGATTAGATACCCKG	ACGGGCGGTGTGTRC	Plant_141	0.1TSB
AtIRL8P03A04	AACTGTGCGTACTACGAGTCGTCGAGTCAGATCAGACACG	CAACMGGATTAGATACCCKG	ACGGGCGGTGTGTRC	Plant_141	0.1TSB
AtIRL8P03A05	AACTGTGCGTACTACGAGTCGTCGAGTCAGATATCGCGAG	CAACMGGATTAGATACCCKG	ACGGGCGGTGTGTRC	Plant_141	0.1TSB
AtIRL8P03A06	AACTGTGCGTACTACGAGTCGTCGAGTCAGCGTGTCTCTA	CAACMGGATTAGATACCCKG	ACGGGCGGTGTGTRC	Plant_141	0.1TSB
AtIRL8P03A07	AACTGTGCGTACTACGAGTCGTCGAGTCAGCTCGCGTGTC	CAACMGGATTAGATACCCKG	ACGGGCGGTGTGTRC	Plant_141	0.1TSB
AtIRL8P03A08	AACTGTGCGTACTACGAGTCGTCGAGTCAGTAGTATCAGC	CAACMGGATTAGATACCCKG	ACGGGCGGTGTGTRC	Plant_141	0.1TSB
AtIRL8P03A09	AACTGTGCGTACTACGAGTCGTCGAGTCAGTCTCTATGCG	CAACMGGATTAGATACCCKG	ACGGGCGGTGTGTRC	Plant_141	0.1TSB
AtIRL8P03A10	AACTGTGCGTACTACGAGTCGTCGAGTCAGTGATACGTCT	CAACMGGATTAGATACCCKG	ACGGGCGGTGTGTRC	Plant_141	0.1TSB
AtIRL8P03A11	AACTGTGCGTACTACGAGTCGTCGAGTCAGTACTGAGCTA	CAACMGGATTAGATACCCKG	ACGGGCGGTGTGTRC	Plant_141	0.1TSB
AtIRL8P03A12	AACTGTGCGTACTACGAGTCGTCGAGTCAGCATAGTAGTG	CAACMGGATTAGATACCCKG	ACGGGCGGTGTGTRC	Plant_141	0.1TSB
AtIRL8P03B01	AACTGTGCGTACTACGAGTCGTCGAGTCAGCGAGAGATAC	CAACMGGATTAGATACCCKG	ACGGGCGGTGTGTRC	Plant_141	0.1TSB
AtIRL8P03B02	AACTGTGCGTACTACGAGTCGTCGAGTCAGATACGACGTA	CAACMGGATTAGATACCCKG	ACGGGCGGTGTGTRC	Plant_141	0.1TSB
AtIRL8P03B03	AACTGTGCGTACTACGAGTCGTCGAGTCAGTCACGTACTA	CAACMGGATTAGATACCCKG	ACGGGCGGTGTGTRC	Plant_141	0.1TSB
AtIRL8P03B04	AACTGTGCGTACTACGAGTCGTCGAGTCAGCGTCTAGTAC	CAACMGGATTAGATACCCKG	ACGGGCGGTGTGTRC	Plant_141	0.1TSB
AtIRL8P03B05	AACTGTGCGTACTACGAGTCGTCGAGTCAGTCTACGTAGC	CAACMGGATTAGATACCCKG	ACGGGCGGTGTGTRC	Plant_141	0.1TSB
AtIRL8P03B06	AACTGTGCGTACTACGAGTCGTCGAGTCAGTGTACTACTC	CAACMGGATTAGATACCCKG	ACGGGCGGTGTGTRC	Plant_141	0.1TSB
AtIRL8P03B07	AACTGTGCGTACTACGAGTCGTCGAGTCAGACGACTACAG	CAACMGGATTAGATACCCKG	ACGGGCGGTGTGTRC	Plant_141	0.1TSB
AtIRL8P03B08	AACTGTGCGTACTACGAGTCGTCGAGTCAGCGTAGACTAG	CAACMGGATTAGATACCCKG	ACGGGCGGTGTGTRC	Plant_141	0.1TSB
AtIRL8P03B09	AACTGTGCGTACTACGAGTCGTCGAGTCAGTACGAGTATG	CAACMGGATTAGATACCCKG	ACGGGCGGTGTGTRC	Plant_141	0.1TSB
AtIRL8P03B10	AACTGTGCGTACTACGAGTCGTCGAGTCAGTACTCTCGTG	CAACMGGATTAGATACCCKG	ACGGGCGGTGTGTRC	Plant_141	0.1TSB
AtIRL8P03B11	AACTGTGCGTACTACGAGTCGTCGAGTCAGTAGAGACGAG	CAACMGGATTAGATACCCKG	ACGGGCGGTGTGTRC	Plant_141	0.1TSB
AtIRL8P03B12	AACTGTGCGTACTACGAGTCGTCGAGTCAGTCGTCGCTCG	CAACMGGATTAGATACCCKG	ACGGGCGGTGTGTRC	Plant_141	0.1TSB
AtIRL8P03C01	AACTGTGCGTACTACGAGTCGTCGAGTCAGACATACGCGT	CAACMGGATTAGATACCCKG	ACGGGCGGTGTGTRC	Plant_141	0.1TSB
AtIRL8P03C02	AACTGTGCGTACTACGAGTCGTCGAGTCAGACGCGAGTAT	CAACMGGATTAGATACCCKG	ACGGGCGGTGTGTRC	Plant_141	0.1TSB
AtIRL8P03C03	AACTGTGCGTACTACGAGTCGTCGAGTCAGACTACTATGT	CAACMGGATTAGATACCCKG	ACGGGCGGTGTGTRC	Plant_141	0.1TSB
AtIRL8P03C04	AACTGTGCGTACTACGAGTCGTCGAGTCAGACTGTACAGT	CAACMGGATTAGATACCCKG	ACGGGCGGTGTGTRC	Plant_141	0.1TSB
AtIRL8P03C05	AACTGTGCGTACTACGAGTCGTCGAGTCAGAGACTATACT	CAACMGGATTAGATACCCKG	ACGGGCGGTGTGTRC	Plant_141	0.1TSB
AtIRL8P03C06	AACTGTGCGTACTACGAGTCGTCGAGTCAGAGCGTCGTCT	CAACMGGATTAGATACCCKG	ACGGGCGGTGTGTRC	Plant_141	0.1TSB
AtIRL8P03C07	AACTGTGCGTACTACGAGTCGTCGAGTCAGAGTACGCTAT	CAACMGGATTAGATACCCKG	ACGGGCGGTGTGTRC	Plant_141	0.1TSB
AtIRL8P03C08	AACTGTGCGTACTACGAGTCGTCGAGTCAGATAGAGTACT	CAACMGGATTAGATACCCKG	ACGGGCGGTGTGTRC	Plant_141	0.1TSB
AtIRL8P03C09	AACTGTGCGTACTACGAGTCGTCGAGTCAGCACGCTACGT	CAACMGGATTAGATACCCKG	ACGGGCGGTGTGTRC	Plant_141	0.1TSB
AtIRL8P03C10	AACTGTGCGTACTACGAGTCGTCGAGTCAGCAGTAGACGT	CAACMGGATTAGATACCCKG	ACGGGCGGTGTGTRC	Plant_141	0.1TSB
AtIRL8P03C11	AACTGTGCGTACTACGAGTCGTCGAGTCAGCGACGTGACT	CAACMGGATTAGATACCCKG	ACGGGCGGTGTGTRC	Plant_141	0.1TSB
AtIRL8P03C12	AACTGTGCGTACTACGAGTCGTCGAGTCAGTACACACACT	CAACMGGATTAGATACCCKG	ACGGGCGGTGTGTRC	Plant_141	0.1TSB
AtIRL8P03D01	AACTGTGCGTACTACGAGTCGTCGAGTCAGTACACGTGAT	CAACMGGATTAGATACCCKG	ACGGGCGGTGTGTRC	Plant_141	0.1TSB
AtIRL8P03D02	AACTGTGCGTACTACGAGTCGTCGAGTCAGTACAGATCGT	CAACMGGATTAGATACCCKG	ACGGGCGGTGTGTRC	Plant_141	0.1TSB
AtIRL8P03D03	AACTGTGCGTACTACGAGTCGTCGAGTCAGTACGCTGTCT	CAACMGGATTAGATACCCKG	ACGGGCGGTGTGTRC	Plant_141	0.1TSB
AtIRL8P03D04	AACTGTGCGTACTACGAGTCGTCGAGTCAGTAGTGTAGAT	CAACMGGATTAGATACCCKG	ACGGGCGGTGTGTRC	Plant_141	0.1TSB
AtIRL8P03D05	AACTGTGCGTACTACGAGTCGTCGAGTCAGTCGATCACGT	CAACMGGATTAGATACCCKG	ACGGGCGGTGTGTRC	Plant_141	0.1TSB
AtIRL8P03D06	AACTGTGCGTACTACGAGTCGTCGAGTCAGTCGCACTAGT	CAACMGGATTAGATACCCKG	ACGGGCGGTGTGTRC	Plant_141	0.1TSB
AtIRL8P03D07	AACTGTGCGTACTACGAGTCGTCGAGTCAGTCTAGCGACT	CAACMGGATTAGATACCCKG	ACGGGCGGTGTGTRC	Plant_141	0.1TSB
AtIRL8P03D08	AACTGTGCGTACTACGAGTCGTCGAGTCAGTCTATACTAT	CAACMGGATTAGATACCCKG	ACGGGCGGTGTGTRC	Plant_141	0.1TSB
AtIRL8P03D09	AACTGTGCGTACTACGAGTCGTCGAGTCAGTGACGTATGT	CAACMGGATTAGATACCCKG	ACGGGCGGTGTGTRC	Plant_141	0.1TSB
AtIRL8P03D10	AACTGTGCGTACTACGAGTCGTCGAGTCAGTGTGAGTAGT	CAACMGGATTAGATACCCKG	ACGGGCGGTGTGTRC	Plant_141	0.1TSB
AtIRL8P03D11	AACTGTGCGTACTACGAGTCGTCGAGTCAGACAGTATATA	CAACMGGATTAGATACCCKG	ACGGGCGGTGTGTRC	Plant_141	0.1TSB
AtIRL8P03D12	AACTGTGCGTACTACGAGTCGTCGAGTCAGACGCGATCGA	CAACMGGATTAGATACCCKG	ACGGGCGGTGTGTRC	Plant_141	0.1TSB
AtIRL8P03E01	AACTGTGCGTACTACGAGTCGTCGAGTCAGACTAGCAGTA	CAACMGGATTAGATACCCKG	ACGGGCGGTGTGTRC	Plant_141	0.1TSB
AtIRL8P03E02	AACTGTGCGTACTACGAGTCGTCGAGTCAGAGCTCACGTA	CAACMGGATTAGATACCCKG	ACGGGCGGTGTGTRC	Plant_141	0.1TSB
AtIRL8P03E03	AACTGTGCGTACTACGAGTCGTCGAGTCAGAGTATACATA	CAACMGGATTAGATACCCKG	ACGGGCGGTGTGTRC	Plant_141	0.1TSB
AtIRL8P03E04	AACTGTGCGTACTACGAGTCGTCGAGTCAGAGTCGAGAGA	CAACMGGATTAGATACCCKG	ACGGGCGGTGTGTRC	Plant_141	0.1TSB
AtIRL8P03E05	AACTGTGCGTACTACGAGTCGTCGAGTCAGAGTGCTACGA	CAACMGGATTAGATACCCKG	ACGGGCGGTGTGTRC	Plant_141	0.1TSB
AtIRL8P03E06	AACTGTGCGTACTACGAGTCGTCGAGTCAGCGATCGTATA	CAACMGGATTAGATACCCKG	ACGGGCGGTGTGTRC	Plant_141	0.1TSB
AtIRL8P03E07	AACTGTGCGTACTACGAGTCGTCGAGTCAGCGCAGTACGA	CAACMGGATTAGATACCCKG	ACGGGCGGTGTGTRC	Plant_141	0.1TSB
AtIRL8P03E08	AACTGTGCGTACTACGAGTCGTCGAGTCAGCGCGTATACA	CAACMGGATTAGATACCCKG	ACGGGCGGTGTGTRC	Plant_141	0.1TSB
AtIRL8P03E09	AACTGTGCGTACTACGAGTCGTCGAGTCAGCGTACAGTCA	CAACMGGATTAGATACCCKG	ACGGGCGGTGTGTRC	Plant_141	0.1TSB
AtIRL8P03E10	AACTGTGCGTACTACGAGTCGTCGAGTCAGCGTACTCAGA	CAACMGGATTAGATACCCKG	ACGGGCGGTGTGTRC	Plant_141	0.1TSB
AtIRL8P03E11	AACTGTGCGTACTACGAGTCGTCGAGTCAGCTACGCTCTA	CAACMGGATTAGATACCCKG	ACGGGCGGTGTGTRC	Plant_141	0.1TSB
AtIRL8P03E12	AACTGTGCGTACTACGAGTCGTCGAGTCAGCTATAGCGTA	CAACMGGATTAGATACCCKG	ACGGGCGGTGTGTRC	Plant_141	0.1TSB
AtIRL8P03F01	AACTGTGCGTACTACGAGTCGTCGAGTCAGTACGTCATCA	CAACMGGATTAGATACCCKG	ACGGGCGGTGTGTRC	Plant_141	0.1TSB
AtIRL8P03F02	AACTGTGCGTACTACGAGTCGTCGAGTCAGTAGTCGCATA	CAACMGGATTAGATACCCKG	ACGGGCGGTGTGTRC	Plant_141	0.1TSB
AtIRL8P03F03	AACTGTGCGTACTACGAGTCGTCGAGTCAGTATATATACA	CAACMGGATTAGATACCCKG	ACGGGCGGTGTGTRC	Plant_141	0.1TSB
AtIRL8P03F04	AACTGTGCGTACTACGAGTCGTCGAGTCAGTATGCTAGTA	CAACMGGATTAGATACCCKG	ACGGGCGGTGTGTRC	Plant_141	0.1TSB
AtIRL8P03F05	AACTGTGCGTACTACGAGTCGTCGAGTCAGTCACGCGAGA	CAACMGGATTAGATACCCKG	ACGGGCGGTGTGTRC	Plant_141	0.1TSB
AtIRL8P03F06	AACTGTGCGTACTACGAGTCGTCGAGTCAGTCGATAGTGA	CAACMGGATTAGATACCCKG	ACGGGCGGTGTGTRC	Plant_141	0.1TSB
AtIRL8P03F07	AACTGTGCGTACTACGAGTCGTCGAGTCAGTCGCTGCGTA	CAACMGGATTAGATACCCKG	ACGGGCGGTGTGTRC	Plant_141	0.1TSB
AtIRL8P03F08	AACTGTGCGTACTACGAGTCGTCGAGTCAGTCTGACGTCA	CAACMGGATTAGATACCCKG	ACGGGCGGTGTGTRC	Plant_141	0.1TSB
AtIRL8P03F09	AACTGTGCGTACTACGAGTCGTCGAGTCAGTGAGTCAGTA	CAACMGGATTAGATACCCKG	ACGGGCGGTGTGTRC	Plant_141	0.1TSB
AtIRL8P03F10	AACTGTGCGTACTACGAGTCGTCGAGTCAGTGTAGTGTGA	CAACMGGATTAGATACCCKG	ACGGGCGGTGTGTRC	Plant_141	0.1TSB
AtIRL8P03F11	AACTGTGCGTACTACGAGTCGTCGAGTCAGTGTCACACGA	CAACMGGATTAGATACCCKG	ACGGGCGGTGTGTRC	Plant_141	0.1TSB
AtIRL8P03F12	AACTGTGCGTACTACGAGTCGTCGAGTCAGTGTCGTCGCA	CAACMGGATTAGATACCCKG	ACGGGCGGTGTGTRC	Plant_141	0.1TSB
AtIRL8P03G01	AACTGTGCGTACTACGAGTCGTCGAGTCAGACACATACGC	CAACMGGATTAGATACCCKG	ACGGGCGGTGTGTRC	Plant_141	0.1TSB
AtIRL8P03G02	AACTGTGCGTACTACGAGTCGTCGAGTCAGACAGTCGTGC	CAACMGGATTAGATACCCKG	ACGGGCGGTGTGTRC	Plant_141	0.1TSB
AtIRL8P03G03	AACTGTGCGTACTACGAGTCGTCGAGTCAGACATGACGAC	CAACMGGATTAGATACCCKG	ACGGGCGGTGTGTRC	Plant_141	0.1TSB
AtIRL8P03G04	AACTGTGCGTACTACGAGTCGTCGAGTCAGACGACAGCTC	CAACMGGATTAGATACCCKG	ACGGGCGGTGTGTRC	Plant_141	0.1TSB
AtIRL8P03G05	AACTGTGCGTACTACGAGTCGTCGAGTCAGACGTCTCATC	CAACMGGATTAGATACCCKG	ACGGGCGGTGTGTRC	Plant_141	0.1TSB
AtIRL8P03G06	AACTGTGCGTACTACGAGTCGTCGAGTCAGACTCATCTAC	CAACMGGATTAGATACCCKG	ACGGGCGGTGTGTRC	Plant_141	0.1TSB
AtIRL8P03G07	AACTGTGCGTACTACGAGTCGTCGAGTCAGACTCGCGCAC	CAACMGGATTAGATACCCKG	ACGGGCGGTGTGTRC	Plant_141	0.1TSB
AtIRL8P03G08	AACTGTGCGTACTACGAGTCGTCGAGTCAGAGAGCGTCAC	CAACMGGATTAGATACCCKG	ACGGGCGGTGTGTRC	Plant_141	0.1TSB
AtIRL8P03G09	AACTGTGCGTACTACGAGTCGTCGAGTCAGAGCGACTAGC	CAACMGGATTAGATACCCKG	ACGGGCGGTGTGTRC	Plant_141	0.1TSB
AtIRL8P03G10	AACTGTGCGTACTACGAGTCGTCGAGTCAGAGTAGTGATC	CAACMGGATTAGATACCCKG	ACGGGCGGTGTGTRC	Plant_141	0.1TSB
AtIRL8P03G11	AACTGTGCGTACTACGAGTCGTCGAGTCAGAGTGACACAC	CAACMGGATTAGATACCCKG	ACGGGCGGTGTGTRC	Plant_141	0.1TSB
AtIRL8P03G12	AACTGTGCGTACTACGAGTCGTCGAGTCAGAGTGTATGTC	CAACMGGATTAGATACCCKG	ACGGGCGGTGTGTRC	Plant_141	0.1TSB
AtIRL8P03H01	AACTGTGCGTACTACGAGTCGTCGAGTCAGATAGATAGAC	CAACMGGATTAGATACCCKG	ACGGGCGGTGTGTRC	Plant_141	0.1TSB
AtIRL8P03H02	AACTGTGCGTACTACGAGTCGTCGAGTCAGATATAGTCGC	CAACMGGATTAGATACCCKG	ACGGGCGGTGTGTRC	Plant_141	0.1TSB
AtIRL8P03H03	AACTGTGCGTACTACGAGTCGTCGAGTCAGATCTACTGAC	CAACMGGATTAGATACCCKG	ACGGGCGGTGTGTRC	Plant_141	0.1TSB
AtIRL8P03H04	AACTGTGCGTACTACGAGTCGTCGAGTCAGCACGTAGATC	CAACMGGATTAGATACCCKG	ACGGGCGGTGTGTRC	Plant_141	0.1TSB
AtIRL8P03H05	AACTGTGCGTACTACGAGTCGTCGAGTCAGCACGTCTCGC	CAACMGGATTAGATACCCKG	ACGGGCGGTGTGTRC	Plant_141	0.1TSB
AtIRL8P03H06	AACTGTGCGTACTACGAGTCGTCGAGTCAGCATACTCTAC	CAACMGGATTAGATACCCKG	ACGGGCGGTGTGTRC	Plant_141	0.1TSB
AtIRL8P03H07	AACTGTGCGTACTACGAGTCGTCGAGTCAGCGACACTATC	CAACMGGATTAGATACCCKG	ACGGGCGGTGTGTRC	Plant_141	0.1TSB
AtIRL8P03H08	AACTGTGCGTACTACGAGTCGTCGAGTCAGCGAGACGCGC	CAACMGGATTAGATACCCKG	ACGGGCGGTGTGTRC	Plant_141	0.1TSB
AtIRL8P03H09	AACTGTGCGTACTACGAGTCGTCGAGTCAGCGTATGCGAC	CAACMGGATTAGATACCCKG	ACGGGCGGTGTGTRC	Plant_141	0.1TSB
AtIRL8P03H10	AACTGTGCGTACTACGAGTCGTCGAGTCAGCGTCGATCTC	CAACMGGATTAGATACCCKG	ACGGGCGGTGTGTRC	Plant_141	0.1TSB
AtIRL8P03H11	AACTGTGCGTACTACGAGTCGTCGAGTCAGCTACGACTGC	CAACMGGATTAGATACCCKG	ACGGGCGGTGTGTRC	Plant_141	0.1TSB
AtIRL8P03H12	AACTGTGCGTACTACGAGTCGTCGAGTCAGCTAGTCACTC	CAACMGGATTAGATACCCKG	ACGGGCGGTGTGTRC	Plant_141	0.1TSB
AtIRL8P04A01	AAGAGATGTCGATACGAGTCGTCGAGTCAGACGCTCGACA	CAACMGGATTAGATACCCKG	ACGGGCGGTGTGTRC	Plant_141	0.1TSB
AtIRL8P04A02	AAGAGATGTCGATACGAGTCGTCGAGTCAGAGACGCACTC	CAACMGGATTAGATACCCKG	ACGGGCGGTGTGTRC	Plant_141	0.1TSB
AtIRL8P04A03	AAGAGATGTCGATACGAGTCGTCGAGTCAGAGCACTGTAG	CAACMGGATTAGATACCCKG	ACGGGCGGTGTGTRC	Plant_141	0.1TSB
AtIRL8P04A04	AAGAGATGTCGATACGAGTCGTCGAGTCAGATCAGACACG	CAACMGGATTAGATACCCKG	ACGGGCGGTGTGTRC	Plant_141	0.1TSB
AtIRL8P04A05	AAGAGATGTCGATACGAGTCGTCGAGTCAGATATCGCGAG	CAACMGGATTAGATACCCKG	ACGGGCGGTGTGTRC	Plant_141	0.1TSB
AtIRL8P04A06	AAGAGATGTCGATACGAGTCGTCGAGTCAGCGTGTCTCTA	CAACMGGATTAGATACCCKG	ACGGGCGGTGTGTRC	Plant_141	0.1TSB
AtIRL8P04A07	AAGAGATGTCGATACGAGTCGTCGAGTCAGCTCGCGTGTC	CAACMGGATTAGATACCCKG	ACGGGCGGTGTGTRC	Plant_141	0.1TSB
AtIRL8P04A08	AAGAGATGTCGATACGAGTCGTCGAGTCAGTAGTATCAGC	CAACMGGATTAGATACCCKG	ACGGGCGGTGTGTRC	Plant_141	0.1TSB
AtIRL8P04A09	AAGAGATGTCGATACGAGTCGTCGAGTCAGTCTCTATGCG	CAACMGGATTAGATACCCKG	ACGGGCGGTGTGTRC	Plant_141	0.1TSB
AtIRL8P04A10	AAGAGATGTCGATACGAGTCGTCGAGTCAGTGATACGTCT	CAACMGGATTAGATACCCKG	ACGGGCGGTGTGTRC	Plant_141	0.1TSB
AtIRL8P04A11	AAGAGATGTCGATACGAGTCGTCGAGTCAGTACTGAGCTA	CAACMGGATTAGATACCCKG	ACGGGCGGTGTGTRC	Plant_141	0.1TSB
AtIRL8P04A12	AAGAGATGTCGATACGAGTCGTCGAGTCAGCATAGTAGTG	CAACMGGATTAGATACCCKG	ACGGGCGGTGTGTRC	Plant_141	0.1TSB
AtIRL8P04B01	AAGAGATGTCGATACGAGTCGTCGAGTCAGCGAGAGATAC	CAACMGGATTAGATACCCKG	ACGGGCGGTGTGTRC	Plant_141	0.1TSB
AtIRL8P04B02	AAGAGATGTCGATACGAGTCGTCGAGTCAGATACGACGTA	CAACMGGATTAGATACCCKG	ACGGGCGGTGTGTRC	Plant_141	0.1TSB
AtIRL8P04B03	AAGAGATGTCGATACGAGTCGTCGAGTCAGTCACGTACTA	CAACMGGATTAGATACCCKG	ACGGGCGGTGTGTRC	Plant_141	0.1TSB
AtIRL8P04B04	AAGAGATGTCGATACGAGTCGTCGAGTCAGCGTCTAGTAC	CAACMGGATTAGATACCCKG	ACGGGCGGTGTGTRC	Plant_141	0.1TSB
AtIRL8P04B05	AAGAGATGTCGATACGAGTCGTCGAGTCAGTCTACGTAGC	CAACMGGATTAGATACCCKG	ACGGGCGGTGTGTRC	Plant_141	0.1TSB
AtIRL8P04B06	AAGAGATGTCGATACGAGTCGTCGAGTCAGTGTACTACTC	CAACMGGATTAGATACCCKG	ACGGGCGGTGTGTRC	Plant_141	0.1TSB
AtIRL8P04B07	AAGAGATGTCGATACGAGTCGTCGAGTCAGACGACTACAG	CAACMGGATTAGATACCCKG	ACGGGCGGTGTGTRC	Plant_141	0.1TSB
AtIRL8P04B08	AAGAGATGTCGATACGAGTCGTCGAGTCAGCGTAGACTAG	CAACMGGATTAGATACCCKG	ACGGGCGGTGTGTRC	Plant_141	0.1TSB
AtIRL8P04B09	AAGAGATGTCGATACGAGTCGTCGAGTCAGTACGAGTATG	CAACMGGATTAGATACCCKG	ACGGGCGGTGTGTRC	Plant_141	0.1TSB
AtIRL8P04B10	AAGAGATGTCGATACGAGTCGTCGAGTCAGTACTCTCGTG	CAACMGGATTAGATACCCKG	ACGGGCGGTGTGTRC	Plant_141	0.1TSB
AtIRL8P04B11	AAGAGATGTCGATACGAGTCGTCGAGTCAGTAGAGACGAG	CAACMGGATTAGATACCCKG	ACGGGCGGTGTGTRC	Plant_141	0.1TSB
AtIRL8P04B12	AAGAGATGTCGATACGAGTCGTCGAGTCAGTCGTCGCTCG	CAACMGGATTAGATACCCKG	ACGGGCGGTGTGTRC	Plant_141	0.1TSB
AtIRL8P04C01	AAGAGATGTCGATACGAGTCGTCGAGTCAGACATACGCGT	CAACMGGATTAGATACCCKG	ACGGGCGGTGTGTRC	Plant_141	0.1TSB
AtIRL8P04C02	AAGAGATGTCGATACGAGTCGTCGAGTCAGACGCGAGTAT	CAACMGGATTAGATACCCKG	ACGGGCGGTGTGTRC	Plant_141	0.1TSB
AtIRL8P04C03	AAGAGATGTCGATACGAGTCGTCGAGTCAGACTACTATGT	CAACMGGATTAGATACCCKG	ACGGGCGGTGTGTRC	Plant_141	0.1TSB
AtIRL8P04C04	AAGAGATGTCGATACGAGTCGTCGAGTCAGACTGTACAGT	CAACMGGATTAGATACCCKG	ACGGGCGGTGTGTRC	Plant_141	0.1TSB
AtIRL8P04C05	AAGAGATGTCGATACGAGTCGTCGAGTCAGAGACTATACT	CAACMGGATTAGATACCCKG	ACGGGCGGTGTGTRC	Plant_141	0.1TSB
AtIRL8P04C06	AAGAGATGTCGATACGAGTCGTCGAGTCAGAGCGTCGTCT	CAACMGGATTAGATACCCKG	ACGGGCGGTGTGTRC	Plant_141	0.1TSB
AtIRL8P04C07	AAGAGATGTCGATACGAGTCGTCGAGTCAGAGTACGCTAT	CAACMGGATTAGATACCCKG	ACGGGCGGTGTGTRC	Plant_141	0.1TSB
AtIRL8P04C08	AAGAGATGTCGATACGAGTCGTCGAGTCAGATAGAGTACT	CAACMGGATTAGATACCCKG	ACGGGCGGTGTGTRC	Plant_141	0.1TSB
AtIRL8P04C09	AAGAGATGTCGATACGAGTCGTCGAGTCAGCACGCTACGT	CAACMGGATTAGATACCCKG	ACGGGCGGTGTGTRC	Plant_141	0.1TSB
AtIRL8P04C10	AAGAGATGTCGATACGAGTCGTCGAGTCAGCAGTAGACGT	CAACMGGATTAGATACCCKG	ACGGGCGGTGTGTRC	Plant_141	0.1TSB
AtIRL8P04C11	AAGAGATGTCGATACGAGTCGTCGAGTCAGCGACGTGACT	CAACMGGATTAGATACCCKG	ACGGGCGGTGTGTRC	Plant_141	0.1TSB
AtIRL8P04C12	AAGAGATGTCGATACGAGTCGTCGAGTCAGTACACACACT	CAACMGGATTAGATACCCKG	ACGGGCGGTGTGTRC	Plant_141	0.1TSB
AtIRL8P04D01	AAGAGATGTCGATACGAGTCGTCGAGTCAGTACACGTGAT	CAACMGGATTAGATACCCKG	ACGGGCGGTGTGTRC	Plant_141	0.1TSB
AtIRL8P04D02	AAGAGATGTCGATACGAGTCGTCGAGTCAGTACAGATCGT	CAACMGGATTAGATACCCKG	ACGGGCGGTGTGTRC	Plant_141	0.1TSB
AtIRL8P04D03	AAGAGATGTCGATACGAGTCGTCGAGTCAGTACGCTGTCT	CAACMGGATTAGATACCCKG	ACGGGCGGTGTGTRC	Plant_141	0.1TSB
AtIRL8P04D04	AAGAGATGTCGATACGAGTCGTCGAGTCAGTAGTGTAGAT	CAACMGGATTAGATACCCKG	ACGGGCGGTGTGTRC	Plant_141	0.1TSB
AtIRL8P04D05	AAGAGATGTCGATACGAGTCGTCGAGTCAGTCGATCACGT	CAACMGGATTAGATACCCKG	ACGGGCGGTGTGTRC	Plant_141	0.1TSB
AtIRL8P04D06	AAGAGATGTCGATACGAGTCGTCGAGTCAGTCGCACTAGT	CAACMGGATTAGATACCCKG	ACGGGCGGTGTGTRC	Plant_141	0.1TSB
AtIRL8P04D07	AAGAGATGTCGATACGAGTCGTCGAGTCAGTCTAGCGACT	CAACMGGATTAGATACCCKG	ACGGGCGGTGTGTRC	Plant_141	0.1TSB
AtIRL8P04D08	AAGAGATGTCGATACGAGTCGTCGAGTCAGTCTATACTAT	CAACMGGATTAGATACCCKG	ACGGGCGGTGTGTRC	Plant_141	0.1TSB
AtIRL8P04D09	AAGAGATGTCGATACGAGTCGTCGAGTCAGTGACGTATGT	CAACMGGATTAGATACCCKG	ACGGGCGGTGTGTRC	Plant_141	0.1TSB
AtIRL8P04D10	AAGAGATGTCGATACGAGTCGTCGAGTCAGTGTGAGTAGT	CAACMGGATTAGATACCCKG	ACGGGCGGTGTGTRC	Plant_141	0.1TSB
AtIRL8P04D11	AAGAGATGTCGATACGAGTCGTCGAGTCAGACAGTATATA	CAACMGGATTAGATACCCKG	ACGGGCGGTGTGTRC	Plant_141	0.1TSB
AtIRL8P04D12	AAGAGATGTCGATACGAGTCGTCGAGTCAGACGCGATCGA	CAACMGGATTAGATACCCKG	ACGGGCGGTGTGTRC	Plant_141	0.1TSB
AtIRL8P04E01	AAGAGATGTCGATACGAGTCGTCGAGTCAGACTAGCAGTA	CAACMGGATTAGATACCCKG	ACGGGCGGTGTGTRC	Plant_141	0.1TSB
AtIRL8P04E02	AAGAGATGTCGATACGAGTCGTCGAGTCAGAGCTCACGTA	CAACMGGATTAGATACCCKG	ACGGGCGGTGTGTRC	Plant_141	0.1TSB
AtIRL8P04E03	AAGAGATGTCGATACGAGTCGTCGAGTCAGAGTATACATA	CAACMGGATTAGATACCCKG	ACGGGCGGTGTGTRC	Plant_141	0.1TSB
AtIRL8P04E04	AAGAGATGTCGATACGAGTCGTCGAGTCAGAGTCGAGAGA	CAACMGGATTAGATACCCKG	ACGGGCGGTGTGTRC	Plant_141	0.1TSB
AtIRL8P04E05	AAGAGATGTCGATACGAGTCGTCGAGTCAGAGTGCTACGA	CAACMGGATTAGATACCCKG	ACGGGCGGTGTGTRC	Plant_141	0.1TSB
AtIRL8P04E06	AAGAGATGTCGATACGAGTCGTCGAGTCAGCGATCGTATA	CAACMGGATTAGATACCCKG	ACGGGCGGTGTGTRC	Plant_141	0.1TSB
AtIRL8P04E07	AAGAGATGTCGATACGAGTCGTCGAGTCAGCGCAGTACGA	CAACMGGATTAGATACCCKG	ACGGGCGGTGTGTRC	Plant_141	0.1TSB
AtIRL8P04E08	AAGAGATGTCGATACGAGTCGTCGAGTCAGCGCGTATACA	CAACMGGATTAGATACCCKG	ACGGGCGGTGTGTRC	Plant_141	0.1TSB
AtIRL8P04E09	AAGAGATGTCGATACGAGTCGTCGAGTCAGCGTACAGTCA	CAACMGGATTAGATACCCKG	ACGGGCGGTGTGTRC	Plant_141	0.1TSB
AtIRL8P04E10	AAGAGATGTCGATACGAGTCGTCGAGTCAGCGTACTCAGA	CAACMGGATTAGATACCCKG	ACGGGCGGTGTGTRC	Plant_141	0.1TSB
AtIRL8P04E11	AAGAGATGTCGATACGAGTCGTCGAGTCAGCTACGCTCTA	CAACMGGATTAGATACCCKG	ACGGGCGGTGTGTRC	Plant_141	0.1TSB
AtIRL8P04E12	AAGAGATGTCGATACGAGTCGTCGAGTCAGCTATAGCGTA	CAACMGGATTAGATACCCKG	ACGGGCGGTGTGTRC	Plant_141	0.1TSB
AtIRL8P04F01	AAGAGATGTCGATACGAGTCGTCGAGTCAGTACGTCATCA	CAACMGGATTAGATACCCKG	ACGGGCGGTGTGTRC	Plant_141	0.1TSB
AtIRL8P04F02	AAGAGATGTCGATACGAGTCGTCGAGTCAGTAGTCGCATA	CAACMGGATTAGATACCCKG	ACGGGCGGTGTGTRC	Plant_141	0.1TSB
AtIRL8P04F03	AAGAGATGTCGATACGAGTCGTCGAGTCAGTATATATACA	CAACMGGATTAGATACCCKG	ACGGGCGGTGTGTRC	Plant_141	0.1TSB
AtIRL8P04F04	AAGAGATGTCGATACGAGTCGTCGAGTCAGTATGCTAGTA	CAACMGGATTAGATACCCKG	ACGGGCGGTGTGTRC	Plant_141	0.1TSB
AtIRL8P04F05	AAGAGATGTCGATACGAGTCGTCGAGTCAGTCACGCGAGA	CAACMGGATTAGATACCCKG	ACGGGCGGTGTGTRC	Plant_141	0.1TSB
AtIRL8P04F06	AAGAGATGTCGATACGAGTCGTCGAGTCAGTCGATAGTGA	CAACMGGATTAGATACCCKG	ACGGGCGGTGTGTRC	Plant_141	0.1TSB
AtIRL8P04F07	AAGAGATGTCGATACGAGTCGTCGAGTCAGTCGCTGCGTA	CAACMGGATTAGATACCCKG	ACGGGCGGTGTGTRC	Plant_141	0.1TSB
AtIRL8P04F08	AAGAGATGTCGATACGAGTCGTCGAGTCAGTCTGACGTCA	CAACMGGATTAGATACCCKG	ACGGGCGGTGTGTRC	Plant_141	0.1TSB
AtIRL8P04F09	AAGAGATGTCGATACGAGTCGTCGAGTCAGTGAGTCAGTA	CAACMGGATTAGATACCCKG	ACGGGCGGTGTGTRC	Plant_141	0.1TSB
AtIRL8P04F10	AAGAGATGTCGATACGAGTCGTCGAGTCAGTGTAGTGTGA	CAACMGGATTAGATACCCKG	ACGGGCGGTGTGTRC	Plant_141	0.1TSB
AtIRL8P04F11	AAGAGATGTCGATACGAGTCGTCGAGTCAGTGTCACACGA	CAACMGGATTAGATACCCKG	ACGGGCGGTGTGTRC	Plant_141	0.1TSB
AtIRL8P04F12	AAGAGATGTCGATACGAGTCGTCGAGTCAGTGTCGTCGCA	CAACMGGATTAGATACCCKG	ACGGGCGGTGTGTRC	Plant_141	0.1TSB
AtIRL8P04G01	AAGAGATGTCGATACGAGTCGTCGAGTCAGACACATACGC	CAACMGGATTAGATACCCKG	ACGGGCGGTGTGTRC	Plant_141	0.1TSB
AtIRL8P04G02	AAGAGATGTCGATACGAGTCGTCGAGTCAGACAGTCGTGC	CAACMGGATTAGATACCCKG	ACGGGCGGTGTGTRC	Plant_141	0.1TSB
AtIRL8P04G03	AAGAGATGTCGATACGAGTCGTCGAGTCAGACATGACGAC	CAACMGGATTAGATACCCKG	ACGGGCGGTGTGTRC	Plant_141	0.1TSB
AtIRL8P04G04	AAGAGATGTCGATACGAGTCGTCGAGTCAGACGACAGCTC	CAACMGGATTAGATACCCKG	ACGGGCGGTGTGTRC	Plant_141	0.1TSB
AtIRL8P04G05	AAGAGATGTCGATACGAGTCGTCGAGTCAGACGTCTCATC	CAACMGGATTAGATACCCKG	ACGGGCGGTGTGTRC	Plant_141	0.1TSB
AtIRL8P04G06	AAGAGATGTCGATACGAGTCGTCGAGTCAGACTCATCTAC	CAACMGGATTAGATACCCKG	ACGGGCGGTGTGTRC	Plant_141	0.1TSB
AtIRL8P04G07	AAGAGATGTCGATACGAGTCGTCGAGTCAGACTCGCGCAC	CAACMGGATTAGATACCCKG	ACGGGCGGTGTGTRC	Plant_141	0.1TSB
AtIRL8P04G08	AAGAGATGTCGATACGAGTCGTCGAGTCAGAGAGCGTCAC	CAACMGGATTAGATACCCKG	ACGGGCGGTGTGTRC	Plant_141	0.1TSB
AtIRL8P04G09	AAGAGATGTCGATACGAGTCGTCGAGTCAGAGCGACTAGC	CAACMGGATTAGATACCCKG	ACGGGCGGTGTGTRC	Plant_141	0.1TSB
AtIRL8P04G10	AAGAGATGTCGATACGAGTCGTCGAGTCAGAGTAGTGATC	CAACMGGATTAGATACCCKG	ACGGGCGGTGTGTRC	Plant_141	0.1TSB
AtIRL8P04G11	AAGAGATGTCGATACGAGTCGTCGAGTCAGAGTGACACAC	CAACMGGATTAGATACCCKG	ACGGGCGGTGTGTRC	Plant_141	0.1TSB
AtIRL8P04G12	AAGAGATGTCGATACGAGTCGTCGAGTCAGAGTGTATGTC	CAACMGGATTAGATACCCKG	ACGGGCGGTGTGTRC	Plant_141	0.1TSB
AtIRL8P04H01	AAGAGATGTCGATACGAGTCGTCGAGTCAGATAGATAGAC	CAACMGGATTAGATACCCKG	ACGGGCGGTGTGTRC	Plant_141	0.1TSB
AtIRL8P04H02	AAGAGATGTCGATACGAGTCGTCGAGTCAGATATAGTCGC	CAACMGGATTAGATACCCKG	ACGGGCGGTGTGTRC	Plant_141	0.1TSB
AtIRL8P04H03	AAGAGATGTCGATACGAGTCGTCGAGTCAGATCTACTGAC	CAACMGGATTAGATACCCKG	ACGGGCGGTGTGTRC	Plant_141	0.1TSB
AtIRL8P04H04	AAGAGATGTCGATACGAGTCGTCGAGTCAGCACGTAGATC	CAACMGGATTAGATACCCKG	ACGGGCGGTGTGTRC	Plant_141	0.1TSB
AtIRL8P04H05	AAGAGATGTCGATACGAGTCGTCGAGTCAGCACGTCTCGC	CAACMGGATTAGATACCCKG	ACGGGCGGTGTGTRC	Plant_141	0.1TSB
AtIRL8P04H06	AAGAGATGTCGATACGAGTCGTCGAGTCAGCATACTCTAC	CAACMGGATTAGATACCCKG	ACGGGCGGTGTGTRC	Plant_141	0.1TSB
AtIRL8P04H07	AAGAGATGTCGATACGAGTCGTCGAGTCAGCGACACTATC	CAACMGGATTAGATACCCKG	ACGGGCGGTGTGTRC	Plant_141	0.1TSB
AtIRL8P04H08	AAGAGATGTCGATACGAGTCGTCGAGTCAGCGAGACGCGC	CAACMGGATTAGATACCCKG	ACGGGCGGTGTGTRC	Plant_141	0.1TSB
AtIRL8P04H09	AAGAGATGTCGATACGAGTCGTCGAGTCAGCGTATGCGAC	CAACMGGATTAGATACCCKG	ACGGGCGGTGTGTRC	Plant_141	0.1TSB
AtIRL8P04H10	AAGAGATGTCGATACGAGTCGTCGAGTCAGCGTCGATCTC	CAACMGGATTAGATACCCKG	ACGGGCGGTGTGTRC	Plant_141	0.1TSB
AtIRL8P04H11	AAGAGATGTCGATACGAGTCGTCGAGTCAGCTACGACTGC	CAACMGGATTAGATACCCKG	ACGGGCGGTGTGTRC	Plant_141	0.1TSB
AtIRL8P04H12	AAGAGATGTCGATACGAGTCGTCGAGTCAGCTAGTCACTC	CAACMGGATTAGATACCCKG	ACGGGCGGTGTGTRC	Plant_141	0.1TSB
AtIRL8P05A01	AAGCTGCAGTCGTACGAGTCGTCGAGTCAGACGCTCGACA	CAACMGGATTAGATACCCKG	ACGGGCGGTGTGTRC	Plant_141	0.1TSB
AtIRL8P05A02	AAGCTGCAGTCGTACGAGTCGTCGAGTCAGAGACGCACTC	CAACMGGATTAGATACCCKG	ACGGGCGGTGTGTRC	Plant_141	0.1TSB
AtIRL8P05A03	AAGCTGCAGTCGTACGAGTCGTCGAGTCAGAGCACTGTAG	CAACMGGATTAGATACCCKG	ACGGGCGGTGTGTRC	Plant_141	0.1TSB
AtIRL8P05A04	AAGCTGCAGTCGTACGAGTCGTCGAGTCAGATCAGACACG	CAACMGGATTAGATACCCKG	ACGGGCGGTGTGTRC	Plant_141	0.1TSB
AtIRL8P05A05	AAGCTGCAGTCGTACGAGTCGTCGAGTCAGATATCGCGAG	CAACMGGATTAGATACCCKG	ACGGGCGGTGTGTRC	Plant_141	0.1TSB
AtIRL8P05A06	AAGCTGCAGTCGTACGAGTCGTCGAGTCAGCGTGTCTCTA	CAACMGGATTAGATACCCKG	ACGGGCGGTGTGTRC	Plant_141	0.1TSB
AtIRL8P05A07	AAGCTGCAGTCGTACGAGTCGTCGAGTCAGCTCGCGTGTC	CAACMGGATTAGATACCCKG	ACGGGCGGTGTGTRC	Plant_141	0.1TSB
AtIRL8P05A08	AAGCTGCAGTCGTACGAGTCGTCGAGTCAGTAGTATCAGC	CAACMGGATTAGATACCCKG	ACGGGCGGTGTGTRC	Plant_141	0.1TSB
AtIRL8P05A09	AAGCTGCAGTCGTACGAGTCGTCGAGTCAGTCTCTATGCG	CAACMGGATTAGATACCCKG	ACGGGCGGTGTGTRC	Plant_141	0.1TSB
AtIRL8P05A10	AAGCTGCAGTCGTACGAGTCGTCGAGTCAGTGATACGTCT	CAACMGGATTAGATACCCKG	ACGGGCGGTGTGTRC	Plant_141	0.1TSB
AtIRL8P05A11	AAGCTGCAGTCGTACGAGTCGTCGAGTCAGTACTGAGCTA	CAACMGGATTAGATACCCKG	ACGGGCGGTGTGTRC	Plant_141	0.1TSB
AtIRL8P05A12	AAGCTGCAGTCGTACGAGTCGTCGAGTCAGCATAGTAGTG	CAACMGGATTAGATACCCKG	ACGGGCGGTGTGTRC	Plant_141	0.1TSB
AtIRL8P05B01	AAGCTGCAGTCGTACGAGTCGTCGAGTCAGCGAGAGATAC	CAACMGGATTAGATACCCKG	ACGGGCGGTGTGTRC	Plant_141	0.1TSB
AtIRL8P05B02	AAGCTGCAGTCGTACGAGTCGTCGAGTCAGATACGACGTA	CAACMGGATTAGATACCCKG	ACGGGCGGTGTGTRC	Plant_141	0.1TSB
AtIRL8P05B03	AAGCTGCAGTCGTACGAGTCGTCGAGTCAGTCACGTACTA	CAACMGGATTAGATACCCKG	ACGGGCGGTGTGTRC	Plant_141	0.1TSB
AtIRL8P05B04	AAGCTGCAGTCGTACGAGTCGTCGAGTCAGCGTCTAGTAC	CAACMGGATTAGATACCCKG	ACGGGCGGTGTGTRC	Plant_141	0.1TSB
AtIRL8P05B05	AAGCTGCAGTCGTACGAGTCGTCGAGTCAGTCTACGTAGC	CAACMGGATTAGATACCCKG	ACGGGCGGTGTGTRC	Plant_141	0.1TSB
AtIRL8P05B06	AAGCTGCAGTCGTACGAGTCGTCGAGTCAGTGTACTACTC	CAACMGGATTAGATACCCKG	ACGGGCGGTGTGTRC	Plant_141	0.1TSB
AtIRL8P05B07	AAGCTGCAGTCGTACGAGTCGTCGAGTCAGACGACTACAG	CAACMGGATTAGATACCCKG	ACGGGCGGTGTGTRC	Plant_141	0.1TSB
AtIRL8P05B08	AAGCTGCAGTCGTACGAGTCGTCGAGTCAGCGTAGACTAG	CAACMGGATTAGATACCCKG	ACGGGCGGTGTGTRC	Plant_141	0.1TSB
AtIRL8P05B09	AAGCTGCAGTCGTACGAGTCGTCGAGTCAGTACGAGTATG	CAACMGGATTAGATACCCKG	ACGGGCGGTGTGTRC	Plant_141	0.1TSB
AtIRL8P05B10	AAGCTGCAGTCGTACGAGTCGTCGAGTCAGTACTCTCGTG	CAACMGGATTAGATACCCKG	ACGGGCGGTGTGTRC	Plant_141	0.1TSB
AtIRL8P05B11	AAGCTGCAGTCGTACGAGTCGTCGAGTCAGTAGAGACGAG	CAACMGGATTAGATACCCKG	ACGGGCGGTGTGTRC	Plant_141	0.1TSB
AtIRL8P05B12	AAGCTGCAGTCGTACGAGTCGTCGAGTCAGTCGTCGCTCG	CAACMGGATTAGATACCCKG	ACGGGCGGTGTGTRC	Plant_141	0.1TSB
AtIRL8P05C01	AAGCTGCAGTCGTACGAGTCGTCGAGTCAGACATACGCGT	CAACMGGATTAGATACCCKG	ACGGGCGGTGTGTRC	Plant_141	0.1TSB
AtIRL8P05C02	AAGCTGCAGTCGTACGAGTCGTCGAGTCAGACGCGAGTAT	CAACMGGATTAGATACCCKG	ACGGGCGGTGTGTRC	Plant_141	0.1TSB
AtIRL8P05C03	AAGCTGCAGTCGTACGAGTCGTCGAGTCAGACTACTATGT	CAACMGGATTAGATACCCKG	ACGGGCGGTGTGTRC	Plant_141	0.1TSB
AtIRL8P05C04	AAGCTGCAGTCGTACGAGTCGTCGAGTCAGACTGTACAGT	CAACMGGATTAGATACCCKG	ACGGGCGGTGTGTRC	Plant_141	0.1TSB
AtIRL8P05C05	AAGCTGCAGTCGTACGAGTCGTCGAGTCAGAGACTATACT	CAACMGGATTAGATACCCKG	ACGGGCGGTGTGTRC	Plant_141	0.1TSB
AtIRL8P05C06	AAGCTGCAGTCGTACGAGTCGTCGAGTCAGAGCGTCGTCT	CAACMGGATTAGATACCCKG	ACGGGCGGTGTGTRC	Plant_141	0.1TSB
AtIRL8P05C07	AAGCTGCAGTCGTACGAGTCGTCGAGTCAGAGTACGCTAT	CAACMGGATTAGATACCCKG	ACGGGCGGTGTGTRC	Plant_141	0.1TSB
AtIRL8P05C08	AAGCTGCAGTCGTACGAGTCGTCGAGTCAGATAGAGTACT	CAACMGGATTAGATACCCKG	ACGGGCGGTGTGTRC	Plant_141	0.1TSB
AtIRL8P05C09	AAGCTGCAGTCGTACGAGTCGTCGAGTCAGCACGCTACGT	CAACMGGATTAGATACCCKG	ACGGGCGGTGTGTRC	Plant_141	0.1TSB
AtIRL8P05C10	AAGCTGCAGTCGTACGAGTCGTCGAGTCAGCAGTAGACGT	CAACMGGATTAGATACCCKG	ACGGGCGGTGTGTRC	Plant_141	0.1TSB
AtIRL8P05C11	AAGCTGCAGTCGTACGAGTCGTCGAGTCAGCGACGTGACT	CAACMGGATTAGATACCCKG	ACGGGCGGTGTGTRC	Plant_141	0.1TSB
AtIRL8P05C12	AAGCTGCAGTCGTACGAGTCGTCGAGTCAGTACACACACT	CAACMGGATTAGATACCCKG	ACGGGCGGTGTGTRC	Plant_141	0.1TSB
AtIRL8P05D01	AAGCTGCAGTCGTACGAGTCGTCGAGTCAGTACACGTGAT	CAACMGGATTAGATACCCKG	ACGGGCGGTGTGTRC	Plant_141	0.1TSB
AtIRL8P05D02	AAGCTGCAGTCGTACGAGTCGTCGAGTCAGTACAGATCGT	CAACMGGATTAGATACCCKG	ACGGGCGGTGTGTRC	Plant_141	0.1TSB
AtIRL8P05D03	AAGCTGCAGTCGTACGAGTCGTCGAGTCAGTACGCTGTCT	CAACMGGATTAGATACCCKG	ACGGGCGGTGTGTRC	Plant_141	0.1TSB
AtIRL8P05D04	AAGCTGCAGTCGTACGAGTCGTCGAGTCAGTAGTGTAGAT	CAACMGGATTAGATACCCKG	ACGGGCGGTGTGTRC	Plant_141	0.1TSB
AtIRL8P05D05	AAGCTGCAGTCGTACGAGTCGTCGAGTCAGTCGATCACGT	CAACMGGATTAGATACCCKG	ACGGGCGGTGTGTRC	Plant_141	0.1TSB
AtIRL8P05D06	AAGCTGCAGTCGTACGAGTCGTCGAGTCAGTCGCACTAGT	CAACMGGATTAGATACCCKG	ACGGGCGGTGTGTRC	Plant_141	0.1TSB
AtIRL8P05D07	AAGCTGCAGTCGTACGAGTCGTCGAGTCAGTCTAGCGACT	CAACMGGATTAGATACCCKG	ACGGGCGGTGTGTRC	Plant_141	0.1TSB
AtIRL8P05D08	AAGCTGCAGTCGTACGAGTCGTCGAGTCAGTCTATACTAT	CAACMGGATTAGATACCCKG	ACGGGCGGTGTGTRC	Plant_141	0.1TSB
AtIRL8P05D09	AAGCTGCAGTCGTACGAGTCGTCGAGTCAGTGACGTATGT	CAACMGGATTAGATACCCKG	ACGGGCGGTGTGTRC	Plant_141	0.1TSB
AtIRL8P05D10	AAGCTGCAGTCGTACGAGTCGTCGAGTCAGTGTGAGTAGT	CAACMGGATTAGATACCCKG	ACGGGCGGTGTGTRC	Plant_141	0.1TSB
AtIRL8P05D11	AAGCTGCAGTCGTACGAGTCGTCGAGTCAGACAGTATATA	CAACMGGATTAGATACCCKG	ACGGGCGGTGTGTRC	Plant_141	0.1TSB
AtIRL8P05D12	AAGCTGCAGTCGTACGAGTCGTCGAGTCAGACGCGATCGA	CAACMGGATTAGATACCCKG	ACGGGCGGTGTGTRC	Plant_141	0.1TSB
AtIRL8P05E01	AAGCTGCAGTCGTACGAGTCGTCGAGTCAGACTAGCAGTA	CAACMGGATTAGATACCCKG	ACGGGCGGTGTGTRC	Plant_141	0.1TSB
AtIRL8P05E02	AAGCTGCAGTCGTACGAGTCGTCGAGTCAGAGCTCACGTA	CAACMGGATTAGATACCCKG	ACGGGCGGTGTGTRC	Plant_141	0.1TSB
AtIRL8P05E03	AAGCTGCAGTCGTACGAGTCGTCGAGTCAGAGTATACATA	CAACMGGATTAGATACCCKG	ACGGGCGGTGTGTRC	Plant_141	0.1TSB
AtIRL8P05E04	AAGCTGCAGTCGTACGAGTCGTCGAGTCAGAGTCGAGAGA	CAACMGGATTAGATACCCKG	ACGGGCGGTGTGTRC	Plant_141	0.1TSB
AtIRL8P05E05	AAGCTGCAGTCGTACGAGTCGTCGAGTCAGAGTGCTACGA	CAACMGGATTAGATACCCKG	ACGGGCGGTGTGTRC	Plant_141	0.1TSB
AtIRL8P05E06	AAGCTGCAGTCGTACGAGTCGTCGAGTCAGCGATCGTATA	CAACMGGATTAGATACCCKG	ACGGGCGGTGTGTRC	Plant_141	0.1TSB
AtIRL8P05E07	AAGCTGCAGTCGTACGAGTCGTCGAGTCAGCGCAGTACGA	CAACMGGATTAGATACCCKG	ACGGGCGGTGTGTRC	Plant_141	0.1TSB
AtIRL8P05E08	AAGCTGCAGTCGTACGAGTCGTCGAGTCAGCGCGTATACA	CAACMGGATTAGATACCCKG	ACGGGCGGTGTGTRC	Plant_141	0.1TSB
AtIRL8P05E09	AAGCTGCAGTCGTACGAGTCGTCGAGTCAGCGTACAGTCA	CAACMGGATTAGATACCCKG	ACGGGCGGTGTGTRC	Plant_141	0.1TSB
AtIRL8P05E10	AAGCTGCAGTCGTACGAGTCGTCGAGTCAGCGTACTCAGA	CAACMGGATTAGATACCCKG	ACGGGCGGTGTGTRC	Plant_141	0.1TSB
AtIRL8P05E11	AAGCTGCAGTCGTACGAGTCGTCGAGTCAGCTACGCTCTA	CAACMGGATTAGATACCCKG	ACGGGCGGTGTGTRC	Plant_141	0.1TSB
AtIRL8P05E12	AAGCTGCAGTCGTACGAGTCGTCGAGTCAGCTATAGCGTA	CAACMGGATTAGATACCCKG	ACGGGCGGTGTGTRC	Plant_141	0.1TSB
AtIRL8P05F01	AAGCTGCAGTCGTACGAGTCGTCGAGTCAGTACGTCATCA	CAACMGGATTAGATACCCKG	ACGGGCGGTGTGTRC	Plant_141	0.1TSB
AtIRL8P05F02	AAGCTGCAGTCGTACGAGTCGTCGAGTCAGTAGTCGCATA	CAACMGGATTAGATACCCKG	ACGGGCGGTGTGTRC	Plant_141	0.1TSB
AtIRL8P05F03	AAGCTGCAGTCGTACGAGTCGTCGAGTCAGTATATATACA	CAACMGGATTAGATACCCKG	ACGGGCGGTGTGTRC	Plant_141	0.1TSB
AtIRL8P05F04	AAGCTGCAGTCGTACGAGTCGTCGAGTCAGTATGCTAGTA	CAACMGGATTAGATACCCKG	ACGGGCGGTGTGTRC	Plant_141	0.1TSB
AtIRL8P05F05	AAGCTGCAGTCGTACGAGTCGTCGAGTCAGTCACGCGAGA	CAACMGGATTAGATACCCKG	ACGGGCGGTGTGTRC	Plant_141	0.1TSB
AtIRL8P05F06	AAGCTGCAGTCGTACGAGTCGTCGAGTCAGTCGATAGTGA	CAACMGGATTAGATACCCKG	ACGGGCGGTGTGTRC	Plant_141	0.1TSB
AtIRL8P05F07	AAGCTGCAGTCGTACGAGTCGTCGAGTCAGTCGCTGCGTA	CAACMGGATTAGATACCCKG	ACGGGCGGTGTGTRC	Plant_141	0.1TSB
AtIRL8P05F08	AAGCTGCAGTCGTACGAGTCGTCGAGTCAGTCTGACGTCA	CAACMGGATTAGATACCCKG	ACGGGCGGTGTGTRC	Plant_141	0.1TSB
AtIRL8P05F09	AAGCTGCAGTCGTACGAGTCGTCGAGTCAGTGAGTCAGTA	CAACMGGATTAGATACCCKG	ACGGGCGGTGTGTRC	Plant_141	0.1TSB
AtIRL8P05F10	AAGCTGCAGTCGTACGAGTCGTCGAGTCAGTGTAGTGTGA	CAACMGGATTAGATACCCKG	ACGGGCGGTGTGTRC	Plant_141	0.1TSB
AtIRL8P05F11	AAGCTGCAGTCGTACGAGTCGTCGAGTCAGTGTCACACGA	CAACMGGATTAGATACCCKG	ACGGGCGGTGTGTRC	Plant_141	0.1TSB
AtIRL8P05F12	AAGCTGCAGTCGTACGAGTCGTCGAGTCAGTGTCGTCGCA	CAACMGGATTAGATACCCKG	ACGGGCGGTGTGTRC	Plant_141	0.1TSB
AtIRL8P05G01	AAGCTGCAGTCGTACGAGTCGTCGAGTCAGACACATACGC	CAACMGGATTAGATACCCKG	ACGGGCGGTGTGTRC	Plant_141	0.1TSB
AtIRL8P05G02	AAGCTGCAGTCGTACGAGTCGTCGAGTCAGACAGTCGTGC	CAACMGGATTAGATACCCKG	ACGGGCGGTGTGTRC	Plant_141	0.1TSB
AtIRL8P05G03	AAGCTGCAGTCGTACGAGTCGTCGAGTCAGACATGACGAC	CAACMGGATTAGATACCCKG	ACGGGCGGTGTGTRC	Plant_141	0.1TSB
AtIRL8P05G04	AAGCTGCAGTCGTACGAGTCGTCGAGTCAGACGACAGCTC	CAACMGGATTAGATACCCKG	ACGGGCGGTGTGTRC	Plant_141	0.1TSB
AtIRL8P05G05	AAGCTGCAGTCGTACGAGTCGTCGAGTCAGACGTCTCATC	CAACMGGATTAGATACCCKG	ACGGGCGGTGTGTRC	Plant_141	0.1TSB
AtIRL8P05G06	AAGCTGCAGTCGTACGAGTCGTCGAGTCAGACTCATCTAC	CAACMGGATTAGATACCCKG	ACGGGCGGTGTGTRC	Plant_141	0.1TSB
AtIRL8P05G07	AAGCTGCAGTCGTACGAGTCGTCGAGTCAGACTCGCGCAC	CAACMGGATTAGATACCCKG	ACGGGCGGTGTGTRC	Plant_141	0.1TSB
AtIRL8P05G08	AAGCTGCAGTCGTACGAGTCGTCGAGTCAGAGAGCGTCAC	CAACMGGATTAGATACCCKG	ACGGGCGGTGTGTRC	Plant_141	0.1TSB
AtIRL8P05G09	AAGCTGCAGTCGTACGAGTCGTCGAGTCAGAGCGACTAGC	CAACMGGATTAGATACCCKG	ACGGGCGGTGTGTRC	Plant_141	0.1TSB
AtIRL8P05G10	AAGCTGCAGTCGTACGAGTCGTCGAGTCAGAGTAGTGATC	CAACMGGATTAGATACCCKG	ACGGGCGGTGTGTRC	Plant_141	0.1TSB
AtIRL8P05G11	AAGCTGCAGTCGTACGAGTCGTCGAGTCAGAGTGACACAC	CAACMGGATTAGATACCCKG	ACGGGCGGTGTGTRC	Plant_141	0.1TSB
AtIRL8P05G12	AAGCTGCAGTCGTACGAGTCGTCGAGTCAGAGTGTATGTC	CAACMGGATTAGATACCCKG	ACGGGCGGTGTGTRC	Plant_141	0.1TSB
AtIRL8P05H01	AAGCTGCAGTCGTACGAGTCGTCGAGTCAGATAGATAGAC	CAACMGGATTAGATACCCKG	ACGGGCGGTGTGTRC	Plant_141	0.1TSB
AtIRL8P05H02	AAGCTGCAGTCGTACGAGTCGTCGAGTCAGATATAGTCGC	CAACMGGATTAGATACCCKG	ACGGGCGGTGTGTRC	Plant_141	0.1TSB
AtIRL8P05H03	AAGCTGCAGTCGTACGAGTCGTCGAGTCAGATCTACTGAC	CAACMGGATTAGATACCCKG	ACGGGCGGTGTGTRC	Plant_141	0.1TSB
AtIRL8P05H04	AAGCTGCAGTCGTACGAGTCGTCGAGTCAGCACGTAGATC	CAACMGGATTAGATACCCKG	ACGGGCGGTGTGTRC	Plant_141	0.1TSB
AtIRL8P05H05	AAGCTGCAGTCGTACGAGTCGTCGAGTCAGCACGTCTCGC	CAACMGGATTAGATACCCKG	ACGGGCGGTGTGTRC	Plant_141	0.1TSB
AtIRL8P05H06	AAGCTGCAGTCGTACGAGTCGTCGAGTCAGCATACTCTAC	CAACMGGATTAGATACCCKG	ACGGGCGGTGTGTRC	Plant_141	0.1TSB
AtIRL8P05H07	AAGCTGCAGTCGTACGAGTCGTCGAGTCAGCGACACTATC	CAACMGGATTAGATACCCKG	ACGGGCGGTGTGTRC	Plant_141	0.1TSB
AtIRL8P05H08	AAGCTGCAGTCGTACGAGTCGTCGAGTCAGCGAGACGCGC	CAACMGGATTAGATACCCKG	ACGGGCGGTGTGTRC	Plant_141	0.1TSB
AtIRL8P05H09	AAGCTGCAGTCGTACGAGTCGTCGAGTCAGCGTATGCGAC	CAACMGGATTAGATACCCKG	ACGGGCGGTGTGTRC	Plant_141	0.1TSB
AtIRL8P05H10	AAGCTGCAGTCGTACGAGTCGTCGAGTCAGCGTCGATCTC	CAACMGGATTAGATACCCKG	ACGGGCGGTGTGTRC	Plant_141	0.1TSB
AtIRL8P05H11	AAGCTGCAGTCGTACGAGTCGTCGAGTCAGCTACGACTGC	CAACMGGATTAGATACCCKG	ACGGGCGGTGTGTRC	Plant_141	0.1TSB
AtIRL8P05H12	AAGCTGCAGTCGTACGAGTCGTCGAGTCAGCTAGTCACTC	CAACMGGATTAGATACCCKG	ACGGGCGGTGTGTRC	Plant_141	0.1TSB
AtIRL8P06A01	AATCAGTCTCGTTACGAGTCGTCGAGTCAGACGCTCGACA	CAACMGGATTAGATACCCKG	ACGGGCGGTGTGTRC	Plant_141	0.1TSB
AtIRL8P06A02	AATCAGTCTCGTTACGAGTCGTCGAGTCAGAGACGCACTC	CAACMGGATTAGATACCCKG	ACGGGCGGTGTGTRC	Plant_141	0.1TSB
AtIRL8P06A03	AATCAGTCTCGTTACGAGTCGTCGAGTCAGAGCACTGTAG	CAACMGGATTAGATACCCKG	ACGGGCGGTGTGTRC	Plant_141	0.1TSB
AtIRL8P06A04	AATCAGTCTCGTTACGAGTCGTCGAGTCAGATCAGACACG	CAACMGGATTAGATACCCKG	ACGGGCGGTGTGTRC	Plant_141	0.1TSB
AtIRL8P06A05	AATCAGTCTCGTTACGAGTCGTCGAGTCAGATATCGCGAG	CAACMGGATTAGATACCCKG	ACGGGCGGTGTGTRC	Plant_141	0.1TSB
AtIRL8P06A06	AATCAGTCTCGTTACGAGTCGTCGAGTCAGCGTGTCTCTA	CAACMGGATTAGATACCCKG	ACGGGCGGTGTGTRC	Plant_141	0.1TSB
AtIRL8P06A07	AATCAGTCTCGTTACGAGTCGTCGAGTCAGCTCGCGTGTC	CAACMGGATTAGATACCCKG	ACGGGCGGTGTGTRC	Plant_141	0.1TSB
AtIRL8P06A08	AATCAGTCTCGTTACGAGTCGTCGAGTCAGTAGTATCAGC	CAACMGGATTAGATACCCKG	ACGGGCGGTGTGTRC	Plant_141	0.1TSB
AtIRL8P06A09	AATCAGTCTCGTTACGAGTCGTCGAGTCAGTCTCTATGCG	CAACMGGATTAGATACCCKG	ACGGGCGGTGTGTRC	Plant_141	0.1TSB
AtIRL8P06A10	AATCAGTCTCGTTACGAGTCGTCGAGTCAGTGATACGTCT	CAACMGGATTAGATACCCKG	ACGGGCGGTGTGTRC	Plant_141	0.1TSB
AtIRL8P06A11	AATCAGTCTCGTTACGAGTCGTCGAGTCAGTACTGAGCTA	CAACMGGATTAGATACCCKG	ACGGGCGGTGTGTRC	Plant_141	0.1TSB
AtIRL8P06A12	AATCAGTCTCGTTACGAGTCGTCGAGTCAGCATAGTAGTG	CAACMGGATTAGATACCCKG	ACGGGCGGTGTGTRC	Plant_141	0.1TSB
AtIRL8P06B01	AATCAGTCTCGTTACGAGTCGTCGAGTCAGCGAGAGATAC	CAACMGGATTAGATACCCKG	ACGGGCGGTGTGTRC	Plant_141	0.1TSB
AtIRL8P06B02	AATCAGTCTCGTTACGAGTCGTCGAGTCAGATACGACGTA	CAACMGGATTAGATACCCKG	ACGGGCGGTGTGTRC	Plant_141	0.1TSB
AtIRL8P06B03	AATCAGTCTCGTTACGAGTCGTCGAGTCAGTCACGTACTA	CAACMGGATTAGATACCCKG	ACGGGCGGTGTGTRC	Plant_141	0.1TSB
AtIRL8P06B04	AATCAGTCTCGTTACGAGTCGTCGAGTCAGCGTCTAGTAC	CAACMGGATTAGATACCCKG	ACGGGCGGTGTGTRC	Plant_141	0.1TSB
AtIRL8P06B05	AATCAGTCTCGTTACGAGTCGTCGAGTCAGTCTACGTAGC	CAACMGGATTAGATACCCKG	ACGGGCGGTGTGTRC	Plant_141	0.1TSB
AtIRL8P06B06	AATCAGTCTCGTTACGAGTCGTCGAGTCAGTGTACTACTC	CAACMGGATTAGATACCCKG	ACGGGCGGTGTGTRC	Plant_141	0.1TSB
AtIRL8P06B07	AATCAGTCTCGTTACGAGTCGTCGAGTCAGACGACTACAG	CAACMGGATTAGATACCCKG	ACGGGCGGTGTGTRC	Plant_141	0.1TSB
AtIRL8P06B08	AATCAGTCTCGTTACGAGTCGTCGAGTCAGCGTAGACTAG	CAACMGGATTAGATACCCKG	ACGGGCGGTGTGTRC	Plant_141	0.1TSB
AtIRL8P06B09	AATCAGTCTCGTTACGAGTCGTCGAGTCAGTACGAGTATG	CAACMGGATTAGATACCCKG	ACGGGCGGTGTGTRC	Plant_141	0.1TSB
AtIRL8P06B10	AATCAGTCTCGTTACGAGTCGTCGAGTCAGTACTCTCGTG	CAACMGGATTAGATACCCKG	ACGGGCGGTGTGTRC	Plant_141	0.1TSB
AtIRL8P06B11	AATCAGTCTCGTTACGAGTCGTCGAGTCAGTAGAGACGAG	CAACMGGATTAGATACCCKG	ACGGGCGGTGTGTRC	Plant_141	0.1TSB
AtIRL8P06B12	AATCAGTCTCGTTACGAGTCGTCGAGTCAGTCGTCGCTCG	CAACMGGATTAGATACCCKG	ACGGGCGGTGTGTRC	Plant_141	0.1TSB
AtIRL8P06C01	AATCAGTCTCGTTACGAGTCGTCGAGTCAGACATACGCGT	CAACMGGATTAGATACCCKG	ACGGGCGGTGTGTRC	Plant_141	0.1TSB
AtIRL8P06C02	AATCAGTCTCGTTACGAGTCGTCGAGTCAGACGCGAGTAT	CAACMGGATTAGATACCCKG	ACGGGCGGTGTGTRC	Plant_141	0.1TSB
AtIRL8P06C03	AATCAGTCTCGTTACGAGTCGTCGAGTCAGACTACTATGT	CAACMGGATTAGATACCCKG	ACGGGCGGTGTGTRC	Plant_141	0.1TSB
AtIRL8P06C04	AATCAGTCTCGTTACGAGTCGTCGAGTCAGACTGTACAGT	CAACMGGATTAGATACCCKG	ACGGGCGGTGTGTRC	Plant_141	0.1TSB
AtIRL8P06C05	AATCAGTCTCGTTACGAGTCGTCGAGTCAGAGACTATACT	CAACMGGATTAGATACCCKG	ACGGGCGGTGTGTRC	Plant_141	0.1TSB
AtIRL8P06C06	AATCAGTCTCGTTACGAGTCGTCGAGTCAGAGCGTCGTCT	CAACMGGATTAGATACCCKG	ACGGGCGGTGTGTRC	Plant_141	0.1TSB
AtIRL8P06C07	AATCAGTCTCGTTACGAGTCGTCGAGTCAGAGTACGCTAT	CAACMGGATTAGATACCCKG	ACGGGCGGTGTGTRC	Plant_141	0.1TSB
AtIRL8P06C08	AATCAGTCTCGTTACGAGTCGTCGAGTCAGATAGAGTACT	CAACMGGATTAGATACCCKG	ACGGGCGGTGTGTRC	Plant_141	0.1TSB
AtIRL8P06C09	AATCAGTCTCGTTACGAGTCGTCGAGTCAGCACGCTACGT	CAACMGGATTAGATACCCKG	ACGGGCGGTGTGTRC	Plant_141	0.1TSB
AtIRL8P06C10	AATCAGTCTCGTTACGAGTCGTCGAGTCAGCAGTAGACGT	CAACMGGATTAGATACCCKG	ACGGGCGGTGTGTRC	Plant_141	0.1TSB
AtIRL8P06C11	AATCAGTCTCGTTACGAGTCGTCGAGTCAGCGACGTGACT	CAACMGGATTAGATACCCKG	ACGGGCGGTGTGTRC	Plant_141	0.1TSB
AtIRL8P06C12	AATCAGTCTCGTTACGAGTCGTCGAGTCAGTACACACACT	CAACMGGATTAGATACCCKG	ACGGGCGGTGTGTRC	Plant_141	0.1TSB
AtIRL8P06D01	AATCAGTCTCGTTACGAGTCGTCGAGTCAGTACACGTGAT	CAACMGGATTAGATACCCKG	ACGGGCGGTGTGTRC	Plant_141	0.1TSB
AtIRL8P06D02	AATCAGTCTCGTTACGAGTCGTCGAGTCAGTACAGATCGT	CAACMGGATTAGATACCCKG	ACGGGCGGTGTGTRC	Plant_141	0.1TSB
AtIRL8P06D03	AATCAGTCTCGTTACGAGTCGTCGAGTCAGTACGCTGTCT	CAACMGGATTAGATACCCKG	ACGGGCGGTGTGTRC	Plant_141	0.1TSB
AtIRL8P06D04	AATCAGTCTCGTTACGAGTCGTCGAGTCAGTAGTGTAGAT	CAACMGGATTAGATACCCKG	ACGGGCGGTGTGTRC	Plant_141	0.1TSB
AtIRL8P06D05	AATCAGTCTCGTTACGAGTCGTCGAGTCAGTCGATCACGT	CAACMGGATTAGATACCCKG	ACGGGCGGTGTGTRC	Plant_141	0.1TSB
AtIRL8P06D06	AATCAGTCTCGTTACGAGTCGTCGAGTCAGTCGCACTAGT	CAACMGGATTAGATACCCKG	ACGGGCGGTGTGTRC	Plant_141	0.1TSB
AtIRL8P06D07	AATCAGTCTCGTTACGAGTCGTCGAGTCAGTCTAGCGACT	CAACMGGATTAGATACCCKG	ACGGGCGGTGTGTRC	Plant_141	0.1TSB
AtIRL8P06D08	AATCAGTCTCGTTACGAGTCGTCGAGTCAGTCTATACTAT	CAACMGGATTAGATACCCKG	ACGGGCGGTGTGTRC	Plant_141	0.1TSB
AtIRL8P06D09	AATCAGTCTCGTTACGAGTCGTCGAGTCAGTGACGTATGT	CAACMGGATTAGATACCCKG	ACGGGCGGTGTGTRC	Plant_141	0.1TSB
AtIRL8P06D10	AATCAGTCTCGTTACGAGTCGTCGAGTCAGTGTGAGTAGT	CAACMGGATTAGATACCCKG	ACGGGCGGTGTGTRC	Plant_141	0.1TSB
AtIRL8P06D11	AATCAGTCTCGTTACGAGTCGTCGAGTCAGACAGTATATA	CAACMGGATTAGATACCCKG	ACGGGCGGTGTGTRC	Plant_141	0.1TSB
AtIRL8P06D12	AATCAGTCTCGTTACGAGTCGTCGAGTCAGACGCGATCGA	CAACMGGATTAGATACCCKG	ACGGGCGGTGTGTRC	Plant_141	0.1TSB
AtIRL8P06E01	AATCAGTCTCGTTACGAGTCGTCGAGTCAGACTAGCAGTA	CAACMGGATTAGATACCCKG	ACGGGCGGTGTGTRC	Plant_141	0.1TSB
AtIRL8P06E02	AATCAGTCTCGTTACGAGTCGTCGAGTCAGAGCTCACGTA	CAACMGGATTAGATACCCKG	ACGGGCGGTGTGTRC	Plant_141	0.1TSB
AtIRL8P06E03	AATCAGTCTCGTTACGAGTCGTCGAGTCAGAGTATACATA	CAACMGGATTAGATACCCKG	ACGGGCGGTGTGTRC	Plant_141	0.1TSB
AtIRL8P06E04	AATCAGTCTCGTTACGAGTCGTCGAGTCAGAGTCGAGAGA	CAACMGGATTAGATACCCKG	ACGGGCGGTGTGTRC	Plant_141	0.1TSB
AtIRL8P06E05	AATCAGTCTCGTTACGAGTCGTCGAGTCAGAGTGCTACGA	CAACMGGATTAGATACCCKG	ACGGGCGGTGTGTRC	Plant_141	0.1TSB
AtIRL8P06E06	AATCAGTCTCGTTACGAGTCGTCGAGTCAGCGATCGTATA	CAACMGGATTAGATACCCKG	ACGGGCGGTGTGTRC	Plant_141	0.1TSB
AtIRL8P06E07	AATCAGTCTCGTTACGAGTCGTCGAGTCAGCGCAGTACGA	CAACMGGATTAGATACCCKG	ACGGGCGGTGTGTRC	Plant_141	0.1TSB
AtIRL8P06E08	AATCAGTCTCGTTACGAGTCGTCGAGTCAGCGCGTATACA	CAACMGGATTAGATACCCKG	ACGGGCGGTGTGTRC	Plant_141	0.1TSB
AtIRL8P06E09	AATCAGTCTCGTTACGAGTCGTCGAGTCAGCGTACAGTCA	CAACMGGATTAGATACCCKG	ACGGGCGGTGTGTRC	Plant_141	0.1TSB
AtIRL8P06E10	AATCAGTCTCGTTACGAGTCGTCGAGTCAGCGTACTCAGA	CAACMGGATTAGATACCCKG	ACGGGCGGTGTGTRC	Plant_141	0.1TSB
AtIRL8P06E11	AATCAGTCTCGTTACGAGTCGTCGAGTCAGCTACGCTCTA	CAACMGGATTAGATACCCKG	ACGGGCGGTGTGTRC	Plant_141	0.1TSB
AtIRL8P06E12	AATCAGTCTCGTTACGAGTCGTCGAGTCAGCTATAGCGTA	CAACMGGATTAGATACCCKG	ACGGGCGGTGTGTRC	Plant_141	0.1TSB
AtIRL8P06F01	AATCAGTCTCGTTACGAGTCGTCGAGTCAGTACGTCATCA	CAACMGGATTAGATACCCKG	ACGGGCGGTGTGTRC	Plant_141	0.1TSB
AtIRL8P06F02	AATCAGTCTCGTTACGAGTCGTCGAGTCAGTAGTCGCATA	CAACMGGATTAGATACCCKG	ACGGGCGGTGTGTRC	Plant_141	0.1TSB
AtIRL8P06F03	AATCAGTCTCGTTACGAGTCGTCGAGTCAGTATATATACA	CAACMGGATTAGATACCCKG	ACGGGCGGTGTGTRC	Plant_141	0.1TSB
AtIRL8P06F04	AATCAGTCTCGTTACGAGTCGTCGAGTCAGTATGCTAGTA	CAACMGGATTAGATACCCKG	ACGGGCGGTGTGTRC	Plant_141	0.1TSB
AtIRL8P06F05	AATCAGTCTCGTTACGAGTCGTCGAGTCAGTCACGCGAGA	CAACMGGATTAGATACCCKG	ACGGGCGGTGTGTRC	Plant_141	0.1TSB
AtIRL8P06F06	AATCAGTCTCGTTACGAGTCGTCGAGTCAGTCGATAGTGA	CAACMGGATTAGATACCCKG	ACGGGCGGTGTGTRC	Plant_141	0.1TSB
AtIRL8P06F07	AATCAGTCTCGTTACGAGTCGTCGAGTCAGTCGCTGCGTA	CAACMGGATTAGATACCCKG	ACGGGCGGTGTGTRC	Plant_141	0.1TSB
AtIRL8P06F08	AATCAGTCTCGTTACGAGTCGTCGAGTCAGTCTGACGTCA	CAACMGGATTAGATACCCKG	ACGGGCGGTGTGTRC	Plant_141	0.1TSB
AtIRL8P06F09	AATCAGTCTCGTTACGAGTCGTCGAGTCAGTGAGTCAGTA	CAACMGGATTAGATACCCKG	ACGGGCGGTGTGTRC	Plant_141	0.1TSB
AtIRL8P06F10	AATCAGTCTCGTTACGAGTCGTCGAGTCAGTGTAGTGTGA	CAACMGGATTAGATACCCKG	ACGGGCGGTGTGTRC	Plant_141	0.1TSB
AtIRL8P06F11	AATCAGTCTCGTTACGAGTCGTCGAGTCAGTGTCACACGA	CAACMGGATTAGATACCCKG	ACGGGCGGTGTGTRC	Plant_141	0.1TSB
AtIRL8P06F12	AATCAGTCTCGTTACGAGTCGTCGAGTCAGTGTCGTCGCA	CAACMGGATTAGATACCCKG	ACGGGCGGTGTGTRC	Plant_141	0.1TSB
AtIRL8P06G01	AATCAGTCTCGTTACGAGTCGTCGAGTCAGACACATACGC	CAACMGGATTAGATACCCKG	ACGGGCGGTGTGTRC	Plant_141	0.1TSB
AtIRL8P06G02	AATCAGTCTCGTTACGAGTCGTCGAGTCAGACAGTCGTGC	CAACMGGATTAGATACCCKG	ACGGGCGGTGTGTRC	Plant_141	0.1TSB
AtIRL8P06G03	AATCAGTCTCGTTACGAGTCGTCGAGTCAGACATGACGAC	CAACMGGATTAGATACCCKG	ACGGGCGGTGTGTRC	Plant_141	0.1TSB
AtIRL8P06G04	AATCAGTCTCGTTACGAGTCGTCGAGTCAGACGACAGCTC	CAACMGGATTAGATACCCKG	ACGGGCGGTGTGTRC	Plant_141	0.1TSB
AtIRL8P06G05	AATCAGTCTCGTTACGAGTCGTCGAGTCAGACGTCTCATC	CAACMGGATTAGATACCCKG	ACGGGCGGTGTGTRC	Plant_141	0.1TSB
AtIRL8P06G06	AATCAGTCTCGTTACGAGTCGTCGAGTCAGACTCATCTAC	CAACMGGATTAGATACCCKG	ACGGGCGGTGTGTRC	Plant_141	0.1TSB
AtIRL8P06G07	AATCAGTCTCGTTACGAGTCGTCGAGTCAGACTCGCGCAC	CAACMGGATTAGATACCCKG	ACGGGCGGTGTGTRC	Plant_141	0.1TSB
AtIRL8P06G08	AATCAGTCTCGTTACGAGTCGTCGAGTCAGAGAGCGTCAC	CAACMGGATTAGATACCCKG	ACGGGCGGTGTGTRC	Plant_141	0.1TSB
AtIRL8P06G09	AATCAGTCTCGTTACGAGTCGTCGAGTCAGAGCGACTAGC	CAACMGGATTAGATACCCKG	ACGGGCGGTGTGTRC	Plant_141	0.1TSB
AtIRL8P06G10	AATCAGTCTCGTTACGAGTCGTCGAGTCAGAGTAGTGATC	CAACMGGATTAGATACCCKG	ACGGGCGGTGTGTRC	Plant_141	0.1TSB
AtIRL8P06G11	AATCAGTCTCGTTACGAGTCGTCGAGTCAGAGTGACACAC	CAACMGGATTAGATACCCKG	ACGGGCGGTGTGTRC	Plant_141	0.1TSB
AtIRL8P06G12	AATCAGTCTCGTTACGAGTCGTCGAGTCAGAGTGTATGTC	CAACMGGATTAGATACCCKG	ACGGGCGGTGTGTRC	Plant_141	0.1TSB
AtIRL8P06H01	AATCAGTCTCGTTACGAGTCGTCGAGTCAGATAGATAGAC	CAACMGGATTAGATACCCKG	ACGGGCGGTGTGTRC	Plant_141	0.1TSB
AtIRL8P06H02	AATCAGTCTCGTTACGAGTCGTCGAGTCAGATATAGTCGC	CAACMGGATTAGATACCCKG	ACGGGCGGTGTGTRC	Plant_141	0.1TSB
AtIRL8P06H03	AATCAGTCTCGTTACGAGTCGTCGAGTCAGATCTACTGAC	CAACMGGATTAGATACCCKG	ACGGGCGGTGTGTRC	Plant_141	0.1TSB
AtIRL8P06H04	AATCAGTCTCGTTACGAGTCGTCGAGTCAGCACGTAGATC	CAACMGGATTAGATACCCKG	ACGGGCGGTGTGTRC	Plant_141	0.1TSB
AtIRL8P06H05	AATCAGTCTCGTTACGAGTCGTCGAGTCAGCACGTCTCGC	CAACMGGATTAGATACCCKG	ACGGGCGGTGTGTRC	Plant_141	0.1TSB
AtIRL8P06H06	AATCAGTCTCGTTACGAGTCGTCGAGTCAGCATACTCTAC	CAACMGGATTAGATACCCKG	ACGGGCGGTGTGTRC	Plant_141	0.1TSB
AtIRL8P06H07	AATCAGTCTCGTTACGAGTCGTCGAGTCAGCGACACTATC	CAACMGGATTAGATACCCKG	ACGGGCGGTGTGTRC	Plant_141	0.1TSB
AtIRL8P06H08	AATCAGTCTCGTTACGAGTCGTCGAGTCAGCGAGACGCGC	CAACMGGATTAGATACCCKG	ACGGGCGGTGTGTRC	Plant_141	0.1TSB
AtIRL8P06H09	AATCAGTCTCGTTACGAGTCGTCGAGTCAGCGTATGCGAC	CAACMGGATTAGATACCCKG	ACGGGCGGTGTGTRC	Plant_141	0.1TSB
AtIRL8P06H10	AATCAGTCTCGTTACGAGTCGTCGAGTCAGCGTCGATCTC	CAACMGGATTAGATACCCKG	ACGGGCGGTGTGTRC	Plant_141	0.1TSB
AtIRL8P06H11	AATCAGTCTCGTTACGAGTCGTCGAGTCAGCTACGACTGC	CAACMGGATTAGATACCCKG	ACGGGCGGTGTGTRC	Plant_141	0.1TSB
AtIRL8P06H12	AATCAGTCTCGTTACGAGTCGTCGAGTCAGCTAGTCACTC	CAACMGGATTAGATACCCKG	ACGGGCGGTGTGTRC	Plant_141	0.1TSB
AtIRL8P07A01	AATCGTGACTCGTACGAGTCGTCGAGTCAGACGCTCGACA	CAACMGGATTAGATACCCKG	ACGGGCGGTGTGTRC	Plant_141	0.1TSB
AtIRL8P07A02	AATCGTGACTCGTACGAGTCGTCGAGTCAGAGACGCACTC	CAACMGGATTAGATACCCKG	ACGGGCGGTGTGTRC	Plant_141	0.1TSB
AtIRL8P07A03	AATCGTGACTCGTACGAGTCGTCGAGTCAGAGCACTGTAG	CAACMGGATTAGATACCCKG	ACGGGCGGTGTGTRC	Plant_141	0.1TSB
AtIRL8P07A04	AATCGTGACTCGTACGAGTCGTCGAGTCAGATCAGACACG	CAACMGGATTAGATACCCKG	ACGGGCGGTGTGTRC	Plant_141	0.1TSB
AtIRL8P07A05	AATCGTGACTCGTACGAGTCGTCGAGTCAGATATCGCGAG	CAACMGGATTAGATACCCKG	ACGGGCGGTGTGTRC	Plant_141	0.1TSB
AtIRL8P07A06	AATCGTGACTCGTACGAGTCGTCGAGTCAGCGTGTCTCTA	CAACMGGATTAGATACCCKG	ACGGGCGGTGTGTRC	Plant_141	0.1TSB
AtIRL8P07A07	AATCGTGACTCGTACGAGTCGTCGAGTCAGCTCGCGTGTC	CAACMGGATTAGATACCCKG	ACGGGCGGTGTGTRC	Plant_141	0.1TSB
AtIRL8P07A08	AATCGTGACTCGTACGAGTCGTCGAGTCAGTAGTATCAGC	CAACMGGATTAGATACCCKG	ACGGGCGGTGTGTRC	Plant_141	0.1TSB
AtIRL8P07A09	AATCGTGACTCGTACGAGTCGTCGAGTCAGTCTCTATGCG	CAACMGGATTAGATACCCKG	ACGGGCGGTGTGTRC	Plant_141	0.1TSB
AtIRL8P07A10	AATCGTGACTCGTACGAGTCGTCGAGTCAGTGATACGTCT	CAACMGGATTAGATACCCKG	ACGGGCGGTGTGTRC	Plant_141	0.1TSB
AtIRL8P07A11	AATCGTGACTCGTACGAGTCGTCGAGTCAGTACTGAGCTA	CAACMGGATTAGATACCCKG	ACGGGCGGTGTGTRC	Plant_141	0.1TSB
AtIRL8P07A12	AATCGTGACTCGTACGAGTCGTCGAGTCAGCATAGTAGTG	CAACMGGATTAGATACCCKG	ACGGGCGGTGTGTRC	Plant_141	0.1TSB
AtIRL8P07B01	AATCGTGACTCGTACGAGTCGTCGAGTCAGCGAGAGATAC	CAACMGGATTAGATACCCKG	ACGGGCGGTGTGTRC	Plant_141	0.1TSB
AtIRL8P07B02	AATCGTGACTCGTACGAGTCGTCGAGTCAGATACGACGTA	CAACMGGATTAGATACCCKG	ACGGGCGGTGTGTRC	Plant_141	0.1TSB
AtIRL8P07B03	AATCGTGACTCGTACGAGTCGTCGAGTCAGTCACGTACTA	CAACMGGATTAGATACCCKG	ACGGGCGGTGTGTRC	Plant_141	0.1TSB
AtIRL8P07B04	AATCGTGACTCGTACGAGTCGTCGAGTCAGCGTCTAGTAC	CAACMGGATTAGATACCCKG	ACGGGCGGTGTGTRC	Plant_141	0.1TSB
AtIRL8P07B05	AATCGTGACTCGTACGAGTCGTCGAGTCAGTCTACGTAGC	CAACMGGATTAGATACCCKG	ACGGGCGGTGTGTRC	Plant_141	0.1TSB
AtIRL8P07B06	AATCGTGACTCGTACGAGTCGTCGAGTCAGTGTACTACTC	CAACMGGATTAGATACCCKG	ACGGGCGGTGTGTRC	Plant_141	0.1TSB
AtIRL8P07B07	AATCGTGACTCGTACGAGTCGTCGAGTCAGACGACTACAG	CAACMGGATTAGATACCCKG	ACGGGCGGTGTGTRC	Plant_141	0.1TSB
AtIRL8P07B08	AATCGTGACTCGTACGAGTCGTCGAGTCAGCGTAGACTAG	CAACMGGATTAGATACCCKG	ACGGGCGGTGTGTRC	Plant_141	0.1TSB
AtIRL8P07B09	AATCGTGACTCGTACGAGTCGTCGAGTCAGTACGAGTATG	CAACMGGATTAGATACCCKG	ACGGGCGGTGTGTRC	Plant_141	0.1TSB
AtIRL8P07B10	AATCGTGACTCGTACGAGTCGTCGAGTCAGTACTCTCGTG	CAACMGGATTAGATACCCKG	ACGGGCGGTGTGTRC	Plant_141	0.1TSB
AtIRL8P07B11	AATCGTGACTCGTACGAGTCGTCGAGTCAGTAGAGACGAG	CAACMGGATTAGATACCCKG	ACGGGCGGTGTGTRC	Plant_141	0.1TSB
AtIRL8P07B12	AATCGTGACTCGTACGAGTCGTCGAGTCAGTCGTCGCTCG	CAACMGGATTAGATACCCKG	ACGGGCGGTGTGTRC	Plant_141	0.1TSB
AtIRL8P07C01	AATCGTGACTCGTACGAGTCGTCGAGTCAGACATACGCGT	CAACMGGATTAGATACCCKG	ACGGGCGGTGTGTRC	Plant_141	0.1TSB
AtIRL8P07C02	AATCGTGACTCGTACGAGTCGTCGAGTCAGACGCGAGTAT	CAACMGGATTAGATACCCKG	ACGGGCGGTGTGTRC	Plant_141	0.1TSB
AtIRL8P07C03	AATCGTGACTCGTACGAGTCGTCGAGTCAGACTACTATGT	CAACMGGATTAGATACCCKG	ACGGGCGGTGTGTRC	Plant_141	0.1TSB
AtIRL8P07C04	AATCGTGACTCGTACGAGTCGTCGAGTCAGACTGTACAGT	CAACMGGATTAGATACCCKG	ACGGGCGGTGTGTRC	Plant_141	0.1TSB
AtIRL8P07C05	AATCGTGACTCGTACGAGTCGTCGAGTCAGAGACTATACT	CAACMGGATTAGATACCCKG	ACGGGCGGTGTGTRC	Plant_141	0.1TSB
AtIRL8P07C06	AATCGTGACTCGTACGAGTCGTCGAGTCAGAGCGTCGTCT	CAACMGGATTAGATACCCKG	ACGGGCGGTGTGTRC	Plant_141	0.1TSB
AtIRL8P07C07	AATCGTGACTCGTACGAGTCGTCGAGTCAGAGTACGCTAT	CAACMGGATTAGATACCCKG	ACGGGCGGTGTGTRC	Plant_141	0.1TSB
AtIRL8P07C08	AATCGTGACTCGTACGAGTCGTCGAGTCAGATAGAGTACT	CAACMGGATTAGATACCCKG	ACGGGCGGTGTGTRC	Plant_141	0.1TSB
AtIRL8P07C09	AATCGTGACTCGTACGAGTCGTCGAGTCAGCACGCTACGT	CAACMGGATTAGATACCCKG	ACGGGCGGTGTGTRC	Plant_141	0.1TSB
AtIRL8P07C10	AATCGTGACTCGTACGAGTCGTCGAGTCAGCAGTAGACGT	CAACMGGATTAGATACCCKG	ACGGGCGGTGTGTRC	Plant_141	0.1TSB
AtIRL8P07C11	AATCGTGACTCGTACGAGTCGTCGAGTCAGCGACGTGACT	CAACMGGATTAGATACCCKG	ACGGGCGGTGTGTRC	Plant_141	0.1TSB
AtIRL8P07C12	AATCGTGACTCGTACGAGTCGTCGAGTCAGTACACACACT	CAACMGGATTAGATACCCKG	ACGGGCGGTGTGTRC	Plant_141	0.1TSB
AtIRL8P07D01	AATCGTGACTCGTACGAGTCGTCGAGTCAGTACACGTGAT	CAACMGGATTAGATACCCKG	ACGGGCGGTGTGTRC	Plant_141	0.1TSB
AtIRL8P07D02	AATCGTGACTCGTACGAGTCGTCGAGTCAGTACAGATCGT	CAACMGGATTAGATACCCKG	ACGGGCGGTGTGTRC	Plant_141	0.1TSB
AtIRL8P07D03	AATCGTGACTCGTACGAGTCGTCGAGTCAGTACGCTGTCT	CAACMGGATTAGATACCCKG	ACGGGCGGTGTGTRC	Plant_141	0.1TSB
AtIRL8P07D04	AATCGTGACTCGTACGAGTCGTCGAGTCAGTAGTGTAGAT	CAACMGGATTAGATACCCKG	ACGGGCGGTGTGTRC	Plant_141	0.1TSB
AtIRL8P07D05	AATCGTGACTCGTACGAGTCGTCGAGTCAGTCGATCACGT	CAACMGGATTAGATACCCKG	ACGGGCGGTGTGTRC	Plant_141	0.1TSB
AtIRL8P07D06	AATCGTGACTCGTACGAGTCGTCGAGTCAGTCGCACTAGT	CAACMGGATTAGATACCCKG	ACGGGCGGTGTGTRC	Plant_141	0.1TSB
AtIRL8P07D07	AATCGTGACTCGTACGAGTCGTCGAGTCAGTCTAGCGACT	CAACMGGATTAGATACCCKG	ACGGGCGGTGTGTRC	Plant_141	0.1TSB
AtIRL8P07D08	AATCGTGACTCGTACGAGTCGTCGAGTCAGTCTATACTAT	CAACMGGATTAGATACCCKG	ACGGGCGGTGTGTRC	Plant_141	0.1TSB
AtIRL8P07D09	AATCGTGACTCGTACGAGTCGTCGAGTCAGTGACGTATGT	CAACMGGATTAGATACCCKG	ACGGGCGGTGTGTRC	Plant_141	0.1TSB
AtIRL8P07D10	AATCGTGACTCGTACGAGTCGTCGAGTCAGTGTGAGTAGT	CAACMGGATTAGATACCCKG	ACGGGCGGTGTGTRC	Plant_141	0.1TSB
AtIRL8P07D11	AATCGTGACTCGTACGAGTCGTCGAGTCAGACAGTATATA	CAACMGGATTAGATACCCKG	ACGGGCGGTGTGTRC	Plant_141	0.1TSB
AtIRL8P07D12	AATCGTGACTCGTACGAGTCGTCGAGTCAGACGCGATCGA	CAACMGGATTAGATACCCKG	ACGGGCGGTGTGTRC	Plant_141	0.1TSB
AtIRL8P07E01	AATCGTGACTCGTACGAGTCGTCGAGTCAGACTAGCAGTA	CAACMGGATTAGATACCCKG	ACGGGCGGTGTGTRC	Plant_141	0.1TSB
AtIRL8P07E02	AATCGTGACTCGTACGAGTCGTCGAGTCAGAGCTCACGTA	CAACMGGATTAGATACCCKG	ACGGGCGGTGTGTRC	Plant_141	0.1TSB
AtIRL8P07E03	AATCGTGACTCGTACGAGTCGTCGAGTCAGAGTATACATA	CAACMGGATTAGATACCCKG	ACGGGCGGTGTGTRC	Plant_141	0.1TSB
AtIRL8P07E04	AATCGTGACTCGTACGAGTCGTCGAGTCAGAGTCGAGAGA	CAACMGGATTAGATACCCKG	ACGGGCGGTGTGTRC	Plant_141	0.1TSB
AtIRL8P07E05	AATCGTGACTCGTACGAGTCGTCGAGTCAGAGTGCTACGA	CAACMGGATTAGATACCCKG	ACGGGCGGTGTGTRC	Plant_141	0.1TSB
AtIRL8P07E06	AATCGTGACTCGTACGAGTCGTCGAGTCAGCGATCGTATA	CAACMGGATTAGATACCCKG	ACGGGCGGTGTGTRC	Plant_141	0.1TSB
AtIRL8P07E07	AATCGTGACTCGTACGAGTCGTCGAGTCAGCGCAGTACGA	CAACMGGATTAGATACCCKG	ACGGGCGGTGTGTRC	Plant_141	0.1TSB
AtIRL8P07E08	AATCGTGACTCGTACGAGTCGTCGAGTCAGCGCGTATACA	CAACMGGATTAGATACCCKG	ACGGGCGGTGTGTRC	Plant_141	0.1TSB
AtIRL8P07E09	AATCGTGACTCGTACGAGTCGTCGAGTCAGCGTACAGTCA	CAACMGGATTAGATACCCKG	ACGGGCGGTGTGTRC	Plant_141	0.1TSB
AtIRL8P07E10	AATCGTGACTCGTACGAGTCGTCGAGTCAGCGTACTCAGA	CAACMGGATTAGATACCCKG	ACGGGCGGTGTGTRC	Plant_141	0.1TSB
AtIRL8P07E11	AATCGTGACTCGTACGAGTCGTCGAGTCAGCTACGCTCTA	CAACMGGATTAGATACCCKG	ACGGGCGGTGTGTRC	Plant_141	0.1TSB
AtIRL8P07E12	AATCGTGACTCGTACGAGTCGTCGAGTCAGCTATAGCGTA	CAACMGGATTAGATACCCKG	ACGGGCGGTGTGTRC	Plant_141	0.1TSB
AtIRL8P07F01	AATCGTGACTCGTACGAGTCGTCGAGTCAGTACGTCATCA	CAACMGGATTAGATACCCKG	ACGGGCGGTGTGTRC	Plant_141	0.1TSB
AtIRL8P07F02	AATCGTGACTCGTACGAGTCGTCGAGTCAGTAGTCGCATA	CAACMGGATTAGATACCCKG	ACGGGCGGTGTGTRC	Plant_141	0.1TSB
AtIRL8P07F03	AATCGTGACTCGTACGAGTCGTCGAGTCAGTATATATACA	CAACMGGATTAGATACCCKG	ACGGGCGGTGTGTRC	Plant_141	0.1TSB
AtIRL8P07F04	AATCGTGACTCGTACGAGTCGTCGAGTCAGTATGCTAGTA	CAACMGGATTAGATACCCKG	ACGGGCGGTGTGTRC	Plant_141	0.1TSB
AtIRL8P07F05	AATCGTGACTCGTACGAGTCGTCGAGTCAGTCACGCGAGA	CAACMGGATTAGATACCCKG	ACGGGCGGTGTGTRC	Plant_141	0.1TSB
AtIRL8P07F06	AATCGTGACTCGTACGAGTCGTCGAGTCAGTCGATAGTGA	CAACMGGATTAGATACCCKG	ACGGGCGGTGTGTRC	Plant_141	0.1TSB
AtIRL8P07F07	AATCGTGACTCGTACGAGTCGTCGAGTCAGTCGCTGCGTA	CAACMGGATTAGATACCCKG	ACGGGCGGTGTGTRC	Plant_141	0.1TSB
AtIRL8P07F08	AATCGTGACTCGTACGAGTCGTCGAGTCAGTCTGACGTCA	CAACMGGATTAGATACCCKG	ACGGGCGGTGTGTRC	Plant_141	0.1TSB
AtIRL8P07F09	AATCGTGACTCGTACGAGTCGTCGAGTCAGTGAGTCAGTA	CAACMGGATTAGATACCCKG	ACGGGCGGTGTGTRC	Plant_141	0.1TSB
AtIRL8P07F10	AATCGTGACTCGTACGAGTCGTCGAGTCAGTGTAGTGTGA	CAACMGGATTAGATACCCKG	ACGGGCGGTGTGTRC	Plant_141	0.1TSB
AtIRL8P07F11	AATCGTGACTCGTACGAGTCGTCGAGTCAGTGTCACACGA	CAACMGGATTAGATACCCKG	ACGGGCGGTGTGTRC	Plant_141	0.1TSB
AtIRL8P07F12	AATCGTGACTCGTACGAGTCGTCGAGTCAGTGTCGTCGCA	CAACMGGATTAGATACCCKG	ACGGGCGGTGTGTRC	Plant_141	0.1TSB
AtIRL8P07G01	AATCGTGACTCGTACGAGTCGTCGAGTCAGACACATACGC	CAACMGGATTAGATACCCKG	ACGGGCGGTGTGTRC	Plant_141	0.1TSB
AtIRL8P07G02	AATCGTGACTCGTACGAGTCGTCGAGTCAGACAGTCGTGC	CAACMGGATTAGATACCCKG	ACGGGCGGTGTGTRC	Plant_141	0.1TSB
AtIRL8P07G03	AATCGTGACTCGTACGAGTCGTCGAGTCAGACATGACGAC	CAACMGGATTAGATACCCKG	ACGGGCGGTGTGTRC	Plant_141	0.1TSB
AtIRL8P07G04	AATCGTGACTCGTACGAGTCGTCGAGTCAGACGACAGCTC	CAACMGGATTAGATACCCKG	ACGGGCGGTGTGTRC	Plant_141	0.1TSB
AtIRL8P07G05	AATCGTGACTCGTACGAGTCGTCGAGTCAGACGTCTCATC	CAACMGGATTAGATACCCKG	ACGGGCGGTGTGTRC	Plant_141	0.1TSB
AtIRL8P07G06	AATCGTGACTCGTACGAGTCGTCGAGTCAGACTCATCTAC	CAACMGGATTAGATACCCKG	ACGGGCGGTGTGTRC	Plant_141	0.1TSB
AtIRL8P07G07	AATCGTGACTCGTACGAGTCGTCGAGTCAGACTCGCGCAC	CAACMGGATTAGATACCCKG	ACGGGCGGTGTGTRC	Plant_141	0.1TSB
AtIRL8P07G08	AATCGTGACTCGTACGAGTCGTCGAGTCAGAGAGCGTCAC	CAACMGGATTAGATACCCKG	ACGGGCGGTGTGTRC	Plant_141	0.1TSB
AtIRL8P07G09	AATCGTGACTCGTACGAGTCGTCGAGTCAGAGCGACTAGC	CAACMGGATTAGATACCCKG	ACGGGCGGTGTGTRC	Plant_141	0.1TSB
AtIRL8P07G10	AATCGTGACTCGTACGAGTCGTCGAGTCAGAGTAGTGATC	CAACMGGATTAGATACCCKG	ACGGGCGGTGTGTRC	Plant_141	0.1TSB
AtIRL8P07G11	AATCGTGACTCGTACGAGTCGTCGAGTCAGAGTGACACAC	CAACMGGATTAGATACCCKG	ACGGGCGGTGTGTRC	Plant_141	0.1TSB
AtIRL8P07G12	AATCGTGACTCGTACGAGTCGTCGAGTCAGAGTGTATGTC	CAACMGGATTAGATACCCKG	ACGGGCGGTGTGTRC	Plant_141	0.1TSB
AtIRL8P07H01	AATCGTGACTCGTACGAGTCGTCGAGTCAGATAGATAGAC	CAACMGGATTAGATACCCKG	ACGGGCGGTGTGTRC	Plant_141	0.1TSB
AtIRL8P07H02	AATCGTGACTCGTACGAGTCGTCGAGTCAGATATAGTCGC	CAACMGGATTAGATACCCKG	ACGGGCGGTGTGTRC	Plant_141	0.1TSB
AtIRL8P07H03	AATCGTGACTCGTACGAGTCGTCGAGTCAGATCTACTGAC	CAACMGGATTAGATACCCKG	ACGGGCGGTGTGTRC	Plant_141	0.1TSB
AtIRL8P07H04	AATCGTGACTCGTACGAGTCGTCGAGTCAGCACGTAGATC	CAACMGGATTAGATACCCKG	ACGGGCGGTGTGTRC	Plant_141	0.1TSB
AtIRL8P07H05	AATCGTGACTCGTACGAGTCGTCGAGTCAGCACGTCTCGC	CAACMGGATTAGATACCCKG	ACGGGCGGTGTGTRC	Plant_141	0.1TSB
AtIRL8P07H06	AATCGTGACTCGTACGAGTCGTCGAGTCAGCATACTCTAC	CAACMGGATTAGATACCCKG	ACGGGCGGTGTGTRC	Plant_141	0.1TSB
AtIRL8P07H07	AATCGTGACTCGTACGAGTCGTCGAGTCAGCGACACTATC	CAACMGGATTAGATACCCKG	ACGGGCGGTGTGTRC	Plant_141	0.1TSB
AtIRL8P07H08	AATCGTGACTCGTACGAGTCGTCGAGTCAGCGAGACGCGC	CAACMGGATTAGATACCCKG	ACGGGCGGTGTGTRC	Plant_141	0.1TSB
AtIRL8P07H09	AATCGTGACTCGTACGAGTCGTCGAGTCAGCGTATGCGAC	CAACMGGATTAGATACCCKG	ACGGGCGGTGTGTRC	Plant_141	0.1TSB
AtIRL8P07H10	AATCGTGACTCGTACGAGTCGTCGAGTCAGCGTCGATCTC	CAACMGGATTAGATACCCKG	ACGGGCGGTGTGTRC	Plant_141	0.1TSB
AtIRL8P07H11	AATCGTGACTCGTACGAGTCGTCGAGTCAGCTACGACTGC	CAACMGGATTAGATACCCKG	ACGGGCGGTGTGTRC	Plant_141	0.1TSB
AtIRL8P07H12	AATCGTGACTCGTACGAGTCGTCGAGTCAGCTAGTCACTC	CAACMGGATTAGATACCCKG	ACGGGCGGTGTGTRC	Plant_141	0.1TSB
AtIRL8P08A01	ACACACTATGGCTACGAGTCGTCGAGTCAGACGCTCGACA	CAACMGGATTAGATACCCKG	ACGGGCGGTGTGTRC	Plant_141	0.1TSB
AtIRL8P08A02	ACACACTATGGCTACGAGTCGTCGAGTCAGAGACGCACTC	CAACMGGATTAGATACCCKG	ACGGGCGGTGTGTRC	Plant_141	0.1TSB
AtIRL8P08A03	ACACACTATGGCTACGAGTCGTCGAGTCAGAGCACTGTAG	CAACMGGATTAGATACCCKG	ACGGGCGGTGTGTRC	Plant_141	0.1TSB
AtIRL8P08A04	ACACACTATGGCTACGAGTCGTCGAGTCAGATCAGACACG	CAACMGGATTAGATACCCKG	ACGGGCGGTGTGTRC	Plant_141	0.1TSB
AtIRL8P08A05	ACACACTATGGCTACGAGTCGTCGAGTCAGATATCGCGAG	CAACMGGATTAGATACCCKG	ACGGGCGGTGTGTRC	Plant_141	0.1TSB
AtIRL8P08A06	ACACACTATGGCTACGAGTCGTCGAGTCAGCGTGTCTCTA	CAACMGGATTAGATACCCKG	ACGGGCGGTGTGTRC	Plant_141	0.1TSB
AtIRL8P08A07	ACACACTATGGCTACGAGTCGTCGAGTCAGCTCGCGTGTC	CAACMGGATTAGATACCCKG	ACGGGCGGTGTGTRC	Plant_141	0.1TSB
AtIRL8P08A08	ACACACTATGGCTACGAGTCGTCGAGTCAGTAGTATCAGC	CAACMGGATTAGATACCCKG	ACGGGCGGTGTGTRC	Plant_141	0.1TSB
AtIRL8P08A09	ACACACTATGGCTACGAGTCGTCGAGTCAGTCTCTATGCG	CAACMGGATTAGATACCCKG	ACGGGCGGTGTGTRC	Plant_141	0.1TSB
AtIRL8P08A10	ACACACTATGGCTACGAGTCGTCGAGTCAGTGATACGTCT	CAACMGGATTAGATACCCKG	ACGGGCGGTGTGTRC	Plant_141	0.1TSB
AtIRL8P08A11	ACACACTATGGCTACGAGTCGTCGAGTCAGTACTGAGCTA	CAACMGGATTAGATACCCKG	ACGGGCGGTGTGTRC	Plant_141	0.1TSB
AtIRL8P08A12	ACACACTATGGCTACGAGTCGTCGAGTCAGCATAGTAGTG	CAACMGGATTAGATACCCKG	ACGGGCGGTGTGTRC	Plant_141	0.1TSB
AtIRL8P08B01	ACACACTATGGCTACGAGTCGTCGAGTCAGCGAGAGATAC	CAACMGGATTAGATACCCKG	ACGGGCGGTGTGTRC	Plant_141	0.1TSB
AtIRL8P08B02	ACACACTATGGCTACGAGTCGTCGAGTCAGATACGACGTA	CAACMGGATTAGATACCCKG	ACGGGCGGTGTGTRC	Plant_141	0.1TSB
AtIRL8P08B03	ACACACTATGGCTACGAGTCGTCGAGTCAGTCACGTACTA	CAACMGGATTAGATACCCKG	ACGGGCGGTGTGTRC	Plant_141	0.1TSB
AtIRL8P08B04	ACACACTATGGCTACGAGTCGTCGAGTCAGCGTCTAGTAC	CAACMGGATTAGATACCCKG	ACGGGCGGTGTGTRC	Plant_141	0.1TSB
AtIRL8P08B05	ACACACTATGGCTACGAGTCGTCGAGTCAGTCTACGTAGC	CAACMGGATTAGATACCCKG	ACGGGCGGTGTGTRC	Plant_141	0.1TSB
AtIRL8P08B06	ACACACTATGGCTACGAGTCGTCGAGTCAGTGTACTACTC	CAACMGGATTAGATACCCKG	ACGGGCGGTGTGTRC	Plant_141	0.1TSB
AtIRL8P08B07	ACACACTATGGCTACGAGTCGTCGAGTCAGACGACTACAG	CAACMGGATTAGATACCCKG	ACGGGCGGTGTGTRC	Plant_141	0.1TSB
AtIRL8P08B08	ACACACTATGGCTACGAGTCGTCGAGTCAGCGTAGACTAG	CAACMGGATTAGATACCCKG	ACGGGCGGTGTGTRC	Plant_141	0.1TSB
AtIRL8P08B09	ACACACTATGGCTACGAGTCGTCGAGTCAGTACGAGTATG	CAACMGGATTAGATACCCKG	ACGGGCGGTGTGTRC	Plant_141	0.1TSB
AtIRL8P08B10	ACACACTATGGCTACGAGTCGTCGAGTCAGTACTCTCGTG	CAACMGGATTAGATACCCKG	ACGGGCGGTGTGTRC	Plant_141	0.1TSB
AtIRL8P08B11	ACACACTATGGCTACGAGTCGTCGAGTCAGTAGAGACGAG	CAACMGGATTAGATACCCKG	ACGGGCGGTGTGTRC	Plant_141	0.1TSB
AtIRL8P08B12	ACACACTATGGCTACGAGTCGTCGAGTCAGTCGTCGCTCG	CAACMGGATTAGATACCCKG	ACGGGCGGTGTGTRC	Plant_141	0.1TSB
AtIRL8P08C01	ACACACTATGGCTACGAGTCGTCGAGTCAGACATACGCGT	CAACMGGATTAGATACCCKG	ACGGGCGGTGTGTRC	Plant_141	0.1TSB
AtIRL8P08C02	ACACACTATGGCTACGAGTCGTCGAGTCAGACGCGAGTAT	CAACMGGATTAGATACCCKG	ACGGGCGGTGTGTRC	Plant_141	0.1TSB
AtIRL8P08C03	ACACACTATGGCTACGAGTCGTCGAGTCAGACTACTATGT	CAACMGGATTAGATACCCKG	ACGGGCGGTGTGTRC	Plant_141	0.1TSB
AtIRL8P08C04	ACACACTATGGCTACGAGTCGTCGAGTCAGACTGTACAGT	CAACMGGATTAGATACCCKG	ACGGGCGGTGTGTRC	Plant_141	0.1TSB
AtIRL8P08C05	ACACACTATGGCTACGAGTCGTCGAGTCAGAGACTATACT	CAACMGGATTAGATACCCKG	ACGGGCGGTGTGTRC	Plant_141	0.1TSB
AtIRL8P08C06	ACACACTATGGCTACGAGTCGTCGAGTCAGAGCGTCGTCT	CAACMGGATTAGATACCCKG	ACGGGCGGTGTGTRC	Plant_141	0.1TSB
AtIRL8P08C07	ACACACTATGGCTACGAGTCGTCGAGTCAGAGTACGCTAT	CAACMGGATTAGATACCCKG	ACGGGCGGTGTGTRC	Plant_141	0.1TSB
AtIRL8P08C08	ACACACTATGGCTACGAGTCGTCGAGTCAGATAGAGTACT	CAACMGGATTAGATACCCKG	ACGGGCGGTGTGTRC	Plant_141	0.1TSB
AtIRL8P08C09	ACACACTATGGCTACGAGTCGTCGAGTCAGCACGCTACGT	CAACMGGATTAGATACCCKG	ACGGGCGGTGTGTRC	Plant_141	0.1TSB
AtIRL8P08C10	ACACACTATGGCTACGAGTCGTCGAGTCAGCAGTAGACGT	CAACMGGATTAGATACCCKG	ACGGGCGGTGTGTRC	Plant_141	0.1TSB
AtIRL8P08C11	ACACACTATGGCTACGAGTCGTCGAGTCAGCGACGTGACT	CAACMGGATTAGATACCCKG	ACGGGCGGTGTGTRC	Plant_141	0.1TSB
AtIRL8P08C12	ACACACTATGGCTACGAGTCGTCGAGTCAGTACACACACT	CAACMGGATTAGATACCCKG	ACGGGCGGTGTGTRC	Plant_141	0.1TSB
AtIRL8P08D01	ACACACTATGGCTACGAGTCGTCGAGTCAGTACACGTGAT	CAACMGGATTAGATACCCKG	ACGGGCGGTGTGTRC	Plant_141	0.1TSB
AtIRL8P08D02	ACACACTATGGCTACGAGTCGTCGAGTCAGTACAGATCGT	CAACMGGATTAGATACCCKG	ACGGGCGGTGTGTRC	Plant_141	0.1TSB
AtIRL8P08D03	ACACACTATGGCTACGAGTCGTCGAGTCAGTACGCTGTCT	CAACMGGATTAGATACCCKG	ACGGGCGGTGTGTRC	Plant_141	0.1TSB
AtIRL8P08D04	ACACACTATGGCTACGAGTCGTCGAGTCAGTAGTGTAGAT	CAACMGGATTAGATACCCKG	ACGGGCGGTGTGTRC	Plant_141	0.1TSB
AtIRL8P08D05	ACACACTATGGCTACGAGTCGTCGAGTCAGTCGATCACGT	CAACMGGATTAGATACCCKG	ACGGGCGGTGTGTRC	Plant_141	0.1TSB
AtIRL8P08D06	ACACACTATGGCTACGAGTCGTCGAGTCAGTCGCACTAGT	CAACMGGATTAGATACCCKG	ACGGGCGGTGTGTRC	Plant_141	0.1TSB
AtIRL8P08D07	ACACACTATGGCTACGAGTCGTCGAGTCAGTCTAGCGACT	CAACMGGATTAGATACCCKG	ACGGGCGGTGTGTRC	Plant_141	0.1TSB
AtIRL8P08D08	ACACACTATGGCTACGAGTCGTCGAGTCAGTCTATACTAT	CAACMGGATTAGATACCCKG	ACGGGCGGTGTGTRC	Plant_141	0.1TSB
AtIRL8P08D09	ACACACTATGGCTACGAGTCGTCGAGTCAGTGACGTATGT	CAACMGGATTAGATACCCKG	ACGGGCGGTGTGTRC	Plant_141	0.1TSB
AtIRL8P08D10	ACACACTATGGCTACGAGTCGTCGAGTCAGTGTGAGTAGT	CAACMGGATTAGATACCCKG	ACGGGCGGTGTGTRC	Plant_141	0.1TSB
AtIRL8P08D11	ACACACTATGGCTACGAGTCGTCGAGTCAGACAGTATATA	CAACMGGATTAGATACCCKG	ACGGGCGGTGTGTRC	Plant_141	0.1TSB
AtIRL8P08D12	ACACACTATGGCTACGAGTCGTCGAGTCAGACGCGATCGA	CAACMGGATTAGATACCCKG	ACGGGCGGTGTGTRC	Plant_141	0.1TSB
AtIRL8P08E01	ACACACTATGGCTACGAGTCGTCGAGTCAGACTAGCAGTA	CAACMGGATTAGATACCCKG	ACGGGCGGTGTGTRC	Plant_141	0.1TSB
AtIRL8P08E02	ACACACTATGGCTACGAGTCGTCGAGTCAGAGCTCACGTA	CAACMGGATTAGATACCCKG	ACGGGCGGTGTGTRC	Plant_141	0.1TSB
AtIRL8P08E03	ACACACTATGGCTACGAGTCGTCGAGTCAGAGTATACATA	CAACMGGATTAGATACCCKG	ACGGGCGGTGTGTRC	Plant_141	0.1TSB
AtIRL8P08E04	ACACACTATGGCTACGAGTCGTCGAGTCAGAGTCGAGAGA	CAACMGGATTAGATACCCKG	ACGGGCGGTGTGTRC	Plant_141	0.1TSB
AtIRL8P08E05	ACACACTATGGCTACGAGTCGTCGAGTCAGAGTGCTACGA	CAACMGGATTAGATACCCKG	ACGGGCGGTGTGTRC	Plant_141	0.1TSB
AtIRL8P08E06	ACACACTATGGCTACGAGTCGTCGAGTCAGCGATCGTATA	CAACMGGATTAGATACCCKG	ACGGGCGGTGTGTRC	Plant_141	0.1TSB
AtIRL8P08E07	ACACACTATGGCTACGAGTCGTCGAGTCAGCGCAGTACGA	CAACMGGATTAGATACCCKG	ACGGGCGGTGTGTRC	Plant_141	0.1TSB
AtIRL8P08E08	ACACACTATGGCTACGAGTCGTCGAGTCAGCGCGTATACA	CAACMGGATTAGATACCCKG	ACGGGCGGTGTGTRC	Plant_141	0.1TSB
AtIRL8P08E09	ACACACTATGGCTACGAGTCGTCGAGTCAGCGTACAGTCA	CAACMGGATTAGATACCCKG	ACGGGCGGTGTGTRC	Plant_141	0.1TSB
AtIRL8P08E10	ACACACTATGGCTACGAGTCGTCGAGTCAGCGTACTCAGA	CAACMGGATTAGATACCCKG	ACGGGCGGTGTGTRC	Plant_141	0.1TSB
AtIRL8P08E11	ACACACTATGGCTACGAGTCGTCGAGTCAGCTACGCTCTA	CAACMGGATTAGATACCCKG	ACGGGCGGTGTGTRC	Plant_141	0.1TSB
AtIRL8P08E12	ACACACTATGGCTACGAGTCGTCGAGTCAGCTATAGCGTA	CAACMGGATTAGATACCCKG	ACGGGCGGTGTGTRC	Plant_141	0.1TSB
AtIRL8P08F01	ACACACTATGGCTACGAGTCGTCGAGTCAGTACGTCATCA	CAACMGGATTAGATACCCKG	ACGGGCGGTGTGTRC	Plant_141	0.1TSB
AtIRL8P08F02	ACACACTATGGCTACGAGTCGTCGAGTCAGTAGTCGCATA	CAACMGGATTAGATACCCKG	ACGGGCGGTGTGTRC	Plant_141	0.1TSB
AtIRL8P08F03	ACACACTATGGCTACGAGTCGTCGAGTCAGTATATATACA	CAACMGGATTAGATACCCKG	ACGGGCGGTGTGTRC	Plant_141	0.1TSB
AtIRL8P08F04	ACACACTATGGCTACGAGTCGTCGAGTCAGTATGCTAGTA	CAACMGGATTAGATACCCKG	ACGGGCGGTGTGTRC	Plant_141	0.1TSB
AtIRL8P08F05	ACACACTATGGCTACGAGTCGTCGAGTCAGTCACGCGAGA	CAACMGGATTAGATACCCKG	ACGGGCGGTGTGTRC	Plant_141	0.1TSB
AtIRL8P08F06	ACACACTATGGCTACGAGTCGTCGAGTCAGTCGATAGTGA	CAACMGGATTAGATACCCKG	ACGGGCGGTGTGTRC	Plant_141	0.1TSB
AtIRL8P08F07	ACACACTATGGCTACGAGTCGTCGAGTCAGTCGCTGCGTA	CAACMGGATTAGATACCCKG	ACGGGCGGTGTGTRC	Plant_141	0.1TSB
AtIRL8P08F08	ACACACTATGGCTACGAGTCGTCGAGTCAGTCTGACGTCA	CAACMGGATTAGATACCCKG	ACGGGCGGTGTGTRC	Plant_141	0.1TSB
AtIRL8P08F09	ACACACTATGGCTACGAGTCGTCGAGTCAGTGAGTCAGTA	CAACMGGATTAGATACCCKG	ACGGGCGGTGTGTRC	Plant_141	0.1TSB
AtIRL8P08F10	ACACACTATGGCTACGAGTCGTCGAGTCAGTGTAGTGTGA	CAACMGGATTAGATACCCKG	ACGGGCGGTGTGTRC	Plant_141	0.1TSB
AtIRL8P08F11	ACACACTATGGCTACGAGTCGTCGAGTCAGTGTCACACGA	CAACMGGATTAGATACCCKG	ACGGGCGGTGTGTRC	Plant_141	0.1TSB
AtIRL8P08F12	ACACACTATGGCTACGAGTCGTCGAGTCAGTGTCGTCGCA	CAACMGGATTAGATACCCKG	ACGGGCGGTGTGTRC	Plant_141	0.1TSB
AtIRL8P08G01	ACACACTATGGCTACGAGTCGTCGAGTCAGACACATACGC	CAACMGGATTAGATACCCKG	ACGGGCGGTGTGTRC	Plant_141	0.1TSB
AtIRL8P08G02	ACACACTATGGCTACGAGTCGTCGAGTCAGACAGTCGTGC	CAACMGGATTAGATACCCKG	ACGGGCGGTGTGTRC	Plant_141	0.1TSB
AtIRL8P08G03	ACACACTATGGCTACGAGTCGTCGAGTCAGACATGACGAC	CAACMGGATTAGATACCCKG	ACGGGCGGTGTGTRC	Plant_141	0.1TSB
AtIRL8P08G04	ACACACTATGGCTACGAGTCGTCGAGTCAGACGACAGCTC	CAACMGGATTAGATACCCKG	ACGGGCGGTGTGTRC	Plant_141	0.1TSB
AtIRL8P08G05	ACACACTATGGCTACGAGTCGTCGAGTCAGACGTCTCATC	CAACMGGATTAGATACCCKG	ACGGGCGGTGTGTRC	Plant_141	0.1TSB
AtIRL8P08G06	ACACACTATGGCTACGAGTCGTCGAGTCAGACTCATCTAC	CAACMGGATTAGATACCCKG	ACGGGCGGTGTGTRC	Plant_141	0.1TSB
AtIRL8P08G07	ACACACTATGGCTACGAGTCGTCGAGTCAGACTCGCGCAC	CAACMGGATTAGATACCCKG	ACGGGCGGTGTGTRC	Plant_141	0.1TSB
AtIRL8P08G08	ACACACTATGGCTACGAGTCGTCGAGTCAGAGAGCGTCAC	CAACMGGATTAGATACCCKG	ACGGGCGGTGTGTRC	Plant_141	0.1TSB
AtIRL8P08G09	ACACACTATGGCTACGAGTCGTCGAGTCAGAGCGACTAGC	CAACMGGATTAGATACCCKG	ACGGGCGGTGTGTRC	Plant_141	0.1TSB
AtIRL8P08G10	ACACACTATGGCTACGAGTCGTCGAGTCAGAGTAGTGATC	CAACMGGATTAGATACCCKG	ACGGGCGGTGTGTRC	Plant_141	0.1TSB
AtIRL8P08G11	ACACACTATGGCTACGAGTCGTCGAGTCAGAGTGACACAC	CAACMGGATTAGATACCCKG	ACGGGCGGTGTGTRC	Plant_141	0.1TSB
AtIRL8P08G12	ACACACTATGGCTACGAGTCGTCGAGTCAGAGTGTATGTC	CAACMGGATTAGATACCCKG	ACGGGCGGTGTGTRC	Plant_141	0.1TSB
AtIRL8P08H01	ACACACTATGGCTACGAGTCGTCGAGTCAGATAGATAGAC	CAACMGGATTAGATACCCKG	ACGGGCGGTGTGTRC	Plant_141	0.1TSB
AtIRL8P08H02	ACACACTATGGCTACGAGTCGTCGAGTCAGATATAGTCGC	CAACMGGATTAGATACCCKG	ACGGGCGGTGTGTRC	Plant_141	0.1TSB
AtIRL8P08H03	ACACACTATGGCTACGAGTCGTCGAGTCAGATCTACTGAC	CAACMGGATTAGATACCCKG	ACGGGCGGTGTGTRC	Plant_141	0.1TSB
AtIRL8P08H04	ACACACTATGGCTACGAGTCGTCGAGTCAGCACGTAGATC	CAACMGGATTAGATACCCKG	ACGGGCGGTGTGTRC	Plant_141	0.1TSB
AtIRL8P08H05	ACACACTATGGCTACGAGTCGTCGAGTCAGCACGTCTCGC	CAACMGGATTAGATACCCKG	ACGGGCGGTGTGTRC	Plant_141	0.1TSB
AtIRL8P08H06	ACACACTATGGCTACGAGTCGTCGAGTCAGCATACTCTAC	CAACMGGATTAGATACCCKG	ACGGGCGGTGTGTRC	Plant_141	0.1TSB
AtIRL8P08H07	ACACACTATGGCTACGAGTCGTCGAGTCAGCGACACTATC	CAACMGGATTAGATACCCKG	ACGGGCGGTGTGTRC	Plant_141	0.1TSB
AtIRL8P08H08	ACACACTATGGCTACGAGTCGTCGAGTCAGCGAGACGCGC	CAACMGGATTAGATACCCKG	ACGGGCGGTGTGTRC	Plant_141	0.1TSB
AtIRL8P08H09	ACACACTATGGCTACGAGTCGTCGAGTCAGCGTATGCGAC	CAACMGGATTAGATACCCKG	ACGGGCGGTGTGTRC	Plant_141	0.1TSB
AtIRL8P08H10	ACACACTATGGCTACGAGTCGTCGAGTCAGCGTCGATCTC	CAACMGGATTAGATACCCKG	ACGGGCGGTGTGTRC	Plant_141	0.1TSB
AtIRL8P08H11	ACACACTATGGCTACGAGTCGTCGAGTCAGCTACGACTGC	CAACMGGATTAGATACCCKG	ACGGGCGGTGTGTRC	Plant_141	0.1TSB
AtIRL8P08H12	ACACACTATGGCTACGAGTCGTCGAGTCAGCTAGTCACTC	CAACMGGATTAGATACCCKG	ACGGGCGGTGTGTRC	Plant_141	0.1TSB
AtIRL8P09A01	ACACATGTCTACTACGAGTCGTCGAGTCAGACGCTCGACA	CAACMGGATTAGATACCCKG	ACGGGCGGTGTGTRC	Plant_141	0.1TSB
AtIRL8P09A02	ACACATGTCTACTACGAGTCGTCGAGTCAGAGACGCACTC	CAACMGGATTAGATACCCKG	ACGGGCGGTGTGTRC	Plant_141	0.1TSB
AtIRL8P09A03	ACACATGTCTACTACGAGTCGTCGAGTCAGAGCACTGTAG	CAACMGGATTAGATACCCKG	ACGGGCGGTGTGTRC	Plant_141	0.1TSB
AtIRL8P09A04	ACACATGTCTACTACGAGTCGTCGAGTCAGATCAGACACG	CAACMGGATTAGATACCCKG	ACGGGCGGTGTGTRC	Plant_141	0.1TSB
AtIRL8P09A05	ACACATGTCTACTACGAGTCGTCGAGTCAGATATCGCGAG	CAACMGGATTAGATACCCKG	ACGGGCGGTGTGTRC	Plant_141	0.1TSB
AtIRL8P09A06	ACACATGTCTACTACGAGTCGTCGAGTCAGCGTGTCTCTA	CAACMGGATTAGATACCCKG	ACGGGCGGTGTGTRC	Plant_141	0.1TSB
AtIRL8P09A07	ACACATGTCTACTACGAGTCGTCGAGTCAGCTCGCGTGTC	CAACMGGATTAGATACCCKG	ACGGGCGGTGTGTRC	Plant_141	0.1TSB
AtIRL8P09A08	ACACATGTCTACTACGAGTCGTCGAGTCAGTAGTATCAGC	CAACMGGATTAGATACCCKG	ACGGGCGGTGTGTRC	Plant_141	0.1TSB
AtIRL8P09A09	ACACATGTCTACTACGAGTCGTCGAGTCAGTCTCTATGCG	CAACMGGATTAGATACCCKG	ACGGGCGGTGTGTRC	Plant_141	0.1TSB
AtIRL8P09A10	ACACATGTCTACTACGAGTCGTCGAGTCAGTGATACGTCT	CAACMGGATTAGATACCCKG	ACGGGCGGTGTGTRC	Plant_141	0.1TSB
AtIRL8P09A11	ACACATGTCTACTACGAGTCGTCGAGTCAGTACTGAGCTA	CAACMGGATTAGATACCCKG	ACGGGCGGTGTGTRC	Plant_141	0.1TSB
AtIRL8P09A12	ACACATGTCTACTACGAGTCGTCGAGTCAGCATAGTAGTG	CAACMGGATTAGATACCCKG	ACGGGCGGTGTGTRC	Plant_141	0.1TSB
AtIRL8P09B01	ACACATGTCTACTACGAGTCGTCGAGTCAGCGAGAGATAC	CAACMGGATTAGATACCCKG	ACGGGCGGTGTGTRC	Plant_141	0.1TSB
AtIRL8P09B02	ACACATGTCTACTACGAGTCGTCGAGTCAGATACGACGTA	CAACMGGATTAGATACCCKG	ACGGGCGGTGTGTRC	Plant_141	0.1TSB
AtIRL8P09B03	ACACATGTCTACTACGAGTCGTCGAGTCAGTCACGTACTA	CAACMGGATTAGATACCCKG	ACGGGCGGTGTGTRC	Plant_141	0.1TSB
AtIRL8P09B04	ACACATGTCTACTACGAGTCGTCGAGTCAGCGTCTAGTAC	CAACMGGATTAGATACCCKG	ACGGGCGGTGTGTRC	Plant_141	0.1TSB
AtIRL8P09B05	ACACATGTCTACTACGAGTCGTCGAGTCAGTCTACGTAGC	CAACMGGATTAGATACCCKG	ACGGGCGGTGTGTRC	Plant_141	0.1TSB
AtIRL8P09B06	ACACATGTCTACTACGAGTCGTCGAGTCAGTGTACTACTC	CAACMGGATTAGATACCCKG	ACGGGCGGTGTGTRC	Plant_141	0.1TSB
AtIRL8P09B07	ACACATGTCTACTACGAGTCGTCGAGTCAGACGACTACAG	CAACMGGATTAGATACCCKG	ACGGGCGGTGTGTRC	Plant_141	0.1TSB
AtIRL8P09B08	ACACATGTCTACTACGAGTCGTCGAGTCAGCGTAGACTAG	CAACMGGATTAGATACCCKG	ACGGGCGGTGTGTRC	Plant_141	0.1TSB
AtIRL8P09B09	ACACATGTCTACTACGAGTCGTCGAGTCAGTACGAGTATG	CAACMGGATTAGATACCCKG	ACGGGCGGTGTGTRC	Plant_141	0.1TSB
AtIRL8P09B10	ACACATGTCTACTACGAGTCGTCGAGTCAGTACTCTCGTG	CAACMGGATTAGATACCCKG	ACGGGCGGTGTGTRC	Plant_141	0.1TSB
AtIRL8P09B11	ACACATGTCTACTACGAGTCGTCGAGTCAGTAGAGACGAG	CAACMGGATTAGATACCCKG	ACGGGCGGTGTGTRC	Plant_141	0.1TSB
AtIRL8P09B12	ACACATGTCTACTACGAGTCGTCGAGTCAGTCGTCGCTCG	CAACMGGATTAGATACCCKG	ACGGGCGGTGTGTRC	Plant_141	0.1TSB
AtIRL8P09C01	ACACATGTCTACTACGAGTCGTCGAGTCAGACATACGCGT	CAACMGGATTAGATACCCKG	ACGGGCGGTGTGTRC	Plant_141	0.1TSB
AtIRL8P09C02	ACACATGTCTACTACGAGTCGTCGAGTCAGACGCGAGTAT	CAACMGGATTAGATACCCKG	ACGGGCGGTGTGTRC	Plant_141	0.1TSB
AtIRL8P09C03	ACACATGTCTACTACGAGTCGTCGAGTCAGACTACTATGT	CAACMGGATTAGATACCCKG	ACGGGCGGTGTGTRC	Plant_141	0.1TSB
AtIRL8P09C04	ACACATGTCTACTACGAGTCGTCGAGTCAGACTGTACAGT	CAACMGGATTAGATACCCKG	ACGGGCGGTGTGTRC	Plant_141	0.1TSB
AtIRL8P09C05	ACACATGTCTACTACGAGTCGTCGAGTCAGAGACTATACT	CAACMGGATTAGATACCCKG	ACGGGCGGTGTGTRC	Plant_141	0.1TSB
AtIRL8P09C06	ACACATGTCTACTACGAGTCGTCGAGTCAGAGCGTCGTCT	CAACMGGATTAGATACCCKG	ACGGGCGGTGTGTRC	Plant_141	0.1TSB
AtIRL8P09C07	ACACATGTCTACTACGAGTCGTCGAGTCAGAGTACGCTAT	CAACMGGATTAGATACCCKG	ACGGGCGGTGTGTRC	Plant_141	0.1TSB
AtIRL8P09C08	ACACATGTCTACTACGAGTCGTCGAGTCAGATAGAGTACT	CAACMGGATTAGATACCCKG	ACGGGCGGTGTGTRC	Plant_141	0.1TSB
AtIRL8P09C09	ACACATGTCTACTACGAGTCGTCGAGTCAGCACGCTACGT	CAACMGGATTAGATACCCKG	ACGGGCGGTGTGTRC	Plant_141	0.1TSB
AtIRL8P09C10	ACACATGTCTACTACGAGTCGTCGAGTCAGCAGTAGACGT	CAACMGGATTAGATACCCKG	ACGGGCGGTGTGTRC	Plant_141	0.1TSB
AtIRL8P09C11	ACACATGTCTACTACGAGTCGTCGAGTCAGCGACGTGACT	CAACMGGATTAGATACCCKG	ACGGGCGGTGTGTRC	Plant_141	0.1TSB
AtIRL8P09C12	ACACATGTCTACTACGAGTCGTCGAGTCAGTACACACACT	CAACMGGATTAGATACCCKG	ACGGGCGGTGTGTRC	Plant_141	0.1TSB
AtIRL8P09D01	ACACATGTCTACTACGAGTCGTCGAGTCAGTACACGTGAT	CAACMGGATTAGATACCCKG	ACGGGCGGTGTGTRC	Plant_141	0.1TSB
AtIRL8P09D02	ACACATGTCTACTACGAGTCGTCGAGTCAGTACAGATCGT	CAACMGGATTAGATACCCKG	ACGGGCGGTGTGTRC	Plant_141	0.1TSB
AtIRL8P09D03	ACACATGTCTACTACGAGTCGTCGAGTCAGTACGCTGTCT	CAACMGGATTAGATACCCKG	ACGGGCGGTGTGTRC	Plant_141	0.1TSB
AtIRL8P09D04	ACACATGTCTACTACGAGTCGTCGAGTCAGTAGTGTAGAT	CAACMGGATTAGATACCCKG	ACGGGCGGTGTGTRC	Plant_141	0.1TSB
AtIRL8P09D05	ACACATGTCTACTACGAGTCGTCGAGTCAGTCGATCACGT	CAACMGGATTAGATACCCKG	ACGGGCGGTGTGTRC	Plant_141	0.1TSB
AtIRL8P09D06	ACACATGTCTACTACGAGTCGTCGAGTCAGTCGCACTAGT	CAACMGGATTAGATACCCKG	ACGGGCGGTGTGTRC	Plant_141	0.1TSB
AtIRL8P09D07	ACACATGTCTACTACGAGTCGTCGAGTCAGTCTAGCGACT	CAACMGGATTAGATACCCKG	ACGGGCGGTGTGTRC	Plant_141	0.1TSB
AtIRL8P09D08	ACACATGTCTACTACGAGTCGTCGAGTCAGTCTATACTAT	CAACMGGATTAGATACCCKG	ACGGGCGGTGTGTRC	Plant_141	0.1TSB
AtIRL8P09D09	ACACATGTCTACTACGAGTCGTCGAGTCAGTGACGTATGT	CAACMGGATTAGATACCCKG	ACGGGCGGTGTGTRC	Plant_141	0.1TSB
AtIRL8P09D10	ACACATGTCTACTACGAGTCGTCGAGTCAGTGTGAGTAGT	CAACMGGATTAGATACCCKG	ACGGGCGGTGTGTRC	Plant_141	0.1TSB
AtIRL8P09D11	ACACATGTCTACTACGAGTCGTCGAGTCAGACAGTATATA	CAACMGGATTAGATACCCKG	ACGGGCGGTGTGTRC	Plant_141	0.1TSB
AtIRL8P09D12	ACACATGTCTACTACGAGTCGTCGAGTCAGACGCGATCGA	CAACMGGATTAGATACCCKG	ACGGGCGGTGTGTRC	Plant_141	0.1TSB
AtIRL8P09E01	ACACATGTCTACTACGAGTCGTCGAGTCAGACTAGCAGTA	CAACMGGATTAGATACCCKG	ACGGGCGGTGTGTRC	Plant_141	0.1TSB
AtIRL8P09E02	ACACATGTCTACTACGAGTCGTCGAGTCAGAGCTCACGTA	CAACMGGATTAGATACCCKG	ACGGGCGGTGTGTRC	Plant_141	0.1TSB
AtIRL8P09E03	ACACATGTCTACTACGAGTCGTCGAGTCAGAGTATACATA	CAACMGGATTAGATACCCKG	ACGGGCGGTGTGTRC	Plant_141	0.1TSB
AtIRL8P09E04	ACACATGTCTACTACGAGTCGTCGAGTCAGAGTCGAGAGA	CAACMGGATTAGATACCCKG	ACGGGCGGTGTGTRC	Plant_141	0.1TSB
AtIRL8P09E05	ACACATGTCTACTACGAGTCGTCGAGTCAGAGTGCTACGA	CAACMGGATTAGATACCCKG	ACGGGCGGTGTGTRC	Plant_141	0.1TSB
AtIRL8P09E06	ACACATGTCTACTACGAGTCGTCGAGTCAGCGATCGTATA	CAACMGGATTAGATACCCKG	ACGGGCGGTGTGTRC	Plant_141	0.1TSB
AtIRL8P09E07	ACACATGTCTACTACGAGTCGTCGAGTCAGCGCAGTACGA	CAACMGGATTAGATACCCKG	ACGGGCGGTGTGTRC	Plant_141	0.1TSB
AtIRL8P09E08	ACACATGTCTACTACGAGTCGTCGAGTCAGCGCGTATACA	CAACMGGATTAGATACCCKG	ACGGGCGGTGTGTRC	Plant_141	0.1TSB
AtIRL8P09E09	ACACATGTCTACTACGAGTCGTCGAGTCAGCGTACAGTCA	CAACMGGATTAGATACCCKG	ACGGGCGGTGTGTRC	Plant_141	0.1TSB
AtIRL8P09E10	ACACATGTCTACTACGAGTCGTCGAGTCAGCGTACTCAGA	CAACMGGATTAGATACCCKG	ACGGGCGGTGTGTRC	Plant_141	0.1TSB
AtIRL8P09E11	ACACATGTCTACTACGAGTCGTCGAGTCAGCTACGCTCTA	CAACMGGATTAGATACCCKG	ACGGGCGGTGTGTRC	Plant_141	0.1TSB
AtIRL8P09E12	ACACATGTCTACTACGAGTCGTCGAGTCAGCTATAGCGTA	CAACMGGATTAGATACCCKG	ACGGGCGGTGTGTRC	Plant_141	0.1TSB
AtIRL8P09F01	ACACATGTCTACTACGAGTCGTCGAGTCAGTACGTCATCA	CAACMGGATTAGATACCCKG	ACGGGCGGTGTGTRC	Plant_141	0.1TSB
AtIRL8P09F02	ACACATGTCTACTACGAGTCGTCGAGTCAGTAGTCGCATA	CAACMGGATTAGATACCCKG	ACGGGCGGTGTGTRC	Plant_141	0.1TSB
AtIRL8P09F03	ACACATGTCTACTACGAGTCGTCGAGTCAGTATATATACA	CAACMGGATTAGATACCCKG	ACGGGCGGTGTGTRC	Plant_141	0.1TSB
AtIRL8P09F04	ACACATGTCTACTACGAGTCGTCGAGTCAGTATGCTAGTA	CAACMGGATTAGATACCCKG	ACGGGCGGTGTGTRC	Plant_141	0.1TSB
AtIRL8P09F05	ACACATGTCTACTACGAGTCGTCGAGTCAGTCACGCGAGA	CAACMGGATTAGATACCCKG	ACGGGCGGTGTGTRC	Plant_141	0.1TSB
AtIRL8P09F06	ACACATGTCTACTACGAGTCGTCGAGTCAGTCGATAGTGA	CAACMGGATTAGATACCCKG	ACGGGCGGTGTGTRC	Plant_141	0.1TSB
AtIRL8P09F07	ACACATGTCTACTACGAGTCGTCGAGTCAGTCGCTGCGTA	CAACMGGATTAGATACCCKG	ACGGGCGGTGTGTRC	Plant_141	0.1TSB
AtIRL8P09F08	ACACATGTCTACTACGAGTCGTCGAGTCAGTCTGACGTCA	CAACMGGATTAGATACCCKG	ACGGGCGGTGTGTRC	Plant_141	0.1TSB
AtIRL8P09F09	ACACATGTCTACTACGAGTCGTCGAGTCAGTGAGTCAGTA	CAACMGGATTAGATACCCKG	ACGGGCGGTGTGTRC	Plant_141	0.1TSB
AtIRL8P09F10	ACACATGTCTACTACGAGTCGTCGAGTCAGTGTAGTGTGA	CAACMGGATTAGATACCCKG	ACGGGCGGTGTGTRC	Plant_141	0.1TSB
AtIRL8P09F11	ACACATGTCTACTACGAGTCGTCGAGTCAGTGTCACACGA	CAACMGGATTAGATACCCKG	ACGGGCGGTGTGTRC	Plant_141	0.1TSB
AtIRL8P09F12	ACACATGTCTACTACGAGTCGTCGAGTCAGTGTCGTCGCA	CAACMGGATTAGATACCCKG	ACGGGCGGTGTGTRC	Plant_141	0.1TSB
AtIRL8P09G01	ACACATGTCTACTACGAGTCGTCGAGTCAGACACATACGC	CAACMGGATTAGATACCCKG	ACGGGCGGTGTGTRC	Plant_141	0.1TSB
AtIRL8P09G02	ACACATGTCTACTACGAGTCGTCGAGTCAGACAGTCGTGC	CAACMGGATTAGATACCCKG	ACGGGCGGTGTGTRC	Plant_141	0.1TSB
AtIRL8P09G03	ACACATGTCTACTACGAGTCGTCGAGTCAGACATGACGAC	CAACMGGATTAGATACCCKG	ACGGGCGGTGTGTRC	Plant_141	0.1TSB
AtIRL8P09G04	ACACATGTCTACTACGAGTCGTCGAGTCAGACGACAGCTC	CAACMGGATTAGATACCCKG	ACGGGCGGTGTGTRC	Plant_141	0.1TSB
AtIRL8P09G05	ACACATGTCTACTACGAGTCGTCGAGTCAGACGTCTCATC	CAACMGGATTAGATACCCKG	ACGGGCGGTGTGTRC	Plant_141	0.1TSB
AtIRL8P09G06	ACACATGTCTACTACGAGTCGTCGAGTCAGACTCATCTAC	CAACMGGATTAGATACCCKG	ACGGGCGGTGTGTRC	Plant_141	0.1TSB
AtIRL8P09G07	ACACATGTCTACTACGAGTCGTCGAGTCAGACTCGCGCAC	CAACMGGATTAGATACCCKG	ACGGGCGGTGTGTRC	Plant_141	0.1TSB
AtIRL8P09G08	ACACATGTCTACTACGAGTCGTCGAGTCAGAGAGCGTCAC	CAACMGGATTAGATACCCKG	ACGGGCGGTGTGTRC	Plant_141	0.1TSB
AtIRL8P09G09	ACACATGTCTACTACGAGTCGTCGAGTCAGAGCGACTAGC	CAACMGGATTAGATACCCKG	ACGGGCGGTGTGTRC	Plant_141	0.1TSB
AtIRL8P09G10	ACACATGTCTACTACGAGTCGTCGAGTCAGAGTAGTGATC	CAACMGGATTAGATACCCKG	ACGGGCGGTGTGTRC	Plant_141	0.1TSB
AtIRL8P09G11	ACACATGTCTACTACGAGTCGTCGAGTCAGAGTGACACAC	CAACMGGATTAGATACCCKG	ACGGGCGGTGTGTRC	Plant_141	0.1TSB
AtIRL8P09G12	ACACATGTCTACTACGAGTCGTCGAGTCAGAGTGTATGTC	CAACMGGATTAGATACCCKG	ACGGGCGGTGTGTRC	Plant_141	0.1TSB
AtIRL8P09H01	ACACATGTCTACTACGAGTCGTCGAGTCAGATAGATAGAC	CAACMGGATTAGATACCCKG	ACGGGCGGTGTGTRC	Plant_141	0.1TSB
AtIRL8P09H02	ACACATGTCTACTACGAGTCGTCGAGTCAGATATAGTCGC	CAACMGGATTAGATACCCKG	ACGGGCGGTGTGTRC	Plant_141	0.1TSB
AtIRL8P09H03	ACACATGTCTACTACGAGTCGTCGAGTCAGATCTACTGAC	CAACMGGATTAGATACCCKG	ACGGGCGGTGTGTRC	Plant_141	0.1TSB
AtIRL8P09H04	ACACATGTCTACTACGAGTCGTCGAGTCAGCACGTAGATC	CAACMGGATTAGATACCCKG	ACGGGCGGTGTGTRC	Plant_141	0.1TSB
AtIRL8P09H05	ACACATGTCTACTACGAGTCGTCGAGTCAGCACGTCTCGC	CAACMGGATTAGATACCCKG	ACGGGCGGTGTGTRC	Plant_141	0.1TSB
AtIRL8P09H06	ACACATGTCTACTACGAGTCGTCGAGTCAGCATACTCTAC	CAACMGGATTAGATACCCKG	ACGGGCGGTGTGTRC	Plant_141	0.1TSB
AtIRL8P09H07	ACACATGTCTACTACGAGTCGTCGAGTCAGCGACACTATC	CAACMGGATTAGATACCCKG	ACGGGCGGTGTGTRC	Plant_141	0.1TSB
AtIRL8P09H08	ACACATGTCTACTACGAGTCGTCGAGTCAGCGAGACGCGC	CAACMGGATTAGATACCCKG	ACGGGCGGTGTGTRC	Plant_141	0.1TSB
AtIRL8P09H09	ACACATGTCTACTACGAGTCGTCGAGTCAGCGTATGCGAC	CAACMGGATTAGATACCCKG	ACGGGCGGTGTGTRC	Plant_141	0.1TSB
AtIRL8P09H10	ACACATGTCTACTACGAGTCGTCGAGTCAGCGTCGATCTC	CAACMGGATTAGATACCCKG	ACGGGCGGTGTGTRC	Plant_141	0.1TSB
AtIRL8P09H11	ACACATGTCTACTACGAGTCGTCGAGTCAGCTACGACTGC	CAACMGGATTAGATACCCKG	ACGGGCGGTGTGTRC	Plant_141	0.1TSB
AtIRL8P09H12	ACACATGTCTACTACGAGTCGTCGAGTCAGCTAGTCACTC	CAACMGGATTAGATACCCKG	ACGGGCGGTGTGTRC	Plant_141	0.1TSB
AtIRL8P10A01	ACACGAGCCACATACGAGTCGTCGAGTCAGACGCTCGACA	CAACMGGATTAGATACCCKG	ACGGGCGGTGTGTRC	Plant_141	0.1TSB
AtIRL8P10A02	ACACGAGCCACATACGAGTCGTCGAGTCAGAGACGCACTC	CAACMGGATTAGATACCCKG	ACGGGCGGTGTGTRC	Plant_141	0.1TSB
AtIRL8P10A03	ACACGAGCCACATACGAGTCGTCGAGTCAGAGCACTGTAG	CAACMGGATTAGATACCCKG	ACGGGCGGTGTGTRC	Plant_141	0.1TSB
AtIRL8P10A04	ACACGAGCCACATACGAGTCGTCGAGTCAGATCAGACACG	CAACMGGATTAGATACCCKG	ACGGGCGGTGTGTRC	Plant_141	0.1TSB
AtIRL8P10A05	ACACGAGCCACATACGAGTCGTCGAGTCAGATATCGCGAG	CAACMGGATTAGATACCCKG	ACGGGCGGTGTGTRC	Plant_141	0.1TSB
AtIRL8P10A06	ACACGAGCCACATACGAGTCGTCGAGTCAGCGTGTCTCTA	CAACMGGATTAGATACCCKG	ACGGGCGGTGTGTRC	Plant_141	0.1TSB
AtIRL8P10A07	ACACGAGCCACATACGAGTCGTCGAGTCAGCTCGCGTGTC	CAACMGGATTAGATACCCKG	ACGGGCGGTGTGTRC	Plant_141	0.1TSB
AtIRL8P10A08	ACACGAGCCACATACGAGTCGTCGAGTCAGTAGTATCAGC	CAACMGGATTAGATACCCKG	ACGGGCGGTGTGTRC	Plant_141	0.1TSB
AtIRL8P10A09	ACACGAGCCACATACGAGTCGTCGAGTCAGTCTCTATGCG	CAACMGGATTAGATACCCKG	ACGGGCGGTGTGTRC	Plant_141	0.1TSB
AtIRL8P10A10	ACACGAGCCACATACGAGTCGTCGAGTCAGTGATACGTCT	CAACMGGATTAGATACCCKG	ACGGGCGGTGTGTRC	Plant_141	0.1TSB
AtIRL8P10A11	ACACGAGCCACATACGAGTCGTCGAGTCAGTACTGAGCTA	CAACMGGATTAGATACCCKG	ACGGGCGGTGTGTRC	Plant_141	0.1TSB
AtIRL8P10A12	ACACGAGCCACATACGAGTCGTCGAGTCAGCATAGTAGTG	CAACMGGATTAGATACCCKG	ACGGGCGGTGTGTRC	Plant_141	0.1TSB
AtIRL8P10B01	ACACGAGCCACATACGAGTCGTCGAGTCAGCGAGAGATAC	CAACMGGATTAGATACCCKG	ACGGGCGGTGTGTRC	Plant_141	0.1TSB
AtIRL8P10B02	ACACGAGCCACATACGAGTCGTCGAGTCAGATACGACGTA	CAACMGGATTAGATACCCKG	ACGGGCGGTGTGTRC	Plant_141	0.1TSB
AtIRL8P10B03	ACACGAGCCACATACGAGTCGTCGAGTCAGTCACGTACTA	CAACMGGATTAGATACCCKG	ACGGGCGGTGTGTRC	Plant_141	0.1TSB
AtIRL8P10B04	ACACGAGCCACATACGAGTCGTCGAGTCAGCGTCTAGTAC	CAACMGGATTAGATACCCKG	ACGGGCGGTGTGTRC	Plant_141	0.1TSB
AtIRL8P10B05	ACACGAGCCACATACGAGTCGTCGAGTCAGTCTACGTAGC	CAACMGGATTAGATACCCKG	ACGGGCGGTGTGTRC	Plant_141	0.1TSB
AtIRL8P10B06	ACACGAGCCACATACGAGTCGTCGAGTCAGTGTACTACTC	CAACMGGATTAGATACCCKG	ACGGGCGGTGTGTRC	Plant_141	0.1TSB
AtIRL8P10B07	ACACGAGCCACATACGAGTCGTCGAGTCAGACGACTACAG	CAACMGGATTAGATACCCKG	ACGGGCGGTGTGTRC	Plant_141	0.1TSB
AtIRL8P10B08	ACACGAGCCACATACGAGTCGTCGAGTCAGCGTAGACTAG	CAACMGGATTAGATACCCKG	ACGGGCGGTGTGTRC	Plant_141	0.1TSB
AtIRL8P10B09	ACACGAGCCACATACGAGTCGTCGAGTCAGTACGAGTATG	CAACMGGATTAGATACCCKG	ACGGGCGGTGTGTRC	Plant_141	0.1TSB
AtIRL8P10B10	ACACGAGCCACATACGAGTCGTCGAGTCAGTACTCTCGTG	CAACMGGATTAGATACCCKG	ACGGGCGGTGTGTRC	Plant_141	0.1TSB
AtIRL8P10B11	ACACGAGCCACATACGAGTCGTCGAGTCAGTAGAGACGAG	CAACMGGATTAGATACCCKG	ACGGGCGGTGTGTRC	Plant_141	0.1TSB
AtIRL8P10B12	ACACGAGCCACATACGAGTCGTCGAGTCAGTCGTCGCTCG	CAACMGGATTAGATACCCKG	ACGGGCGGTGTGTRC	Plant_141	0.1TSB
AtIRL8P10C01	ACACGAGCCACATACGAGTCGTCGAGTCAGACATACGCGT	CAACMGGATTAGATACCCKG	ACGGGCGGTGTGTRC	Plant_141	0.1TSB
AtIRL8P10C02	ACACGAGCCACATACGAGTCGTCGAGTCAGACGCGAGTAT	CAACMGGATTAGATACCCKG	ACGGGCGGTGTGTRC	Plant_141	0.1TSB
AtIRL8P10C03	ACACGAGCCACATACGAGTCGTCGAGTCAGACTACTATGT	CAACMGGATTAGATACCCKG	ACGGGCGGTGTGTRC	Plant_141	0.1TSB
AtIRL8P10C04	ACACGAGCCACATACGAGTCGTCGAGTCAGACTGTACAGT	CAACMGGATTAGATACCCKG	ACGGGCGGTGTGTRC	Plant_141	0.1TSB
AtIRL8P10C05	ACACGAGCCACATACGAGTCGTCGAGTCAGAGACTATACT	CAACMGGATTAGATACCCKG	ACGGGCGGTGTGTRC	Plant_141	0.1TSB
AtIRL8P10C06	ACACGAGCCACATACGAGTCGTCGAGTCAGAGCGTCGTCT	CAACMGGATTAGATACCCKG	ACGGGCGGTGTGTRC	Plant_141	0.1TSB
AtIRL8P10C07	ACACGAGCCACATACGAGTCGTCGAGTCAGAGTACGCTAT	CAACMGGATTAGATACCCKG	ACGGGCGGTGTGTRC	Plant_141	0.1TSB
AtIRL8P10C08	ACACGAGCCACATACGAGTCGTCGAGTCAGATAGAGTACT	CAACMGGATTAGATACCCKG	ACGGGCGGTGTGTRC	Plant_141	0.1TSB
AtIRL8P10C09	ACACGAGCCACATACGAGTCGTCGAGTCAGCACGCTACGT	CAACMGGATTAGATACCCKG	ACGGGCGGTGTGTRC	Plant_141	0.1TSB
AtIRL8P10C10	ACACGAGCCACATACGAGTCGTCGAGTCAGCAGTAGACGT	CAACMGGATTAGATACCCKG	ACGGGCGGTGTGTRC	Plant_141	0.1TSB
AtIRL8P10C11	ACACGAGCCACATACGAGTCGTCGAGTCAGCGACGTGACT	CAACMGGATTAGATACCCKG	ACGGGCGGTGTGTRC	Plant_141	0.1TSB
AtIRL8P10C12	ACACGAGCCACATACGAGTCGTCGAGTCAGTACACACACT	CAACMGGATTAGATACCCKG	ACGGGCGGTGTGTRC	Plant_141	0.1TSB
AtIRL8P10D01	ACACGAGCCACATACGAGTCGTCGAGTCAGTACACGTGAT	CAACMGGATTAGATACCCKG	ACGGGCGGTGTGTRC	Plant_141	0.1TSB
AtIRL8P10D02	ACACGAGCCACATACGAGTCGTCGAGTCAGTACAGATCGT	CAACMGGATTAGATACCCKG	ACGGGCGGTGTGTRC	Plant_141	0.1TSB
AtIRL8P10D03	ACACGAGCCACATACGAGTCGTCGAGTCAGTACGCTGTCT	CAACMGGATTAGATACCCKG	ACGGGCGGTGTGTRC	Plant_141	0.1TSB
AtIRL8P10D04	ACACGAGCCACATACGAGTCGTCGAGTCAGTAGTGTAGAT	CAACMGGATTAGATACCCKG	ACGGGCGGTGTGTRC	Plant_141	0.1TSB
AtIRL8P10D05	ACACGAGCCACATACGAGTCGTCGAGTCAGTCGATCACGT	CAACMGGATTAGATACCCKG	ACGGGCGGTGTGTRC	Plant_141	0.1TSB
AtIRL8P10D06	ACACGAGCCACATACGAGTCGTCGAGTCAGTCGCACTAGT	CAACMGGATTAGATACCCKG	ACGGGCGGTGTGTRC	Plant_141	0.1TSB
AtIRL8P10D07	ACACGAGCCACATACGAGTCGTCGAGTCAGTCTAGCGACT	CAACMGGATTAGATACCCKG	ACGGGCGGTGTGTRC	Plant_141	0.1TSB
AtIRL8P10D08	ACACGAGCCACATACGAGTCGTCGAGTCAGTCTATACTAT	CAACMGGATTAGATACCCKG	ACGGGCGGTGTGTRC	Plant_141	0.1TSB
AtIRL8P10D09	ACACGAGCCACATACGAGTCGTCGAGTCAGTGACGTATGT	CAACMGGATTAGATACCCKG	ACGGGCGGTGTGTRC	Plant_141	0.1TSB
AtIRL8P10D10	ACACGAGCCACATACGAGTCGTCGAGTCAGTGTGAGTAGT	CAACMGGATTAGATACCCKG	ACGGGCGGTGTGTRC	Plant_141	0.1TSB
AtIRL8P10D11	ACACGAGCCACATACGAGTCGTCGAGTCAGACAGTATATA	CAACMGGATTAGATACCCKG	ACGGGCGGTGTGTRC	Plant_141	0.1TSB
AtIRL8P10D12	ACACGAGCCACATACGAGTCGTCGAGTCAGACGCGATCGA	CAACMGGATTAGATACCCKG	ACGGGCGGTGTGTRC	Plant_141	0.1TSB
AtIRL8P10E01	ACACGAGCCACATACGAGTCGTCGAGTCAGACTAGCAGTA	CAACMGGATTAGATACCCKG	ACGGGCGGTGTGTRC	Plant_141	0.1TSB
AtIRL8P10E02	ACACGAGCCACATACGAGTCGTCGAGTCAGAGCTCACGTA	CAACMGGATTAGATACCCKG	ACGGGCGGTGTGTRC	Plant_141	0.1TSB
AtIRL8P10E03	ACACGAGCCACATACGAGTCGTCGAGTCAGAGTATACATA	CAACMGGATTAGATACCCKG	ACGGGCGGTGTGTRC	Plant_141	0.1TSB
AtIRL8P10E04	ACACGAGCCACATACGAGTCGTCGAGTCAGAGTCGAGAGA	CAACMGGATTAGATACCCKG	ACGGGCGGTGTGTRC	Plant_141	0.1TSB
AtIRL8P10E05	ACACGAGCCACATACGAGTCGTCGAGTCAGAGTGCTACGA	CAACMGGATTAGATACCCKG	ACGGGCGGTGTGTRC	Plant_141	0.1TSB
AtIRL8P10E06	ACACGAGCCACATACGAGTCGTCGAGTCAGCGATCGTATA	CAACMGGATTAGATACCCKG	ACGGGCGGTGTGTRC	Plant_141	0.1TSB
AtIRL8P10E07	ACACGAGCCACATACGAGTCGTCGAGTCAGCGCAGTACGA	CAACMGGATTAGATACCCKG	ACGGGCGGTGTGTRC	Plant_141	0.1TSB
AtIRL8P10E08	ACACGAGCCACATACGAGTCGTCGAGTCAGCGCGTATACA	CAACMGGATTAGATACCCKG	ACGGGCGGTGTGTRC	Plant_141	0.1TSB
AtIRL8P10E09	ACACGAGCCACATACGAGTCGTCGAGTCAGCGTACAGTCA	CAACMGGATTAGATACCCKG	ACGGGCGGTGTGTRC	Plant_141	0.1TSB
AtIRL8P10E10	ACACGAGCCACATACGAGTCGTCGAGTCAGCGTACTCAGA	CAACMGGATTAGATACCCKG	ACGGGCGGTGTGTRC	Plant_141	0.1TSB
AtIRL8P10E11	ACACGAGCCACATACGAGTCGTCGAGTCAGCTACGCTCTA	CAACMGGATTAGATACCCKG	ACGGGCGGTGTGTRC	Plant_141	0.1TSB
AtIRL8P10E12	ACACGAGCCACATACGAGTCGTCGAGTCAGCTATAGCGTA	CAACMGGATTAGATACCCKG	ACGGGCGGTGTGTRC	Plant_141	0.1TSB
AtIRL8P10F01	ACACGAGCCACATACGAGTCGTCGAGTCAGTACGTCATCA	CAACMGGATTAGATACCCKG	ACGGGCGGTGTGTRC	Plant_141	0.1TSB
AtIRL8P10F02	ACACGAGCCACATACGAGTCGTCGAGTCAGTAGTCGCATA	CAACMGGATTAGATACCCKG	ACGGGCGGTGTGTRC	Plant_141	0.1TSB
AtIRL8P10F03	ACACGAGCCACATACGAGTCGTCGAGTCAGTATATATACA	CAACMGGATTAGATACCCKG	ACGGGCGGTGTGTRC	Plant_141	0.1TSB
AtIRL8P10F04	ACACGAGCCACATACGAGTCGTCGAGTCAGTATGCTAGTA	CAACMGGATTAGATACCCKG	ACGGGCGGTGTGTRC	Plant_141	0.1TSB
AtIRL8P10F05	ACACGAGCCACATACGAGTCGTCGAGTCAGTCACGCGAGA	CAACMGGATTAGATACCCKG	ACGGGCGGTGTGTRC	Plant_141	0.1TSB
AtIRL8P10F06	ACACGAGCCACATACGAGTCGTCGAGTCAGTCGATAGTGA	CAACMGGATTAGATACCCKG	ACGGGCGGTGTGTRC	Plant_141	0.1TSB
AtIRL8P10F07	ACACGAGCCACATACGAGTCGTCGAGTCAGTCGCTGCGTA	CAACMGGATTAGATACCCKG	ACGGGCGGTGTGTRC	Plant_141	0.1TSB
AtIRL8P10F08	ACACGAGCCACATACGAGTCGTCGAGTCAGTCTGACGTCA	CAACMGGATTAGATACCCKG	ACGGGCGGTGTGTRC	Plant_141	0.1TSB
AtIRL8P10F09	ACACGAGCCACATACGAGTCGTCGAGTCAGTGAGTCAGTA	CAACMGGATTAGATACCCKG	ACGGGCGGTGTGTRC	Plant_141	0.1TSB
AtIRL8P10F10	ACACGAGCCACATACGAGTCGTCGAGTCAGTGTAGTGTGA	CAACMGGATTAGATACCCKG	ACGGGCGGTGTGTRC	Plant_141	0.1TSB
AtIRL8P10F11	ACACGAGCCACATACGAGTCGTCGAGTCAGTGTCACACGA	CAACMGGATTAGATACCCKG	ACGGGCGGTGTGTRC	Plant_141	0.1TSB
AtIRL8P10F12	ACACGAGCCACATACGAGTCGTCGAGTCAGTGTCGTCGCA	CAACMGGATTAGATACCCKG	ACGGGCGGTGTGTRC	Plant_141	0.1TSB
AtIRL8P10G01	ACACGAGCCACATACGAGTCGTCGAGTCAGACACATACGC	CAACMGGATTAGATACCCKG	ACGGGCGGTGTGTRC	Plant_141	0.1TSB
AtIRL8P10G02	ACACGAGCCACATACGAGTCGTCGAGTCAGACAGTCGTGC	CAACMGGATTAGATACCCKG	ACGGGCGGTGTGTRC	Plant_141	0.1TSB
AtIRL8P10G03	ACACGAGCCACATACGAGTCGTCGAGTCAGACATGACGAC	CAACMGGATTAGATACCCKG	ACGGGCGGTGTGTRC	Plant_141	0.1TSB
AtIRL8P10G04	ACACGAGCCACATACGAGTCGTCGAGTCAGACGACAGCTC	CAACMGGATTAGATACCCKG	ACGGGCGGTGTGTRC	Plant_141	0.1TSB
AtIRL8P10G05	ACACGAGCCACATACGAGTCGTCGAGTCAGACGTCTCATC	CAACMGGATTAGATACCCKG	ACGGGCGGTGTGTRC	Plant_141	0.1TSB
AtIRL8P10G06	ACACGAGCCACATACGAGTCGTCGAGTCAGACTCATCTAC	CAACMGGATTAGATACCCKG	ACGGGCGGTGTGTRC	Plant_141	0.1TSB
AtIRL8P10G07	ACACGAGCCACATACGAGTCGTCGAGTCAGACTCGCGCAC	CAACMGGATTAGATACCCKG	ACGGGCGGTGTGTRC	Plant_141	0.1TSB
AtIRL8P10G08	ACACGAGCCACATACGAGTCGTCGAGTCAGAGAGCGTCAC	CAACMGGATTAGATACCCKG	ACGGGCGGTGTGTRC	Plant_141	0.1TSB
AtIRL8P10G09	ACACGAGCCACATACGAGTCGTCGAGTCAGAGCGACTAGC	CAACMGGATTAGATACCCKG	ACGGGCGGTGTGTRC	Plant_141	0.1TSB
AtIRL8P10G10	ACACGAGCCACATACGAGTCGTCGAGTCAGAGTAGTGATC	CAACMGGATTAGATACCCKG	ACGGGCGGTGTGTRC	Plant_141	0.1TSB
AtIRL8P10G11	ACACGAGCCACATACGAGTCGTCGAGTCAGAGTGACACAC	CAACMGGATTAGATACCCKG	ACGGGCGGTGTGTRC	Plant_141	0.1TSB
AtIRL8P10G12	ACACGAGCCACATACGAGTCGTCGAGTCAGAGTGTATGTC	CAACMGGATTAGATACCCKG	ACGGGCGGTGTGTRC	Plant_141	0.1TSB
AtIRL8P10H01	ACACGAGCCACATACGAGTCGTCGAGTCAGATAGATAGAC	CAACMGGATTAGATACCCKG	ACGGGCGGTGTGTRC	Plant_141	0.1TSB
AtIRL8P10H02	ACACGAGCCACATACGAGTCGTCGAGTCAGATATAGTCGC	CAACMGGATTAGATACCCKG	ACGGGCGGTGTGTRC	Plant_141	0.1TSB
AtIRL8P10H03	ACACGAGCCACATACGAGTCGTCGAGTCAGATCTACTGAC	CAACMGGATTAGATACCCKG	ACGGGCGGTGTGTRC	Plant_141	0.1TSB
AtIRL8P10H04	ACACGAGCCACATACGAGTCGTCGAGTCAGCACGTAGATC	CAACMGGATTAGATACCCKG	ACGGGCGGTGTGTRC	Plant_141	0.1TSB
AtIRL8P10H05	ACACGAGCCACATACGAGTCGTCGAGTCAGCACGTCTCGC	CAACMGGATTAGATACCCKG	ACGGGCGGTGTGTRC	Plant_141	0.1TSB
AtIRL8P10H06	ACACGAGCCACATACGAGTCGTCGAGTCAGCATACTCTAC	CAACMGGATTAGATACCCKG	ACGGGCGGTGTGTRC	Plant_141	0.1TSB
AtIRL8P10H07	ACACGAGCCACATACGAGTCGTCGAGTCAGCGACACTATC	CAACMGGATTAGATACCCKG	ACGGGCGGTGTGTRC	Plant_141	0.1TSB
AtIRL8P10H08	ACACGAGCCACATACGAGTCGTCGAGTCAGCGAGACGCGC	CAACMGGATTAGATACCCKG	ACGGGCGGTGTGTRC	Plant_141	0.1TSB
AtIRL8P10H09	ACACGAGCCACATACGAGTCGTCGAGTCAGCGTATGCGAC	CAACMGGATTAGATACCCKG	ACGGGCGGTGTGTRC	Plant_141	0.1TSB
AtIRL8P10H10	ACACGAGCCACATACGAGTCGTCGAGTCAGCGTCGATCTC	CAACMGGATTAGATACCCKG	ACGGGCGGTGTGTRC	Plant_141	0.1TSB
AtIRL8P10H11	ACACGAGCCACATACGAGTCGTCGAGTCAGCTACGACTGC	CAACMGGATTAGATACCCKG	ACGGGCGGTGTGTRC	Plant_141	0.1TSB
AtIRL8P10H12	ACACGAGCCACATACGAGTCGTCGAGTCAGCTAGTCACTC	CAACMGGATTAGATACCCKG	ACGGGCGGTGTGTRC	Plant_141	0.1TSB
AtIRL8P11A01	ACACGGTGTCTATACGAGTCGTCGAGTCAGACGCTCGACA	CAACMGGATTAGATACCCKG	ACGGGCGGTGTGTRC	Plant_141	0.1TSB
AtIRL8P11A02	ACACGGTGTCTATACGAGTCGTCGAGTCAGAGACGCACTC	CAACMGGATTAGATACCCKG	ACGGGCGGTGTGTRC	Plant_141	0.1TSB
AtIRL8P11A03	ACACGGTGTCTATACGAGTCGTCGAGTCAGAGCACTGTAG	CAACMGGATTAGATACCCKG	ACGGGCGGTGTGTRC	Plant_141	0.1TSB
AtIRL8P11A04	ACACGGTGTCTATACGAGTCGTCGAGTCAGATCAGACACG	CAACMGGATTAGATACCCKG	ACGGGCGGTGTGTRC	Plant_141	0.1TSB
AtIRL8P11A05	ACACGGTGTCTATACGAGTCGTCGAGTCAGATATCGCGAG	CAACMGGATTAGATACCCKG	ACGGGCGGTGTGTRC	Plant_141	0.1TSB
AtIRL8P11A06	ACACGGTGTCTATACGAGTCGTCGAGTCAGCGTGTCTCTA	CAACMGGATTAGATACCCKG	ACGGGCGGTGTGTRC	Plant_141	0.1TSB
AtIRL8P11A07	ACACGGTGTCTATACGAGTCGTCGAGTCAGCTCGCGTGTC	CAACMGGATTAGATACCCKG	ACGGGCGGTGTGTRC	Plant_141	0.1TSB
AtIRL8P11A08	ACACGGTGTCTATACGAGTCGTCGAGTCAGTAGTATCAGC	CAACMGGATTAGATACCCKG	ACGGGCGGTGTGTRC	Plant_141	0.1TSB
AtIRL8P11A09	ACACGGTGTCTATACGAGTCGTCGAGTCAGTCTCTATGCG	CAACMGGATTAGATACCCKG	ACGGGCGGTGTGTRC	Plant_141	0.1TSB
AtIRL8P11A10	ACACGGTGTCTATACGAGTCGTCGAGTCAGTGATACGTCT	CAACMGGATTAGATACCCKG	ACGGGCGGTGTGTRC	Plant_141	0.1TSB
AtIRL8P11A11	ACACGGTGTCTATACGAGTCGTCGAGTCAGTACTGAGCTA	CAACMGGATTAGATACCCKG	ACGGGCGGTGTGTRC	Plant_141	0.1TSB
AtIRL8P11A12	ACACGGTGTCTATACGAGTCGTCGAGTCAGCATAGTAGTG	CAACMGGATTAGATACCCKG	ACGGGCGGTGTGTRC	Plant_141	0.1TSB
AtIRL8P11B01	ACACGGTGTCTATACGAGTCGTCGAGTCAGCGAGAGATAC	CAACMGGATTAGATACCCKG	ACGGGCGGTGTGTRC	Plant_141	0.1TSB
AtIRL8P11B02	ACACGGTGTCTATACGAGTCGTCGAGTCAGATACGACGTA	CAACMGGATTAGATACCCKG	ACGGGCGGTGTGTRC	Plant_141	0.1TSB
AtIRL8P11B03	ACACGGTGTCTATACGAGTCGTCGAGTCAGTCACGTACTA	CAACMGGATTAGATACCCKG	ACGGGCGGTGTGTRC	Plant_141	0.1TSB
AtIRL8P11B04	ACACGGTGTCTATACGAGTCGTCGAGTCAGCGTCTAGTAC	CAACMGGATTAGATACCCKG	ACGGGCGGTGTGTRC	Plant_141	0.1TSB
AtIRL8P11B05	ACACGGTGTCTATACGAGTCGTCGAGTCAGTCTACGTAGC	CAACMGGATTAGATACCCKG	ACGGGCGGTGTGTRC	Plant_141	0.1TSB
AtIRL8P11B06	ACACGGTGTCTATACGAGTCGTCGAGTCAGTGTACTACTC	CAACMGGATTAGATACCCKG	ACGGGCGGTGTGTRC	Plant_141	0.1TSB
AtIRL8P11B07	ACACGGTGTCTATACGAGTCGTCGAGTCAGACGACTACAG	CAACMGGATTAGATACCCKG	ACGGGCGGTGTGTRC	Plant_141	0.1TSB
AtIRL8P11B08	ACACGGTGTCTATACGAGTCGTCGAGTCAGCGTAGACTAG	CAACMGGATTAGATACCCKG	ACGGGCGGTGTGTRC	Plant_141	0.1TSB
AtIRL8P11B09	ACACGGTGTCTATACGAGTCGTCGAGTCAGTACGAGTATG	CAACMGGATTAGATACCCKG	ACGGGCGGTGTGTRC	Plant_141	0.1TSB
AtIRL8P11B10	ACACGGTGTCTATACGAGTCGTCGAGTCAGTACTCTCGTG	CAACMGGATTAGATACCCKG	ACGGGCGGTGTGTRC	Plant_141	0.1TSB
AtIRL8P11B11	ACACGGTGTCTATACGAGTCGTCGAGTCAGTAGAGACGAG	CAACMGGATTAGATACCCKG	ACGGGCGGTGTGTRC	Plant_141	0.1TSB
AtIRL8P11B12	ACACGGTGTCTATACGAGTCGTCGAGTCAGTCGTCGCTCG	CAACMGGATTAGATACCCKG	ACGGGCGGTGTGTRC	Plant_141	0.1TSB
AtIRL8P11C01	ACACGGTGTCTATACGAGTCGTCGAGTCAGACATACGCGT	CAACMGGATTAGATACCCKG	ACGGGCGGTGTGTRC	Plant_141	0.1TSB
AtIRL8P11C02	ACACGGTGTCTATACGAGTCGTCGAGTCAGACGCGAGTAT	CAACMGGATTAGATACCCKG	ACGGGCGGTGTGTRC	Plant_141	0.1TSB
AtIRL8P11C03	ACACGGTGTCTATACGAGTCGTCGAGTCAGACTACTATGT	CAACMGGATTAGATACCCKG	ACGGGCGGTGTGTRC	Plant_141	0.1TSB
AtIRL8P11C04	ACACGGTGTCTATACGAGTCGTCGAGTCAGACTGTACAGT	CAACMGGATTAGATACCCKG	ACGGGCGGTGTGTRC	Plant_141	0.1TSB
AtIRL8P11C05	ACACGGTGTCTATACGAGTCGTCGAGTCAGAGACTATACT	CAACMGGATTAGATACCCKG	ACGGGCGGTGTGTRC	Plant_141	0.1TSB
AtIRL8P11C06	ACACGGTGTCTATACGAGTCGTCGAGTCAGAGCGTCGTCT	CAACMGGATTAGATACCCKG	ACGGGCGGTGTGTRC	Plant_141	0.1TSB
AtIRL8P11C07	ACACGGTGTCTATACGAGTCGTCGAGTCAGAGTACGCTAT	CAACMGGATTAGATACCCKG	ACGGGCGGTGTGTRC	Plant_141	0.1TSB
AtIRL8P11C08	ACACGGTGTCTATACGAGTCGTCGAGTCAGATAGAGTACT	CAACMGGATTAGATACCCKG	ACGGGCGGTGTGTRC	Plant_141	0.1TSB
AtIRL8P11C09	ACACGGTGTCTATACGAGTCGTCGAGTCAGCACGCTACGT	CAACMGGATTAGATACCCKG	ACGGGCGGTGTGTRC	Plant_141	0.1TSB
AtIRL8P11C10	ACACGGTGTCTATACGAGTCGTCGAGTCAGCAGTAGACGT	CAACMGGATTAGATACCCKG	ACGGGCGGTGTGTRC	Plant_141	0.1TSB
AtIRL8P11C11	ACACGGTGTCTATACGAGTCGTCGAGTCAGCGACGTGACT	CAACMGGATTAGATACCCKG	ACGGGCGGTGTGTRC	Plant_141	0.1TSB
AtIRL8P11C12	ACACGGTGTCTATACGAGTCGTCGAGTCAGTACACACACT	CAACMGGATTAGATACCCKG	ACGGGCGGTGTGTRC	Plant_141	0.1TSB
AtIRL8P11D01	ACACGGTGTCTATACGAGTCGTCGAGTCAGTACACGTGAT	CAACMGGATTAGATACCCKG	ACGGGCGGTGTGTRC	Plant_141	0.1TSB
AtIRL8P11D02	ACACGGTGTCTATACGAGTCGTCGAGTCAGTACAGATCGT	CAACMGGATTAGATACCCKG	ACGGGCGGTGTGTRC	Plant_141	0.1TSB
AtIRL8P11D03	ACACGGTGTCTATACGAGTCGTCGAGTCAGTACGCTGTCT	CAACMGGATTAGATACCCKG	ACGGGCGGTGTGTRC	Plant_141	0.1TSB
AtIRL8P11D04	ACACGGTGTCTATACGAGTCGTCGAGTCAGTAGTGTAGAT	CAACMGGATTAGATACCCKG	ACGGGCGGTGTGTRC	Plant_141	0.1TSB
AtIRL8P11D05	ACACGGTGTCTATACGAGTCGTCGAGTCAGTCGATCACGT	CAACMGGATTAGATACCCKG	ACGGGCGGTGTGTRC	Plant_141	0.1TSB
AtIRL8P11D06	ACACGGTGTCTATACGAGTCGTCGAGTCAGTCGCACTAGT	CAACMGGATTAGATACCCKG	ACGGGCGGTGTGTRC	Plant_141	0.1TSB
AtIRL8P11D07	ACACGGTGTCTATACGAGTCGTCGAGTCAGTCTAGCGACT	CAACMGGATTAGATACCCKG	ACGGGCGGTGTGTRC	Plant_141	0.1TSB
AtIRL8P11D08	ACACGGTGTCTATACGAGTCGTCGAGTCAGTCTATACTAT	CAACMGGATTAGATACCCKG	ACGGGCGGTGTGTRC	Plant_141	0.1TSB
AtIRL8P11D09	ACACGGTGTCTATACGAGTCGTCGAGTCAGTGACGTATGT	CAACMGGATTAGATACCCKG	ACGGGCGGTGTGTRC	Plant_141	0.1TSB
AtIRL8P11D10	ACACGGTGTCTATACGAGTCGTCGAGTCAGTGTGAGTAGT	CAACMGGATTAGATACCCKG	ACGGGCGGTGTGTRC	Plant_141	0.1TSB
AtIRL8P11D11	ACACGGTGTCTATACGAGTCGTCGAGTCAGACAGTATATA	CAACMGGATTAGATACCCKG	ACGGGCGGTGTGTRC	Plant_141	0.1TSB
AtIRL8P11D12	ACACGGTGTCTATACGAGTCGTCGAGTCAGACGCGATCGA	CAACMGGATTAGATACCCKG	ACGGGCGGTGTGTRC	Plant_141	0.1TSB
AtIRL8P11E01	ACACGGTGTCTATACGAGTCGTCGAGTCAGACTAGCAGTA	CAACMGGATTAGATACCCKG	ACGGGCGGTGTGTRC	Plant_141	0.1TSB
AtIRL8P11E02	ACACGGTGTCTATACGAGTCGTCGAGTCAGAGCTCACGTA	CAACMGGATTAGATACCCKG	ACGGGCGGTGTGTRC	Plant_141	0.1TSB
AtIRL8P11E03	ACACGGTGTCTATACGAGTCGTCGAGTCAGAGTATACATA	CAACMGGATTAGATACCCKG	ACGGGCGGTGTGTRC	Plant_141	0.1TSB
AtIRL8P11E04	ACACGGTGTCTATACGAGTCGTCGAGTCAGAGTCGAGAGA	CAACMGGATTAGATACCCKG	ACGGGCGGTGTGTRC	Plant_141	0.1TSB
AtIRL8P11E05	ACACGGTGTCTATACGAGTCGTCGAGTCAGAGTGCTACGA	CAACMGGATTAGATACCCKG	ACGGGCGGTGTGTRC	Plant_141	0.1TSB
AtIRL8P11E06	ACACGGTGTCTATACGAGTCGTCGAGTCAGCGATCGTATA	CAACMGGATTAGATACCCKG	ACGGGCGGTGTGTRC	Plant_141	0.1TSB
AtIRL8P11E07	ACACGGTGTCTATACGAGTCGTCGAGTCAGCGCAGTACGA	CAACMGGATTAGATACCCKG	ACGGGCGGTGTGTRC	Plant_141	0.1TSB
AtIRL8P11E08	ACACGGTGTCTATACGAGTCGTCGAGTCAGCGCGTATACA	CAACMGGATTAGATACCCKG	ACGGGCGGTGTGTRC	Plant_141	0.1TSB
AtIRL8P11E09	ACACGGTGTCTATACGAGTCGTCGAGTCAGCGTACAGTCA	CAACMGGATTAGATACCCKG	ACGGGCGGTGTGTRC	Plant_141	0.1TSB
AtIRL8P11E10	ACACGGTGTCTATACGAGTCGTCGAGTCAGCGTACTCAGA	CAACMGGATTAGATACCCKG	ACGGGCGGTGTGTRC	Plant_141	0.1TSB
AtIRL8P11E11	ACACGGTGTCTATACGAGTCGTCGAGTCAGCTACGCTCTA	CAACMGGATTAGATACCCKG	ACGGGCGGTGTGTRC	Plant_141	0.1TSB
AtIRL8P11E12	ACACGGTGTCTATACGAGTCGTCGAGTCAGCTATAGCGTA	CAACMGGATTAGATACCCKG	ACGGGCGGTGTGTRC	Plant_141	0.1TSB
AtIRL8P11F01	ACACGGTGTCTATACGAGTCGTCGAGTCAGTACGTCATCA	CAACMGGATTAGATACCCKG	ACGGGCGGTGTGTRC	Plant_141	0.1TSB
AtIRL8P11F02	ACACGGTGTCTATACGAGTCGTCGAGTCAGTAGTCGCATA	CAACMGGATTAGATACCCKG	ACGGGCGGTGTGTRC	Plant_141	0.1TSB
AtIRL8P11F03	ACACGGTGTCTATACGAGTCGTCGAGTCAGTATATATACA	CAACMGGATTAGATACCCKG	ACGGGCGGTGTGTRC	Plant_141	0.1TSB
AtIRL8P11F04	ACACGGTGTCTATACGAGTCGTCGAGTCAGTATGCTAGTA	CAACMGGATTAGATACCCKG	ACGGGCGGTGTGTRC	Plant_141	0.1TSB
AtIRL8P11F05	ACACGGTGTCTATACGAGTCGTCGAGTCAGTCACGCGAGA	CAACMGGATTAGATACCCKG	ACGGGCGGTGTGTRC	Plant_141	0.1TSB
AtIRL8P11F06	ACACGGTGTCTATACGAGTCGTCGAGTCAGTCGATAGTGA	CAACMGGATTAGATACCCKG	ACGGGCGGTGTGTRC	Plant_141	0.1TSB
AtIRL8P11F07	ACACGGTGTCTATACGAGTCGTCGAGTCAGTCGCTGCGTA	CAACMGGATTAGATACCCKG	ACGGGCGGTGTGTRC	Plant_141	0.1TSB
AtIRL8P11F08	ACACGGTGTCTATACGAGTCGTCGAGTCAGTCTGACGTCA	CAACMGGATTAGATACCCKG	ACGGGCGGTGTGTRC	Plant_141	0.1TSB
AtIRL8P11F09	ACACGGTGTCTATACGAGTCGTCGAGTCAGTGAGTCAGTA	CAACMGGATTAGATACCCKG	ACGGGCGGTGTGTRC	Plant_141	0.1TSB
AtIRL8P11F10	ACACGGTGTCTATACGAGTCGTCGAGTCAGTGTAGTGTGA	CAACMGGATTAGATACCCKG	ACGGGCGGTGTGTRC	Plant_141	0.1TSB
AtIRL8P11F11	ACACGGTGTCTATACGAGTCGTCGAGTCAGTGTCACACGA	CAACMGGATTAGATACCCKG	ACGGGCGGTGTGTRC	Plant_141	0.1TSB
AtIRL8P11F12	ACACGGTGTCTATACGAGTCGTCGAGTCAGTGTCGTCGCA	CAACMGGATTAGATACCCKG	ACGGGCGGTGTGTRC	Plant_141	0.1TSB
AtIRL8P11G01	ACACGGTGTCTATACGAGTCGTCGAGTCAGACACATACGC	CAACMGGATTAGATACCCKG	ACGGGCGGTGTGTRC	Plant_141	0.1TSB
AtIRL8P11G02	ACACGGTGTCTATACGAGTCGTCGAGTCAGACAGTCGTGC	CAACMGGATTAGATACCCKG	ACGGGCGGTGTGTRC	Plant_141	0.1TSB
AtIRL8P11G03	ACACGGTGTCTATACGAGTCGTCGAGTCAGACATGACGAC	CAACMGGATTAGATACCCKG	ACGGGCGGTGTGTRC	Plant_141	0.1TSB
AtIRL8P11G04	ACACGGTGTCTATACGAGTCGTCGAGTCAGACGACAGCTC	CAACMGGATTAGATACCCKG	ACGGGCGGTGTGTRC	Plant_141	0.1TSB
AtIRL8P11G05	ACACGGTGTCTATACGAGTCGTCGAGTCAGACGTCTCATC	CAACMGGATTAGATACCCKG	ACGGGCGGTGTGTRC	Plant_141	0.1TSB
AtIRL8P11G06	ACACGGTGTCTATACGAGTCGTCGAGTCAGACTCATCTAC	CAACMGGATTAGATACCCKG	ACGGGCGGTGTGTRC	Plant_141	0.1TSB
AtIRL8P11G07	ACACGGTGTCTATACGAGTCGTCGAGTCAGACTCGCGCAC	CAACMGGATTAGATACCCKG	ACGGGCGGTGTGTRC	Plant_141	0.1TSB
AtIRL8P11G08	ACACGGTGTCTATACGAGTCGTCGAGTCAGAGAGCGTCAC	CAACMGGATTAGATACCCKG	ACGGGCGGTGTGTRC	Plant_141	0.1TSB
AtIRL8P11G09	ACACGGTGTCTATACGAGTCGTCGAGTCAGAGCGACTAGC	CAACMGGATTAGATACCCKG	ACGGGCGGTGTGTRC	Plant_141	0.1TSB
AtIRL8P11G10	ACACGGTGTCTATACGAGTCGTCGAGTCAGAGTAGTGATC	CAACMGGATTAGATACCCKG	ACGGGCGGTGTGTRC	Plant_141	0.1TSB
AtIRL8P11G11	ACACGGTGTCTATACGAGTCGTCGAGTCAGAGTGACACAC	CAACMGGATTAGATACCCKG	ACGGGCGGTGTGTRC	Plant_141	0.1TSB
AtIRL8P11G12	ACACGGTGTCTATACGAGTCGTCGAGTCAGAGTGTATGTC	CAACMGGATTAGATACCCKG	ACGGGCGGTGTGTRC	Plant_141	0.1TSB
AtIRL8P11H01	ACACGGTGTCTATACGAGTCGTCGAGTCAGATAGATAGAC	CAACMGGATTAGATACCCKG	ACGGGCGGTGTGTRC	Plant_141	0.1TSB
AtIRL8P11H02	ACACGGTGTCTATACGAGTCGTCGAGTCAGATATAGTCGC	CAACMGGATTAGATACCCKG	ACGGGCGGTGTGTRC	Plant_141	0.1TSB
AtIRL8P11H03	ACACGGTGTCTATACGAGTCGTCGAGTCAGATCTACTGAC	CAACMGGATTAGATACCCKG	ACGGGCGGTGTGTRC	Plant_141	0.1TSB
AtIRL8P11H04	ACACGGTGTCTATACGAGTCGTCGAGTCAGCACGTAGATC	CAACMGGATTAGATACCCKG	ACGGGCGGTGTGTRC	Plant_141	0.1TSB
AtIRL8P11H05	ACACGGTGTCTATACGAGTCGTCGAGTCAGCACGTCTCGC	CAACMGGATTAGATACCCKG	ACGGGCGGTGTGTRC	Plant_141	0.1TSB
AtIRL8P11H06	ACACGGTGTCTATACGAGTCGTCGAGTCAGCATACTCTAC	CAACMGGATTAGATACCCKG	ACGGGCGGTGTGTRC	Plant_141	0.1TSB
AtIRL8P11H07	ACACGGTGTCTATACGAGTCGTCGAGTCAGCGACACTATC	CAACMGGATTAGATACCCKG	ACGGGCGGTGTGTRC	Plant_141	0.1TSB
AtIRL8P11H08	ACACGGTGTCTATACGAGTCGTCGAGTCAGCGAGACGCGC	CAACMGGATTAGATACCCKG	ACGGGCGGTGTGTRC	Plant_141	0.1TSB
AtIRL8P11H09	ACACGGTGTCTATACGAGTCGTCGAGTCAGCGTATGCGAC	CAACMGGATTAGATACCCKG	ACGGGCGGTGTGTRC	Plant_141	0.1TSB
AtIRL8P11H10	ACACGGTGTCTATACGAGTCGTCGAGTCAGCGTCGATCTC	CAACMGGATTAGATACCCKG	ACGGGCGGTGTGTRC	Plant_141	0.1TSB
AtIRL8P11H11	ACACGGTGTCTATACGAGTCGTCGAGTCAGCTACGACTGC	CAACMGGATTAGATACCCKG	ACGGGCGGTGTGTRC	Plant_141	0.1TSB
AtIRL8P11H12	ACACGGTGTCTATACGAGTCGTCGAGTCAGCTAGTCACTC	CAACMGGATTAGATACCCKG	ACGGGCGGTGTGTRC	Plant_141	0.1TSB
AtIRL8P12A01	ACACTAGATCCGTACGAGTCGTCGAGTCAGACGCTCGACA	CAACMGGATTAGATACCCKG	ACGGGCGGTGTGTRC	Plant_141	0.1TSB
AtIRL8P12A02	ACACTAGATCCGTACGAGTCGTCGAGTCAGAGACGCACTC	CAACMGGATTAGATACCCKG	ACGGGCGGTGTGTRC	Plant_141	0.1TSB
AtIRL8P12A03	ACACTAGATCCGTACGAGTCGTCGAGTCAGAGCACTGTAG	CAACMGGATTAGATACCCKG	ACGGGCGGTGTGTRC	Plant_141	0.1TSB
AtIRL8P12A04	ACACTAGATCCGTACGAGTCGTCGAGTCAGATCAGACACG	CAACMGGATTAGATACCCKG	ACGGGCGGTGTGTRC	Plant_141	0.1TSB
AtIRL8P12A05	ACACTAGATCCGTACGAGTCGTCGAGTCAGATATCGCGAG	CAACMGGATTAGATACCCKG	ACGGGCGGTGTGTRC	Plant_141	0.1TSB
AtIRL8P12A06	ACACTAGATCCGTACGAGTCGTCGAGTCAGCGTGTCTCTA	CAACMGGATTAGATACCCKG	ACGGGCGGTGTGTRC	Plant_141	0.1TSB
AtIRL8P12A07	ACACTAGATCCGTACGAGTCGTCGAGTCAGCTCGCGTGTC	CAACMGGATTAGATACCCKG	ACGGGCGGTGTGTRC	Plant_141	0.1TSB
AtIRL8P12A08	ACACTAGATCCGTACGAGTCGTCGAGTCAGTAGTATCAGC	CAACMGGATTAGATACCCKG	ACGGGCGGTGTGTRC	Plant_141	0.1TSB
AtIRL8P12A09	ACACTAGATCCGTACGAGTCGTCGAGTCAGTCTCTATGCG	CAACMGGATTAGATACCCKG	ACGGGCGGTGTGTRC	Plant_141	0.1TSB
AtIRL8P12A10	ACACTAGATCCGTACGAGTCGTCGAGTCAGTGATACGTCT	CAACMGGATTAGATACCCKG	ACGGGCGGTGTGTRC	Plant_141	0.1TSB
AtIRL8P12A11	ACACTAGATCCGTACGAGTCGTCGAGTCAGTACTGAGCTA	CAACMGGATTAGATACCCKG	ACGGGCGGTGTGTRC	Plant_141	0.1TSB
AtIRL8P12A12	ACACTAGATCCGTACGAGTCGTCGAGTCAGCATAGTAGTG	CAACMGGATTAGATACCCKG	ACGGGCGGTGTGTRC	Plant_141	0.1TSB
AtIRL8P12B01	ACACTAGATCCGTACGAGTCGTCGAGTCAGCGAGAGATAC	CAACMGGATTAGATACCCKG	ACGGGCGGTGTGTRC	Plant_141	0.1TSB
AtIRL8P12B02	ACACTAGATCCGTACGAGTCGTCGAGTCAGATACGACGTA	CAACMGGATTAGATACCCKG	ACGGGCGGTGTGTRC	Plant_141	0.1TSB
AtIRL8P12B03	ACACTAGATCCGTACGAGTCGTCGAGTCAGTCACGTACTA	CAACMGGATTAGATACCCKG	ACGGGCGGTGTGTRC	Plant_141	0.1TSB
AtIRL8P12B04	ACACTAGATCCGTACGAGTCGTCGAGTCAGCGTCTAGTAC	CAACMGGATTAGATACCCKG	ACGGGCGGTGTGTRC	Plant_141	0.1TSB
AtIRL8P12B05	ACACTAGATCCGTACGAGTCGTCGAGTCAGTCTACGTAGC	CAACMGGATTAGATACCCKG	ACGGGCGGTGTGTRC	Plant_141	0.1TSB
AtIRL8P12B06	ACACTAGATCCGTACGAGTCGTCGAGTCAGTGTACTACTC	CAACMGGATTAGATACCCKG	ACGGGCGGTGTGTRC	Plant_141	0.1TSB
AtIRL8P12B07	ACACTAGATCCGTACGAGTCGTCGAGTCAGACGACTACAG	CAACMGGATTAGATACCCKG	ACGGGCGGTGTGTRC	Plant_141	0.1TSB
AtIRL8P12B08	ACACTAGATCCGTACGAGTCGTCGAGTCAGCGTAGACTAG	CAACMGGATTAGATACCCKG	ACGGGCGGTGTGTRC	Plant_141	0.1TSB
AtIRL8P12B09	ACACTAGATCCGTACGAGTCGTCGAGTCAGTACGAGTATG	CAACMGGATTAGATACCCKG	ACGGGCGGTGTGTRC	Plant_141	0.1TSB
AtIRL8P12B10	ACACTAGATCCGTACGAGTCGTCGAGTCAGTACTCTCGTG	CAACMGGATTAGATACCCKG	ACGGGCGGTGTGTRC	Plant_141	0.1TSB
AtIRL8P12B11	ACACTAGATCCGTACGAGTCGTCGAGTCAGTAGAGACGAG	CAACMGGATTAGATACCCKG	ACGGGCGGTGTGTRC	Plant_141	0.1TSB
AtIRL8P12B12	ACACTAGATCCGTACGAGTCGTCGAGTCAGTCGTCGCTCG	CAACMGGATTAGATACCCKG	ACGGGCGGTGTGTRC	Plant_141	0.1TSB
AtIRL8P12C01	ACACTAGATCCGTACGAGTCGTCGAGTCAGACATACGCGT	CAACMGGATTAGATACCCKG	ACGGGCGGTGTGTRC	Plant_141	0.1TSB
AtIRL8P12C02	ACACTAGATCCGTACGAGTCGTCGAGTCAGACGCGAGTAT	CAACMGGATTAGATACCCKG	ACGGGCGGTGTGTRC	Plant_141	0.1TSB
AtIRL8P12C03	ACACTAGATCCGTACGAGTCGTCGAGTCAGACTACTATGT	CAACMGGATTAGATACCCKG	ACGGGCGGTGTGTRC	Plant_141	0.1TSB
AtIRL8P12C04	ACACTAGATCCGTACGAGTCGTCGAGTCAGACTGTACAGT	CAACMGGATTAGATACCCKG	ACGGGCGGTGTGTRC	Plant_141	0.1TSB
AtIRL8P12C05	ACACTAGATCCGTACGAGTCGTCGAGTCAGAGACTATACT	CAACMGGATTAGATACCCKG	ACGGGCGGTGTGTRC	Plant_141	0.1TSB
AtIRL8P12C06	ACACTAGATCCGTACGAGTCGTCGAGTCAGAGCGTCGTCT	CAACMGGATTAGATACCCKG	ACGGGCGGTGTGTRC	Plant_141	0.1TSB
AtIRL8P12C07	ACACTAGATCCGTACGAGTCGTCGAGTCAGAGTACGCTAT	CAACMGGATTAGATACCCKG	ACGGGCGGTGTGTRC	Plant_141	0.1TSB
AtIRL8P12C08	ACACTAGATCCGTACGAGTCGTCGAGTCAGATAGAGTACT	CAACMGGATTAGATACCCKG	ACGGGCGGTGTGTRC	Plant_141	0.1TSB
AtIRL8P12C09	ACACTAGATCCGTACGAGTCGTCGAGTCAGCACGCTACGT	CAACMGGATTAGATACCCKG	ACGGGCGGTGTGTRC	Plant_141	0.1TSB
AtIRL8P12C10	ACACTAGATCCGTACGAGTCGTCGAGTCAGCAGTAGACGT	CAACMGGATTAGATACCCKG	ACGGGCGGTGTGTRC	Plant_141	0.1TSB
AtIRL8P12C11	ACACTAGATCCGTACGAGTCGTCGAGTCAGCGACGTGACT	CAACMGGATTAGATACCCKG	ACGGGCGGTGTGTRC	Plant_141	0.1TSB
AtIRL8P12C12	ACACTAGATCCGTACGAGTCGTCGAGTCAGTACACACACT	CAACMGGATTAGATACCCKG	ACGGGCGGTGTGTRC	Plant_141	0.1TSB
AtIRL8P12D01	ACACTAGATCCGTACGAGTCGTCGAGTCAGTACACGTGAT	CAACMGGATTAGATACCCKG	ACGGGCGGTGTGTRC	Plant_141	0.1TSB
AtIRL8P12D02	ACACTAGATCCGTACGAGTCGTCGAGTCAGTACAGATCGT	CAACMGGATTAGATACCCKG	ACGGGCGGTGTGTRC	Plant_141	0.1TSB
AtIRL8P12D03	ACACTAGATCCGTACGAGTCGTCGAGTCAGTACGCTGTCT	CAACMGGATTAGATACCCKG	ACGGGCGGTGTGTRC	Plant_141	0.1TSB
AtIRL8P12D04	ACACTAGATCCGTACGAGTCGTCGAGTCAGTAGTGTAGAT	CAACMGGATTAGATACCCKG	ACGGGCGGTGTGTRC	Plant_141	0.1TSB
AtIRL8P12D05	ACACTAGATCCGTACGAGTCGTCGAGTCAGTCGATCACGT	CAACMGGATTAGATACCCKG	ACGGGCGGTGTGTRC	Plant_141	0.1TSB
AtIRL8P12D06	ACACTAGATCCGTACGAGTCGTCGAGTCAGTCGCACTAGT	CAACMGGATTAGATACCCKG	ACGGGCGGTGTGTRC	Plant_141	0.1TSB
AtIRL8P12D07	ACACTAGATCCGTACGAGTCGTCGAGTCAGTCTAGCGACT	CAACMGGATTAGATACCCKG	ACGGGCGGTGTGTRC	Plant_141	0.1TSB
AtIRL8P12D08	ACACTAGATCCGTACGAGTCGTCGAGTCAGTCTATACTAT	CAACMGGATTAGATACCCKG	ACGGGCGGTGTGTRC	Plant_141	0.1TSB
AtIRL8P12D09	ACACTAGATCCGTACGAGTCGTCGAGTCAGTGACGTATGT	CAACMGGATTAGATACCCKG	ACGGGCGGTGTGTRC	Plant_141	0.1TSB
AtIRL8P12D10	ACACTAGATCCGTACGAGTCGTCGAGTCAGTGTGAGTAGT	CAACMGGATTAGATACCCKG	ACGGGCGGTGTGTRC	Plant_141	0.1TSB
AtIRL8P12D11	ACACTAGATCCGTACGAGTCGTCGAGTCAGACAGTATATA	CAACMGGATTAGATACCCKG	ACGGGCGGTGTGTRC	Plant_141	0.1TSB
AtIRL8P12D12	ACACTAGATCCGTACGAGTCGTCGAGTCAGACGCGATCGA	CAACMGGATTAGATACCCKG	ACGGGCGGTGTGTRC	Plant_141	0.1TSB
AtIRL8P12E01	ACACTAGATCCGTACGAGTCGTCGAGTCAGACTAGCAGTA	CAACMGGATTAGATACCCKG	ACGGGCGGTGTGTRC	Plant_141	0.1TSB
AtIRL8P12E02	ACACTAGATCCGTACGAGTCGTCGAGTCAGAGCTCACGTA	CAACMGGATTAGATACCCKG	ACGGGCGGTGTGTRC	Plant_141	0.1TSB
AtIRL8P12E03	ACACTAGATCCGTACGAGTCGTCGAGTCAGAGTATACATA	CAACMGGATTAGATACCCKG	ACGGGCGGTGTGTRC	Plant_141	0.1TSB
AtIRL8P12E04	ACACTAGATCCGTACGAGTCGTCGAGTCAGAGTCGAGAGA	CAACMGGATTAGATACCCKG	ACGGGCGGTGTGTRC	Plant_141	0.1TSB
AtIRL8P12E05	ACACTAGATCCGTACGAGTCGTCGAGTCAGAGTGCTACGA	CAACMGGATTAGATACCCKG	ACGGGCGGTGTGTRC	Plant_141	0.1TSB
AtIRL8P12E06	ACACTAGATCCGTACGAGTCGTCGAGTCAGCGATCGTATA	CAACMGGATTAGATACCCKG	ACGGGCGGTGTGTRC	Plant_141	0.1TSB
AtIRL8P12E07	ACACTAGATCCGTACGAGTCGTCGAGTCAGCGCAGTACGA	CAACMGGATTAGATACCCKG	ACGGGCGGTGTGTRC	Plant_141	0.1TSB
AtIRL8P12E08	ACACTAGATCCGTACGAGTCGTCGAGTCAGCGCGTATACA	CAACMGGATTAGATACCCKG	ACGGGCGGTGTGTRC	Plant_141	0.1TSB
AtIRL8P12E09	ACACTAGATCCGTACGAGTCGTCGAGTCAGCGTACAGTCA	CAACMGGATTAGATACCCKG	ACGGGCGGTGTGTRC	Plant_141	0.1TSB
AtIRL8P12E10	ACACTAGATCCGTACGAGTCGTCGAGTCAGCGTACTCAGA	CAACMGGATTAGATACCCKG	ACGGGCGGTGTGTRC	Plant_141	0.1TSB
AtIRL8P12E11	ACACTAGATCCGTACGAGTCGTCGAGTCAGCTACGCTCTA	CAACMGGATTAGATACCCKG	ACGGGCGGTGTGTRC	Plant_141	0.1TSB
AtIRL8P12E12	ACACTAGATCCGTACGAGTCGTCGAGTCAGCTATAGCGTA	CAACMGGATTAGATACCCKG	ACGGGCGGTGTGTRC	Plant_141	0.1TSB
AtIRL8P12F01	ACACTAGATCCGTACGAGTCGTCGAGTCAGTACGTCATCA	CAACMGGATTAGATACCCKG	ACGGGCGGTGTGTRC	Plant_141	0.1TSB
AtIRL8P12F02	ACACTAGATCCGTACGAGTCGTCGAGTCAGTAGTCGCATA	CAACMGGATTAGATACCCKG	ACGGGCGGTGTGTRC	Plant_141	0.1TSB
AtIRL8P12F03	ACACTAGATCCGTACGAGTCGTCGAGTCAGTATATATACA	CAACMGGATTAGATACCCKG	ACGGGCGGTGTGTRC	Plant_141	0.1TSB
AtIRL8P12F04	ACACTAGATCCGTACGAGTCGTCGAGTCAGTATGCTAGTA	CAACMGGATTAGATACCCKG	ACGGGCGGTGTGTRC	Plant_141	0.1TSB
AtIRL8P12F05	ACACTAGATCCGTACGAGTCGTCGAGTCAGTCACGCGAGA	CAACMGGATTAGATACCCKG	ACGGGCGGTGTGTRC	Plant_141	0.1TSB
AtIRL8P12F06	ACACTAGATCCGTACGAGTCGTCGAGTCAGTCGATAGTGA	CAACMGGATTAGATACCCKG	ACGGGCGGTGTGTRC	Plant_141	0.1TSB
AtIRL8P12F07	ACACTAGATCCGTACGAGTCGTCGAGTCAGTCGCTGCGTA	CAACMGGATTAGATACCCKG	ACGGGCGGTGTGTRC	Plant_141	0.1TSB
AtIRL8P12F08	ACACTAGATCCGTACGAGTCGTCGAGTCAGTCTGACGTCA	CAACMGGATTAGATACCCKG	ACGGGCGGTGTGTRC	Plant_141	0.1TSB
AtIRL8P12F09	ACACTAGATCCGTACGAGTCGTCGAGTCAGTGAGTCAGTA	CAACMGGATTAGATACCCKG	ACGGGCGGTGTGTRC	Plant_141	0.1TSB
AtIRL8P12F10	ACACTAGATCCGTACGAGTCGTCGAGTCAGTGTAGTGTGA	CAACMGGATTAGATACCCKG	ACGGGCGGTGTGTRC	Plant_141	0.1TSB
AtIRL8P12F11	ACACTAGATCCGTACGAGTCGTCGAGTCAGTGTCACACGA	CAACMGGATTAGATACCCKG	ACGGGCGGTGTGTRC	Plant_141	0.1TSB
AtIRL8P12F12	ACACTAGATCCGTACGAGTCGTCGAGTCAGTGTCGTCGCA	CAACMGGATTAGATACCCKG	ACGGGCGGTGTGTRC	Plant_141	0.1TSB
AtIRL8P12G01	ACACTAGATCCGTACGAGTCGTCGAGTCAGACACATACGC	CAACMGGATTAGATACCCKG	ACGGGCGGTGTGTRC	Plant_141	0.1TSB
AtIRL8P12G02	ACACTAGATCCGTACGAGTCGTCGAGTCAGACAGTCGTGC	CAACMGGATTAGATACCCKG	ACGGGCGGTGTGTRC	Plant_141	0.1TSB
AtIRL8P12G03	ACACTAGATCCGTACGAGTCGTCGAGTCAGACATGACGAC	CAACMGGATTAGATACCCKG	ACGGGCGGTGTGTRC	Plant_141	0.1TSB
AtIRL8P12G04	ACACTAGATCCGTACGAGTCGTCGAGTCAGACGACAGCTC	CAACMGGATTAGATACCCKG	ACGGGCGGTGTGTRC	Plant_141	0.1TSB
AtIRL8P12G05	ACACTAGATCCGTACGAGTCGTCGAGTCAGACGTCTCATC	CAACMGGATTAGATACCCKG	ACGGGCGGTGTGTRC	Plant_141	0.1TSB
AtIRL8P12G06	ACACTAGATCCGTACGAGTCGTCGAGTCAGACTCATCTAC	CAACMGGATTAGATACCCKG	ACGGGCGGTGTGTRC	Plant_141	0.1TSB
AtIRL8P12G07	ACACTAGATCCGTACGAGTCGTCGAGTCAGACTCGCGCAC	CAACMGGATTAGATACCCKG	ACGGGCGGTGTGTRC	Plant_141	0.1TSB
AtIRL8P12G08	ACACTAGATCCGTACGAGTCGTCGAGTCAGAGAGCGTCAC	CAACMGGATTAGATACCCKG	ACGGGCGGTGTGTRC	Plant_141	0.1TSB
AtIRL8P12G09	ACACTAGATCCGTACGAGTCGTCGAGTCAGAGCGACTAGC	CAACMGGATTAGATACCCKG	ACGGGCGGTGTGTRC	Plant_141	0.1TSB
AtIRL8P12G10	ACACTAGATCCGTACGAGTCGTCGAGTCAGAGTAGTGATC	CAACMGGATTAGATACCCKG	ACGGGCGGTGTGTRC	Plant_141	0.1TSB
AtIRL8P12G11	ACACTAGATCCGTACGAGTCGTCGAGTCAGAGTGACACAC	CAACMGGATTAGATACCCKG	ACGGGCGGTGTGTRC	Plant_141	0.1TSB
AtIRL8P12G12	ACACTAGATCCGTACGAGTCGTCGAGTCAGAGTGTATGTC	CAACMGGATTAGATACCCKG	ACGGGCGGTGTGTRC	Plant_141	0.1TSB
AtIRL8P12H01	ACACTAGATCCGTACGAGTCGTCGAGTCAGATAGATAGAC	CAACMGGATTAGATACCCKG	ACGGGCGGTGTGTRC	Plant_141	0.1TSB
AtIRL8P12H02	ACACTAGATCCGTACGAGTCGTCGAGTCAGATATAGTCGC	CAACMGGATTAGATACCCKG	ACGGGCGGTGTGTRC	Plant_141	0.1TSB
AtIRL8P12H03	ACACTAGATCCGTACGAGTCGTCGAGTCAGATCTACTGAC	CAACMGGATTAGATACCCKG	ACGGGCGGTGTGTRC	Plant_141	0.1TSB
AtIRL8P12H04	ACACTAGATCCGTACGAGTCGTCGAGTCAGCACGTAGATC	CAACMGGATTAGATACCCKG	ACGGGCGGTGTGTRC	Plant_141	0.1TSB
AtIRL8P12H05	ACACTAGATCCGTACGAGTCGTCGAGTCAGCACGTCTCGC	CAACMGGATTAGATACCCKG	ACGGGCGGTGTGTRC	Plant_141	0.1TSB
AtIRL8P12H06	ACACTAGATCCGTACGAGTCGTCGAGTCAGCATACTCTAC	CAACMGGATTAGATACCCKG	ACGGGCGGTGTGTRC	Plant_141	0.1TSB
AtIRL8P12H07	ACACTAGATCCGTACGAGTCGTCGAGTCAGCGACACTATC	CAACMGGATTAGATACCCKG	ACGGGCGGTGTGTRC	Plant_141	0.1TSB
AtIRL8P12H08	ACACTAGATCCGTACGAGTCGTCGAGTCAGCGAGACGCGC	CAACMGGATTAGATACCCKG	ACGGGCGGTGTGTRC	Plant_141	0.1TSB
AtIRL8P12H09	ACACTAGATCCGTACGAGTCGTCGAGTCAGCGTATGCGAC	CAACMGGATTAGATACCCKG	ACGGGCGGTGTGTRC	Plant_141	0.1TSB
AtIRL8P12H10	ACACTAGATCCGTACGAGTCGTCGAGTCAGCGTCGATCTC	CAACMGGATTAGATACCCKG	ACGGGCGGTGTGTRC	Plant_141	0.1TSB
AtIRL8P12H11	ACACTAGATCCGTACGAGTCGTCGAGTCAGCTACGACTGC	CAACMGGATTAGATACCCKG	ACGGGCGGTGTGTRC	Plant_141	0.1TSB
AtIRL8P12H12	ACACTAGATCCGTACGAGTCGTCGAGTCAGCTAGTCACTC	CAACMGGATTAGATACCCKG	ACGGGCGGTGTGTRC	Plant_141	0.1TSB
AtIRL8P13A01	ACACTGTTCATGTACGAGTCGTCGAGTCAGACGCTCGACA	CAACMGGATTAGATACCCKG	ACGGGCGGTGTGTRC	Plant_141	0.1TSB
AtIRL8P13A02	ACACTGTTCATGTACGAGTCGTCGAGTCAGAGACGCACTC	CAACMGGATTAGATACCCKG	ACGGGCGGTGTGTRC	Plant_141	0.1TSB
AtIRL8P13A03	ACACTGTTCATGTACGAGTCGTCGAGTCAGAGCACTGTAG	CAACMGGATTAGATACCCKG	ACGGGCGGTGTGTRC	Plant_141	0.1TSB
AtIRL8P13A04	ACACTGTTCATGTACGAGTCGTCGAGTCAGATCAGACACG	CAACMGGATTAGATACCCKG	ACGGGCGGTGTGTRC	Plant_141	0.1TSB
AtIRL8P13A05	ACACTGTTCATGTACGAGTCGTCGAGTCAGATATCGCGAG	CAACMGGATTAGATACCCKG	ACGGGCGGTGTGTRC	Plant_141	0.1TSB
AtIRL8P13A06	ACACTGTTCATGTACGAGTCGTCGAGTCAGCGTGTCTCTA	CAACMGGATTAGATACCCKG	ACGGGCGGTGTGTRC	Plant_141	0.1TSB
AtIRL8P13A07	ACACTGTTCATGTACGAGTCGTCGAGTCAGCTCGCGTGTC	CAACMGGATTAGATACCCKG	ACGGGCGGTGTGTRC	Plant_141	0.1TSB
AtIRL8P13A08	ACACTGTTCATGTACGAGTCGTCGAGTCAGTAGTATCAGC	CAACMGGATTAGATACCCKG	ACGGGCGGTGTGTRC	Plant_141	0.1TSB
AtIRL8P13A09	ACACTGTTCATGTACGAGTCGTCGAGTCAGTCTCTATGCG	CAACMGGATTAGATACCCKG	ACGGGCGGTGTGTRC	Plant_141	0.1TSB
AtIRL8P13A10	ACACTGTTCATGTACGAGTCGTCGAGTCAGTGATACGTCT	CAACMGGATTAGATACCCKG	ACGGGCGGTGTGTRC	Plant_141	0.1TSB
AtIRL8P13A11	ACACTGTTCATGTACGAGTCGTCGAGTCAGTACTGAGCTA	CAACMGGATTAGATACCCKG	ACGGGCGGTGTGTRC	Plant_141	0.1TSB
AtIRL8P13A12	ACACTGTTCATGTACGAGTCGTCGAGTCAGCATAGTAGTG	CAACMGGATTAGATACCCKG	ACGGGCGGTGTGTRC	Plant_141	0.1TSB
AtIRL8P13B01	ACACTGTTCATGTACGAGTCGTCGAGTCAGCGAGAGATAC	CAACMGGATTAGATACCCKG	ACGGGCGGTGTGTRC	Plant_141	0.1TSB
AtIRL8P13B02	ACACTGTTCATGTACGAGTCGTCGAGTCAGATACGACGTA	CAACMGGATTAGATACCCKG	ACGGGCGGTGTGTRC	Plant_141	0.1TSB
AtIRL8P13B03	ACACTGTTCATGTACGAGTCGTCGAGTCAGTCACGTACTA	CAACMGGATTAGATACCCKG	ACGGGCGGTGTGTRC	Plant_141	0.1TSB
AtIRL8P13B04	ACACTGTTCATGTACGAGTCGTCGAGTCAGCGTCTAGTAC	CAACMGGATTAGATACCCKG	ACGGGCGGTGTGTRC	Plant_141	0.1TSB
AtIRL8P13B05	ACACTGTTCATGTACGAGTCGTCGAGTCAGTCTACGTAGC	CAACMGGATTAGATACCCKG	ACGGGCGGTGTGTRC	Plant_141	0.1TSB
AtIRL8P13B06	ACACTGTTCATGTACGAGTCGTCGAGTCAGTGTACTACTC	CAACMGGATTAGATACCCKG	ACGGGCGGTGTGTRC	Plant_141	0.1TSB
AtIRL8P13B07	ACACTGTTCATGTACGAGTCGTCGAGTCAGACGACTACAG	CAACMGGATTAGATACCCKG	ACGGGCGGTGTGTRC	Plant_141	0.1TSB
AtIRL8P13B08	ACACTGTTCATGTACGAGTCGTCGAGTCAGCGTAGACTAG	CAACMGGATTAGATACCCKG	ACGGGCGGTGTGTRC	Plant_141	0.1TSB
AtIRL8P13B09	ACACTGTTCATGTACGAGTCGTCGAGTCAGTACGAGTATG	CAACMGGATTAGATACCCKG	ACGGGCGGTGTGTRC	Plant_141	0.1TSB
AtIRL8P13B10	ACACTGTTCATGTACGAGTCGTCGAGTCAGTACTCTCGTG	CAACMGGATTAGATACCCKG	ACGGGCGGTGTGTRC	Plant_141	0.1TSB
AtIRL8P13B11	ACACTGTTCATGTACGAGTCGTCGAGTCAGTAGAGACGAG	CAACMGGATTAGATACCCKG	ACGGGCGGTGTGTRC	Plant_141	0.1TSB
AtIRL8P13B12	ACACTGTTCATGTACGAGTCGTCGAGTCAGTCGTCGCTCG	CAACMGGATTAGATACCCKG	ACGGGCGGTGTGTRC	Plant_141	0.1TSB
AtIRL8P13C01	ACACTGTTCATGTACGAGTCGTCGAGTCAGACATACGCGT	CAACMGGATTAGATACCCKG	ACGGGCGGTGTGTRC	Plant_141	0.1TSB
AtIRL8P13C02	ACACTGTTCATGTACGAGTCGTCGAGTCAGACGCGAGTAT	CAACMGGATTAGATACCCKG	ACGGGCGGTGTGTRC	Plant_141	0.1TSB
AtIRL8P13C03	ACACTGTTCATGTACGAGTCGTCGAGTCAGACTACTATGT	CAACMGGATTAGATACCCKG	ACGGGCGGTGTGTRC	Plant_141	0.1TSB
AtIRL8P13C04	ACACTGTTCATGTACGAGTCGTCGAGTCAGACTGTACAGT	CAACMGGATTAGATACCCKG	ACGGGCGGTGTGTRC	Plant_141	0.1TSB
AtIRL8P13C05	ACACTGTTCATGTACGAGTCGTCGAGTCAGAGACTATACT	CAACMGGATTAGATACCCKG	ACGGGCGGTGTGTRC	Plant_141	0.1TSB
AtIRL8P13C06	ACACTGTTCATGTACGAGTCGTCGAGTCAGAGCGTCGTCT	CAACMGGATTAGATACCCKG	ACGGGCGGTGTGTRC	Plant_141	0.1TSB
AtIRL8P13C07	ACACTGTTCATGTACGAGTCGTCGAGTCAGAGTACGCTAT	CAACMGGATTAGATACCCKG	ACGGGCGGTGTGTRC	Plant_141	0.1TSB
AtIRL8P13C08	ACACTGTTCATGTACGAGTCGTCGAGTCAGATAGAGTACT	CAACMGGATTAGATACCCKG	ACGGGCGGTGTGTRC	Plant_141	0.1TSB
AtIRL8P13C09	ACACTGTTCATGTACGAGTCGTCGAGTCAGCACGCTACGT	CAACMGGATTAGATACCCKG	ACGGGCGGTGTGTRC	Plant_141	0.1TSB
AtIRL8P13C10	ACACTGTTCATGTACGAGTCGTCGAGTCAGCAGTAGACGT	CAACMGGATTAGATACCCKG	ACGGGCGGTGTGTRC	Plant_141	0.1TSB
AtIRL8P13C11	ACACTGTTCATGTACGAGTCGTCGAGTCAGCGACGTGACT	CAACMGGATTAGATACCCKG	ACGGGCGGTGTGTRC	Plant_141	0.1TSB
AtIRL8P13C12	ACACTGTTCATGTACGAGTCGTCGAGTCAGTACACACACT	CAACMGGATTAGATACCCKG	ACGGGCGGTGTGTRC	Plant_141	0.1TSB
AtIRL8P13D01	ACACTGTTCATGTACGAGTCGTCGAGTCAGTACACGTGAT	CAACMGGATTAGATACCCKG	ACGGGCGGTGTGTRC	Plant_141	0.1TSB
AtIRL8P13D02	ACACTGTTCATGTACGAGTCGTCGAGTCAGTACAGATCGT	CAACMGGATTAGATACCCKG	ACGGGCGGTGTGTRC	Plant_141	0.1TSB
AtIRL8P13D03	ACACTGTTCATGTACGAGTCGTCGAGTCAGTACGCTGTCT	CAACMGGATTAGATACCCKG	ACGGGCGGTGTGTRC	Plant_141	0.1TSB
AtIRL8P13D04	ACACTGTTCATGTACGAGTCGTCGAGTCAGTAGTGTAGAT	CAACMGGATTAGATACCCKG	ACGGGCGGTGTGTRC	Plant_141	0.1TSB
AtIRL8P13D05	ACACTGTTCATGTACGAGTCGTCGAGTCAGTCGATCACGT	CAACMGGATTAGATACCCKG	ACGGGCGGTGTGTRC	Plant_141	0.1TSB
AtIRL8P13D06	ACACTGTTCATGTACGAGTCGTCGAGTCAGTCGCACTAGT	CAACMGGATTAGATACCCKG	ACGGGCGGTGTGTRC	Plant_141	0.1TSB
AtIRL8P13D07	ACACTGTTCATGTACGAGTCGTCGAGTCAGTCTAGCGACT	CAACMGGATTAGATACCCKG	ACGGGCGGTGTGTRC	Plant_141	0.1TSB
AtIRL8P13D08	ACACTGTTCATGTACGAGTCGTCGAGTCAGTCTATACTAT	CAACMGGATTAGATACCCKG	ACGGGCGGTGTGTRC	Plant_141	0.1TSB
AtIRL8P13D09	ACACTGTTCATGTACGAGTCGTCGAGTCAGTGACGTATGT	CAACMGGATTAGATACCCKG	ACGGGCGGTGTGTRC	Plant_141	0.1TSB
AtIRL8P13D10	ACACTGTTCATGTACGAGTCGTCGAGTCAGTGTGAGTAGT	CAACMGGATTAGATACCCKG	ACGGGCGGTGTGTRC	Plant_141	0.1TSB
AtIRL8P13D11	ACACTGTTCATGTACGAGTCGTCGAGTCAGACAGTATATA	CAACMGGATTAGATACCCKG	ACGGGCGGTGTGTRC	Plant_141	0.1TSB
AtIRL8P13D12	ACACTGTTCATGTACGAGTCGTCGAGTCAGACGCGATCGA	CAACMGGATTAGATACCCKG	ACGGGCGGTGTGTRC	Plant_141	0.1TSB
AtIRL8P13E01	ACACTGTTCATGTACGAGTCGTCGAGTCAGACTAGCAGTA	CAACMGGATTAGATACCCKG	ACGGGCGGTGTGTRC	Plant_141	0.1TSB
AtIRL8P13E02	ACACTGTTCATGTACGAGTCGTCGAGTCAGAGCTCACGTA	CAACMGGATTAGATACCCKG	ACGGGCGGTGTGTRC	Plant_141	0.1TSB
AtIRL8P13E03	ACACTGTTCATGTACGAGTCGTCGAGTCAGAGTATACATA	CAACMGGATTAGATACCCKG	ACGGGCGGTGTGTRC	Plant_141	0.1TSB
AtIRL8P13E04	ACACTGTTCATGTACGAGTCGTCGAGTCAGAGTCGAGAGA	CAACMGGATTAGATACCCKG	ACGGGCGGTGTGTRC	Plant_141	0.1TSB
AtIRL8P13E05	ACACTGTTCATGTACGAGTCGTCGAGTCAGAGTGCTACGA	CAACMGGATTAGATACCCKG	ACGGGCGGTGTGTRC	Plant_141	0.1TSB
AtIRL8P13E06	ACACTGTTCATGTACGAGTCGTCGAGTCAGCGATCGTATA	CAACMGGATTAGATACCCKG	ACGGGCGGTGTGTRC	Plant_141	0.1TSB
AtIRL8P13E07	ACACTGTTCATGTACGAGTCGTCGAGTCAGCGCAGTACGA	CAACMGGATTAGATACCCKG	ACGGGCGGTGTGTRC	Plant_141	0.1TSB
AtIRL8P13E08	ACACTGTTCATGTACGAGTCGTCGAGTCAGCGCGTATACA	CAACMGGATTAGATACCCKG	ACGGGCGGTGTGTRC	Plant_141	0.1TSB
AtIRL8P13E09	ACACTGTTCATGTACGAGTCGTCGAGTCAGCGTACAGTCA	CAACMGGATTAGATACCCKG	ACGGGCGGTGTGTRC	Plant_141	0.1TSB
AtIRL8P13E10	ACACTGTTCATGTACGAGTCGTCGAGTCAGCGTACTCAGA	CAACMGGATTAGATACCCKG	ACGGGCGGTGTGTRC	Plant_141	0.1TSB
AtIRL8P13E11	ACACTGTTCATGTACGAGTCGTCGAGTCAGCTACGCTCTA	CAACMGGATTAGATACCCKG	ACGGGCGGTGTGTRC	Plant_141	0.1TSB
AtIRL8P13E12	ACACTGTTCATGTACGAGTCGTCGAGTCAGCTATAGCGTA	CAACMGGATTAGATACCCKG	ACGGGCGGTGTGTRC	Plant_141	0.1TSB
AtIRL8P13F01	ACACTGTTCATGTACGAGTCGTCGAGTCAGTACGTCATCA	CAACMGGATTAGATACCCKG	ACGGGCGGTGTGTRC	Plant_141	0.1TSB
AtIRL8P13F02	ACACTGTTCATGTACGAGTCGTCGAGTCAGTAGTCGCATA	CAACMGGATTAGATACCCKG	ACGGGCGGTGTGTRC	Plant_141	0.1TSB
AtIRL8P13F03	ACACTGTTCATGTACGAGTCGTCGAGTCAGTATATATACA	CAACMGGATTAGATACCCKG	ACGGGCGGTGTGTRC	Plant_141	0.1TSB
AtIRL8P13F04	ACACTGTTCATGTACGAGTCGTCGAGTCAGTATGCTAGTA	CAACMGGATTAGATACCCKG	ACGGGCGGTGTGTRC	Plant_141	0.1TSB
AtIRL8P13F05	ACACTGTTCATGTACGAGTCGTCGAGTCAGTCACGCGAGA	CAACMGGATTAGATACCCKG	ACGGGCGGTGTGTRC	Plant_141	0.1TSB
AtIRL8P13F06	ACACTGTTCATGTACGAGTCGTCGAGTCAGTCGATAGTGA	CAACMGGATTAGATACCCKG	ACGGGCGGTGTGTRC	Plant_141	0.1TSB
AtIRL8P13F07	ACACTGTTCATGTACGAGTCGTCGAGTCAGTCGCTGCGTA	CAACMGGATTAGATACCCKG	ACGGGCGGTGTGTRC	Plant_141	0.1TSB
AtIRL8P13F08	ACACTGTTCATGTACGAGTCGTCGAGTCAGTCTGACGTCA	CAACMGGATTAGATACCCKG	ACGGGCGGTGTGTRC	Plant_141	0.1TSB
AtIRL8P13F09	ACACTGTTCATGTACGAGTCGTCGAGTCAGTGAGTCAGTA	CAACMGGATTAGATACCCKG	ACGGGCGGTGTGTRC	Plant_141	0.1TSB
AtIRL8P13F10	ACACTGTTCATGTACGAGTCGTCGAGTCAGTGTAGTGTGA	CAACMGGATTAGATACCCKG	ACGGGCGGTGTGTRC	Plant_141	0.1TSB
AtIRL8P13F11	ACACTGTTCATGTACGAGTCGTCGAGTCAGTGTCACACGA	CAACMGGATTAGATACCCKG	ACGGGCGGTGTGTRC	Plant_141	0.1TSB
AtIRL8P13F12	ACACTGTTCATGTACGAGTCGTCGAGTCAGTGTCGTCGCA	CAACMGGATTAGATACCCKG	ACGGGCGGTGTGTRC	Plant_141	0.1TSB
[truncated: 4,920 more rows]

## Sheet: S1E
#SampleID	BarcodeSequence	LinkerPrimerSequence	ReversePrimer	PlantID	Description
[truncated: 6,144 more rows]

[truncated: 10 more sheets: S1F, S1G, S1H, S1I, S1J, S1K, S1L, S1M, S1N, S1O]
