# Supplementary material for: Host preference and invasiveness of commensal bacteria in the Lotus and Arabidopsis root microbiota
Source: Nat Microbiol. 2021 Jul 26;6(9):1150–62. doi: 10.1038/s41564-021-00941-9 (PMC8387241; doi:10.1038/s41564-021-00941-9)
Supplement: Supplementary file 4 — Metadata of the Lj- and At-SPHERE core culture collection. [file 41564_2021_941_MOESM4_ESM.zip › Supplementary_Data_S2.xlsx]

## Sheet: Contents
Supplementary Data S2
Sheet	Item	Collection
S2A	metadata table	Lj-SPHERE
S2B	metadata table	At-SPHERE
S2C	LjAt SC genomic diversity	both

## Sheet: S2A
ID	collection	n_contigs	tot_length	N50	N90	n_genes	quality	kingdom	phylum	class	order	family	genus	host	compartment	soil	strain_available_at	accession_number
LjNodule209	LjSPHERE	84	7708980	356239	65329	7366	clean	Bacteria	Proteobacteria	Alphaproteobacteria	Rhizobiales	Phyllobacteriaceae	Mesorhizobium	Lotus japonicus	Nodule	CAS	DSMZ	PRJEB37696
LjNodule210	LjSPHERE	85	7710672	314217	65329	7367	clean	Bacteria	Proteobacteria	Alphaproteobacteria	Rhizobiales	Phyllobacteriaceae	Mesorhizobium	Lotus japonicus	Nodule	CAS	DSMZ	PRJEB37696
LjNodule211	LjSPHERE	82	7710987	356214	65329	7372	clean	Bacteria	Proteobacteria	Alphaproteobacteria	Rhizobiales	Phyllobacteriaceae	Mesorhizobium	Lotus japonicus	Nodule	CAS	DSMZ	PRJEB37696
LjNodule212	LjSPHERE	86	7709630	356201	65329	7366	clean	Bacteria	Proteobacteria	Alphaproteobacteria	Rhizobiales	Phyllobacteriaceae	Mesorhizobium	Lotus japonicus	Nodule	CAS	DSMZ	PRJEB37696
LjNodule213	LjSPHERE	83	7705387	356193	67596	7362	clean	Bacteria	Proteobacteria	Alphaproteobacteria	Rhizobiales	Phyllobacteriaceae	Mesorhizobium	Lotus japonicus	Nodule	CAS	DSMZ	PRJEB37696
LjNodule214	LjSPHERE	80	7709248	370844	65329	7367	clean	Bacteria	Proteobacteria	Alphaproteobacteria	Rhizobiales	Phyllobacteriaceae	Mesorhizobium	Lotus japonicus	Nodule	CAS	DSMZ	PRJEB37696
LjNodule215	LjSPHERE	87	7709585	314218	65329	7364	clean	Bacteria	Proteobacteria	Alphaproteobacteria	Rhizobiales	Phyllobacteriaceae	Mesorhizobium	Lotus japonicus	Nodule	CAS	DSMZ	PRJEB37696
LjNodule217	LjSPHERE	87	7709469	356185	65329	7366	clean	Bacteria	Proteobacteria	Alphaproteobacteria	Rhizobiales	Phyllobacteriaceae	Mesorhizobium	Lotus japonicus	Nodule	CAS	DSMZ	PRJEB37696
LjNodule218	LjSPHERE	81	7710196	356217	67596	7362	clean	Bacteria	Proteobacteria	Alphaproteobacteria	Rhizobiales	Phyllobacteriaceae	Mesorhizobium	Lotus japonicus	Nodule	CAS	DSMZ	PRJEB37696
LjRoot1	LjSPHERE	146	14257860	270734	85738	5814	clean	Bacteria	Proteobacteria	Betaproteobacteria	Burkholderiales	Alcaligenaceae	Achromobacter	Lotus japonicus	Root	CAS	DSMZ	PRJEB37696
LjRoot2	LjSPHERE	85	14616824	243241	57541	6238	clean	Bacteria	Proteobacteria	Alphaproteobacteria	Rhizobiales	Rhizobiaceae	Shinella	Lotus japonicus	Root	CAS	DSMZ	PRJEB37696
LjRoot3	LjSPHERE	48	14976088	598714	147411	4652	clean	Bacteria	Proteobacteria	Alphaproteobacteria	Rhizobiales	Hyphomicrobiaceae	Devosia	Lotus japonicus	Root	CAS	DSMZ	PRJEB37696
LjRoot4	LjSPHERE	155	14016136	448100	58475	5509	clean	Bacteria	Proteobacteria	Alphaproteobacteria	Rhizobiales	Bradyrhizobiaceae	Bosea	Lotus japonicus	Root	CAS	DSMZ	PRJEB37696
LjRoot5	LjSPHERE	49	14624456	228222	72462	4599	clean	Bacteria	Firmicutes	Bacilli	Bacillales	Bacillaceae	Bacillus	Lotus japonicus	Root	CAS	DSMZ	PRJEB37696
LjRoot6	LjSPHERE	68	14337196	318208	83412	6009	clean	Bacteria	Proteobacteria	Gammaproteobacteria	Pseudomonadales	Pseudomonadaceae	Pseudomonas	Lotus japonicus	Root	CAS	DSMZ	PRJEB37696
LjRoot7	LjSPHERE	227	14124316	318192	47270	6244	clean	Bacteria	Proteobacteria	Alphaproteobacteria	Rhizobiales	Phyllobacteriaceae	Aminobacter	Lotus japonicus	Root	CAS	DSMZ	PRJEB37696
LjRoot8	LjSPHERE	9	4019551	655124	163846	3750	mag	Bacteria	Actinobacteria	Actinobacteria	Actinomycetales	Microbacteriaceae	Agromyces	Lotus japonicus	Root	CAS	DSMZ	PRJEB37696
LjRoot9	LjSPHERE	60	16503712	318797	104763	6302	clean	Bacteria	Proteobacteria	Alphaproteobacteria	Rhizobiales	Bradyrhizobiaceae	Bosea	Lotus japonicus	Root	CAS	DSMZ	PRJEB37696
LjRoot10	LjSPHERE	79	13019796	321081	84888	6820	clean	Bacteria	Proteobacteria	Alphaproteobacteria	Rhizobiales	Rhizobiaceae	Ensifer	Lotus japonicus	Root	CAS	DSMZ	PRJEB37696
LjRoot11	LjSPHERE	46	13528732	415553	130830	5126	clean	Bacteria	Proteobacteria	Alphaproteobacteria	Rhizobiales	Rhizobiaceae	Rhizobium	Lotus japonicus	Root	CAS	DSMZ	PRJEB37696
LjRoot12	LjSPHERE	24	12908096	2781547	279300	3911	clean	Bacteria	Actinobacteria	Actinobacteria	Actinomycetales	Microbacteriaceae	Microbacterium	Lotus japonicus	Root	CAS	DSMZ	PRJEB37696
LjRoot13	LjSPHERE	48	14237448	236903	83085	4098	clean	Bacteria	Actinobacteria	Actinobacteria	Actinomycetales	Micrococcaceae	Pseudarthrobacter	Lotus japonicus	Root	CAS	DSMZ	PRJEB37696
LjRoot14	LjSPHERE	28	4594539	279315	101364	4217	mag	Bacteria	Actinobacteria	Actinobacteria	Actinomycetales	Micrococcaceae	Arthrobacter	Lotus japonicus	Root	CAS	DSMZ	PRJEB37696
LjRoot15	LjSPHERE	74	15548400	287760	43680	5534	clean	Bacteria	Firmicutes	Bacilli	Bacillales	Bacillaceae	Bacillus	Lotus japonicus	Root	CAS	DSMZ	PRJEB37696
LjRoot16	LjSPHERE	48	14388668	1504524	251646	5729	clean	Bacteria	Proteobacteria	Alphaproteobacteria	Rhizobiales	Hyphomicrobiaceae	Devosia	Lotus japonicus	Root	CAS	DSMZ	PRJEB37696
LjRoot17	LjSPHERE	35	15785452	212776	114353	3360	clean	Bacteria	Proteobacteria	Alphaproteobacteria	Caulobacterales	Caulobacteraceae	Brevundimonas	Lotus japonicus	Root	CAS	DSMZ	PRJEB37696
LjRoot18	LjSPHERE	49	13493480	377281	121217	3694	clean	Bacteria	Proteobacteria	Gammaproteobacteria	Xanthomonadales	Xanthomonadaceae	Dyella	Lotus japonicus	Root	CAS	DSMZ	PRJEB37696
LjRoot19	LjSPHERE	20	16102348	613256	317359	3154	clean	Bacteria	Actinobacteria	Actinobacteria	Actinomycetales	Microbacteriaceae	Microbacterium	Lotus japonicus	Root	CAS	DSMZ	PRJEB37696
LjRoot20	LjSPHERE	60	13611692	302169	77778	5273	clean	Bacteria	Proteobacteria	Betaproteobacteria	Burkholderiales	Comamonadaceae	Acidovorax	Lotus japonicus	Root	CAS	DSMZ	PRJEB37696
LjRoot21	LjSPHERE	51	14223928	969703	345741	4008	clean	Bacteria	Proteobacteria	Gammaproteobacteria	Xanthomonadales	Xanthomonadaceae	Pseudoxanthomonas	Lotus japonicus	Root	CAS	DSMZ	PRJEB37696
LjRoot22	LjSPHERE	349	19306136	93111	21421	10234	clean	Bacteria	Proteobacteria	Betaproteobacteria	Burkholderiales	Burkholderiaceae	Burkholderia	Lotus japonicus	Root	CAS	DSMZ	PRJEB37696
LjRoot24	LjSPHERE	49	13667472	548651	280943	3630	clean	Bacteria	Actinobacteria	Actinobacteria	Actinomycetales	Intrasporangiaceae		Lotus japonicus	Root	CAS	DSMZ	PRJEB37696
LjRoot25	LjSPHERE	49	13639536	313202	76998	4807	clean	Bacteria	Proteobacteria	Betaproteobacteria	Burkholderiales	Oxalobacteraceae	Herbaspirillum	Lotus japonicus	Root	CAS	DSMZ	PRJEB37696
LjRoot26	LjSPHERE	135	13674960	250139	50748	7518	clean	Bacteria	Proteobacteria	Betaproteobacteria	Burkholderiales	Comamonadaceae	Pseudorhodoferax	Lotus japonicus	Root	CAS	DSMZ	PRJEB37696
LjRoot27	LjSPHERE	34	20713040	584227	168731	4295	clean	Bacteria	Actinobacteria	Actinobacteria	Actinomycetales	Intrasporangiaceae		Lotus japonicus	Root	CAS	DSMZ	PRJEB37696
LjRoot28	LjSPHERE	65	13685316	363014	136494	4615	clean	Bacteria	Proteobacteria	Betaproteobacteria	Burkholderiales	Comamonadaceae		Lotus japonicus	Root	CAS	DSMZ	PRJEB37696
LjRoot29	LjSPHERE	166	14123840	114494	30267	7303	clean	Bacteria	Proteobacteria	Betaproteobacteria	Burkholderiales	Burkholderiaceae	Burkholderia	Lotus japonicus	Root	CAS	DSMZ	PRJEB37696
LjRoot30	LjSPHERE	88	14408360	264303	68230	6483	clean	Bacteria	Proteobacteria	Alphaproteobacteria	Rhizobiales	Rhizobiaceae	Rhizobium	Lotus japonicus	Root	CAS	DSMZ	PRJEB37696
LjRoot31	LjSPHERE	197	14649560	76068	24939	8019	clean	Bacteria	Proteobacteria	Betaproteobacteria	Burkholderiales	Burkholderiaceae	Burkholderia	Lotus japonicus	Root	CAS	DSMZ	PRJEB37696
LjRoot32	LjSPHERE	33	14136220	312465	105375	4785	clean	Bacteria	Proteobacteria	Betaproteobacteria	Burkholderiales	Oxalobacteraceae	Herbaspirillum	Lotus japonicus	Root	CAS	DSMZ	PRJEB37696
LjRoot33	LjSPHERE	31	11538948	313441	106621	4782	clean	Bacteria	Proteobacteria	Betaproteobacteria	Burkholderiales	Oxalobacteraceae	Herbaspirillum	Lotus japonicus	Root	CAS	DSMZ	PRJEB37696
LjRoot34	LjSPHERE	274	14431644	70813	19591	9509	clean	Bacteria	Proteobacteria	Betaproteobacteria	Burkholderiales	Burkholderiaceae	Burkholderia	Lotus japonicus	Root	CAS	DSMZ	PRJEB37696
LjRoot35	LjSPHERE	33	10832836	312591	108683	4788	clean	Bacteria	Proteobacteria	Betaproteobacteria	Burkholderiales	Oxalobacteraceae	Herbaspirillum	Lotus japonicus	Root	CAS	DSMZ	PRJEB37696
LjRoot36	LjSPHERE	35	13986860	318131	105375	4788	clean	Bacteria	Proteobacteria	Betaproteobacteria	Burkholderiales	Oxalobacteraceae	Herbaspirillum	Lotus japonicus	Root	CAS	DSMZ	PRJEB37696
LjRoot37	LjSPHERE	46	14015220	406474	67903	5262	clean	Bacteria	Proteobacteria	Betaproteobacteria	Burkholderiales	Comamonadaceae	Acidovorax	Lotus japonicus	Root	CAS	DSMZ	PRJEB37696
LjRoot38	LjSPHERE	49	14312464	302169	67903	5260	clean	Bacteria	Proteobacteria	Betaproteobacteria	Burkholderiales	Comamonadaceae	Acidovorax	Lotus japonicus	Root	CAS	DSMZ	PRJEB37696
LjRoot39	LjSPHERE	93	11416076	251581	58477	7479	clean	Bacteria	Proteobacteria	Betaproteobacteria	Burkholderiales	Comamonadaceae	Pseudorhodoferax	Lotus japonicus	Root	CAS	DSMZ	PRJEB37696
LjRoot40	LjSPHERE	96	14066832	237072	58477	7491	clean	Bacteria	Proteobacteria	Betaproteobacteria	Burkholderiales	Comamonadaceae	Pseudorhodoferax	Lotus japonicus	Root	CAS	DSMZ	PRJEB37696
LjRoot41	LjSPHERE	95	12349488	250139	50748	7480	clean	Bacteria	Proteobacteria	Betaproteobacteria	Burkholderiales	Comamonadaceae	Pseudorhodoferax	Lotus japonicus	Root	CAS	DSMZ	PRJEB37696
LjRoot42	LjSPHERE	12	17235208	1293663	279300	3897	clean	Bacteria	Actinobacteria	Actinobacteria	Actinomycetales	Microbacteriaceae	Microbacterium	Lotus japonicus	Root	CAS	DSMZ	PRJEB37696
LjRoot43	LjSPHERE	56	21334912	231183	88593	5987	clean	Bacteria	Proteobacteria	Gammaproteobacteria	Pseudomonadales	Pseudomonadaceae	Pseudomonas	Lotus japonicus	Root	CAS	DSMZ	PRJEB37696
LjRoot44	LjSPHERE	12	16471764	845149	769605	3816	clean	Bacteria	Actinobacteria	Actinobacteria	Actinomycetales	Microbacteriaceae	Microbacterium	Lotus japonicus	Root	CAS	DSMZ	PRJEB37696
LjRoot45	LjSPHERE	14	21730704	613094	317359	3155	clean	Bacteria	Actinobacteria	Actinobacteria	Actinomycetales	Microbacteriaceae	Microbacterium	Lotus japonicus	Root	CAS	DSMZ	PRJEB37696
LjRoot46	LjSPHERE	69	21714948	243241	62841	6161	clean	Bacteria	Proteobacteria	Alphaproteobacteria	Rhizobiales	Rhizobiaceae	Shinella	Lotus japonicus	Root	CAS	DSMZ	PRJEB37696
LjRoot47	LjSPHERE	18	10426168	548651	280943	3598	clean	Bacteria	Actinobacteria	Actinobacteria	Actinomycetales	Intrasporangiaceae		Lotus japonicus	Root	CAS	DSMZ	PRJEB37696
LjRoot48	LjSPHERE	17	16474804	548651	280943	3613	clean	Bacteria	Actinobacteria	Actinobacteria	Actinomycetales	Intrasporangiaceae		Lotus japonicus	Root	CAS	DSMZ	PRJEB37696
LjRoot49	LjSPHERE	20	21151980	584045	168731	4287	clean	Bacteria	Actinobacteria	Actinobacteria	Actinomycetales	Intrasporangiaceae		Lotus japonicus	Root	CAS	DSMZ	PRJEB37696
LjRoot50	LjSPHERE	71	23156576	243241	56765	6220	clean	Bacteria	Proteobacteria	Alphaproteobacteria	Rhizobiales	Rhizobiaceae	Shinella	Lotus japonicus	Root	CAS	DSMZ	PRJEB37696
LjRoot51	LjSPHERE	72	18197304	243241	56765	6215	clean	Bacteria	Proteobacteria	Alphaproteobacteria	Rhizobiales	Rhizobiaceae	Shinella	Lotus japonicus	Root	CAS	DSMZ	PRJEB37696
LjRoot52	LjSPHERE	45	21393472	444118	86068	5384	clean	Bacteria	Proteobacteria	Alphaproteobacteria	Rhizobiales	Bradyrhizobiaceae	Bosea	Lotus japonicus	Root	CAS	DSMZ	PRJEB37696
LjRoot53	LjSPHERE	41	21908928	190994	72462	4547	clean	Bacteria	Firmicutes	Bacilli	Bacillales	Bacillaceae	Bacillus	Lotus japonicus	Root	CAS	DSMZ	PRJEB37696
LjRoot54	LjSPHERE	49	18913944	317582	104653	5932	clean	Bacteria	Proteobacteria	Gammaproteobacteria	Pseudomonadales	Pseudomonadaceae	Pseudomonas	Lotus japonicus	Root	CAS	DSMZ	PRJEB37696
LjRoot55	LjSPHERE	45	23693512	438429	99834	7301	clean	Bacteria	Firmicutes	Bacilli	Bacillales	Paenibacillaceae	Paenibacillus	Lotus japonicus	Root	CAS	DSMZ	PRJEB37696
LjRoot56	LjSPHERE	43	24919312	460806	99834	7294	clean	Bacteria	Firmicutes	Bacilli	Bacillales	Paenibacillaceae	Paenibacillus	Lotus japonicus	Root	CAS	DSMZ	PRJEB37696
LjRoot57	LjSPHERE	276	4546982	24561	8240	4329	mag	Bacteria	Actinobacteria	Actinobacteria	Actinomycetales	Micrococcaceae	Arthrobacter	Lotus japonicus	Root	CAS	DSMZ	PRJEB37696
LjRoot59	LjSPHERE	53	16386672	301326	81835	5930	clean	Bacteria	Proteobacteria	Gammaproteobacteria	Pseudomonadales	Pseudomonadaceae	Pseudomonas	Lotus japonicus	Root	CAS	DSMZ	PRJEB37696
LjRoot60	LjSPHERE	20	16404764	1028526	139400	3905	clean	Bacteria	Proteobacteria	Gammaproteobacteria	Xanthomonadales	Xanthomonadaceae	Pseudoxanthomonas	Lotus japonicus	Root	CAS	DSMZ	PRJEB37696
LjRoot61	LjSPHERE	89	7291438	140392	46982	7139	mag	Bacteria	Proteobacteria	Betaproteobacteria	Burkholderiales	Comamonadaceae	Variovorax	Lotus japonicus	Root	CAS	DSMZ	PRJEB37696
LjRoot62	LjSPHERE	45	17269288	353291	96764	6310	clean	Bacteria	Proteobacteria	Betaproteobacteria	Burkholderiales	Comamonadaceae	Variovorax	Lotus japonicus	Root	CAS	DSMZ	PRJEB37696
LjRoot63	LjSPHERE	21	23579280	1028526	167691	3910	clean	Bacteria	Proteobacteria	Gammaproteobacteria	Xanthomonadales	Xanthomonadaceae	Pseudoxanthomonas	Lotus japonicus	Root	CAS	DSMZ	PRJEB37696
LjRoot65	LjSPHERE	59	22204096	202015	78772	5394	clean	Bacteria	Proteobacteria	Betaproteobacteria	Burkholderiales	Comamonadaceae	Acidovorax	Lotus japonicus	Root	CAS	DSMZ	PRJEB37696
LjRoot66	LjSPHERE	84	20340528	235515	41572	6787	clean	Bacteria	Proteobacteria	Betaproteobacteria	Burkholderiales	Comamonadaceae	Acidovorax	Lotus japonicus	Root	CAS	DSMZ	PRJEB37696
LjRoot67	LjSPHERE	72	19846136	180245	50698	5278	clean	Bacteria	Proteobacteria	Betaproteobacteria	Burkholderiales	Comamonadaceae	Acidovorax	Lotus japonicus	Root	CAS	DSMZ	PRJEB37696
LjRoot68	LjSPHERE	19	22342136	1028526	139400	3904	clean	Bacteria	Proteobacteria	Gammaproteobacteria	Xanthomonadales	Xanthomonadaceae	Pseudoxanthomonas	Lotus japonicus	Root	CAS	DSMZ	PRJEB37696
LjRoot69	LjSPHERE	51	22129684	244794	66576	6286	clean	Bacteria	Proteobacteria	Betaproteobacteria	Burkholderiales	Comamonadaceae	Variovorax	Lotus japonicus	Root	CAS	DSMZ	PRJEB37696
LjRoot70	LjSPHERE	25	21937336	707555	218370	5814	clean	Bacteria	Proteobacteria	Betaproteobacteria	Burkholderiales	Oxalobacteraceae	Pseudoduganella	Lotus japonicus	Root	CAS	DSMZ	PRJEB37696
LjRoot71	LjSPHERE	37	18717228	333916	105587	4122	clean	Bacteria	Proteobacteria	Gammaproteobacteria	Pseudomonadales	Pseudomonadaceae	Pseudomonas	Lotus japonicus	Root	CAS	DSMZ	PRJEB37696
LjRoot72	LjSPHERE	30	26951784	322666	148516	4589	clean	Bacteria	Proteobacteria	Betaproteobacteria	Burkholderiales	Comamonadaceae	Acidovorax	Lotus japonicus	Root	CAS	DSMZ	PRJEB37696
LjRoot73	LjSPHERE	19	18824104	1028526	167691	3905	clean	Bacteria	Proteobacteria	Gammaproteobacteria	Xanthomonadales	Xanthomonadaceae	Pseudoxanthomonas	Lotus japonicus	Root	CAS	DSMZ	PRJEB37696
LjRoot74	LjSPHERE	73	18297072	217509	50698	5324	clean	Bacteria	Proteobacteria	Betaproteobacteria	Burkholderiales	Comamonadaceae	Acidovorax	Lotus japonicus	Root	CAS	DSMZ	PRJEB37696
LjRoot75	LjSPHERE	29	18607924	322666	148516	4590	clean	Bacteria	Proteobacteria	Betaproteobacteria	Burkholderiales	Comamonadaceae	Acidovorax	Lotus japonicus	Root	CAS	DSMZ	PRJEB37696
LjRoot76	LjSPHERE	29	18860320	329817	153965	4592	clean	Bacteria	Proteobacteria	Betaproteobacteria	Burkholderiales	Comamonadaceae	Acidovorax	Lotus japonicus	Root	CAS	DSMZ	PRJEB37696
LjRoot77	LjSPHERE	20	20322952	1028526	139400	3907	clean	Bacteria	Proteobacteria	Gammaproteobacteria	Xanthomonadales	Xanthomonadaceae	Pseudoxanthomonas	Lotus japonicus	Root	CAS	DSMZ	PRJEB37696
LjRoot78	LjSPHERE	63	16865672	334116	81502	4404	clean	Bacteria	Actinobacteria	Actinobacteria	Actinomycetales	Micrococcaceae	Arthrobacter	Lotus japonicus	Root	CAS	DSMZ	PRJEB37696
LjRoot79	LjSPHERE	33	22727792	282207	130962	4661	clean	Bacteria	Proteobacteria	Betaproteobacteria	Burkholderiales	Comamonadaceae	Acidovorax	Lotus japonicus	Root	CAS	DSMZ	PRJEB37696
LjRoot80	LjSPHERE	43	18341384	342138	82563	6085	clean	Bacteria	Actinobacteria	Actinobacteria	Actinomycetales	Mycobacteriaceae	Mycobacterium	Lotus japonicus	Root	CAS	DSMZ	PRJEB37696
LjRoot81	LjSPHERE	46	6600977	252285	77200	5904	mag	Bacteria	Proteobacteria	Gammaproteobacteria	Pseudomonadales	Pseudomonadaceae	Pseudomonas	Lotus japonicus	Root	CAS	DSMZ	PRJEB37696
LjRoot82	LjSPHERE	33	25220664	229166	88294	4330	clean	Bacteria	Bacteroidetes	Flavobacteriia	Flavobacteriales	Flavobacteriaceae	Flavobacterium	Lotus japonicus	Root	CAS	DSMZ	PRJEB37696
LjRoot83	LjSPHERE	199	22967528	114813	26425	7974	clean	Bacteria	Proteobacteria	Betaproteobacteria	Burkholderiales	Comamonadaceae	Variovorax	Lotus japonicus	Root	CAS	DSMZ	PRJEB37696
LjRoot84	LjSPHERE	191	20732160	117026	25970	7971	clean	Bacteria	Proteobacteria	Betaproteobacteria	Burkholderiales	Comamonadaceae	Variovorax	Lotus japonicus	Root	CAS	DSMZ	PRJEB37696
LjRoot85	LjSPHERE	193	19937896	114813	26278	7972	clean	Bacteria	Proteobacteria	Betaproteobacteria	Burkholderiales	Comamonadaceae	Variovorax	Lotus japonicus	Root	CAS	DSMZ	PRJEB37696
LjRoot86	LjSPHERE	35	22435804	342650	97679	4655	clean	Bacteria	Proteobacteria	Betaproteobacteria	Burkholderiales	Comamonadaceae	Acidovorax	Lotus japonicus	Root	CAS	DSMZ	PRJEB37696
LjRoot87	LjSPHERE	35	19387260	342650	97679	4655	clean	Bacteria	Proteobacteria	Betaproteobacteria	Burkholderiales	Comamonadaceae	Acidovorax	Lotus japonicus	Root	CAS	DSMZ	PRJEB37696
LjRoot88	LjSPHERE	408	17949564	172457	25344	5962	clean	Bacteria	Proteobacteria	Betaproteobacteria	Burkholderiales	Comamonadaceae	Acidovorax	Lotus japonicus	Root	CAS	DSMZ	PRJEB37696
LjRoot89	LjSPHERE	9	4295577	639845	250377	4070	mag	Bacteria	Proteobacteria	Alphaproteobacteria	Sphingomonadales	Sphingomonadaceae	Sphingopyxis	Lotus japonicus	Root	CAS	DSMZ	PRJEB37696
LjRoot90	LjSPHERE	29	21216804	383296	123449	5652	clean	Bacteria	Proteobacteria	Alphaproteobacteria	Rhizobiales	Bradyrhizobiaceae	Bosea	Lotus japonicus	Root	CAS	DSMZ	PRJEB37696
LjRoot91	LjSPHERE	26	18108904	707587	218370	5816	clean	Bacteria	Proteobacteria	Betaproteobacteria	Burkholderiales	Oxalobacteraceae	Pseudoduganella	Lotus japonicus	Root	CAS	DSMZ	PRJEB37696
LjRoot92	LjSPHERE	72	19894048	216721	48647	6156	clean	Bacteria	Proteobacteria	Gammaproteobacteria	Pseudomonadales	Pseudomonadaceae	Pseudomonas	Lotus japonicus	Root	CAS	DSMZ	PRJEB37696
LjRoot93	LjSPHERE	42	20448168	347069	139398	4842	clean	Bacteria	Proteobacteria	Betaproteobacteria	Burkholderiales	Comamonadaceae	Acidovorax	Lotus japonicus	Root	CAS	DSMZ	PRJEB37696
LjRoot94	LjSPHERE	41	20963716	347076	139398	4841	clean	Bacteria	Proteobacteria	Betaproteobacteria	Burkholderiales	Comamonadaceae	Acidovorax	Lotus japonicus	Root	CAS	DSMZ	PRJEB37696
LjRoot95	LjSPHERE	96	19186896	224877	63830	6328	clean	Bacteria	Proteobacteria	Betaproteobacteria	Burkholderiales	Comamonadaceae	Acidovorax	Lotus japonicus	Root	CAS	DSMZ	PRJEB37696
LjRoot96	LjSPHERE	38	21469404	338519	134596	4739	clean	Bacteria	Proteobacteria	Betaproteobacteria	Burkholderiales	Comamonadaceae	Acidovorax	Lotus japonicus	Root	CAS	DSMZ	PRJEB37696
LjRoot97	LjSPHERE	22	19028596	456009	222751	4634	clean	Bacteria	Proteobacteria	Alphaproteobacteria	Caulobacterales	Caulobacteraceae	Phenylobacterium	Lotus japonicus	Root	CAS	DSMZ	PRJEB37696
LjRoot98	LjSPHERE	125	22698424	301085	42867	6345	clean	Bacteria	Proteobacteria	Alphaproteobacteria	Rhizobiales	Rhizobiaceae	Rhizobium	Lotus japonicus	Root	CAS	DSMZ	PRJEB37696
LjRoot99	LjSPHERE	44	21128400	370822	109286	6404	clean	Bacteria	Proteobacteria	Betaproteobacteria	Burkholderiales	Comamonadaceae	Variovorax	Lotus japonicus	Root	CAS	DSMZ	PRJEB37696
LjRoot100	LjSPHERE	101	5821133	91246	31153	5261	mag	Bacteria	Proteobacteria	Betaproteobacteria	Burkholderiales	Comamonadaceae	Acidovorax	Lotus japonicus	Root	CAS	DSMZ	PRJEB37696
LjRoot101	LjSPHERE	25	19440436	455944	126291	4636	clean	Bacteria	Proteobacteria	Alphaproteobacteria	Caulobacterales	Caulobacteraceae	Phenylobacterium	Lotus japonicus	Root	CAS	DSMZ	PRJEB37696
LjRoot102	LjSPHERE	58	17226188	225078	65777	6276	clean	Bacteria	Proteobacteria	Betaproteobacteria	Burkholderiales	Comamonadaceae	Acidovorax	Lotus japonicus	Root	CAS	DSMZ	PRJEB37696
LjRoot103	LjSPHERE	58	21158160	224877	65777	6272	clean	Bacteria	Proteobacteria	Betaproteobacteria	Burkholderiales	Comamonadaceae	Acidovorax	Lotus japonicus	Root	CAS	DSMZ	PRJEB37696
LjRoot104	LjSPHERE	65	21902724	275240	75371	6458	clean	Bacteria	Proteobacteria	Alphaproteobacteria	Rhizobiales	Rhizobiaceae	Neorhizobium	Lotus japonicus	Root	CAS	DSMZ	PRJEB37696
LjRoot105	LjSPHERE	38	20894060	329248	133429	4683	clean	Bacteria	Proteobacteria	Betaproteobacteria	Burkholderiales	Comamonadaceae	Acidovorax	Lotus japonicus	Root	CAS	DSMZ	PRJEB37696
LjRoot106	LjSPHERE	31	4582005	275331	80137	4153	mag	Bacteria	Proteobacteria	Betaproteobacteria	Burkholderiales	Comamonadaceae	Acidovorax	Lotus japonicus	Root	CAS	DSMZ	PRJEB37696
LjRoot107	LjSPHERE	438	22601860	53735	5734	5461	clean	Bacteria	Proteobacteria	Betaproteobacteria	Burkholderiales	Comamonadaceae	Acidovorax	Lotus japonicus	Root	CAS	DSMZ	PRJEB37696
LjRoot109	LjSPHERE	34	21638536	282136	97932	4810	clean	Bacteria	Proteobacteria	Betaproteobacteria	Burkholderiales	Comamonadaceae	Acidovorax	Lotus japonicus	Root	CAS	DSMZ	PRJEB37696
LjRoot110	LjSPHERE	62	6577288	156184	61569	5899	mag	Bacteria	Proteobacteria	Gammaproteobacteria	Pseudomonadales	Pseudomonadaceae	Pseudomonas	Lotus japonicus	Root	CAS	DSMZ	PRJEB37696
LjRoot111	LjSPHERE	46	16010324	355187	76806	5934	clean	Bacteria	Proteobacteria	Gammaproteobacteria	Pseudomonadales	Pseudomonadaceae	Pseudomonas	Lotus japonicus	Root	CAS	DSMZ	PRJEB37696
LjRoot112A	LjSPHERE	29	5006584	272015	140057	4570	mag	Bacteria	Proteobacteria	Alphaproteobacteria	Burkholderiales	Comamonadaceae	Acidovorax	Lotus japonicus	Root	CAS	DSMZ	PRJEB37696
LjRoot112B	LjSPHERE	32	6587002	276608	109913	5913	mag	Bacteria	Proteobacteria	Gammaproteobacteria	Pseudomonadales	Pseudomonadaceae	Pseudomonas	Lotus japonicus	Root	CAS	DSMZ	PRJEB37696
LjRoot113	LjSPHERE	35	6445513	275242	104872	5796	mag	Bacteria	Proteobacteria	Gammaproteobacteria	Pseudomonadales	Pseudomonadaceae	Pseudomonas	Lotus japonicus	Root	CAS	DSMZ	PRJEB37696
LjRoot114	LjSPHERE	29	6589010	355194	113898	5913	mag	Bacteria	Proteobacteria	Alphaproteobacteria	Burkholderiales	Comamonadaceae	Acidovorax	Lotus japonicus	Root	CAS	DSMZ	PRJEB37696
LjRoot115A	LjSPHERE	161	4965796	48670	16492	4561	mag	Bacteria	Proteobacteria	Alphaproteobacteria	Burkholderiales	Comamonadaceae	Acidovorax	Lotus japonicus	Root	CAS	DSMZ	PRJEB37696
LjRoot115B	LjSPHERE	27	6584393	478333	113944	5912	mag	Bacteria	Proteobacteria	Gammaproteobacteria	Pseudomonadales	Pseudomonadaceae	Pseudomonas	Lotus japonicus	Root	CAS	DSMZ	PRJEB37696
LjRoot117	LjSPHERE	66	20824924	191678	57035	5490	clean	Bacteria	Proteobacteria	Betaproteobacteria	Burkholderiales	Comamonadaceae	Acidovorax	Lotus japonicus	Root	CAS	DSMZ	PRJEB37696
LjRoot118	LjSPHERE	82	19139952	149172	51356	6721	clean	Bacteria	Proteobacteria	Betaproteobacteria	Burkholderiales	Comamonadaceae	Acidovorax	Lotus japonicus	Root	CAS	DSMZ	PRJEB37696
LjRoot119	LjSPHERE	72	6815822	149858	44277	6392	mag	Bacteria	Proteobacteria	Betaproteobacteria	Burkholderiales	Comamonadaceae	Acidovorax	Lotus japonicus	Root	CAS	DSMZ	PRJEB37696
LjRoot120	LjSPHERE	30	16608964	322666	148516	4596	clean	Bacteria	Proteobacteria	Betaproteobacteria	Burkholderiales	Comamonadaceae	Acidovorax	Lotus japonicus	Root	CAS	DSMZ	PRJEB37696
LjRoot121	LjSPHERE	30	16457800	322666	148516	4589	clean	Bacteria	Proteobacteria	Betaproteobacteria	Burkholderiales	Comamonadaceae	Acidovorax	Lotus japonicus	Root	CAS	DSMZ	PRJEB37696
LjRoot122	LjSPHERE	53	17430556	273331	82226	5086	clean	Bacteria	Proteobacteria	Betaproteobacteria	Burkholderiales	Oxalobacteraceae	Massilia	Lotus japonicus	Root	CAS	DSMZ	PRJEB37696
LjRoot123	LjSPHERE	50	6580112	221425	65144	5908	mag	Bacteria	Proteobacteria	Gammaproteobacteria	Pseudomonadales	Pseudomonadaceae	Pseudomonas	Lotus japonicus	Root	CAS	DSMZ	PRJEB37696
LjRoot124	LjSPHERE	28	21511844	330018	153965	4590	clean	Bacteria	Proteobacteria	Betaproteobacteria	Burkholderiales	Comamonadaceae	Acidovorax	Lotus japonicus	Root	CAS	DSMZ	PRJEB37696
LjRoot125	LjSPHERE	20	19540484	484289	131525	3714	clean	Bacteria	Proteobacteria	Gammaproteobacteria	Xanthomonadales	Xanthomonadaceae	Pseudoxanthomonas	Lotus japonicus	Root	CAS	DSMZ	PRJEB37696
LjRoot126	LjSPHERE	51	26686456	245193	89061	6307	clean	Bacteria	Proteobacteria	Betaproteobacteria	Burkholderiales	Comamonadaceae	Variovorax	Lotus japonicus	Root	CAS	DSMZ	PRJEB37696
LjRoot127	LjSPHERE	125	6652261	87492	28709	6295	mag	Bacteria	Proteobacteria	Betaproteobacteria	Burkholderiales	Comamonadaceae	Variovorax	Lotus japonicus	Root	CAS	DSMZ	PRJEB37696
LjRoot129	LjSPHERE	41	24474804	508161	104626	5152	clean	Bacteria	Proteobacteria	Betaproteobacteria	Burkholderiales	Comamonadaceae	Acidovorax	Lotus japonicus	Root	CAS	DSMZ	PRJEB37696
LjRoot130	LjSPHERE	146	27123020	105063	32251	7357	clean	Bacteria	Proteobacteria	Betaproteobacteria	Burkholderiales	Comamonadaceae	Variovorax	Lotus japonicus	Root	CAS	DSMZ	PRJEB37696
LjRoot131	LjSPHERE	54	25427536	185810	57158	4783	clean	Bacteria	Proteobacteria	Betaproteobacteria	Burkholderiales	Comamonadaceae	Polaromonas	Lotus japonicus	Root	CAS	DSMZ	PRJEB37696
LjRoot133	LjSPHERE	37	32312828	338519	133429	4736	clean	Bacteria	Proteobacteria	Betaproteobacteria	Burkholderiales	Comamonadaceae	Acidovorax	Lotus japonicus	Root	CAS	DSMZ	PRJEB37696
LjRoot134	LjSPHERE	34	18119752	297807	94785	4640	clean	Bacteria	Proteobacteria	Betaproteobacteria	Burkholderiales	Comamonadaceae	Acidovorax	Lotus japonicus	Root	CAS	DSMZ	PRJEB37696
LjRoot135	LjSPHERE	39	23474636	297807	99709	4640	clean	Bacteria	Proteobacteria	Betaproteobacteria	Burkholderiales	Comamonadaceae	Acidovorax	Lotus japonicus	Root	CAS	DSMZ	PRJEB37696
LjRoot136	LjSPHERE	40	6592672	252122	75425	5915	mag	Bacteria	Proteobacteria	Gammaproteobacteria	Pseudomonadales	Pseudomonadaceae	Pseudomonas	Lotus japonicus	Root	CAS	DSMZ	PRJEB37696
LjRoot137	LjSPHERE	79	6575243	141514	40808	5877	mag	Bacteria	Proteobacteria	Gammaproteobacteria	Pseudomonadales	Pseudomonadaceae	Pseudomonas	Lotus japonicus	Root	CAS	DSMZ	PRJEB37696
LjRoot138	LjSPHERE	711	20055644	508102	1590	6187	clean	Bacteria	Proteobacteria	Betaproteobacteria	Burkholderiales	Comamonadaceae	Acidovorax	Lotus japonicus	Root	CAS	DSMZ	PRJEB37696
LjRoot139	LjSPHERE	43	17852728	351835	112426	6307	clean	Bacteria	Proteobacteria	Betaproteobacteria	Burkholderiales	Comamonadaceae	Variovorax	Lotus japonicus	Root	CAS	DSMZ	PRJEB37696
LjRoot140	LjSPHERE	29	17470636	329811	153965	4592	clean	Bacteria	Proteobacteria	Betaproteobacteria	Burkholderiales	Comamonadaceae	Acidovorax	Lotus japonicus	Root	CAS	DSMZ	PRJEB37696
LjRoot141	LjSPHERE	121	17871632	231989	61264	11378	clean	Bacteria	Proteobacteria	Betaproteobacteria	Burkholderiales	Comamonadaceae	Acidovorax	Lotus japonicus	Root	CAS	DSMZ	PRJEB37696
LjRoot142	LjSPHERE	42	18593472	444118	86068	5388	clean	Bacteria	Proteobacteria	Alphaproteobacteria	Rhizobiales	Bradyrhizobiaceae	Bosea	Lotus japonicus	Root	CAS	DSMZ	PRJEB37696
LjRoot143	LjSPHERE	26	20107884	591923	361501	4235	clean	Bacteria	Proteobacteria	Gammaproteobacteria	Xanthomonadales	Xanthomonadaceae	Pseudoxanthomonas	Lotus japonicus	Root	CAS	DSMZ	PRJEB37696
LjRoot144	LjSPHERE	38	20843644	338519	133429	4737	clean	Bacteria	Proteobacteria	Betaproteobacteria	Burkholderiales	Comamonadaceae	Acidovorax	Lotus japonicus	Root	CAS	DSMZ	PRJEB37696
LjRoot145	LjSPHERE	36	22516140	342991	115231	5604	clean	Bacteria	Proteobacteria	Alphaproteobacteria	Rhizobiales	Bradyrhizobiaceae	Bosea	Lotus japonicus	Root	CAS	DSMZ	PRJEB37696
LjRoot146	LjSPHERE	111	3697655	55848	16295	3451	mag	Bacteria	Proteobacteria	Gammaproteobacteria	Xanthomonadales	Xanthomonadaceae	Pseudoxanthomonas	Lotus japonicus	Root	CAS	DSMZ	PRJEB37696
LjRoot147	LjSPHERE	56	20722824	284996	75425	5823	clean	Bacteria	Proteobacteria	Gammaproteobacteria	Pseudomonadales	Pseudomonadaceae	Pseudomonas	Lotus japonicus	Root	CAS	DSMZ	PRJEB37696
LjRoot148	LjSPHERE	28	17726232	329829	153965	4596	clean	Bacteria	Proteobacteria	Betaproteobacteria	Burkholderiales	Comamonadaceae	Acidovorax	Lotus japonicus	Root	CAS	DSMZ	PRJEB37696
LjRoot149	LjSPHERE	15	18889176	546589	286001	4299	clean	Bacteria	Bacteroidetes	Flavobacteriia	Flavobacteriales	Flavobacteriaceae	Flavobacterium	Lotus japonicus	Root	CAS	DSMZ	PRJEB37696
LjRoot150	LjSPHERE	42	19527140	416911	152408	6353	clean	Bacteria	Proteobacteria	Betaproteobacteria	Burkholderiales	Comamonadaceae	Variovorax	Lotus japonicus	Root	CAS	DSMZ	PRJEB37696
LjRoot151	LjSPHERE	45	15666972	284996	104872	5944	clean	Bacteria	Proteobacteria	Gammaproteobacteria	Pseudomonadales	Pseudomonadaceae	Pseudomonas	Lotus japonicus	Root	CAS	DSMZ	PRJEB37696
LjRoot152	LjSPHERE	65	15320448	204221	67211	5333	clean	Bacteria	Proteobacteria	Gammaproteobacteria	Pseudomonadales	Pseudomonadaceae	Pseudomonas	Lotus japonicus	Root	CAS	DSMZ	PRJEB37696
LjRoot153	LjSPHERE	44	19334248	483305	99296	7338	clean	Bacteria	Firmicutes	Bacilli	Bacillales	Paenibacillaceae	Paenibacillus	Lotus japonicus	Root	CAS	DSMZ	PRJEB37696
LjRoot154	LjSPHERE	44	17078028	310372	104872	5825	clean	Bacteria	Proteobacteria	Gammaproteobacteria	Pseudomonadales	Pseudomonadaceae	Pseudomonas	Lotus japonicus	Root	CAS	DSMZ	PRJEB37696
LjRoot155	LjSPHERE	534	3444753	8794	2801	3389	mag	Bacteria	Proteobacteria	Gammaproteobacteria	Xanthomonadales	Xanthomonadaceae	Pseudoxanthomonas	Lotus japonicus	Root	CAS	DSMZ	PRJEB37696
LjRoot156	LjSPHERE	19	22208748	1028526	139400	3906	clean	Bacteria	Proteobacteria	Gammaproteobacteria	Xanthomonadales	Xanthomonadaceae	Pseudoxanthomonas	Lotus japonicus	Root	CAS	DSMZ	PRJEB37696
LjRoot157	LjSPHERE	20	20763812	1028526	139400	3907	clean	Bacteria	Proteobacteria	Gammaproteobacteria	Xanthomonadales	Xanthomonadaceae	Pseudoxanthomonas	Lotus japonicus	Root	CAS	DSMZ	PRJEB37696
LjRoot158	LjSPHERE	34	21190920	282136	97932	4811	clean	Bacteria	Proteobacteria	Betaproteobacteria	Burkholderiales	Comamonadaceae	Acidovorax	Lotus japonicus	Root	CAS	DSMZ	PRJEB37696
LjRoot159	LjSPHERE	48	20778600	317718	104653	5930	clean	Bacteria	Proteobacteria	Gammaproteobacteria	Pseudomonadales	Pseudomonadaceae	Pseudomonas	Lotus japonicus	Root	CAS	DSMZ	PRJEB37696
LjRoot160	LjSPHERE	62	21837540	260097	89261	6377	clean	Bacteria	Proteobacteria	Betaproteobacteria	Burkholderiales	Comamonadaceae	Variovorax	Lotus japonicus	Root	CAS	DSMZ	PRJEB37696
LjRoot161	LjSPHERE	38	15670812	451706	152408	6351	clean	Bacteria	Proteobacteria	Betaproteobacteria	Burkholderiales	Comamonadaceae	Variovorax	Lotus japonicus	Root	CAS	DSMZ	PRJEB37696
LjRoot162	LjSPHERE	68	19574696	200743	68191	6274	clean	Bacteria	Proteobacteria	Gammaproteobacteria	Pseudomonadales	Pseudomonadaceae	Pseudomonas	Lotus japonicus	Root	CAS	DSMZ	PRJEB37696
LjRoot163	LjSPHERE	20	4205241	409516	111762	3829	mag	Bacteria	Proteobacteria	Gammaproteobacteria	Pseudomonadales	Pseudomonadaceae	Pseudomonas	Lotus japonicus	Root	CAS	DSMZ	PRJEB37696
LjRoot164	LjSPHERE	185	5714473	48386	14123	5164	mag	Bacteria	Proteobacteria	Betaproteobacteria	Burkholderiales	Comamonadaceae	Acidovorax	Lotus japonicus	Root	CAS	DSMZ	PRJEB37696
LjRoot165	LjSPHERE	19	15849592	1028526	139400	3907	clean	Bacteria	Proteobacteria	Gammaproteobacteria	Xanthomonadales	Xanthomonadaceae	Pseudoxanthomonas	Lotus japonicus	Root	CAS	DSMZ	PRJEB37696
LjRoot166	LjSPHERE	38	16540484	363186	130962	5087	clean	Bacteria	Proteobacteria	Betaproteobacteria	Burkholderiales	Comamonadaceae	Acidovorax	Lotus japonicus	Root	CAS	DSMZ	PRJEB37696
LjRoot167	LjSPHERE	16	16663924	701430	163695	4494	clean	Bacteria	Proteobacteria	Alphaproteobacteria	Caulobacterales	Caulobacteraceae	Phenylobacterium	Lotus japonicus	Root	CAS	DSMZ	PRJEB37696
LjRoot168	LjSPHERE	16	3926139	1028526	139390	3691	mag	Bacteria	Proteobacteria	Gammaproteobacteria	Pseudomonadales	Pseudomonadaceae	Pseudomonas	Lotus japonicus	Root	CAS	DSMZ	PRJEB37696
LjRoot170	LjSPHERE	50	21275016	330678	148689	6373	clean	Bacteria	Proteobacteria	Betaproteobacteria	Burkholderiales	Comamonadaceae	Variovorax	Lotus japonicus	Root	CAS	DSMZ	PRJEB37696
LjRoot171	LjSPHERE	51	16649844	329921	132302	6375	clean	Bacteria	Proteobacteria	Betaproteobacteria	Burkholderiales	Comamonadaceae	Variovorax	Lotus japonicus	Root	CAS	DSMZ	PRJEB37696
LjRoot172	LjSPHERE	48	19938676	329921	148689	6373	clean	Bacteria	Proteobacteria	Betaproteobacteria	Burkholderiales	Comamonadaceae	Variovorax	Lotus japonicus	Root	CAS	DSMZ	PRJEB37696
LjRoot173	LjSPHERE	19	16677192	1028526	139400	3905	clean	Bacteria	Proteobacteria	Gammaproteobacteria	Xanthomonadales	Xanthomonadaceae	Pseudoxanthomonas	Lotus japonicus	Root	CAS	DSMZ	PRJEB37696
LjRoot174A	LjSPHERE	13	3921950	1028526	139400	3686	mag	Bacteria	Proteobacteria	Gammaproteobacteria	Xanthomonadales	Xanthomonadaceae	Pseudoxanthomonas	Lotus japonicus	Root	CAS	DSMZ	PRJEB37696
LjRoot174B	LjSPHERE	83	5877051	119572	43516	5774	mag	Bacteria	Proteobacteria	Betaproteobacteria	Burkholderiales	Comamonadaceae	Variovorax	Lotus japonicus	Root	CAS	DSMZ	PRJEB37696
LjRoot175	LjSPHERE	172	18144072	129781	33036	8456	clean	Bacteria	Proteobacteria	Betaproteobacteria	Burkholderiales	Comamonadaceae	Variovorax	Lotus japonicus	Root	CAS	DSMZ	PRJEB37696
LjRoot176	LjSPHERE	83	21834840	149172	51356	6719	clean	Bacteria	Proteobacteria	Betaproteobacteria	Burkholderiales	Comamonadaceae	Acidovorax	Lotus japonicus	Root	CAS	DSMZ	PRJEB37696
LjRoot177	LjSPHERE	3	16342808	2857399	1387583	4154	clean	Bacteria	Proteobacteria	Alphaproteobacteria	Rhizobiales	Hyphomicrobiaceae	Devosia	Lotus japonicus	Root	CAS	DSMZ	PRJEB37696
LjRoot178	LjSPHERE	133	14884700	178161	35058	8096	clean	Bacteria	Proteobacteria	Betaproteobacteria	Burkholderiales	Comamonadaceae	Variovorax	Lotus japonicus	Root	CAS	DSMZ	PRJEB37696
LjRoot179	LjSPHERE	135	21513132	146073	33884	8085	clean	Bacteria	Proteobacteria	Betaproteobacteria	Burkholderiales	Comamonadaceae	Variovorax	Lotus japonicus	Root	CAS	DSMZ	PRJEB37696
LjRoot180	LjSPHERE	82	18675188	149172	51921	6717	clean	Bacteria	Proteobacteria	Betaproteobacteria	Burkholderiales	Comamonadaceae	Acidovorax	Lotus japonicus	Root	CAS	DSMZ	PRJEB37696
LjRoot181	LjSPHERE	35	17300068	342650	97679	4654	clean	Bacteria	Proteobacteria	Betaproteobacteria	Burkholderiales	Comamonadaceae	Acidovorax	Lotus japonicus	Root	CAS	DSMZ	PRJEB37696
LjRoot182	LjSPHERE	52	22190764	317446	81655	5932	clean	Bacteria	Proteobacteria	Gammaproteobacteria	Pseudomonadales	Pseudomonadaceae	Pseudomonas	Lotus japonicus	Root	CAS	DSMZ	PRJEB37696
LjRoot183	LjSPHERE	94	17385408	258446	66728	6721	clean	Bacteria	Proteobacteria	Betaproteobacteria	Burkholderiales	Oxalobacteraceae	Duganella	Lotus japonicus	Root	CAS	DSMZ	PRJEB37696
LjRoot184	LjSPHERE	15	22195012	3016477	203650	4862	clean	Bacteria	Proteobacteria	Alphaproteobacteria	Rhizobiales	Hyphomicrobiaceae	Devosia	Lotus japonicus	Root	CAS	DSMZ	PRJEB37696
LjRoot185A	LjSPHERE	654	4314144	8983	3029	4115	mag	Bacteria	Proteobacteria	Betaproteobacteria	Burkholderiales	Comamonadaceae	Acidovorax	Lotus japonicus	Root	CAS	DSMZ	PRJEB37696
LjRoot185B	LjSPHERE	7	3798623	817194	275428	3688	mag	Bacteria	Actinobacteria	Actinobacteria	Actinomycetales	Microbacteriaceae	Microbacterium	Lotus japonicus	Root	CAS	DSMZ	PRJEB37696
LjRoot186	LjSPHERE	18	23254300	581901	227944	3987	clean	Bacteria	Actinobacteria	Actinobacteria	Actinomycetales	Microbacteriaceae	Microbacterium	Lotus japonicus	Root	CAS	DSMZ	PRJEB37696
LjRoot187	LjSPHERE	40	19212208	347074	139398	4841	clean	Bacteria	Proteobacteria	Betaproteobacteria	Burkholderiales	Comamonadaceae	Acidovorax	Lotus japonicus	Root	CAS	DSMZ	PRJEB37696
LjRoot188	LjSPHERE	40	20838680	347086	139398	4842	clean	Bacteria	Proteobacteria	Betaproteobacteria	Burkholderiales	Comamonadaceae	Acidovorax	Lotus japonicus	Root	CAS	DSMZ	PRJEB37696
LjRoot189	LjSPHERE	42	21384548	347087	139398	4839	clean	Bacteria	Proteobacteria	Betaproteobacteria	Burkholderiales	Comamonadaceae	Acidovorax	Lotus japonicus	Root	CAS	DSMZ	PRJEB37696
LjRoot191	LjSPHERE	28	18887140	497038	153965	4596	clean	Bacteria	Proteobacteria	Betaproteobacteria	Burkholderiales	Comamonadaceae	Acidovorax	Lotus japonicus	Root	CAS	DSMZ	PRJEB37696
LjRoot192	LjSPHERE	36	15093212	319378	104062	4937	clean	Bacteria	Proteobacteria	Betaproteobacteria	Burkholderiales	Comamonadaceae	Acidovorax	Lotus japonicus	Root	CAS	DSMZ	PRJEB37696
LjRoot193	LjSPHERE	19	19275092	1028526	139400	3906	clean	Bacteria	Proteobacteria	Gammaproteobacteria	Xanthomonadales	Xanthomonadaceae	Pseudoxanthomonas	Lotus japonicus	Root	CAS	DSMZ	PRJEB37696
LjRoot194	LjSPHERE	56	15930352	187002	69831	5192	clean	Bacteria	Proteobacteria	Betaproteobacteria	Burkholderiales	Comamonadaceae	Acidovorax	Lotus japonicus	Root	CAS	DSMZ	PRJEB37696
LjRoot195	LjSPHERE	51	20090416	317446	84619	5930	clean	Bacteria	Proteobacteria	Gammaproteobacteria	Pseudomonadales	Pseudomonadaceae	Pseudomonas	Lotus japonicus	Root	CAS	DSMZ	PRJEB37696
LjRoot196	LjSPHERE	39	19619164	445405	165362	5965	clean	Bacteria	Proteobacteria	Betaproteobacteria	Burkholderiales	Oxalobacteraceae	Pseudoduganella	Lotus japonicus	Root	CAS	DSMZ	PRJEB37696
LjRoot197	LjSPHERE	31	15244104	1028526	167691	3914	clean	Bacteria	Proteobacteria	Gammaproteobacteria	Xanthomonadales	Xanthomonadaceae	Pseudoxanthomonas	Lotus japonicus	Root	CAS	DSMZ	PRJEB37696
LjRoot198	LjSPHERE	34	17873456	297807	94785	4639	clean	Bacteria	Proteobacteria	Betaproteobacteria	Burkholderiales	Comamonadaceae	Acidovorax	Lotus japonicus	Root	CAS	DSMZ	PRJEB37696
LjRoot199	LjSPHERE	34	18296744	282136	97932	4807	clean	Bacteria	Proteobacteria	Betaproteobacteria	Burkholderiales	Comamonadaceae	Acidovorax	Lotus japonicus	Root	CAS	DSMZ	PRJEB37696
LjRoot200	LjSPHERE	33	21507436	282136	97932	4811	clean	Bacteria	Proteobacteria	Betaproteobacteria	Burkholderiales	Comamonadaceae	Acidovorax	Lotus japonicus	Root	CAS	DSMZ	PRJEB37696
LjRoot201	LjSPHERE	33	20896408	356891	97932	4811	clean	Bacteria	Proteobacteria	Betaproteobacteria	Burkholderiales	Comamonadaceae	Acidovorax	Lotus japonicus	Root	CAS	DSMZ	PRJEB37696
LjRoot202	LjSPHERE	22	21447408	315566	70659	2938	clean	Bacteria	Proteobacteria	Alphaproteobacteria	Caulobacterales	Caulobacteraceae	Brevundimonas	Lotus japonicus	Root	CAS	DSMZ	PRJEB37696
LjRoot203	LjSPHERE	39	16075624	451679	152408	6351	clean	Bacteria	Proteobacteria	Betaproteobacteria	Burkholderiales	Comamonadaceae	Variovorax	Lotus japonicus	Root	CAS	DSMZ	PRJEB37696
LjRoot219	LjSPHERE	118	5471866	95456	24636	5194	clean	Bacteria	Proteobacteria	Alphaproteobacteria	Caulobacterales	Caulobacteraceae	Phenylobacterium	Lotus japonicus	Root	CAS	DSMZ	PRJEB37696
LjRoot220	LjSPHERE	90	7654893	157586	62909	7161	clean	Bacteria	Proteobacteria	Alphaproteobacteria	Rhizobiales	Bradyrhizobiaceae	Bradyrhizobium	Lotus japonicus	Root	CAS	DSMZ	PRJEB37696
LjRoot221	LjSPHERE	59	5365340	184215	47622	5093	clean	Bacteria	Proteobacteria	Alphaproteobacteria	Rhizobiales	Rhizobiaceae	Rhizobium	Lotus japonicus	Root	CAS	DSMZ	PRJEB37696
LjRoot222	LjSPHERE	35	4708383	297088	116301	4735	clean	Bacteria	Proteobacteria	Alphaproteobacteria	Rhizobiales	Hyphomicrobiaceae	Devosia	Lotus japonicus	Root	CAS	DSMZ	PRJEB37696
LjRoot223	LjSPHERE	104	7163697	166547	42567	6500	clean	Bacteria	Proteobacteria	Betaproteobacteria	Burkholderiales	Burkholderiaceae	Burkholderia	Lotus japonicus	Root	CAS	DSMZ	PRJEB37696
LjRoot224	LjSPHERE	120	7057225	132800	36144	6882	clean	Bacteria	Proteobacteria	Alphaproteobacteria	Rhizobiales	Rhizobiaceae	Rhizobium	Lotus japonicus	Root	CAS	DSMZ	PRJEB37696
LjRoot225	LjSPHERE	80	5708594	118902	41300	5355	clean	Bacteria	Proteobacteria	Alphaproteobacteria	Caulobacterales	Caulobacteraceae	Phenylobacterium	Lotus japonicus	Root	CAS	DSMZ	PRJEB37696
LjRoot226	LjSPHERE	10	4523501	1124696	697100	4189	clean	Bacteria	Proteobacteria	Alphaproteobacteria	Sphingomonadales	Sphingomonadaceae	Sphingomonas	Lotus japonicus	Root	CAS	DSMZ	PRJEB37696
LjRoot227	LjSPHERE	22	4617273	524048	169451	4348	clean	Bacteria	Proteobacteria	Alphaproteobacteria	Sphingomonadales	Sphingomonadaceae	Sphingomonas	Lotus japonicus	Root	CAS	DSMZ	PRJEB37696
LjRoot228	LjSPHERE	53	6868689	339092	79055	6678	clean	Bacteria	Proteobacteria	Alphaproteobacteria	Rhizobiales	Phyllobacteriaceae	Mesorhizobium	Lotus japonicus	Root	CAS	DSMZ	PRJEB37696
LjRoot229	LjSPHERE	61	8789730	477034	123983	8322	clean	Bacteria	Proteobacteria	Alphaproteobacteria	Rhizobiales	Bradyrhizobiaceae	Bradyrhizobium	Lotus japonicus	Root	CAS	DSMZ	PRJEB37696
LjRoot230	LjSPHERE	92	5784028	132117	52536	5290	clean	Bacteria	Proteobacteria	Betaproteobacteria	Burkholderiales	Burkholderiaceae	Burkholderia	Lotus japonicus	Root	CAS	DSMZ	PRJEB37696
LjRoot231	LjSPHERE	153	6351091	144472	22252	6533	clean	Bacteria	Proteobacteria	Alphaproteobacteria	Rhizobiales	Phyllobacteriaceae	Phyllobacterium	Lotus japonicus	Root	CAS	DSMZ	PRJEB37696
LjRoot232	LjSPHERE	86	6905814	157268	50147	6190	clean	Bacteria	Proteobacteria	Gammaproteobacteria	Pseudomonadales	Pseudomonadaceae	Pseudomonas	Lotus japonicus	Root	CAS	DSMZ	PRJEB37696
LjRoot233	LjSPHERE	48	6632937	283989	67661	6176	clean	Bacteria	Proteobacteria	Alphaproteobacteria	Rhizobiales	Bradyrhizobiaceae	Bosea	Lotus japonicus	Root	CAS	DSMZ	PRJEB37696
LjRoot234	LjSPHERE	50	7021202	774181	109463	6726	clean	Bacteria	Proteobacteria	Alphaproteobacteria	Rhizobiales	Phyllobacteriaceae	Mesorhizobium	Lotus japonicus	Root	CAS	DSMZ	PRJEB37696
LjRoot235	LjSPHERE	78	5574132	271173	34978	5420	clean	Bacteria	Proteobacteria	Alphaproteobacteria	Rhizobiales	Rhizobiaceae	Rhizobium	Lotus japonicus	Root	CAS	DSMZ	PRJEB37696
LjRoot236	LjSPHERE	33	6630456	354390	119232	6266	clean	Bacteria	Proteobacteria	Betaproteobacteria	Burkholderiales	Comamonadaceae	Variovorax	Lotus japonicus	Root	CAS	DSMZ	PRJEB37696
LjRoot237	LjSPHERE	24	6052275	423656	159307	5816	clean	Bacteria	Proteobacteria	Alphaproteobacteria	Rhizobiales	Bradyrhizobiaceae	Bosea	Lotus japonicus	Root	CAS	DSMZ	PRJEB37696
LjRoot238	LjSPHERE	107	6106299	141547	38087	5936	clean	Bacteria	Proteobacteria	Alphaproteobacteria	Rhizobiales	Rhizobiaceae	Rhizobium	Lotus japonicus	Root	CAS	DSMZ	PRJEB37696
LjRoot239	LjSPHERE	62	6445553	298518	77587	6241	clean	Bacteria	Proteobacteria	Alphaproteobacteria	Rhizobiales	Rhizobiaceae	Neorhizobium	Lotus japonicus	Root	CAS	DSMZ	PRJEB37696
LjRoot240	LjSPHERE	47	6017477	238472	122491	5757	clean	Bacteria	Proteobacteria	Alphaproteobacteria	Rhizobiales	Rhizobiaceae	Neorhizobium	Lotus japonicus	Root	CAS	DSMZ	PRJEB37696
LjRoot241	LjSPHERE	299	11220763	95530	21066	10438	clean	Bacteria	Proteobacteria	Betaproteobacteria	Burkholderiales	Burkholderiaceae	Burkholderia	Lotus japonicus	Root	CAS	DSMZ	PRJEB37696
LjRoot243	LjSPHERE	60	6853328	259202	75644	6497	clean	Bacteria	Proteobacteria	Alphaproteobacteria	Rhizobiales	Bradyrhizobiaceae	Bradyrhizobium	Lotus japonicus	Root	CAS	DSMZ	PRJEB37696
LjRoot244	LjSPHERE	61	5354505	316302	64813	5179	clean	Bacteria	Proteobacteria	Alphaproteobacteria	Rhizobiales	Phyllobacteriaceae	Phyllobacterium	Lotus japonicus	Root	CAS	DSMZ	PRJEB37696
LjRoot245	LjSPHERE	115	7814453	167408	41637	7539	clean	Bacteria	Proteobacteria	Alphaproteobacteria	Rhizobiales	Rhizobiaceae	Rhizobium	Lotus japonicus	Root	CAS	DSMZ	PRJEB37696
LjRoot246	LjSPHERE	52	6453728	253803	82226	6165	clean	Bacteria	Proteobacteria	Alphaproteobacteria	Rhizobiales	Phyllobacteriaceae	Mesorhizobium	Lotus japonicus	Root	CAS	DSMZ	PRJEB37696
LjRoot247	LjSPHERE	9	4051597	1009323	592467	3604	clean	Bacteria	Proteobacteria	Gammaproteobacteria	Xanthomonadales	Xanthomonadaceae	Pseudoxanthomonas	Lotus japonicus	Root	CAS	DSMZ	PRJEB37696
LjRoot248	LjSPHERE	58	7491113	308687	94918	7338	clean	Bacteria	Proteobacteria	Alphaproteobacteria	Rhizobiales	Rhizobiaceae	Rhizobium	Lotus japonicus	Root	CAS	DSMZ	PRJEB37696
LjRoot249	LjSPHERE	10	4134962	805470	309812	4006	clean	Bacteria	Actinobacteria	Actinobacteria	Actinomycetales	Microbacteriaceae	Microbacterium	Lotus japonicus	Root	CAS	DSMZ	PRJEB37696
LjRoot250	LjSPHERE	56	6647950	224686	89886	5931	clean	Bacteria	Proteobacteria	Gammaproteobacteria	Pseudomonadales	Pseudomonadaceae	Pseudomonas	Lotus japonicus	Root	CAS	DSMZ	PRJEB37696
LjRoot251	LjSPHERE	20	6331756	611963	201882	5972	clean	Bacteria	Proteobacteria	Alphaproteobacteria	Rhizobiales	Rhizobiaceae	Rhizobium	Lotus japonicus	Root	CAS	DSMZ	PRJEB37696
LjRoot252	LjSPHERE	51	6651344	237408	78953	5942	clean	Bacteria	Proteobacteria	Gammaproteobacteria	Pseudomonadales	Pseudomonadaceae	Pseudomonas	Lotus japonicus	Root	CAS	DSMZ	PRJEB37696
LjRoot253	LjSPHERE	27	5277972	340185	149589	5049	clean	Bacteria	Proteobacteria	Alphaproteobacteria	Rhizobiales	Bradyrhizobiaceae	Bosea	Lotus japonicus	Root	CAS	DSMZ	PRJEB37696
LjRoot254	LjSPHERE	58	5930685	186316	76538	5777	clean	Bacteria	Proteobacteria	Alphaproteobacteria	Rhizobiales	Rhizobiaceae	Rhizobium	Lotus japonicus	Root	CAS	DSMZ	PRJEB37696
LjRoot255	LjSPHERE	57	5659893	276992	62558	5402	clean	Bacteria	Proteobacteria	Alphaproteobacteria	Rhizobiales	Rhizobiaceae	Rhizobium	Lotus japonicus	Root	CAS	DSMZ	PRJEB37696
LjRoot256	LjSPHERE	19	2851412	232130	71220	2876	clean	Bacteria	Proteobacteria	Alphaproteobacteria	Caulobacterales	Caulobacteraceae	Brevundimonas	Lotus japonicus	Root	CAS	DSMZ	PRJEB37696
LjRoot257	LjSPHERE	88	7496408	240488	51541	7139	clean	Bacteria	Proteobacteria	Alphaproteobacteria	Rhizobiales	Rhizobiaceae	Ensifer	Lotus japonicus	Root	CAS	DSMZ	PRJEB37696
LjRoot258	LjSPHERE	112	7019518	169741	31142	6859	clean	Bacteria	Proteobacteria	Alphaproteobacteria	Rhizobiales	Rhizobiaceae	Rhizobium	Lotus japonicus	Root	CAS	DSMZ	PRJEB37696
LjRoot259	LjSPHERE	26	3721168	404962	112598	3397	clean	Bacteria	Proteobacteria	Alphaproteobacteria	Caulobacterales	Caulobacteraceae	Asticcacaulis	Lotus japonicus	Root	CAS	DSMZ	PRJEB37696
LjRoot260	LjSPHERE	41	6764295	428547	96734	6383	clean	Bacteria	Proteobacteria	Betaproteobacteria	Burkholderiales	Comamonadaceae	Variovorax	Lotus japonicus	Root	CAS	DSMZ	PRJEB37696
LjRoot261	LjSPHERE	54	5730118	247471	52385	5455	clean	Bacteria	Proteobacteria	Alphaproteobacteria	Rhizobiales	Bradyrhizobiaceae	Bosea	Lotus japonicus	Root	CAS	DSMZ	PRJEB37696
LjRoot262	LjSPHERE	12	4523424	814166	397878	4189	clean	Bacteria	Proteobacteria	Alphaproteobacteria	Sphingomonadales	Sphingomonadaceae	Sphingomonas	Lotus japonicus	Root	CAS	DSMZ	PRJEB37696
LjRoot263	LjSPHERE	46	6623536	427866	108236	6036	clean	Bacteria	Proteobacteria	Gammaproteobacteria	Pseudomonadales	Pseudomonadaceae	Pseudomonas	Lotus japonicus	Root	CAS	DSMZ	PRJEB37696
LjRoot264	LjSPHERE	91	6715380	165144	60571	6092	clean	Bacteria	Proteobacteria	Gammaproteobacteria	Pseudomonadales	Pseudomonadaceae	Pseudomonas	Lotus japonicus	Root	CAS	DSMZ	PRJEB37696
LjRoot265	LjSPHERE	59	5661001	276992	62557	5396	clean	Bacteria	Proteobacteria	Alphaproteobacteria	Rhizobiales	Rhizobiaceae	Rhizobium	Lotus japonicus	Root	CAS	DSMZ	PRJEB37696
LjRoot266	LjSPHERE	89	5555610	108767	33874	5040	mag	Bacteria	Proteobacteria	Alphaproteobacteria	Caulobacterales	Caulobacteraceae	Caulobacter	Lotus japonicus	Root	CAS	DSMZ	PRJEB37696
LjRoot267	LjSPHERE	358	11762107	93111	17177	10949	clean	Bacteria	Proteobacteria	Betaproteobacteria	Burkholderiales	Burkholderiaceae	Burkholderia	Lotus japonicus	Root	CAS	DSMZ	PRJEB37696
LjRoot268	LjSPHERE	117	6037571	105169	31853	5576	clean	Bacteria	Proteobacteria	Gammaproteobacteria	Pseudomonadales	Pseudomonadaceae	Pseudomonas	Lotus japonicus	Root	CAS	DSMZ	PRJEB37696
LjRoot269	LjSPHERE	45	7399167	667331	101291	6531	clean	Bacteria	Proteobacteria	Betaproteobacteria	Burkholderiales	Oxalobacteraceae	Duganella	Lotus japonicus	Root	CAS	DSMZ	PRJEB37696
LjRoot270	LjSPHERE	48	7399912	515377	101291	6529	clean	Bacteria	Proteobacteria	Betaproteobacteria	Burkholderiales	Oxalobacteraceae	Duganella	Lotus japonicus	Root	CAS	DSMZ	PRJEB37696
LjRoot271	LjSPHERE	42	7398906	516060	101291	6529	clean	Bacteria	Proteobacteria	Betaproteobacteria	Burkholderiales	Oxalobacteraceae	Duganella	Lotus japonicus	Root	CAS	DSMZ	PRJEB37696
LjRoot272	LjSPHERE	44	7400125	515310	101291	6522	clean	Bacteria	Proteobacteria	Betaproteobacteria	Burkholderiales	Oxalobacteraceae	Duganella	Lotus japonicus	Root	CAS	DSMZ	PRJEB37696
LjRoot273	LjSPHERE	135	7445021	150462	35196	7260	clean	Bacteria	Proteobacteria	Alphaproteobacteria	Rhizobiales	Rhizobiaceae	Rhizobium	Lotus japonicus	Root	CAS	DSMZ	PRJEB37696
LjRoot274	LjSPHERE	129	7442448	151036	35196	7258	clean	Bacteria	Proteobacteria	Alphaproteobacteria	Rhizobiales	Rhizobiaceae	Rhizobium	Lotus japonicus	Root	CAS	DSMZ	PRJEB37696
LjRoot275	LjSPHERE	50	7399219	515272	101291	6525	clean	Bacteria	Proteobacteria	Betaproteobacteria	Burkholderiales	Oxalobacteraceae	Duganella	Lotus japonicus	Root	CAS	DSMZ	PRJEB37696
LjRoot276	LjSPHERE	55	7399644	364432	86056	6536	clean	Bacteria	Proteobacteria	Betaproteobacteria	Burkholderiales	Oxalobacteraceae	Duganella	Lotus japonicus	Root	CAS	DSMZ	PRJEB37696
LjRoot277	LjSPHERE	61	6642176	259315	62785	6113	clean	Bacteria	Proteobacteria	Gammaproteobacteria	Pseudomonadales	Pseudomonadaceae	Pseudomonas	Lotus japonicus	Root	CAS	DSMZ	PRJEB37696
LjRoot278	LjSPHERE	48	6611192	259315	68054	6091	mag	Bacteria	Proteobacteria	Gammaproteobacteria	Pseudomonadales	Pseudomonadaceae	Pseudomonas	Lotus japonicus	Root	CAS	DSMZ	PRJEB37696
LjRoot279	LjSPHERE	52	6520724	259065	92100	5979	clean	Bacteria	Proteobacteria	Gammaproteobacteria	Pseudomonadales	Pseudomonadaceae	Pseudomonas	Lotus japonicus	Root	CAS	DSMZ	PRJEB37696
LjRoot280	LjSPHERE	43	7398558	525674	102218	6526	clean	Bacteria	Proteobacteria	Betaproteobacteria	Burkholderiales	Oxalobacteraceae	Duganella	Lotus japonicus	Root	CAS	DSMZ	PRJEB37696
LjRoot281	LjSPHERE	51	6212733	207270	78978	5718	clean	Bacteria	Proteobacteria	Gammaproteobacteria	Pseudomonadales	Pseudomonadaceae	Pseudomonas	Lotus japonicus	Root	CAS	DSMZ	PRJEB37696
LjRoot282	LjSPHERE	65	7327847	313457	83249	6367	clean	Bacteria	Proteobacteria	Betaproteobacteria	Burkholderiales	Oxalobacteraceae	Massilia	Lotus japonicus	Root	CAS	DSMZ	PRJEB37696
LjRoot283	LjSPHERE	99	5472173	122492	31000	5169	clean	Bacteria	Actinobacteria	Actinobacteria	Actinomycetales	Micrococcaceae	Arthrobacter	Lotus japonicus	Root	CAS	DSMZ	PRJEB37696
LjRoot284	LjSPHERE	23	2815038	248941	81378	2828	clean	Bacteria	Proteobacteria	Alphaproteobacteria	Caulobacterales	Caulobacteraceae	Brevundimonas	Lotus japonicus	Root	CAS	DSMZ	PRJEB37696
LjRoot285	LjSPHERE	45	5111038	227145	83315	4672	clean	Bacteria	Proteobacteria	Alphaproteobacteria	Caulobacterales	Caulobacteraceae	Caulobacter	Lotus japonicus	Root	CAS	DSMZ	PRJEB37696
LjRoot286	LjSPHERE	45	6731188	300816	128525	5975	clean	Bacteria	Proteobacteria	Gammaproteobacteria	Pseudomonadales	Pseudomonadaceae	Pseudomonas	Lotus japonicus	Root	CAS	DSMZ	PRJEB37696
LjRoot287	LjSPHERE	40	6498520	381518	132974	5931	clean	Bacteria	Proteobacteria	Betaproteobacteria	Burkholderiales	Oxalobacteraceae	Pseudoduganella	Lotus japonicus	Root	CAS	DSMZ	PRJEB37696
LjRoot288	LjSPHERE	42	5470391	410974	75916	5175	clean	Bacteria	Proteobacteria	Betaproteobacteria	Burkholderiales	Comamonadaceae	Variovorax	Lotus japonicus	Root	CAS	DSMZ	PRJEB37696
LjRoot289	LjSPHERE	82	6971840	277741	61845	5963	clean	Bacteria	Proteobacteria	Betaproteobacteria	Burkholderiales	Oxalobacteraceae	Massilia	Lotus japonicus	Root	CAS	DSMZ	PRJEB37696
LjRoot290	LjSPHERE	139	8012147	132871	36528	7845	clean	Bacteria	Proteobacteria	Betaproteobacteria	Burkholderiales	Comamonadaceae	Variovorax	Lotus japonicus	Root	CAS	DSMZ	PRJEB37696
LjRoot291	LjSPHERE	67	5360066	156524	40394	4906	clean	Bacteria	Proteobacteria	Alphaproteobacteria	Caulobacterales	Caulobacteraceae	Caulobacter	Lotus japonicus	Root	CAS	DSMZ	PRJEB37696
LjRoot293	LjSPHERE	19	4926488	1121584	151237	4628	clean	Bacteria	Proteobacteria	Alphaproteobacteria	Rhizobiales	Bradyrhizobiaceae	Nitrobacter	Lotus japonicus	Root	CAS	DSMZ	PRJEB37696
LjRoot294	LjSPHERE	39	6748030	370762	111277	6378	clean	Bacteria	Proteobacteria	Betaproteobacteria	Burkholderiales	Comamonadaceae	Variovorax	Lotus japonicus	Root	CAS	DSMZ	PRJEB37696
LjRoot295	LjSPHERE	116	7402464	162186	37638	6970	clean	Bacteria	Proteobacteria	Betaproteobacteria	Burkholderiales	Oxalobacteraceae	Noviherbaspirillum	Lotus japonicus	Root	CAS	DSMZ	PRJEB37696
LjRoot296	LjSPHERE	188	8695696	103012	28094	8075	clean	Bacteria	Proteobacteria	Betaproteobacteria	Burkholderiales	Burkholderiaceae	Cupriavidus	Lotus japonicus	Root	CAS	DSMZ	PRJEB37696
LjRoot297	LjSPHERE	62	7640819	235455	78931	7290	clean	Bacteria	Proteobacteria	Alphaproteobacteria	Rhizobiales	Bradyrhizobiaceae	Bradyrhizobium	Lotus japonicus	Root	CAS	DSMZ	PRJEB37696
LjRoot298	LjSPHERE	20	3568416	382788	222415	3271	clean	Bacteria	Proteobacteria	Gammaproteobacteria	Xanthomonadales	Xanthomonadaceae	Lysobacter	Lotus japonicus	Root	CAS	DSMZ	PRJEB37696
LjRoot299	LjSPHERE	32	5382650	397343	103781	4890	clean	Bacteria	Proteobacteria	Alphaproteobacteria	Caulobacterales	Caulobacteraceae	Caulobacter	Lotus japonicus	Root	CAS	DSMZ	PRJEB37696
LjRoot300	LjSPHERE	42	5107625	251960	92509	4675	clean	Bacteria	Proteobacteria	Alphaproteobacteria	Caulobacterales	Caulobacteraceae	Caulobacter	Lotus japonicus	Root	CAS	DSMZ	PRJEB37696
LjRoot301	LjSPHERE	40	4957883	311961	68135	4792	clean	Bacteria	Proteobacteria	Alphaproteobacteria	Caulobacterales	Caulobacteraceae	Phenylobacterium	Lotus japonicus	Root	CAS	DSMZ	PRJEB37696
LjRoot302	LjSPHERE	55	6860806	279046	89191	6494	clean	Bacteria	Proteobacteria	Betaproteobacteria	Burkholderiales	Comamonadaceae	Variovorax	Lotus japonicus	Root	CAS	DSMZ	PRJEB37696
LjRoot303	LjSPHERE	85	8970980	348314	92373	7965	clean	Bacteria	Actinobacteria	Actinobacteria	Actinomycetales	Streptomycetaceae	Streptomyces	Lotus japonicus	Root	CAS	DSMZ	PRJEB37696
LjRoot304	LjSPHERE	86	8970888	332998	95729	7957	clean	Bacteria	Actinobacteria	Actinobacteria	Actinomycetales	Streptomycetaceae	Streptomyces	Lotus japonicus	Root	CAS	DSMZ	PRJEB37696
LjRoot305	LjSPHERE	89	6726988	183609	47224	6398	clean	Bacteria	Proteobacteria	Betaproteobacteria	Burkholderiales	Comamonadaceae	Variovorax	Lotus japonicus	Root	CAS	DSMZ	PRJEB37696
LjRoot306	LjSPHERE	12	4584763	1118341	548592	4326	clean	Bacteria	Proteobacteria	Betaproteobacteria	Burkholderiales	Comamonadaceae	Polaromonas	Lotus japonicus	Root	CAS	DSMZ	PRJEB37696
LjRoot307	LjSPHERE	85	8970447	341244	92373	7952	clean	Bacteria	Actinobacteria	Actinobacteria	Actinomycetales	Streptomycetaceae	Streptomyces	Lotus japonicus	Root	CAS	DSMZ	PRJEB37696

## Sheet: S2B
ID	collection	n_contigs	tot_length	N50	N90	n_genes	quality	kingdom	phylum	class	order	family	genus	host	compartment	soil	strain_available_at	accession_number
Root4	AtSPHERE	7	3867359	811021	240247	3610	clean	Bacteria	Actinobacteria	Actinobacteria	Actinomycetales	Microbacteriaceae	Agromyces	Arabidopsis thaliana	Root	CAS	DSMZ	PRJNA297942
Root9	AtSPHERE	42	6559965	296681	84521	5925	clean	Bacteria	Proteobacteria	Gammaproteobacteria	Pseudomonadales	Pseudomonadaceae	Pseudomonas	Arabidopsis thaliana	Root	CAS	DSMZ	PRJNA297942
Root11	AtSPHERE	52	6627185	349695	86767	6993	clean	Bacteria	Firmicutes	Bacilli	Bacillales	Bacillaceae	Bacillus	Arabidopsis thaliana	Root	CAS	DSMZ	PRJNA297942
Root22	AtSPHERE	15	4627881	744082	156819	4046	clean	Bacteria	Actinobacteria	Actinobacteria	Actinomycetales	Promicromonosporaceae		Arabidopsis thaliana	Root	CAS	DSMZ	PRJNA297942
Root29	AtSPHERE	46	6518376	375267	75181	5934	clean	Bacteria	Proteobacteria	Betaproteobacteria	Burkholderiales	Comamonadaceae		Arabidopsis thaliana	Root	CAS	DSMZ	PRJNA297942
Root31	AtSPHERE	68	8075139	258485	58675	7756	clean	Bacteria	Proteobacteria	Alphaproteobacteria	Rhizobiales	Rhizobiaceae	Sinorhizobium	Arabidopsis thaliana	Root	CAS	DSMZ	PRJNA297942
Root50	AtSPHERE	19	5504173	494283	217646	5201	clean	Bacteria	Proteobacteria	Alphaproteobacteria	Sphingomonadales	Sphingomonadaceae	Sphingomonas	Arabidopsis thaliana	Root	CAS	DSMZ	PRJNA297942
Root52	AtSPHERE	35	6633505	323116	76318	6074	clean	Bacteria	Firmicutes	Bacilli	Bacillales	Paenibacillaceae	Paenibacillus	Arabidopsis thaliana	Root	CAS	DSMZ	PRJNA297942
Root53	AtSPHERE	27	2916382	214046	61431	2788	clean	Bacteria	Actinobacteria	Actinobacteria	Actinomycetales	Microbacteriaceae	Microbacterium	Arabidopsis thaliana	Root	CAS	DSMZ	PRJNA297942
Root55	AtSPHERE	45	8065917	525755	115495	7068	clean	Bacteria	Actinobacteria	Actinobacteria	Actinomycetales	Streptomycetaceae	Streptomyces	Arabidopsis thaliana	Root	CAS	DSMZ	PRJNA297942
Root60	AtSPHERE	6	3621788	2520966	1090975	3426	clean	Bacteria	Actinobacteria	Actinobacteria	Actinomycetales	Microbacteriaceae		Arabidopsis thaliana	Root	CAS	DSMZ	PRJNA297942
Root61	AtSPHERE	3	4024670	3510616	511985	3781	clean	Bacteria	Actinobacteria	Actinobacteria	Actinomycetales	Microbacteriaceae	Microbacterium	Arabidopsis thaliana	Root	CAS	DSMZ	PRJNA297942
Root63	AtSPHERE	27	9222264	951054	202451	8171	clean	Bacteria	Actinobacteria	Actinobacteria	Actinomycetales	Streptomycetaceae	Streptomyces	Arabidopsis thaliana	Root	CAS	DSMZ	PRJNA297942
Root65	AtSPHERE	7	3899090	2324695	601335	3583	clean	Bacteria	Proteobacteria	Gammaproteobacteria	Xanthomonadales	Xanthomonadaceae	Pseudoxanthomonas	Arabidopsis thaliana	Root	CAS	DSMZ	PRJNA297942
Root68	AtSPHERE	26	6256419	458138	167701	5702	clean	Bacteria	Proteobacteria	Gammaproteobacteria	Pseudomonadales	Pseudomonadaceae	Pseudomonas	Arabidopsis thaliana	Root	CAS	DSMZ	PRJNA297942
Root70	AtSPHERE	33	5012290	321248	83360	4658	clean	Bacteria	Proteobacteria	Betaproteobacteria	Burkholderiales	Comamonadaceae	Acidovorax	Arabidopsis thaliana	Root	CAS	DSMZ	PRJNA297942
Root71	AtSPHERE	31	6255411	447496	141519	5700	clean	Bacteria	Proteobacteria	Gammaproteobacteria	Pseudomonadales	Pseudomonadaceae	Pseudomonas	Arabidopsis thaliana	Root	CAS	DSMZ	PRJNA297942
Root73	AtSPHERE	35	6319491	338594	103636	6054	clean	Bacteria	Proteobacteria	Alphaproteobacteria	Rhizobiales	Rhizobiaceae	Rhizobium	Arabidopsis thaliana	Root	CAS	DSMZ	PRJNA297942
Root74	AtSPHERE	43	7485824	331649	85918	7047	clean	Bacteria	Proteobacteria	Alphaproteobacteria	Rhizobiales	Rhizobiaceae	Sinorhizobium	Arabidopsis thaliana	Root	CAS	DSMZ	PRJNA297942
Root76	AtSPHERE	12	4367468	510486	237022	3886	clean	Bacteria	Proteobacteria	Gammaproteobacteria	Xanthomonadales	Xanthomonadaceae		Arabidopsis thaliana	Root	CAS	DSMZ	PRJNA297942
Root77	AtSPHERE	10	4265472	1048462	224066	4168	clean	Bacteria	Proteobacteria	Alphaproteobacteria	Caulobacterales	Caulobacteraceae		Arabidopsis thaliana	Root	CAS	DSMZ	PRJNA297942
Root79	AtSPHERE	15	5139111	504743	370759	4871	clean	Bacteria	Actinobacteria	Actinobacteria	Actinomycetales	Nocardioidaceae	Nocardioides	Arabidopsis thaliana	Root	CAS	DSMZ	PRJNA297942
Root81	AtSPHERE	6	4163954	1055870	481326	4019	clean	Bacteria	Actinobacteria	Actinobacteria	Actinomycetales	Microbacteriaceae	Agromyces	Arabidopsis thaliana	Root	CAS	DSMZ	PRJNA297942
Root83	AtSPHERE	29	6218271	491743	169137	5692	clean	Bacteria	Proteobacteria	Betaproteobacteria	Burkholderiales	Alcaligenaceae	Achromobacter	Arabidopsis thaliana	Root	CAS	DSMZ	PRJNA297942
Root85	AtSPHERE	16	4870820	1248864	278532	4466	clean	Bacteria	Actinobacteria	Actinobacteria	Actinomycetales	Intrasporangiaceae		Arabidopsis thaliana	Root	CAS	DSMZ	PRJNA297942
Root96	AtSPHERE	9	4421086	956497	350346	3972	clean	Bacteria	Proteobacteria	Gammaproteobacteria	Xanthomonadales	Xanthomonadaceae		Arabidopsis thaliana	Root	CAS	DSMZ	PRJNA297942
Root100	AtSPHERE	36	5245430	347032	81703	5078	clean	Bacteria	Proteobacteria	Alphaproteobacteria	Rhizobiales	Phyllobacteriaceae		Arabidopsis thaliana	Root	CAS	DSMZ	PRJNA297942
Root101	AtSPHERE	15	4392006	590956	417887	4122	clean	Bacteria	Actinobacteria	Actinobacteria	Actinomycetales	Intrasporangiaceae	Janibacter	Arabidopsis thaliana	Root	CAS	DSMZ	PRJNA297942
Root102	AtSPHERE	49	6767055	284406	71079	6610	clean	Bacteria	Proteobacteria	Alphaproteobacteria	Rhizobiales	Phyllobacteriaceae	Mesorhizobium	Arabidopsis thaliana	Root	CAS	DSMZ	PRJNA297942
Root105	AtSPHERE	22	5855745	540839	160191	5701	clean	Bacteria	Proteobacteria	Alphaproteobacteria	Rhizobiales	Hyphomicrobiaceae		Arabidopsis thaliana	Root	CAS	DSMZ	PRJNA297942
Root107	AtSPHERE	73	8168043	232323	70054	7473	clean	Bacteria	Actinobacteria	Actinobacteria	Actinomycetales	Streptomycetaceae		Arabidopsis thaliana	Root	CAS	DSMZ	PRJNA297942
Root122	AtSPHERE	17	4495675	407036	134322	4345	clean	Bacteria	Actinobacteria	Actinobacteria	Actinomycetales	Nocardioidaceae	Nocardioides	Arabidopsis thaliana	Root	CAS	DSMZ	PRJNA297942
Root127	AtSPHERE	55	7896201	297047	85495	7572	clean	Bacteria	Proteobacteria	Alphaproteobacteria	Rhizobiales	Rhizobiaceae	Sinorhizobium	Arabidopsis thaliana	Root	CAS	DSMZ	PRJNA297942
Root131	AtSPHERE	46	6529272	349770	106333	6882	clean	Bacteria	Firmicutes	Bacilli	Bacillales	Bacillaceae	Bacillus	Arabidopsis thaliana	Root	CAS	DSMZ	PRJNA297942
Root133	AtSPHERE	37	7150668	448868	111618	6218	clean	Bacteria	Proteobacteria	Betaproteobacteria	Burkholderiales	Oxalobacteraceae	Massilia	Arabidopsis thaliana	Root	CAS	DSMZ	PRJNA297942
Root135	AtSPHERE	12	6506910	769392	440904	6245	clean	Bacteria	Actinobacteria	Actinobacteria	Actinomycetales	Mycobacteriaceae	Mycobacterium	Arabidopsis thaliana	Root	CAS	DSMZ	PRJNA297942
Root136	AtSPHERE	14	7282860	885723	241465	6769	clean	Bacteria	Actinobacteria	Actinobacteria	Actinomycetales	Nocardiaceae	Nocardia	Arabidopsis thaliana	Root	CAS	DSMZ	PRJNA297942
Root137	AtSPHERE	9	4398457	2637663	458893	4149	clean	Bacteria	Actinobacteria	Actinobacteria	Actinomycetales	Cellulomonadaceae	Cellulomonas	Arabidopsis thaliana	Root	CAS	DSMZ	PRJNA297942
Root140	AtSPHERE	18	5437308	1573990	174117	5238	clean	Bacteria	Actinobacteria	Actinobacteria	Actinomycetales	Nocardioidaceae	Nocardioides	Arabidopsis thaliana	Root	CAS	DSMZ	PRJNA297942
Root142	AtSPHERE	50	7762249	358824	82549	7429	clean	Bacteria	Proteobacteria	Alphaproteobacteria	Rhizobiales	Rhizobiaceae	Sinorhizobium	Arabidopsis thaliana	Root	CAS	DSMZ	PRJNA297942
Root147	AtSPHERE	28	5629371	2896510	104484	5923	clean	Bacteria	Firmicutes	Bacilli	Bacillales	Bacillaceae		Arabidopsis thaliana	Root	CAS	DSMZ	PRJNA297942
Root149	AtSPHERE	27	5466160	670052	137882	5259	clean	Bacteria	Proteobacteria	Alphaproteobacteria	Rhizobiales	Rhizobiaceae	Rhizobium	Arabidopsis thaliana	Root	CAS	DSMZ	PRJNA297942
Root151	AtSPHERE	12	4989797	1368252	502989	4847	clean	Bacteria	Actinobacteria	Actinobacteria	Actinomycetales	Nocardioidaceae	Nocardioides	Arabidopsis thaliana	Root	CAS	DSMZ	PRJNA297942
Root154	AtSPHERE	5	4726935	1222773	462147	4442	clean	Bacteria	Proteobacteria	Alphaproteobacteria	Sphingomonadales	Sphingomonadaceae		Arabidopsis thaliana	Root	CAS	DSMZ	PRJNA297942
Root157	AtSPHERE	39	4198864	278938	62739	4138	clean	Bacteria	Proteobacteria	Alphaproteobacteria	Rhizobiales	Phyllobacteriaceae	Mesorhizobium	Arabidopsis thaliana	Root	CAS	DSMZ	PRJNA297942
Root166	AtSPHERE	6	3465864	1753123	537996	3217	clean	Bacteria	Actinobacteria	Actinobacteria	Actinomycetales	Microbacteriaceae	Microbacterium	Arabidopsis thaliana	Root	CAS	DSMZ	PRJNA297942
Root170	AtSPHERE	22	5816873	811895	124371	5350	clean	Bacteria	Proteobacteria	Betaproteobacteria	Burkholderiales	Alcaligenaceae	Achromobacter	Arabidopsis thaliana	Root	CAS	DSMZ	PRJNA297942
Root172	AtSPHERE	27	6841156	868665	176233	6585	clean	Bacteria	Proteobacteria	Alphaproteobacteria	Rhizobiales	Phyllobacteriaceae	Mesorhizobium	Arabidopsis thaliana	Root	CAS	DSMZ	PRJNA297942
Root179	AtSPHERE	89	3905750	77693	24181	3481	clean	Bacteria	Proteobacteria	Gammaproteobacteria	Xanthomonadales	Xanthomonadaceae	Rhodanobacter	Arabidopsis thaliana	Root	CAS	DSMZ	PRJNA297942
Root180	AtSPHERE	6	3353206	904425	674656	3154	clean	Bacteria	Actinobacteria	Actinobacteria	Actinomycetales	Microbacteriaceae		Arabidopsis thaliana	Root	CAS	DSMZ	PRJNA297942
Root181	AtSPHERE	13	4944693	640991	348698	4602	clean	Bacteria	Actinobacteria	Actinobacteria	Actinomycetales	Intrasporangiaceae		Arabidopsis thaliana	Root	CAS	DSMZ	PRJNA297942
Root186	AtSPHERE	18	5535645	515722	321999	4776	clean	Bacteria	Bacteroidetes	Flavobacteriia	Flavobacteriales	Flavobacteriaceae	Flavobacterium	Arabidopsis thaliana	Root	CAS	DSMZ	PRJNA297942
Root187	AtSPHERE	52	7494243	298930	104914	6804	clean	Bacteria	Actinobacteria	Actinobacteria	Actinomycetales	Streptomycetaceae		Arabidopsis thaliana	Root	CAS	DSMZ	PRJNA297942
Root189	AtSPHERE	90	6147767	146371	43697	5787	clean	Bacteria	Proteobacteria	Betaproteobacteria	Burkholderiales	Oxalobacteraceae	Herbaspirillum	Arabidopsis thaliana	Root	CAS	DSMZ	PRJNA297942
Root190	AtSPHERE	15	5020402	651087	266003	4810	clean	Bacteria	Actinobacteria	Actinobacteria	Actinomycetales	Nocardioidaceae	Nocardioides	Arabidopsis thaliana	Root	CAS	DSMZ	PRJNA297942
Root209	AtSPHERE	37	5315975	415924	179888	5084	clean	Bacteria	Proteobacteria	Betaproteobacteria	Burkholderiales	Comamonadaceae		Arabidopsis thaliana	Root	CAS	DSMZ	PRJNA297942
Root214	AtSPHERE	8	4730278	1219714	462034	4446	clean	Bacteria	Proteobacteria	Alphaproteobacteria	Sphingomonadales	Sphingomonadaceae	Sphingopyxis	Arabidopsis thaliana	Root	CAS	DSMZ	PRJNA297942
Root217	AtSPHERE	45	6756331	337792	99999	6255	clean	Bacteria	Proteobacteria	Betaproteobacteria	Burkholderiales	Comamonadaceae	Acidovorax	Arabidopsis thaliana	Root	CAS	DSMZ	PRJNA297942
Root219	AtSPHERE	49	6826326	328464	96872	6336	clean	Bacteria	Proteobacteria	Betaproteobacteria	Burkholderiales	Comamonadaceae	Acidovorax	Arabidopsis thaliana	Root	CAS	DSMZ	PRJNA297942
Root224	AtSPHERE	16	5493351	778636	192811	5247	clean	Bacteria	Actinobacteria	Actinobacteria	Actinomycetales	Nocardioidaceae	Nocardioides	Arabidopsis thaliana	Root	CAS	DSMZ	PRJNA297942
Root227	AtSPHERE	7	4067614	1071516	870895	3903	clean	Bacteria	Actinobacteria	Actinobacteria	Actinomycetales	Microbacteriaceae		Arabidopsis thaliana	Root	CAS	DSMZ	PRJNA297942
Root231	AtSPHERE	41	7722671	297351	106711	7417	clean	Bacteria	Proteobacteria	Alphaproteobacteria	Rhizobiales	Rhizobiaceae	Sinorhizobium	Arabidopsis thaliana	Root	CAS	DSMZ	PRJNA297942
Root236	AtSPHERE	2	3924651	3919167	3919167	3975	clean	Bacteria	Actinobacteria	Actinobacteria	Actinomycetales	Nocardioidaceae	Aeromicrobium	Arabidopsis thaliana	Root	CAS	DSMZ	PRJNA297942
Root239	AtSPHERE	48	5763634	666812	65029	6082	clean	Bacteria	Firmicutes	Bacilli	Bacillales	Bacillaceae	Bacillus	Arabidopsis thaliana	Root	CAS	DSMZ	PRJNA297942
Root240	AtSPHERE	17	5139568	635822	212224	4879	clean	Bacteria	Actinobacteria	Actinobacteria	Actinomycetales	Nocardioidaceae	Nocardioides	Arabidopsis thaliana	Root	CAS	DSMZ	PRJNA297942
Root241	AtSPHERE	7	4217992	2305401	430382	3883	clean	Bacteria	Proteobacteria	Alphaproteobacteria	Sphingomonadales	Sphingomonadaceae	Sphingomonas	Arabidopsis thaliana	Root	CAS	DSMZ	PRJNA297942
Root258	AtSPHERE	56	7738301	283169	106236	7429	clean	Bacteria	Proteobacteria	Alphaproteobacteria	Rhizobiales	Rhizobiaceae	Sinorhizobium	Arabidopsis thaliana	Root	CAS	DSMZ	PRJNA297942
Root264	AtSPHERE	87	9020901	342961	92429	8007	clean	Bacteria	Actinobacteria	Actinobacteria	Actinomycetales	Streptomycetaceae	Streptomyces	Arabidopsis thaliana	Root	CAS	DSMZ	PRJNA297942
Root265	AtSPHERE	36	6680272	411818	105338	6508	clean	Bacteria	Actinobacteria	Actinobacteria	Actinomycetales	Mycobacteriaceae	Mycobacterium	Arabidopsis thaliana	Root	CAS	DSMZ	PRJNA297942
Root267	AtSPHERE	35	5681617	518398	120708	5223	clean	Bacteria	Proteobacteria	Betaproteobacteria	Burkholderiales	Comamonadaceae	Acidovorax	Arabidopsis thaliana	Root	CAS	DSMZ	PRJNA297942
Root268	AtSPHERE	33	5350991	367642	78270	5063	clean	Bacteria	Proteobacteria	Alphaproteobacteria	Rhizobiales	Rhizobiaceae	Rhizobium	Arabidopsis thaliana	Root	CAS	DSMZ	PRJNA297942
Root274	AtSPHERE	15	4573692	1311605	193587	4459	clean	Bacteria	Proteobacteria	Alphaproteobacteria	Rhizobiales	Rhizobiaceae		Arabidopsis thaliana	Root	CAS	DSMZ	PRJNA297942
Root275	AtSPHERE	12	5561820	1116101	276259	5039	clean	Bacteria	Proteobacteria	Betaproteobacteria	Burkholderiales	Comamonadaceae	Acidovorax	Arabidopsis thaliana	Root	CAS	DSMZ	PRJNA297942
Root278	AtSPHERE	45	7097162	386615	106022	6742	clean	Bacteria	Proteobacteria	Alphaproteobacteria	Rhizobiales	Rhizobiaceae	Sinorhizobium	Arabidopsis thaliana	Root	CAS	DSMZ	PRJNA297942
Root322	AtSPHERE	4	3606700	1029160	1006197	3476	clean	Bacteria	Actinobacteria	Actinobacteria	Actinomycetales	Microbacteriaceae	Microbacterium	Arabidopsis thaliana	Root	CAS	DSMZ	PRJNA297942
Root329	AtSPHERE	51	6733554	236538	62092	6185	clean	Bacteria	Proteobacteria	Gammaproteobacteria	Pseudomonadales	Pseudomonadaceae	Pseudomonas	Arabidopsis thaliana	Root	CAS	DSMZ	PRJNA297942
Root332	AtSPHERE	3	2637828	1616578	1015765	2525	clean	Bacteria	Actinobacteria	Actinobacteria	Actinomycetales	Microbacteriaceae		Arabidopsis thaliana	Root	CAS	DSMZ	PRJNA297942
Root335	AtSPHERE	87	7142099	257663	74068	5892	clean	Bacteria	Proteobacteria	Betaproteobacteria	Burkholderiales	Oxalobacteraceae	Massilia	Arabidopsis thaliana	Root	CAS	DSMZ	PRJNA297942
Root342	AtSPHERE	14	5264205	999078	270761	4786	clean	Bacteria	Proteobacteria	Alphaproteobacteria	Caulobacterales	Caulobacteraceae	Caulobacter	Arabidopsis thaliana	Root	CAS	DSMZ	PRJNA297942
Root343	AtSPHERE	13	5363356	845423	187743	4914	clean	Bacteria	Proteobacteria	Alphaproteobacteria	Caulobacterales	Caulobacteraceae	Caulobacter	Arabidopsis thaliana	Root	CAS	DSMZ	PRJNA297942
Root344	AtSPHERE	1	3874254	3874254	3874254	3907	clean	Bacteria	Actinobacteria	Actinobacteria	Actinomycetales	Nocardioidaceae	Aeromicrobium	Arabidopsis thaliana	Root	CAS	DSMZ	PRJNA297942
Root351	AtSPHERE	36	7207331	452524	175500	6304	clean	Bacteria	Proteobacteria	Betaproteobacteria	Burkholderiales	Oxalobacteraceae	Janthinobacterium	Arabidopsis thaliana	Root	CAS	DSMZ	PRJNA297942
Root369	AtSPHERE	65	10741251	345242	103196	9793	clean	Bacteria	Actinobacteria	Actinobacteria	Actinomycetales	Streptomycetaceae	Streptomyces	Arabidopsis thaliana	Root	CAS	DSMZ	PRJNA297942
Root381	AtSPHERE	46	5696255	242655	77551	5367	clean	Bacteria	Proteobacteria	Alphaproteobacteria	Rhizobiales	Bradyrhizobiaceae	Bosea	Arabidopsis thaliana	Root	CAS	DSMZ	PRJNA297942
Root401	AtSPHERE	67	7035032	194902	53953	6239	clean	Bacteria	Proteobacteria	Gammaproteobacteria	Pseudomonadales	Pseudomonadaceae	Pseudomonas	Arabidopsis thaliana	Root	CAS	DSMZ	PRJNA297942
Root402	AtSPHERE	20	5145760	612796	163927	4740	clean	Bacteria	Proteobacteria	Betaproteobacteria	Burkholderiales	Comamonadaceae	Acidovorax	Arabidopsis thaliana	Root	CAS	DSMZ	PRJNA297942
Root404	AtSPHERE	11	5274600	1428759	337087	4934	clean	Bacteria	Proteobacteria	Betaproteobacteria	Burkholderiales	Comamonadaceae		Arabidopsis thaliana	Root	CAS	DSMZ	PRJNA297942
Root405	AtSPHERE	18	5809961	702586	146759	5326	clean	Bacteria	Proteobacteria	Betaproteobacteria	Burkholderiales	Comamonadaceae		Arabidopsis thaliana	Root	CAS	DSMZ	PRJNA297942
Root411	AtSPHERE	22	6070022	544548	173300	5640	clean	Bacteria	Proteobacteria	Betaproteobacteria	Burkholderiales	Comamonadaceae	Variovorax	Arabidopsis thaliana	Root	CAS	DSMZ	PRJNA297942
Root418	AtSPHERE	27	7278430	1129651	372184	6330	clean	Bacteria	Proteobacteria	Betaproteobacteria	Burkholderiales	Oxalobacteraceae	Janthinobacterium	Arabidopsis thaliana	Root	CAS	DSMZ	PRJNA297942
Root420	AtSPHERE	35	5632957	370611	76251	4771	clean	Bacteria	Bacteroidetes	Flavobacteriia	Flavobacteriales	Flavobacteriaceae	Flavobacterium	Arabidopsis thaliana	Root	CAS	DSMZ	PRJNA297942
Root423	AtSPHERE	48	7312006	328275	105464	6949	clean	Bacteria	Proteobacteria	Alphaproteobacteria	Rhizobiales	Rhizobiaceae	Sinorhizobium	Arabidopsis thaliana	Root	CAS	DSMZ	PRJNA297942
Root431	AtSPHERE	14	6502526	799865	523600	5873	clean	Bacteria	Actinobacteria	Actinobacteria	Actinomycetales	Streptomycetaceae	Streptomyces	Arabidopsis thaliana	Root	CAS	DSMZ	PRJNA297942
Root434	AtSPHERE	30	6327675	459038	107707	5923	clean	Bacteria	Proteobacteria	Betaproteobacteria	Burkholderiales	Comamonadaceae	Variovorax	Arabidopsis thaliana	Root	CAS	DSMZ	PRJNA297942
Root436	AtSPHERE	17	3924611	454968	172896	3848	clean	Bacteria	Proteobacteria	Alphaproteobacteria	Rhizobiales	Hyphomicrobiaceae		Arabidopsis thaliana	Root	CAS	DSMZ	PRJNA297942
Root456	AtSPHERE	21	3844956	516077	133034	3683	clean	Bacteria	Actinobacteria	Actinobacteria	Actinomycetales	Intrasporangiaceae		Arabidopsis thaliana	Root	CAS	DSMZ	PRJNA297942
Root473	AtSPHERE	21	5754588	471487	342046	5407	clean	Bacteria	Proteobacteria	Betaproteobacteria	Burkholderiales	Comamonadaceae	Variovorax	Arabidopsis thaliana	Root	CAS	DSMZ	PRJNA297942
Root480	AtSPHERE	4	3673288	1338265	398866	3273	clean	Bacteria	Proteobacteria	Gammaproteobacteria	Xanthomonadales	Xanthomonadaceae		Arabidopsis thaliana	Root	CAS	DSMZ	PRJNA297942
Root482	AtSPHERE	27	5266236	402279	109248	5046	clean	Bacteria	Proteobacteria	Alphaproteobacteria	Rhizobiales	Rhizobiaceae	Rhizobium	Arabidopsis thaliana	Root	CAS	DSMZ	PRJNA297942
Root485	AtSPHERE	8	4660190	1148283	410480	4289	clean	Bacteria	Actinobacteria	Actinobacteria	Actinomycetales	Cellulomonadaceae	Cellulomonas	Arabidopsis thaliana	Root	CAS	DSMZ	PRJNA297942
Root491	AtSPHERE	21	5519338	675815	184510	5271	clean	Bacteria	Proteobacteria	Alphaproteobacteria	Rhizobiales	Rhizobiaceae	Agrobacterium	Arabidopsis thaliana	Root	CAS	DSMZ	PRJNA297942
Root494	AtSPHERE	12	3441323	744337	344463	3138	clean	Bacteria	Proteobacteria	Gammaproteobacteria	Xanthomonadales	Xanthomonadaceae		Arabidopsis thaliana	Root	CAS	DSMZ	PRJNA297942
Root495	AtSPHERE	4	3575694	2844527	608412	3560	clean	Bacteria	Actinobacteria	Actinobacteria	Actinomycetales	Nocardioidaceae	Aeromicrobium	Arabidopsis thaliana	Root	CAS	DSMZ	PRJNA297942
Root552	AtSPHERE	64	4620715	201960	44567	4521	clean	Bacteria	Proteobacteria	Alphaproteobacteria	Rhizobiales	Phyllobacteriaceae	Mesorhizobium	Arabidopsis thaliana	Root	CAS	DSMZ	PRJNA297942
Root553	AtSPHERE	5	3546283	2981856	319955	3390	clean	Bacteria	Actinobacteria	Actinobacteria	Actinomycetales	Microbacteriaceae		Arabidopsis thaliana	Root	CAS	DSMZ	PRJNA297942
Root554	AtSPHERE	2	3749717	3728831	3728831	3671	clean	Bacteria	Proteobacteria	Alphaproteobacteria	Rhizobiales	Phyllobacteriaceae	Mesorhizobium	Arabidopsis thaliana	Root	CAS	DSMZ	PRJNA297942
Root558	AtSPHERE	40	7189794	484687	102400	6855	clean	Bacteria	Proteobacteria	Alphaproteobacteria	Rhizobiales	Rhizobiaceae	Sinorhizobium	Arabidopsis thaliana	Root	CAS	DSMZ	PRJNA297942
Root559	AtSPHERE	19	4430399	366565	224406	3915	clean	Bacteria	Proteobacteria	Gammaproteobacteria	Xanthomonadales	Xanthomonadaceae		Arabidopsis thaliana	Root	CAS	DSMZ	PRJNA297942
Root561	AtSPHERE	18	4054120	459673	235905	3613	clean	Bacteria	Proteobacteria	Gammaproteobacteria	Xanthomonadales	Xanthomonadaceae	Rhodanobacter	Arabidopsis thaliana	Root	CAS	DSMZ	PRJNA297942
Root562	AtSPHERE	27	6221557	448775	166181	5638	clean	Bacteria	Proteobacteria	Gammaproteobacteria	Pseudomonadales	Pseudomonadaceae	Pseudomonas	Arabidopsis thaliana	Root	CAS	DSMZ	PRJNA297942
Root563	AtSPHERE	3	4163945	3687324	471206	3939	clean	Bacteria	Actinobacteria	Actinobacteria	Actinomycetales	Intrasporangiaceae	Janibacter	Arabidopsis thaliana	Root	CAS	DSMZ	PRJNA297942
Root564	AtSPHERE	25	5192755	483176	201213	4882	clean	Bacteria	Proteobacteria	Alphaproteobacteria	Rhizobiales	Rhizobiaceae	Agrobacterium	Arabidopsis thaliana	Root	CAS	DSMZ	PRJNA297942
Root565	AtSPHERE	14	6073982	3738415	193634	5527	clean	Bacteria	Proteobacteria	Betaproteobacteria	Burkholderiales	Alcaligenaceae	Achromobacter	Arabidopsis thaliana	Root	CAS	DSMZ	PRJNA297942
Root568	AtSPHERE	23	5112099	613000	168897	4678	clean	Bacteria	Proteobacteria	Betaproteobacteria	Burkholderiales	Comamonadaceae		Arabidopsis thaliana	Root	CAS	DSMZ	PRJNA297942
Root569	AtSPHERE	29	6228673	306690	136086	5672	clean	Bacteria	Proteobacteria	Gammaproteobacteria	Pseudomonadales	Pseudomonadaceae	Pseudomonas	Arabidopsis thaliana	Root	CAS	DSMZ	PRJNA297942
Root604	AtSPHERE	17	4789607	1554439	256393	4223	clean	Bacteria	Proteobacteria	Gammaproteobacteria	Xanthomonadales	Xanthomonadaceae		Arabidopsis thaliana	Root	CAS	DSMZ	PRJNA297942
Root608	AtSPHERE	11	2789653	372717	120339	2800	clean	Bacteria	Proteobacteria	Alphaproteobacteria	Caulobacterales	Caulobacteraceae	Brevundimonas	Arabidopsis thaliana	Root	CAS	DSMZ	PRJNA297942
Root614	AtSPHERE	13	5219837	789355	374359	4966	clean	Bacteria	Actinobacteria	Actinobacteria	Actinomycetales	Nocardioidaceae		Arabidopsis thaliana	Root	CAS	DSMZ	PRJNA297942
Root627	AtSPHERE	7	3716364	1290991	390866	3305	clean	Bacteria	Proteobacteria	Gammaproteobacteria	Xanthomonadales	Xanthomonadaceae	Rhodanobacter	Arabidopsis thaliana	Root	CAS	DSMZ	PRJNA297942
Root630	AtSPHERE	22	4448889	469525	88347	4128	clean	Bacteria	Proteobacteria	Gammaproteobacteria	Xanthomonadales	Xanthomonadaceae	Pseudoxanthomonas	Arabidopsis thaliana	Root	CAS	DSMZ	PRJNA297942
Root635	AtSPHERE	25	3822224	245232	86384	3709	clean	Bacteria	Proteobacteria	Alphaproteobacteria	Rhizobiales	Hyphomicrobiaceae		Arabidopsis thaliana	Root	CAS	DSMZ	PRJNA297942
Root651	AtSPHERE	34	5810167	413202	124776	5602	clean	Bacteria	Proteobacteria	Alphaproteobacteria	Rhizobiales	Rhizobiaceae	Agrobacterium	Arabidopsis thaliana	Root	CAS	DSMZ	PRJNA297942
Root655	AtSPHERE	27	5218014	546540	132880	4668	clean	Bacteria	Proteobacteria	Alphaproteobacteria	Caulobacterales	Caulobacteraceae	Caulobacter	Arabidopsis thaliana	Root	CAS	DSMZ	PRJNA297942
Root656	AtSPHERE	63	5551554	325823	121000	5079	clean	Bacteria	Proteobacteria	Alphaproteobacteria	Caulobacterales	Caulobacteraceae	Caulobacter	Arabidopsis thaliana	Root	CAS	DSMZ	PRJNA297942
Root662	AtSPHERE	18	5812563	703359	225294	5326	clean	Bacteria	Proteobacteria	Betaproteobacteria	Burkholderiales	Comamonadaceae		Arabidopsis thaliana	Root	CAS	DSMZ	PRJNA297942
Root667	AtSPHERE	17	4452014	526523	232328	3974	clean	Bacteria	Proteobacteria	Gammaproteobacteria	Xanthomonadales	Xanthomonadaceae		Arabidopsis thaliana	Root	CAS	DSMZ	PRJNA297942
Root670	AtSPHERE	22	5370897	513308	146170	5185	clean	Bacteria	Proteobacteria	Alphaproteobacteria	Rhizobiales	Bradyrhizobiaceae	Bosea	Arabidopsis thaliana	Root	CAS	DSMZ	PRJNA297942
Root672	AtSPHERE	5	3692460	2360932	571780	3616	clean	Bacteria	Proteobacteria	Alphaproteobacteria	Sphingomonadales	Sphingomonadaceae	Novosphingobium	Arabidopsis thaliana	Root	CAS	DSMZ	PRJNA297942
Root682	AtSPHERE	9	5220182	2629893	423713	4972	clean	Bacteria	Actinobacteria	Actinobacteria	Actinomycetales	Nocardioidaceae		Arabidopsis thaliana	Root	CAS	DSMZ	PRJNA297942
Root685	AtSPHERE	6	4403111	1440938	402596	4169	clean	Bacteria	Proteobacteria	Alphaproteobacteria	Rhizobiales	Hyphomicrobiaceae		Arabidopsis thaliana	Root	CAS	DSMZ	PRJNA297942
Root690	AtSPHERE	18	6296053	876035	230134	5146	clean	Bacteria	Proteobacteria	Gammaproteobacteria	Xanthomonadales	Xanthomonadaceae		Arabidopsis thaliana	Root	CAS	DSMZ	PRJNA297942
Root695	AtSPHERE	47	6571004	249859	78465	6430	clean	Bacteria	Proteobacteria	Alphaproteobacteria	Rhizobiales	Phyllobacteriaceae	Mesorhizobium	Arabidopsis thaliana	Root	CAS	DSMZ	PRJNA297942
Root700	AtSPHERE	36	4583795	271465	81413	4406	clean	Bacteria	Proteobacteria	Alphaproteobacteria	Caulobacterales	Caulobacteraceae		Arabidopsis thaliana	Root	CAS	DSMZ	PRJNA297942
Root708	AtSPHERE	45	6297606	380045	94253	6077	clean	Bacteria	Proteobacteria	Alphaproteobacteria	Rhizobiales	Rhizobiaceae	Rhizobium	Arabidopsis thaliana	Root	CAS	DSMZ	PRJNA297942
Root710	AtSPHERE	21	4772303	1060318	226015	4605	clean	Bacteria	Proteobacteria	Alphaproteobacteria	Sphingomonadales	Sphingomonadaceae	Sphingomonas	Arabidopsis thaliana	Root	CAS	DSMZ	PRJNA297942
Root720	AtSPHERE	18	5593517	738237	304246	5284	clean	Bacteria	Proteobacteria	Alphaproteobacteria	Sphingomonadales	Sphingomonadaceae	Sphingomonas	Arabidopsis thaliana	Root	CAS	DSMZ	PRJNA297942
Root901	AtSPHERE	13	4991817	827579	314587	4335	clean	Bacteria	Bacteroidetes	Flavobacteriia	Flavobacteriales	Flavobacteriaceae	Flavobacterium	Arabidopsis thaliana	Root	CAS	DSMZ	PRJNA297942
Root916	AtSPHERE	18	4694283	667232	282261	4122	clean	Bacteria	Proteobacteria	Gammaproteobacteria	Xanthomonadales	Xanthomonadaceae		Arabidopsis thaliana	Root	CAS	DSMZ	PRJNA297942
Root918	AtSPHERE	18	4486924	416655	146489	3946	clean	Bacteria	Actinobacteria	Actinobacteria	Actinomycetales	Promicromonosporaceae		Arabidopsis thaliana	Root	CAS	DSMZ	PRJNA297942
Root920	AtSPHERE	14	3676263	2155946	178473	3750	clean	Bacteria	Firmicutes	Bacilli	Bacillales	Bacillaceae	Bacillus	Arabidopsis thaliana	Root	CAS	DSMZ	PRJNA297942
Root930	AtSPHERE	4	4247614	3466239	778644	3974	clean	Bacteria	Actinobacteria	Actinobacteria	Actinomycetales	Cellulomonadaceae		Arabidopsis thaliana	Root	CAS	DSMZ	PRJNA297942
Root935	AtSPHERE	14	5089658	1327108	677152	4371	clean	Bacteria	Bacteroidetes	Flavobacteriia	Flavobacteriales	Flavobacteriaceae	Flavobacterium	Arabidopsis thaliana	Root	CAS	DSMZ	PRJNA297942
Root954	AtSPHERE	54	7457049	338969	89021	6997	clean	Bacteria	Proteobacteria	Alphaproteobacteria	Rhizobiales	Rhizobiaceae	Rhizobium	Arabidopsis thaliana	Root	CAS	DSMZ	PRJNA297942
Root983	AtSPHERE	22	4797149	1089193	92928	4186	clean	Bacteria	Proteobacteria	Gammaproteobacteria	Xanthomonadales	Xanthomonadaceae		Arabidopsis thaliana	Root	CAS	DSMZ	PRJNA297942
Root1203	AtSPHERE	69	6705461	206116	52641	6598	clean	Bacteria	Proteobacteria	Alphaproteobacteria	Rhizobiales	Rhizobiaceae	Rhizobium	Arabidopsis thaliana	Root	CAS	DSMZ	PRJNA297942
Root1204	AtSPHERE	44	6583769	250211	75475	6427	clean	Bacteria	Proteobacteria	Alphaproteobacteria	Rhizobiales	Rhizobiaceae	Rhizobium	Arabidopsis thaliana	Root	CAS	DSMZ	PRJNA297942
Root1212	AtSPHERE	33	5351348	367256	93783	5059	clean	Bacteria	Proteobacteria	Alphaproteobacteria	Rhizobiales	Rhizobiaceae	Rhizobium	Arabidopsis thaliana	Root	CAS	DSMZ	PRJNA297942
Root1217	AtSPHERE	33	6650953	1140123	131875	5978	clean	Bacteria	Proteobacteria	Betaproteobacteria	Burkholderiales	Comamonadaceae		Arabidopsis thaliana	Root	CAS	DSMZ	PRJNA297942
Root1220	AtSPHERE	37	5749658	432923	92337	5634	clean	Bacteria	Proteobacteria	Alphaproteobacteria	Rhizobiales	Rhizobiaceae	Rhizobium	Arabidopsis thaliana	Root	CAS	DSMZ	PRJNA297942
Root1221	AtSPHERE	76	6865017	180165	55396	6169	clean	Bacteria	Proteobacteria	Betaproteobacteria	Burkholderiales	Comamonadaceae		Arabidopsis thaliana	Root	CAS	DSMZ	PRJNA297942
Root1237	AtSPHERE	23	6434465	611870	168787	5792	clean	Bacteria	Proteobacteria	Betaproteobacteria	Burkholderiales	Comamonadaceae		Arabidopsis thaliana	Root	CAS	DSMZ	PRJNA297942
Root1238	AtSPHERE	50	6521465	238504	69026	5912	clean	Bacteria	Proteobacteria	Betaproteobacteria	Burkholderiales	Comamonadaceae		Arabidopsis thaliana	Root	CAS	DSMZ	PRJNA297942
Root1240	AtSPHERE	14	4569637	1311578	144602	4463	clean	Bacteria	Proteobacteria	Alphaproteobacteria	Rhizobiales	Rhizobiaceae	Agrobacterium	Arabidopsis thaliana	Root	CAS	DSMZ	PRJNA297942
Root1252	AtSPHERE	59	7722068	285724	73530	7427	clean	Bacteria	Proteobacteria	Alphaproteobacteria	Rhizobiales	Rhizobiaceae	Sinorhizobium	Arabidopsis thaliana	Root	CAS	DSMZ	PRJNA297942
Root1257	AtSPHERE	15	5490246	1014688	192811	5247	clean	Bacteria	Actinobacteria	Actinobacteria	Actinomycetales	Nocardioidaceae	Nocardioides	Arabidopsis thaliana	Root	CAS	DSMZ	PRJNA297942
Root1272	AtSPHERE	19	4208257	369224	155944	4061	clean	Bacteria	Proteobacteria	Betaproteobacteria	Burkholderiales	Comamonadaceae		Arabidopsis thaliana	Root	CAS	DSMZ	PRJNA297942
Root1277	AtSPHERE	11	4267604	799605	203710	4167	clean	Bacteria	Proteobacteria	Alphaproteobacteria	Caulobacterales	Caulobacteraceae		Arabidopsis thaliana	Root	CAS	DSMZ	PRJNA297942
Root1279	AtSPHERE	11	3425771	543284	283657	3362	clean	Bacteria	Proteobacteria	Alphaproteobacteria	Caulobacterales	Caulobacteraceae	Brevundimonas	Arabidopsis thaliana	Root	CAS	DSMZ	PRJNA297942
Root1280	AtSPHERE	30	4699229	241445	84884	4469	clean	Bacteria	Proteobacteria	Gammaproteobacteria	Pseudomonadales	Moraxellaceae	Acinetobacter	Arabidopsis thaliana	Root	CAS	DSMZ	PRJNA297942
Root1290	AtSPHERE	7	4265935	1054358	224120	4172	clean	Bacteria	Proteobacteria	Alphaproteobacteria	Caulobacterales	Caulobacteraceae		Arabidopsis thaliana	Root	CAS	DSMZ	PRJNA297942
Root1293	AtSPHERE	2	3611286	2520499	1090787	3422	clean	Bacteria	Actinobacteria	Actinobacteria	Actinomycetales	Microbacteriaceae		Arabidopsis thaliana	Root	CAS	DSMZ	PRJNA297942
Root1294	AtSPHERE	16	5496681	494010	239165	5172	clean	Bacteria	Proteobacteria	Alphaproteobacteria	Sphingomonadales	Sphingomonadaceae	Sphingomonas	Arabidopsis thaliana	Root	CAS	DSMZ	PRJNA297942
Root1295	AtSPHERE	24	9196637	1443256	201660	8121	clean	Bacteria	Actinobacteria	Actinobacteria	Actinomycetales	Streptomycetaceae	Streptomyces	Arabidopsis thaliana	Root	CAS	DSMZ	PRJNA297942
Root1298	AtSPHERE	39	7473456	364351	139695	7034	clean	Bacteria	Proteobacteria	Alphaproteobacteria	Rhizobiales	Rhizobiaceae	Rhizobium	Arabidopsis thaliana	Root	CAS	DSMZ	PRJNA297942
Root1304	AtSPHERE	28	7584031	557836	226045	6785	clean	Bacteria	Actinobacteria	Actinobacteria	Actinomycetales	Streptomycetaceae	Streptomyces	Arabidopsis thaliana	Root	CAS	DSMZ	PRJNA297942
Root1310	AtSPHERE	35	9540101	711102	193540	8443	clean	Bacteria	Actinobacteria	Actinobacteria	Actinomycetales	Streptomycetaceae	Streptomyces	Arabidopsis thaliana	Root	CAS	DSMZ	PRJNA297942
Root1312	AtSPHERE	38	7473610	377778	101421	7025	clean	Bacteria	Proteobacteria	Alphaproteobacteria	Rhizobiales	Rhizobiaceae	Sinorhizobium	Arabidopsis thaliana	Root	CAS	DSMZ	PRJNA297942
Root1319	AtSPHERE	30	6744287	524372	146200	5846	clean	Bacteria	Actinobacteria	Actinobacteria	Actinomycetales	Streptomycetaceae	Streptomyces	Arabidopsis thaliana	Root	CAS	DSMZ	PRJNA297942
Root1334	AtSPHERE	32	6310811	522839	103580	6034	clean	Bacteria	Proteobacteria	Alphaproteobacteria	Rhizobiales	Rhizobiaceae	Rhizobium	Arabidopsis thaliana	Root	CAS	DSMZ	PRJNA297942
Root1423	AtSPHERE	95	5731501	168109	27644	5961	clean	Bacteria	Proteobacteria	Alphaproteobacteria	Caulobacterales	Caulobacteraceae	Brevundimonas	Arabidopsis thaliana	Root	CAS	DSMZ	PRJNA297942
Root1444	AtSPHERE	33	5887280	647668	127648	5307	clean	Bacteria	Proteobacteria	Betaproteobacteria	Burkholderiales	Comamonadaceae		Arabidopsis thaliana	Root	CAS	DSMZ	PRJNA297942
Root1455	AtSPHERE	26	5083237	396853	100347	4709	clean	Bacteria	Proteobacteria	Alphaproteobacteria	Caulobacterales	Caulobacteraceae	Caulobacter	Arabidopsis thaliana	Root	CAS	DSMZ	PRJNA297942
Root1462	AtSPHERE	4	4741043	3450436	881976	4592	clean	Bacteria	Proteobacteria	Alphaproteobacteria	Rhizobiales	Bradyrhizobiaceae		Arabidopsis thaliana	Root	CAS	DSMZ	PRJNA297942
Root1464	AtSPHERE	3	4042819	2161063	619265	3729	clean	Bacteria	Actinobacteria	Actinobacteria	Actinomycetales	Microbacteriaceae	Agromyces	Arabidopsis thaliana	Root	CAS	DSMZ	PRJNA297942
Root1471	AtSPHERE	2	3750538	3729652	3729652	3666	clean	Bacteria	Proteobacteria	Alphaproteobacteria	Rhizobiales	Phyllobacteriaceae	Mesorhizobium	Arabidopsis thaliana	Root	CAS	DSMZ	PRJNA297942
Root1472	AtSPHERE	52	5709804	166058	58122	5248	clean	Bacteria	Proteobacteria	Alphaproteobacteria	Caulobacterales	Caulobacteraceae	Caulobacter	Arabidopsis thaliana	Root	CAS	DSMZ	PRJNA297942
Root1485	AtSPHERE	39	7253588	442861	150620	6294	clean	Bacteria	Proteobacteria	Betaproteobacteria	Burkholderiales	Oxalobacteraceae	Massilia	Arabidopsis thaliana	Root	CAS	DSMZ	PRJNA297942
Root1497	AtSPHERE	7	4801179	1682395	566601	4537	clean	Bacteria	Proteobacteria	Alphaproteobacteria	Sphingomonadales	Sphingomonadaceae	Sphingopyxis	Arabidopsis thaliana	Root	CAS	DSMZ	PRJNA297942
Root112D2	AtSPHERE	3	3412181	2957399	449297	3215	clean	Bacteria	Actinobacteria	Actinobacteria	Actinomycetales	Microbacteriaceae		Arabidopsis thaliana	Root	CAS	DSMZ	PRJNA297942
Root123D2	AtSPHERE	8	4804416	1264344	409661	4658	clean	Bacteria	Proteobacteria	Alphaproteobacteria	Rhizobiales	Bradyrhizobiaceae	Afipia	Arabidopsis thaliana	Root	CAS	DSMZ	PRJNA297942
Root1433D1	AtSPHERE	6	3563959	1080126	965742	3446	clean	Bacteria	Actinobacteria	Actinobacteria	Actinomycetales	Microbacteriaceae	Microbacterium	Arabidopsis thaliana	Root	CAS	DSMZ	PRJNA297942
Root1480D1	AtSPHERE	50	6603920	354768	89380	6051	clean	Bacteria	Proteobacteria	Betaproteobacteria	Burkholderiales	Oxalobacteraceae		Arabidopsis thaliana	Root	CAS	DSMZ	PRJNA297942
Root16D2	AtSPHERE	51	6614273	259426	68679	5991	clean	Bacteria	Proteobacteria	Betaproteobacteria	Burkholderiales	Comamonadaceae		Arabidopsis thaliana	Root	CAS	DSMZ	PRJNA297942
Root198D2	AtSPHERE	53	6545618	318817	80954	5937	clean	Bacteria	Proteobacteria	Betaproteobacteria	Burkholderiales	Oxalobacteraceae		Arabidopsis thaliana	Root	CAS	DSMZ	PRJNA297942
Root280D1	AtSPHERE	5	3594803	1278833	840545	3525	clean	Bacteria	Actinobacteria	Actinobacteria	Actinomycetales	Microbacteriaceae	Microbacterium	Arabidopsis thaliana	Root	CAS	DSMZ	PRJNA297942
Root318D1	AtSPHERE	26	5751313	370305	181117	5390	clean	Bacteria	Proteobacteria	Betaproteobacteria	Burkholderiales	Comamonadaceae	Variovorax	Arabidopsis thaliana	Root	CAS	DSMZ	PRJNA297942
Root336D2	AtSPHERE	40	6584952	420096	123674	5989	clean	Bacteria	Proteobacteria	Betaproteobacteria	Burkholderiales	Oxalobacteraceae		Arabidopsis thaliana	Root	CAS	DSMZ	PRJNA297942
Root413D1	AtSPHERE	15	5856977	733612	359112	5669	clean	Bacteria	Proteobacteria	Alphaproteobacteria	Rhizobiales	Hyphomicrobiaceae		Arabidopsis thaliana	Root	CAS	DSMZ	PRJNA297942
Root444D2	AtSPHERE	54	8120439	404582	73047	7386	clean	Bacteria	Firmicutes	Bacilli	Bacillales	Paenibacillaceae	Paenibacillus	Arabidopsis thaliana	Root	CAS	DSMZ	PRJNA297942
Root472D3	AtSPHERE	4	3707866	3001379	479180	3702	clean	Bacteria	Actinobacteria	Actinobacteria	Actinomycetales	Nocardioidaceae		Arabidopsis thaliana	Root	CAS	DSMZ	PRJNA297942
Root483D1	AtSPHERE	24	6614914	788094	157570	6254	clean	Bacteria	Proteobacteria	Alphaproteobacteria	Rhizobiales	Bradyrhizobiaceae	Bosea	Arabidopsis thaliana	Root	CAS	DSMZ	PRJNA297942
Root483D2	AtSPHERE	44	6042950	260622	93751	5788	clean	Bacteria	Proteobacteria	Alphaproteobacteria	Rhizobiales	Rhizobiaceae	Rhizobium	Arabidopsis thaliana	Root	CAS	DSMZ	PRJNA297942
Root487D2Y	AtSPHERE	17	5098583	493756	152140	4719	clean	Bacteria	Proteobacteria	Alphaproteobacteria	Caulobacterales	Caulobacteraceae	Caulobacter	Arabidopsis thaliana	Root	CAS	DSMZ	PRJNA297942

## Sheet: S2C
family_pair	shared_orthogroups
Pseudomonadaceae	0.884560400285919
Flavobacteriaceae	0.893540669856459
Rhizobiaceae	0.848223051246809
Xanthomonadaceae	0.805684754521964
Phyllobacteriaceae	0.880062917813606
Oxalobacteraceae	0.755021743632222
Comamonadaceae	0.795206055508831
Alcaligenaceae	0.922983626440267
Bacillaceae	0.784415584415584
Bradyrhizobiaceae	0.763928234183192
Caulobacteraceae	0.795454545454545
Intrasporangiaceae	0.836042201311662
Microbacteriaceae	0.7992863514719
Mycobacteriaceae	0.921106791676195
Streptomycetaceae	0.846654080134256
Hyphomicrobiaceae	0.819500594530321
