# Supplementary material for: Host preference and invasiveness of commensal bacteria in the Lotus and Arabidopsis root microbiota
Source: Nat Microbiol. 2021 Jul 26;6(9):1150–62. doi: 10.1038/s41564-021-00941-9 (PMC8387241; doi:10.1038/s41564-021-00941-9)
Supplement: Supplementary file 5 — Data and metadata of LjAt SynCom experiments. [file 41564_2021_941_MOESM5_ESM.zip › Supplementary_Data_S3.xlsx]

## Sheet: Contents
Supplementary Data S3
Sheet	Item	Experiment	Run
S3A	design table	C	LjAt_001
S3B	mapping table	C	LjAt_001
S3C	SynCom table	C	LjAt_001
S3D	ASV table	C	LjAt_001
S3E	design table	B	LjAt_002
S3F	mapping table	B	LjAt_002
S3G	SynCom table	B	LjAt_002
S3H	ASV table	B	LjAt_002
S3I	design table	D	LjAt_006
S3J	mapping table	D	LjAt_006
S3K	SynCom table	D	LjAt_006
S3L	ASV table	D	LjAt_006
S3M	design table	G	LjAt_003
S3N	mapping table	G	LjAt_003
S3O	SynCom table	G	LjAt_003
S3P	ASV table	G	LjAt_003
S3Q	design table	H	LjAt_005
S3R	mapping table	H	LjAt_005
S3S	SynCom table	H	LjAt_005
S3T	ASV table	H	LjAt_005
S3V	design table	L	LjAt_004
S3W	mapping table	L	LjAt_004
S3X	SynCom table	L	LjAt_004
S3Y	ASV table	L	LjAt_004
S3Z	design table	I	MDA10
S3AA	mapping table	I	MDA10
S3AB	SynCom table	I	MDA10
S3AC	ASV table	I	MDA10
S3AD	design table	J	LjAt_008
S3AE	mapping table	J	LjAt_008
S3AF	SynCom table	J	LjAt_008
S3AG	ASV table	J	LjAt_008
S3AH	design table	F	LjAt_007
S3AI	mapping table	F	LjAt_007
S3AJ	SynCom table	F	LjAt_007
S3AK	ASV table	F	LjAt_007
S3AL	design table	M	LjAt_010
S3AM	mapping table	M	LjAt_010
S3AN	SynCom table	M	LjAt_010
S3AO	ASV table	M	LjAt_010

## Sheet: S3A
SampleID	replicate	genotype	host	compartment	input	corresponding_input
gR.p1.1	rep1	gifu	Lj	root	FALSE	input.1
gR.p1.2	rep1	gifu	Lj	root	FALSE	input.1
gR.p1.3	rep1	gifu	Lj	root	FALSE	input.1
gR.p1.4	rep1	gifu	Lj	root	FALSE	input.1
gR.p1.5	rep1	gifu	Lj	root	FALSE	input.1
gR.p1.6	rep1	gifu	Lj	root	FALSE	input.1
gR.p1.7	rep1	gifu	Lj	root	FALSE	input.1
gR.p1.8	rep1	gifu	Lj	root	FALSE	input.1
gRh.p1.1	rep1	gifu	Lj	rhizosphere	FALSE	input.1
gRh.p1.2	rep1	gifu	Lj	rhizosphere	FALSE	input.1
gRh.p1.3	rep1	gifu	Lj	rhizosphere	FALSE	input.1
gRh.p1.4	rep1	gifu	Lj	rhizosphere	FALSE	input.1
gRh.p1.5	rep1	gifu	Lj	rhizosphere	FALSE	input.1
gRh.p1.6	rep1	gifu	Lj	rhizosphere	FALSE	input.1
gRh.p1.7	rep1	gifu	Lj	rhizosphere	FALSE	input.1
gRh.p1.8	rep1	gifu	Lj	rhizosphere	FALSE	input.1
nR.p1.1	rep1	nfr5	Lj	root	FALSE	input.1
nR.p1.2	rep1	nfr5	Lj	root	FALSE	input.1
nR.p1.3	rep1	nfr5	Lj	root	FALSE	input.1
nR.p1.4	rep1	nfr5	Lj	root	FALSE	input.1
nR.p1.5	rep1	nfr5	Lj	root	FALSE	input.1
nR.p1.6	rep1	nfr5	Lj	root	FALSE	input.1
nR.p1.7	rep1	nfr5	Lj	root	FALSE	input.1
nR.p1.8	rep1	nfr5	Lj	root	FALSE	input.1
nRh.p1.1	rep1	nfr5	Lj	rhizosphere	FALSE	input.1
nRh.p1.2	rep1	nfr5	Lj	rhizosphere	FALSE	input.1
nRh.p1.3	rep1	nfr5	Lj	rhizosphere	FALSE	input.1
nRh.p1.4	rep1	nfr5	Lj	rhizosphere	FALSE	input.1
nRh.p1.5	rep1	nfr5	Lj	rhizosphere	FALSE	input.1
nRh.p1.6	rep1	nfr5	Lj	rhizosphere	FALSE	input.1
nRh.p1.7	rep1	nfr5	Lj	rhizosphere	FALSE	input.1
nRh.p1.8	rep1	nfr5	Lj	rhizosphere	FALSE	input.1
CR.p1.1	rep1	col0	At	root	FALSE	input.1
CR.p1.2	rep1	col0	At	root	FALSE	input.1
CR.p1.4	rep1	col0	At	root	FALSE	input.1
CR.p1.5	rep1	col0	At	root	FALSE	input.1
CR.p1.6	rep1	col0	At	root	FALSE	input.1
CR.p1.7	rep1	col0	At	root	FALSE	input.1
CRh.p1.1	rep1	col0	At	rhizosphere	FALSE	input.1
CRh.p1.2	rep1	col0	At	rhizosphere	FALSE	input.1
CRh.p1.3	rep1	col0	At	rhizosphere	FALSE	input.1
CRh.p1.4	rep1	col0	At	rhizosphere	FALSE	input.1
CRh.p1.5	rep1	col0	At	rhizosphere	FALSE	input.1
CRh.p1.6	rep1	col0	At	rhizosphere	FALSE	input.1
CRh.p1.7	rep1	col0	At	rhizosphere	FALSE	input.1
np.p1.1	rep1	soil	soil	soil	FALSE	input.1
np.p1.2	rep1	soil	soil	soil	FALSE	input.1
np.p1.3	rep1	soil	soil	soil	FALSE	input.1
np.p1.4	rep1	soil	soil	soil	FALSE	input.1
np.p1.5	rep1	soil	soil	soil	FALSE	input.1
np.p1.6	rep1	soil	soil	soil	FALSE	input.1
np.p1.7	rep1	soil	soil	soil	FALSE	input.1
gR.p2.1	rep2	gifu	Lj	root	FALSE	input.2
gR.p2.2	rep2	gifu	Lj	root	FALSE	input.2
gR.p2.3	rep2	gifu	Lj	root	FALSE	input.2
gR.p2.4	rep2	gifu	Lj	root	FALSE	input.2
gR.p2.5	rep2	gifu	Lj	root	FALSE	input.2
gR.p2.6	rep2	gifu	Lj	root	FALSE	input.2
gR.p2.7	rep2	gifu	Lj	root	FALSE	input.2
gR.p2.8	rep2	gifu	Lj	root	FALSE	input.2
gRh.p2.1	rep2	gifu	Lj	rhizosphere	FALSE	input.2
gRh.p2.2	rep2	gifu	Lj	rhizosphere	FALSE	input.2
gRh.p2.3	rep2	gifu	Lj	rhizosphere	FALSE	input.2
gRh.p2.4	rep2	gifu	Lj	rhizosphere	FALSE	input.2
gRh.p2.5	rep2	gifu	Lj	rhizosphere	FALSE	input.2
gRh.p2.6	rep2	gifu	Lj	rhizosphere	FALSE	input.2
gRh.p2.7	rep2	gifu	Lj	rhizosphere	FALSE	input.2
gRh.p2.8	rep2	gifu	Lj	rhizosphere	FALSE	input.2
nR.p2.1	rep2	nfr5	Lj	root	FALSE	input.2
nR.p2.2	rep2	nfr5	Lj	root	FALSE	input.2
nR.p2.3	rep2	nfr5	Lj	root	FALSE	input.2
nR.p2.4	rep2	nfr5	Lj	root	FALSE	input.2
nR.p2.5	rep2	nfr5	Lj	root	FALSE	input.2
nR.p2.6	rep2	nfr5	Lj	root	FALSE	input.2
nR.p2.7	rep2	nfr5	Lj	root	FALSE	input.2
nRh.p2.1	rep2	nfr5	Lj	rhizosphere	FALSE	input.2
nRh.p2.2	rep2	nfr5	Lj	rhizosphere	FALSE	input.2
nRh.p2.3	rep2	nfr5	Lj	rhizosphere	FALSE	input.2
nRh.p2.4	rep2	nfr5	Lj	rhizosphere	FALSE	input.2
nRh.p2.5	rep2	nfr5	Lj	rhizosphere	FALSE	input.2
nRh.p2.6	rep2	nfr5	Lj	rhizosphere	FALSE	input.2
nRh.p2.7	rep2	nfr5	Lj	rhizosphere	FALSE	input.2
CR.p2.1	rep2	col0	At	root	FALSE	input.2
CR.p2.2	rep2	col0	At	root	FALSE	input.2
CR.p2.3	rep2	col0	At	root	FALSE	input.2
CR.p2.4	rep2	col0	At	root	FALSE	input.2
CR.p2.5	rep2	col0	At	root	FALSE	input.2
CR.p2.6	rep2	col0	At	root	FALSE	input.2
CR.p2.7	rep2	col0	At	root	FALSE	input.2
CR.p2.8	rep2	col0	At	root	FALSE	input.2
CRh.p2.1	rep2	col0	At	rhizosphere	FALSE	input.2
CRh.p2.2	rep2	col0	At	rhizosphere	FALSE	input.2
CRh.p2.3	rep2	col0	At	rhizosphere	FALSE	input.2
CRh.p2.4	rep2	col0	At	rhizosphere	FALSE	input.2
CRh.p2.5	rep2	col0	At	rhizosphere	FALSE	input.2
CRh.p2.6	rep2	col0	At	rhizosphere	FALSE	input.2
CRh.p2.7	rep2	col0	At	rhizosphere	FALSE	input.2
CRh.p2.8	rep2	col0	At	rhizosphere	FALSE	input.2
np.p2.1	rep2	soil	soil	soil	FALSE	input.2
np.p2.2	rep2	soil	soil	soil	FALSE	input.2
np.p2.3	rep2	soil	soil	soil	FALSE	input.2
np.p2.4	rep2	soil	soil	soil	FALSE	input.2
np.p2.5	rep2	soil	soil	soil	FALSE	input.2
np.p2.6	rep2	soil	soil	soil	FALSE	input.2
gR.p3.1	rep3	gifu	Lj	root	FALSE	input.3
gR.p3.2	rep3	gifu	Lj	root	FALSE	input.3
gR.p3.3	rep3	gifu	Lj	root	FALSE	input.3
gR.p3.4	rep3	gifu	Lj	root	FALSE	input.3
gR.p3.5	rep3	gifu	Lj	root	FALSE	input.3
gR.p3.6	rep3	gifu	Lj	root	FALSE	input.3
gR.p3.7	rep3	gifu	Lj	root	FALSE	input.3
gR.p3.8	rep3	gifu	Lj	root	FALSE	input.3
gRh.p3.1	rep3	gifu	Lj	rhizosphere	FALSE	input.3
gRh.p3.2	rep3	gifu	Lj	rhizosphere	FALSE	input.3
gRh.p3.3	rep3	gifu	Lj	rhizosphere	FALSE	input.3
gRh.p3.4	rep3	gifu	Lj	rhizosphere	FALSE	input.3
gRh.p3.5	rep3	gifu	Lj	rhizosphere	FALSE	input.3
gRh.p3.6	rep3	gifu	Lj	rhizosphere	FALSE	input.3
gRh.p3.7	rep3	gifu	Lj	rhizosphere	FALSE	input.3
gRh.p3.8	rep3	gifu	Lj	rhizosphere	FALSE	input.3
nR.p3.1	rep3	nfr5	Lj	root	FALSE	input.3
nR.p3.2	rep3	nfr5	Lj	root	FALSE	input.3
nR.p3.3	rep3	nfr5	Lj	root	FALSE	input.3
nR.p3.4	rep3	nfr5	Lj	root	FALSE	input.3
nR.p3.5	rep3	nfr5	Lj	root	FALSE	input.3
nR.p3.6	rep3	nfr5	Lj	root	FALSE	input.3
nR.p3.7	rep3	nfr5	Lj	root	FALSE	input.3
nR.p3.8	rep3	nfr5	Lj	root	FALSE	input.3
nRh.p3.1	rep3	nfr5	Lj	rhizosphere	FALSE	input.3
nRh.p3.2	rep3	nfr5	Lj	rhizosphere	FALSE	input.3
nRh.p3.3	rep3	nfr5	Lj	rhizosphere	FALSE	input.3
nRh.p3.4	rep3	nfr5	Lj	rhizosphere	FALSE	input.3
nRh.p3.5	rep3	nfr5	Lj	rhizosphere	FALSE	input.3
nRh.p3.6	rep3	nfr5	Lj	rhizosphere	FALSE	input.3
nRh.p3.7	rep3	nfr5	Lj	rhizosphere	FALSE	input.3
nRh.p3.8	rep3	nfr5	Lj	rhizosphere	FALSE	input.3
CR.p3.1	rep3	col0	At	root	FALSE	input.3
CR.p3.2	rep3	col0	At	root	FALSE	input.3
CR.p3.3	rep3	col0	At	root	FALSE	input.3
CR.p3.4	rep3	col0	At	root	FALSE	input.3
CR.p3.5	rep3	col0	At	root	FALSE	input.3
CR.p3.6	rep3	col0	At	root	FALSE	input.3
CR.p3.7	rep3	col0	At	root	FALSE	input.3
CRh.p3.1	rep3	col0	At	rhizosphere	FALSE	input.3
CRh.p3.2	rep3	col0	At	rhizosphere	FALSE	input.3
CRh.p3.3	rep3	col0	At	rhizosphere	FALSE	input.3
CRh.p3.4	rep3	col0	At	rhizosphere	FALSE	input.3
CRh.p3.5	rep3	col0	At	rhizosphere	FALSE	input.3
CRh.p3.6	rep3	col0	At	rhizosphere	FALSE	input.3
CRh.p3.7	rep3	col0	At	rhizosphere	FALSE	input.3
np.p3.1	rep3	soil	soil	soil	FALSE	input.3
np.p3.2	rep3	soil	soil	soil	FALSE	input.3
np.3.3	rep3	soil	soil	soil	FALSE	input.3
np.3.5	rep3	soil	soil	soil	FALSE	input.3
np.3.6	rep3	soil	soil	soil	FALSE	input.3
input.1	rep1	input	input	input	TRUE	input.1
input.2	rep2	input	input	input	TRUE	input.2
input.3	rep3	input	input	input	TRUE	input.3

## Sheet: S3B
#SampleID	BarcodeSequence	LinkerPrimerSequence	replicate	genotype	compartment	input	input_type	Description
gR.p1.1	TACCTTGGGTGATCCCTTGTCTCC	TACCTTGGGTGATCCCTTGTCTCC	rep1	gifu	root	FALSE	input.1
gR.p1.2	TACCTTGGGTGAACGAGACTGATT	TACCTTGGGTGAACGAGACTGATT	rep1	gifu	root	FALSE	input.1
gR.p1.3	TACCTTGGGTGAACCGGTATGTAC	TACCTTGGGTGAACCGGTATGTAC	rep1	gifu	root	FALSE	input.1
gR.p1.4	TACCTTGGGTGATGCATACACTGG	TACCTTGGGTGATGCATACACTGG	rep1	gifu	root	FALSE	input.1
gR.p1.5	TACCTTGGGTGATGGTCAACGATA	TACCTTGGGTGATGGTCAACGATA	rep1	gifu	root	FALSE	input.1
gR.p1.6	TACCTTGGGTGAATCGCACAGTAA	TACCTTGGGTGAATCGCACAGTAA	rep1	gifu	root	FALSE	input.1
gR.p1.7	TACCTTGGGTGAGTCGTGTAGCCT	TACCTTGGGTGAGTCGTGTAGCCT	rep1	gifu	root	FALSE	input.1
gR.p1.8	TACCTTGGGTGATACAGCGCATAC	TACCTTGGGTGATACAGCGCATAC	rep1	gifu	root	FALSE	input.1
gRh.p1.1	TACCTTGGGTGAATCCTTTGGTTC	TACCTTGGGTGAATCCTTTGGTTC	rep1	gifu	rhizosphere	FALSE	input.1
gRh.p1.2	TACCTTGGGTGAAGTCGAACGAGG	TACCTTGGGTGAAGTCGAACGAGG	rep1	gifu	rhizosphere	FALSE	input.1
gRh.p1.3	TACCTTGGGTGAACCAGTGACTCA	TACCTTGGGTGAACCAGTGACTCA	rep1	gifu	rhizosphere	FALSE	input.1
gRh.p1.4	TACCTTGGGTGACCAATACGCCTG	TACCTTGGGTGACCAATACGCCTG	rep1	gifu	rhizosphere	FALSE	input.1
gRh.p1.5	TACCTTGGGTGAGCAACACCATCC	TACCTTGGGTGAGCAACACCATCC	rep1	gifu	rhizosphere	FALSE	input.1
gRh.p1.6	TACCTTGGGTGAAGTCGTGCACAT	TACCTTGGGTGAAGTCGTGCACAT	rep1	gifu	rhizosphere	FALSE	input.1
gRh.p1.7	TACCTTGGGTGAAGTTACGAGCTA	TACCTTGGGTGAAGTTACGAGCTA	rep1	gifu	rhizosphere	FALSE	input.1
gRh.p1.8	TACCTTGGGTGATTGCGTTAGCAG	TACCTTGGGTGATTGCGTTAGCAG	rep1	gifu	rhizosphere	FALSE	input.1
nR.p1.1	TACCTTGGGTGATACGAGCCCTAA	TACCTTGGGTGATACGAGCCCTAA	rep1	nfr5	root	FALSE	input.1
nR.p1.2	TACCTTGGGTGATGTCGCAAATAG	TACCTTGGGTGATGTCGCAAATAG	rep1	nfr5	root	FALSE	input.1
nR.p1.3	TACCTTGGGTGAACAATAGACACC	TACCTTGGGTGAACAATAGACACC	rep1	nfr5	root	FALSE	input.1
nR.p1.4	TACCTTGGGTGATCTCTACCACTC	TACCTTGGGTGATCTCTACCACTC	rep1	nfr5	root	FALSE	input.1
nR.p1.5	TACCTTGGGTGACGATCGAACACT	TACCTTGGGTGACGATCGAACACT	rep1	nfr5	root	FALSE	input.1
nR.p1.6	TACCTTGGGTGAATTGCAAGCAAC	TACCTTGGGTGAATTGCAAGCAAC	rep1	nfr5	root	FALSE	input.1
nR.p1.7	TACCTTGGGTGAAGCGCTCACATC	TACCTTGGGTGAAGCGCTCACATC	rep1	nfr5	root	FALSE	input.1
nR.p1.8	TACCTTGGGTGATCGACCAAACAC	TACCTTGGGTGATCGACCAAACAC	rep1	nfr5	root	FALSE	input.1
nRh.p1.1	TACCTTGGGTGATGTGTTACTCCT	TACCTTGGGTGATGTGTTACTCCT	rep1	nfr5	rhizosphere	FALSE	input.1
nRh.p1.2	TACCTTGGGTGATGCACAGTCGCT	TACCTTGGGTGATGCACAGTCGCT	rep1	nfr5	rhizosphere	FALSE	input.1
nRh.p1.3	TACCTTGGGTGATTCTAGAGTGCG	TACCTTGGGTGATTCTAGAGTGCG	rep1	nfr5	rhizosphere	FALSE	input.1
nRh.p1.4	TACCTTGGGTGAACACCTGCGATC	TACCTTGGGTGAACACCTGCGATC	rep1	nfr5	rhizosphere	FALSE	input.1
nRh.p1.5	TACCTTGGGTGAATTCCTCTCCAC	TACCTTGGGTGAATTCCTCTCCAC	rep1	nfr5	rhizosphere	FALSE	input.1
nRh.p1.6	TACCTTGGGTGACATCGACGAGTT	TACCTTGGGTGACATCGACGAGTT	rep1	nfr5	rhizosphere	FALSE	input.1
nRh.p1.7	TACCTTGGGTGACACCACAGAATC	TACCTTGGGTGACACCACAGAATC	rep1	nfr5	rhizosphere	FALSE	input.1
nRh.p1.8	TACCTTGGGTGAGGTCTTAGCACC	TACCTTGGGTGAGGTCTTAGCACC	rep1	nfr5	rhizosphere	FALSE	input.1
CR.p1.1	TACCTTGGGTGATATCGCGCGATA	TACCTTGGGTGATATCGCGCGATA	rep1	col0	root	FALSE	input.1
CR.p1.2	TACCTTGGGTGACTCTACGAACAG	TACCTTGGGTGACTCTACGAACAG	rep1	col0	root	FALSE	input.1
CR.p1.4	TACCTTGGGTGACGTGTTATGTGG	TACCTTGGGTGACGTGTTATGTGG	rep1	col0	root	FALSE	input.1
CR.p1.5	TACCTTGGGTGAATTAGCAGCGTA	TACCTTGGGTGAATTAGCAGCGTA	rep1	col0	root	FALSE	input.1
CR.p1.6	TACCTTGGGTGACAAGTTTCCGCG	TACCTTGGGTGACAAGTTTCCGCG	rep1	col0	root	FALSE	input.1
CR.p1.7	TACCTTGGGTGACCTTGTTCACCT	TACCTTGGGTGACCTTGTTCACCT	rep1	col0	root	FALSE	input.1
CRh.p1.1	TACCTTGGGTGAAACCAGCAGATT	TACCTTGGGTGAAACCAGCAGATT	rep1	col0	rhizosphere	FALSE	input.1
CRh.p1.2	TACCTTGGGTGACTAGAGCTCCCA	TACCTTGGGTGACTAGAGCTCCCA	rep1	col0	rhizosphere	FALSE	input.1
CRh.p1.3	TACCTTGGGTGACACGCAGTCTAC	TACCTTGGGTGACACGCAGTCTAC	rep1	col0	rhizosphere	FALSE	input.1
CRh.p1.4	TACCTTGGGTGAACAAACATGGTC	TACCTTGGGTGAACAAACATGGTC	rep1	col0	rhizosphere	FALSE	input.1
CRh.p1.5	TACCTTGGGTGATCGAAACATGCA	TACCTTGGGTGATCGAAACATGCA	rep1	col0	rhizosphere	FALSE	input.1
CRh.p1.6	TACCTTGGGTGATTCCCACCCATT	TACCTTGGGTGATTCCCACCCATT	rep1	col0	rhizosphere	FALSE	input.1
CRh.p1.7	TACCTTGGGTGAAGCAGAACATCT	TACCTTGGGTGAAGCAGAACATCT	rep1	col0	rhizosphere	FALSE	input.1
np.p1.1	TACCTTGGGTGAGAAACATCCCAC	TACCTTGGGTGAGAAACATCCCAC	rep1	soil	soil	FALSE	input.1
np.p1.2	TACCTTGGGTGACTGTCAGTGACC	TACCTTGGGTGACTGTCAGTGACC	rep1	soil	soil	FALSE	input.1
np.p1.3	TACCTTGGGTGACGGATCTAGTGT	TACCTTGGGTGACGGATCTAGTGT	rep1	soil	soil	FALSE	input.1
np.p1.4	TACCTTGGGTGATTCTCCATCACA	TACCTTGGGTGATTCTCCATCACA	rep1	soil	soil	FALSE	input.1
np.p1.5	TACCTTGGGTGAATTTAGGACGAC	TACCTTGGGTGAATTTAGGACGAC	rep1	soil	soil	FALSE	input.1
np.p1.6	TACCTTGGGTGAGGTTTAACACGC	TACCTTGGGTGAGGTTTAACACGC	rep1	soil	soil	FALSE	input.1
np.p1.7	TACCTTGGGTGAAGACAGTAGGAG	TACCTTGGGTGAAGACAGTAGGAG	rep1	soil	soil	FALSE	input.1
gR.p2.1	CTCCATCAACAATGTGTTACTCCT	CTCCATCAACAATGTGTTACTCCT	rep2	gifu	root	FALSE	input.2
gR.p2.2	CTCCATCAACAATGCACAGTCGCT	CTCCATCAACAATGCACAGTCGCT	rep2	gifu	root	FALSE	input.2
gR.p2.3	CTCCATCAACAATTCTAGAGTGCG	CTCCATCAACAATTCTAGAGTGCG	rep2	gifu	root	FALSE	input.2
gR.p2.4	CTCCATCAACAAACACCTGCGATC	CTCCATCAACAAACACCTGCGATC	rep2	gifu	root	FALSE	input.2
gR.p2.5	CTCCATCAACAAATTCCTCTCCAC	CTCCATCAACAAATTCCTCTCCAC	rep2	gifu	root	FALSE	input.2
gR.p2.6	CTCCATCAACAACATCGACGAGTT	CTCCATCAACAACATCGACGAGTT	rep2	gifu	root	FALSE	input.2
gR.p2.7	CTCCATCAACAACACCACAGAATC	CTCCATCAACAACACCACAGAATC	rep2	gifu	root	FALSE	input.2
gR.p2.8	CTCCATCAACAAGGTCTTAGCACC	CTCCATCAACAAGGTCTTAGCACC	rep2	gifu	root	FALSE	input.2
gRh.p2.1	CTCCATCAACAATATCGCGCGATA	CTCCATCAACAATATCGCGCGATA	rep2	gifu	rhizosphere	FALSE	input.2
gRh.p2.2	CTCCATCAACAACTCTACGAACAG	CTCCATCAACAACTCTACGAACAG	rep2	gifu	rhizosphere	FALSE	input.2
gRh.p2.3	CTCCATCAACAACTCCTCCCTTAC	CTCCATCAACAACTCCTCCCTTAC	rep2	gifu	rhizosphere	FALSE	input.2
gRh.p2.4	CTCCATCAACAACGTGTTATGTGG	CTCCATCAACAACGTGTTATGTGG	rep2	gifu	rhizosphere	FALSE	input.2
gRh.p2.5	CTCCATCAACAAATTAGCAGCGTA	CTCCATCAACAAATTAGCAGCGTA	rep2	gifu	rhizosphere	FALSE	input.2
gRh.p2.6	CTCCATCAACAACAAGTTTCCGCG	CTCCATCAACAACAAGTTTCCGCG	rep2	gifu	rhizosphere	FALSE	input.2
gRh.p2.7	CTCCATCAACAACCTTGTTCACCT	CTCCATCAACAACCTTGTTCACCT	rep2	gifu	rhizosphere	FALSE	input.2
gRh.p2.8	CTCCATCAACAAAACCAGCAGATT	CTCCATCAACAAAACCAGCAGATT	rep2	gifu	rhizosphere	FALSE	input.2
nR.p2.1	CTCCATCAACAACTAGAGCTCCCA	CTCCATCAACAACTAGAGCTCCCA	rep2	nfr5	root	FALSE	input.2
nR.p2.2	CTCCATCAACAACACGCAGTCTAC	CTCCATCAACAACACGCAGTCTAC	rep2	nfr5	root	FALSE	input.2
nR.p2.3	CTCCATCAACAAACAAACATGGTC	CTCCATCAACAAACAAACATGGTC	rep2	nfr5	root	FALSE	input.2
nR.p2.4	CTCCATCAACAATCGAAACATGCA	CTCCATCAACAATCGAAACATGCA	rep2	nfr5	root	FALSE	input.2
nR.p2.5	CTCCATCAACAATTCCCACCCATT	CTCCATCAACAATTCCCACCCATT	rep2	nfr5	root	FALSE	input.2
nR.p2.6	CTCCATCAACAAAGCAGAACATCT	CTCCATCAACAAAGCAGAACATCT	rep2	nfr5	root	FALSE	input.2
nR.p2.7	CTCCATCAACAAGAAACATCCCAC	CTCCATCAACAAGAAACATCCCAC	rep2	nfr5	root	FALSE	input.2
nRh.p2.1	CTCCATCAACAACTGTCAGTGACC	CTCCATCAACAACTGTCAGTGACC	rep2	nfr5	rhizosphere	FALSE	input.2
nRh.p2.2	CTCCATCAACAATCCCTTGTCTCC	CTCCATCAACAATCCCTTGTCTCC	rep2	nfr5	rhizosphere	FALSE	input.2
nRh.p2.3	CTCCATCAACAAACGAGACTGATT	CTCCATCAACAAACGAGACTGATT	rep2	nfr5	rhizosphere	FALSE	input.2
nRh.p2.4	CTCCATCAACAAACCGGTATGTAC	CTCCATCAACAAACCGGTATGTAC	rep2	nfr5	rhizosphere	FALSE	input.2
nRh.p2.5	CTCCATCAACAATGCATACACTGG	CTCCATCAACAATGCATACACTGG	rep2	nfr5	rhizosphere	FALSE	input.2
nRh.p2.6	CTCCATCAACAATGGTCAACGATA	CTCCATCAACAATGGTCAACGATA	rep2	nfr5	rhizosphere	FALSE	input.2
nRh.p2.7	CTCCATCAACAAATCGCACAGTAA	CTCCATCAACAAATCGCACAGTAA	rep2	nfr5	rhizosphere	FALSE	input.2
CR.p2.1	CTCCATCAACAAGTCGTGTAGCCT	CTCCATCAACAAGTCGTGTAGCCT	rep2	col0	root	FALSE	input.2
CR.p2.2	CTCCATCAACAATACAGCGCATAC	CTCCATCAACAATACAGCGCATAC	rep2	col0	root	FALSE	input.2
CR.p2.3	CTCCATCAACAAATCCTTTGGTTC	CTCCATCAACAAATCCTTTGGTTC	rep2	col0	root	FALSE	input.2
CR.p2.4	CTCCATCAACAAAGTCGAACGAGG	CTCCATCAACAAAGTCGAACGAGG	rep2	col0	root	FALSE	input.2
CR.p2.5	CTCCATCAACAAACCAGTGACTCA	CTCCATCAACAAACCAGTGACTCA	rep2	col0	root	FALSE	input.2
CR.p2.6	CTCCATCAACAACCAATACGCCTG	CTCCATCAACAACCAATACGCCTG	rep2	col0	root	FALSE	input.2
CR.p2.7	CTCCATCAACAAGCAACACCATCC	CTCCATCAACAAGCAACACCATCC	rep2	col0	root	FALSE	input.2
CR.p2.8	CTCCATCAACAAAGTCGTGCACAT	CTCCATCAACAAAGTCGTGCACAT	rep2	col0	root	FALSE	input.2
CRh.p2.1	CTCCATCAACAAAGTTACGAGCTA	CTCCATCAACAAAGTTACGAGCTA	rep2	col0	rhizosphere	FALSE	input.2
CRh.p2.2	CTCCATCAACAATTGCGTTAGCAG	CTCCATCAACAATTGCGTTAGCAG	rep2	col0	rhizosphere	FALSE	input.2
CRh.p2.3	CTCCATCAACAATACGAGCCCTAA	CTCCATCAACAATACGAGCCCTAA	rep2	col0	rhizosphere	FALSE	input.2
CRh.p2.4	CTCCATCAACAATGTCGCAAATAG	CTCCATCAACAATGTCGCAAATAG	rep2	col0	rhizosphere	FALSE	input.2
CRh.p2.5	CTCCATCAACAAACAATAGACACC	CTCCATCAACAAACAATAGACACC	rep2	col0	rhizosphere	FALSE	input.2
CRh.p2.6	CTCCATCAACAATCTCTACCACTC	CTCCATCAACAATCTCTACCACTC	rep2	col0	rhizosphere	FALSE	input.2
CRh.p2.7	CTCCATCAACAACGATCGAACACT	CTCCATCAACAACGATCGAACACT	rep2	col0	rhizosphere	FALSE	input.2
CRh.p2.8	CTCCATCAACAAATTGCAAGCAAC	CTCCATCAACAAATTGCAAGCAAC	rep2	col0	rhizosphere	FALSE	input.2
np.p2.1	CTCCATCAACAAAGCGCTCACATC	CTCCATCAACAAAGCGCTCACATC	rep2	soil	soil	FALSE	input.2
np.p2.2	CTCCATCAACAATCGACCAAACAC	CTCCATCAACAATCGACCAAACAC	rep2	soil	soil	FALSE	input.2
np.p2.3	CTCCATCAACAAGCAGATTTCCAG	CTCCATCAACAAGCAGATTTCCAG	rep2	soil	soil	FALSE	input.2
np.p2.4	CTCCATCAACAAAGATGATCAGTC	CTCCATCAACAAAGATGATCAGTC	rep2	soil	soil	FALSE	input.2
np.p2.5	CTCCATCAACAATATCACCGGCAC	CTCCATCAACAATATCACCGGCAC	rep2	soil	soil	FALSE	input.2
np.p2.6	CTCCATCAACAACCAGATATAGCA	CTCCATCAACAACCAGATATAGCA	rep2	soil	soil	FALSE	input.2
input.2	CTCCATCAACAATTCTCCATCACA	CTCCATCAACAATTCTCCATCACA	rep2	input	input	TRUE	input.2
gR.p3.1	AGCGCAACATTCGCAACACCATCC	AGCGCAACATTCGCAACACCATCC	rep3	gifu	root	FALSE	input.3
gR.p3.2	AGCGCAACATTCAGTCGTGCACAT	AGCGCAACATTCAGTCGTGCACAT	rep3	gifu	root	FALSE	input.3
gR.p3.3	AGCGCAACATTCAGTTACGAGCTA	AGCGCAACATTCAGTTACGAGCTA	rep3	gifu	root	FALSE	input.3
gR.p3.4	AGCGCAACATTCTTGCGTTAGCAG	AGCGCAACATTCTTGCGTTAGCAG	rep3	gifu	root	FALSE	input.3
gR.p3.5	AGCGCAACATTCTACGAGCCCTAA	AGCGCAACATTCTACGAGCCCTAA	rep3	gifu	root	FALSE	input.3
gR.p3.6	AGCGCAACATTCTGTCGCAAATAG	AGCGCAACATTCTGTCGCAAATAG	rep3	gifu	root	FALSE	input.3
gR.p3.7	AGCGCAACATTCACAATAGACACC	AGCGCAACATTCACAATAGACACC	rep3	gifu	root	FALSE	input.3
gR.p3.8	AGCGCAACATTCTCTCTACCACTC	AGCGCAACATTCTCTCTACCACTC	rep3	gifu	root	FALSE	input.3
gRh.p3.1	AGCGCAACATTCCGATCGAACACT	AGCGCAACATTCCGATCGAACACT	rep3	gifu	rhizosphere	FALSE	input.3
gRh.p3.2	AGCGCAACATTCATTGCAAGCAAC	AGCGCAACATTCATTGCAAGCAAC	rep3	gifu	rhizosphere	FALSE	input.3
gRh.p3.3	AGCGCAACATTCAGCGCTCACATC	AGCGCAACATTCAGCGCTCACATC	rep3	gifu	rhizosphere	FALSE	input.3
gRh.p3.4	AGCGCAACATTCTCGACCAAACAC	AGCGCAACATTCTCGACCAAACAC	rep3	gifu	rhizosphere	FALSE	input.3
gRh.p3.5	AGCGCAACATTCTGTGTTACTCCT	AGCGCAACATTCTGTGTTACTCCT	rep3	gifu	rhizosphere	FALSE	input.3
gRh.p3.6	AGCGCAACATTCTGCACAGTCGCT	AGCGCAACATTCTGCACAGTCGCT	rep3	gifu	rhizosphere	FALSE	input.3
gRh.p3.7	AGCGCAACATTCTTCTAGAGTGCG	AGCGCAACATTCTTCTAGAGTGCG	rep3	gifu	rhizosphere	FALSE	input.3
gRh.p3.8	AGCGCAACATTCACACCTGCGATC	AGCGCAACATTCACACCTGCGATC	rep3	gifu	rhizosphere	FALSE	input.3
nR.p3.1	AGCGCAACATTCATTCCTCTCCAC	AGCGCAACATTCATTCCTCTCCAC	rep3	nfr5	root	FALSE	input.3
nR.p3.2	AGCGCAACATTCCATCGACGAGTT	AGCGCAACATTCCATCGACGAGTT	rep3	nfr5	root	FALSE	input.3
nR.p3.3	AGCGCAACATTCCACCACAGAATC	AGCGCAACATTCCACCACAGAATC	rep3	nfr5	root	FALSE	input.3
nR.p3.4	AGCGCAACATTCGGTCTTAGCACC	AGCGCAACATTCGGTCTTAGCACC	rep3	nfr5	root	FALSE	input.3
nR.p3.5	AGCGCAACATTCTATCGCGCGATA	AGCGCAACATTCTATCGCGCGATA	rep3	nfr5	root	FALSE	input.3
nR.p3.6	AGCGCAACATTCCTCTACGAACAG	AGCGCAACATTCCTCTACGAACAG	rep3	nfr5	root	FALSE	input.3
nR.p3.7	AGCGCAACATTCCTCCTCCCTTAC	AGCGCAACATTCCTCCTCCCTTAC	rep3	nfr5	root	FALSE	input.3
nR.p3.8	AGCGCAACATTCCGTGTTATGTGG	AGCGCAACATTCCGTGTTATGTGG	rep3	nfr5	root	FALSE	input.3
nRh.p3.1	AGCGCAACATTCATTAGCAGCGTA	AGCGCAACATTCATTAGCAGCGTA	rep3	nfr5	rhizosphere	FALSE	input.3
nRh.p3.2	AGCGCAACATTCCAAGTTTCCGCG	AGCGCAACATTCCAAGTTTCCGCG	rep3	nfr5	rhizosphere	FALSE	input.3
nRh.p3.3	AGCGCAACATTCCCTTGTTCACCT	AGCGCAACATTCCCTTGTTCACCT	rep3	nfr5	rhizosphere	FALSE	input.3
nRh.p3.4	AGCGCAACATTCAACCAGCAGATT	AGCGCAACATTCAACCAGCAGATT	rep3	nfr5	rhizosphere	FALSE	input.3
nRh.p3.5	AGCGCAACATTCCTAGAGCTCCCA	AGCGCAACATTCCTAGAGCTCCCA	rep3	nfr5	rhizosphere	FALSE	input.3
nRh.p3.6	AGCGCAACATTCCACGCAGTCTAC	AGCGCAACATTCCACGCAGTCTAC	rep3	nfr5	rhizosphere	FALSE	input.3
nRh.p3.7	AGCGCAACATTCACAAACATGGTC	AGCGCAACATTCACAAACATGGTC	rep3	nfr5	rhizosphere	FALSE	input.3
nRh.p3.8	AGCGCAACATTCTCGAAACATGCA	AGCGCAACATTCTCGAAACATGCA	rep3	nfr5	rhizosphere	FALSE	input.3
CR.p3.1	AGCGCAACATTCTTCCCACCCATT	AGCGCAACATTCTTCCCACCCATT	rep3	col0	root	FALSE	input.3
CR.p3.2	AGCGCAACATTCAGCAGAACATCT	AGCGCAACATTCAGCAGAACATCT	rep3	col0	root	FALSE	input.3
CR.p3.3	AGCGCAACATTCGAAACATCCCAC	AGCGCAACATTCGAAACATCCCAC	rep3	col0	root	FALSE	input.3
CR.p3.4	AGCGCAACATTCCTGTCAGTGACC	AGCGCAACATTCCTGTCAGTGACC	rep3	col0	root	FALSE	input.3
CR.p3.5	AGCGCAACATTCTCCCTTGTCTCC	AGCGCAACATTCTCCCTTGTCTCC	rep3	col0	root	FALSE	input.3
CR.p3.6	AGCGCAACATTCACGAGACTGATT	AGCGCAACATTCACGAGACTGATT	rep3	col0	root	FALSE	input.3
CR.p3.7	AGCGCAACATTCACCGGTATGTAC	AGCGCAACATTCACCGGTATGTAC	rep3	col0	root	FALSE	input.3
CRh.p3.1	AGCGCAACATTCTGCATACACTGG	AGCGCAACATTCTGCATACACTGG	rep3	col0	rhizosphere	FALSE	input.3
CRh.p3.2	AGCGCAACATTCTGGTCAACGATA	AGCGCAACATTCTGGTCAACGATA	rep3	col0	rhizosphere	FALSE	input.3
CRh.p3.3	AGCGCAACATTCATCGCACAGTAA	AGCGCAACATTCATCGCACAGTAA	rep3	col0	rhizosphere	FALSE	input.3
CRh.p3.4	AGCGCAACATTCGTCGTGTAGCCT	AGCGCAACATTCGTCGTGTAGCCT	rep3	col0	rhizosphere	FALSE	input.3
CRh.p3.5	AGCGCAACATTCTACAGCGCATAC	AGCGCAACATTCTACAGCGCATAC	rep3	col0	rhizosphere	FALSE	input.3
CRh.p3.6	AGCGCAACATTCATCCTTTGGTTC	AGCGCAACATTCATCCTTTGGTTC	rep3	col0	rhizosphere	FALSE	input.3
CRh.p3.7	AGCGCAACATTCAGTCGAACGAGG	AGCGCAACATTCAGTCGAACGAGG	rep3	col0	rhizosphere	FALSE	input.3
np.p3.1	AGCGCAACATTCACCAGTGACTCA	AGCGCAACATTCACCAGTGACTCA	rep3	soil	soil	FALSE	input.3
np.p3.2	AGCGCAACATTCCCAATACGCCTG	AGCGCAACATTCCCAATACGCCTG	rep3	soil	soil	FALSE	input.3
np.3.3	AGCGCAACATTCGGTCTCCTACAG	AGCGCAACATTCGGTCTCCTACAG	rep3	soil	soil	FALSE	input.3
np.3.5	AGCGCAACATTCACAGCTCAAACA	AGCGCAACATTCACAGCTCAAACA	rep3	soil	soil	FALSE	input.3
np.3.6	AGCGCAACATTCATAGCGAACTCA	AGCGCAACATTCATAGCGAACTCA	rep3	soil	soil	FALSE	input.3
input.1	AGCGCAACATTCCGGATCTAGTGT	AGCGCAACATTCCGGATCTAGTGT	rep1	input	input	TRUE	Input.1
input.3	AGCGCAACATTCATTTAGGACGAC	AGCGCAACATTCATTTAGGACGAC	rep3	input	input	TRUE	input.3

## Sheet: S3C
strain	family	host
Root71	Pseudomonadaceae	At
Root186	Flavobacteriaceae	At
Root142	Rhizobiaceae	At
Root480	Xanthomonadaceae	At
Root695	Phyllobacteriaceae	At
Root335	Oxalobacteraceae	At
Root404	Comamonadaceae	At
Root83	Alcaligenaceae	At
Root131	Bacillaceae	At
Root123D2	Bradyrhizobiaceae	At
Root77	Caulobacteraceae	At
Root85	Intrasporangiaceae	At
Root61	Microbacteriaceae	At
Root265	Mycobacteriaceae	At
Root63	Streptomycetaceae	At
Root436	Hyphomicrobiaceae	At
LjRoot54	Pseudomonadaceae	Lj
LjRoot149	Flavobacteriaceae	Lj
LjRoot46	Rhizobiaceae	Lj
LjRoot21	Xanthomonadaceae	Lj
LjNodule218	Phyllobacteriaceae	Lj
LjRoot35	Oxalobacteraceae	Lj
LjRoot149	Flavobacteriaceae	Lj
LjRoot109	Comamonadaceae	Lj
LjRoot1	Alcaligenaceae	Lj
LjRoot5	Bacillaceae	Lj
LjRoot52	Bradyrhizobiaceae	Lj
LjRoot17	Caulobacteraceae	Lj
LjRoot27	Intrasporangiaceae	Lj
LjRoot44	Microbacteriaceae	Lj
LjRoot80	Mycobacteriaceae	Lj
LjOTU_44	Streptomycetaceae	Lj
LjRoot16	Hyphomicrobiaceae	Lj

## Sheet: S3D
gRh.p1.6	gR.p3.5	nRh.p2.3	np.p2.3	np.3.6	nRh.p2.5	gR.p1.2	gR.p3.8	nR.p3.2	CR.p1.7	gRh.p2.7	gRh.p1.3	gR.p3.1	nRh.p1.1	CR.p3.1	gR.p1.8	nR.p2.2	CR.p2.5	gR.p1.7	nR.p2.7	gR.p2.1	CR.p3.7	nRh.p1.3	gR.p1.1	gR.p1.4	nR.p3.6	CR.p2.1	gRh.p3.1	gRh.p1.4	nR.p2.6	nRh.p2.2	gR.p2.2	CRh.p2.6	nRh.p3.6	CRh.p1.5	nR.p3.7	gR.p1.5	nRh.p1.5	gR.p3.6	gR.p3.4	nRh.p3.7	CR.p2.3	nRh.p1.7	nR.p3.3	CRh.p2.1	np.p1.7	gRh.p1.2	nR.p1.1	np.3.5	nR.p1.3
LjRoot149	8558	2662	7138	7027	3720	7482	6700	4167	9151	5652	5580	6892	5801	8164	2582	5830	5500	3572	3489	4482	6849	4896	6602	3510	4030	6049	4244	6362	7402	4634	6909	5107	6607	5969	7175	4053	6034	7398	4775	4881	3530	3570	6172	5150	6379	7900	7281	3950	3535
Root480	1778	898	1374	1375	600	1066	1962	2052	1943	786	897	1834	1542	1436	912	2178	1368	1065	1876	1003	1443	1227	1445	1718	2122	1785	787	1327	1399	970	1059	1193	1453	1190	1378	1548	2488	1365	1659	1884	681	1347	1098	1765	1250	1413	1473	1424	697
LjRoot54	2343	4787	2422	2014	1028	2432	9311	7256	7331	2582	1984	2338	7553	2413	1250	8670	6354	2672	5854	4052	9496	2731	1792	8062	7787	5506	1778	1931	2373	4593	2289	6879	2253	1823	2487	6089	6989	2307	10548	7320	1049	1651	1978	4513	2089	2294	2066	4318	1178
LjRoot35	1515	1369	1446	942	498	1264	3038	1557	2321	570	1449	1357	2533	1393	296	5585	2037	607	2385	3342	2563	669	1112	3754	2721	1873	428	1096	1281	1713	1165	3980	965	957	1005	2893	2808	1417	4415	2812	622	649	1080	2342	1165	1565	1002	1100	682
Root71	2251	544	2401	1754	1039	2286	978	978	1426	762	1584	1883	995	2769	590	931	993	1225	675	766	1000	961	3139	908	832	1031	422	2439	2153	680	1959	803	2120	2430	2990	909	1022	2875	1268	896	1031	798	2171	955	2171	2031	1653	731	1338
LjRoot21	737	365	562	584	398	619	831	485	722	539	276	180	542	400	355	303	687	541	376	654	531	730	240	330	615	913	347	389	315	904	406	333	408	579	328	1198	639	403	791	625	400	339	133	967	595	397	256	461	320
LjRoot109	773	359	551	490	461	1048	1692	1235	374	1500	559	245	923	550	191	1233	430	400	1285	240	738	906	480	555	1580	606	637	289	496	271	592	506	568	337	564	345	852	648	829	1131	417	391	385	368	446	883	400	222	428
LjRoot80	141	121	62	84	62	68	342	933	100	28	52	70	113	97	49	421	145	50	1301	121	97	45	79	251	457	381	105	84	107	65	133	138	90	89	85	82	758	83	92	622	39	296	63	111	65	153	146	69	100
LjRoot1	274	140	286	261	96	272	200	238	437	81	169	264	207	234	111	285	275	152	335	242	269	208	253	203	313	359	214	195	210	302	229	212	161	282	162	549	890	210	278	317	163	384	202	330	184	248	306	255	130
Root83	249	15	216	169	64	216	23	39	28	21	157	100	51	145	16	28	20	13	42	22	29	59	162	33	35	36	19	114	169	30	185	27	98	152	106	37	163	151	36	39	88	61	143	32	172	224	165	33	86
Root123D2	210	167	165	104	42	150	264	508	259	122	134	139	188	144	221	221	268	248	428	167	175	289	101	187	376	407	261	124	163	236	172	205	129	105	122	362	515	119	285	355	84	379	117	272	130	145	217	252	64
LjRoot44	173	121	149	69	66	149	199	512	281	151	106	66	191	82	258	130	328	217	649	300	220	402	124	172	252	529	290	102	126	424	168	145	77	95	81	483	790	73	223	313	91	762	70	347	103	116	362	284	76
Root265	34	20	19	18	13	26	97	187	46	7	18	15	65	26	8	116	39	8	504	33	47	21	22	71	113	89	15	24	35	32	42	61	11	26	11	49	169	24	28	140	5	44	28	34	12	39	46	35	21
LjRoot46	36	33	24	17	6	21	97	205	223	29	20	14	67	20	31	87	221	58	213	168	83	58	23	87	171	358	68	14	13	207	28	46	16	12	19	382	200	19	94	126	13	110	14	258	13	34	33	210	19
LjRoot17	177	42	337	343	151	323	97	133	80	97	153	138	128	215	41	61	114	70	190	87	76	152	180	25	129	167	134	226	218	156	150	59	263	299	212	237	853	239	93	117	147	143	142	105	279	236	325	84	128
LjNodule218	80	206	27	13	10	31	416	513	133	20	61	42	299	20	18	241	155	50	346	99	386	31	24	583	556	138	66	53	44	164	12	260	26	14	16	211	392	22	387	401	9	62	15	104	21	26	56	81	10
Root695	88	102	67	64	35	70	227	236	309	78	53	73	136	98	97	214	239	112	241	170	138	131	74	169	208	287	109	76	94	144	67	118	76	56	72	220	282	64	135	197	37	159	55	191	69	86	104	213	41
Root85	27	22	29	24	12	24	91	250	178	31	18	32	47	31	41	59	239	48	332	193	103	57	33	96	131	263	54	15	24	417	38	99	15	14	12	244	369	25	49	81	12	281	17	142	22	47	110	249	11
Root61	56	97	38	29	17	41	96	345	244	85	41	22	106	24	147	84	167	301	325	260	174	357	35	111	167	289	173	29	34	488	58	80	25	25	31	437	241	32	191	170	29	398	39	196	27	35	60	160	25
Root77	203	57	133	140	56	142	134	142	100	45	103	153	67	128	93	80	130	74	183	97	70	155	211	72	130	140	117	101	159	156	142	61	100	176	126	167	305	128	109	107	86	134	124	140	173	124	196	114	61
LjRoot52	21	5	13	18	6	16	6	22	8	14	9	16	15	17	12	11	15	18	25	6	5	20	9	9	43	49	14	14	17	15	9	10	9	13	6	26	28	8	19	22	5	51	12	17	9	15	16	11	13
Root142	58	22	52	27	26	63	19	44	16	41	25	18	36	42	28	17	33	25	28	17	24	102	28	7	30	44	23	42	31	36	39	18	32	38	20	63	43	33	30	31	25	70	9	41	30	47	45	24	35
Root404	0	0	1	1	0	0	0	4	0	0	0	2	2	0	0	0	0	0	1	1	0	0	0	1	1	0	104	0	0	0	0	1	0	0	0	14	4	0	0	10	0	200	0	58	0	0	0	0	0
LjRoot27	3	5	3	1	1	2	9	23	23	3	5	0	3	6	11	4	36	5	23	17	7	6	6	10	11	32	6	1	5	52	7	8	3	4	2	27	31	2	7	6	1	16	2	15	4	5	12	36	1
LjRoot5	5	0	3	4	4	8	2	1	0	0	5	2	2	3	0	1	0	0	0	0	0	2	3	0	0	0	0	2	3	0	7	0	2	3	0	0	2	7	1	0	3	0	4	0	5	5	3	0	0
Root63	3	0	0	7	7	0	3	3	0	0	0	0	1	0	0	0	0	0	6	0	3	0	0	0	1	4	11	0	0	0	0	1	0	0	0	2	0	0	1	12	0	14	0	15	0	3	0	0	0
Root131	1	0	0	0	1	0	0	0	2	0	0	0	1	0	0	0	1	0	0	0	0	0	0	0	0	1	1	0	0	0	0	1	0	1	0	0	0	0	0	0	1	2	0	1	0	0	0	0	1
Root335	0	0	0	0	0	0	0	0	0	0	0	0	0	0	0	0	0	0	0	0	0	0	0	0	0	0	0	0	0	0	0	0	0	0	0	0	0	0	0	0	0	1	0	0	0	0	0	0	0
Root186	0	0	0	0	0	0	0	0	0	0	0	0	0	0	0	0	0	0	0	0	0	0	0	0	0	0	0	0	0	0	0	0	0	0	0	0	0	0	0	0	0	0	0	0	0	0	0	0	0
[truncated: 112 more columns]

## Sheet: S3E
SampleID	replicate	genotype	host	compartment	input	corresponding_input	revBC_ID	revBC	fwdBC_ID	fwdBC	library	box
L1	rep1	gifu	Lj	root	FALSE	input1	1	TCCCTTGTCTCC	51	TTGTTGATGGAG	LAcomp2	box1
L2	rep1	gifu	Lj	root	FALSE	input1	2	ACGAGACTGATT	51	TTGTTGATGGAG	LAcomp2	box1
L3	rep1	gifu	Lj	root	FALSE	input1	3	ACCGGTATGTAC	51	TTGTTGATGGAG	LAcomp2	box1
L4	rep1	gifu	Lj	root	FALSE	input1	4	TGCATACACTGG	51	TTGTTGATGGAG	LAcomp2	box2
L5	rep1	gifu	Lj	root	FALSE	input1	5	TGGTCAACGATA	51	TTGTTGATGGAG	LAcomp2	box2
L6	rep1	gifu	Lj	root	FALSE	input1	6	ATCGCACAGTAA	51	TTGTTGATGGAG	LAcomp2	box2
L7	rep1	gifu	Lj	root	FALSE	input1	7	GTCGTGTAGCCT	51	TTGTTGATGGAG	LAcomp2	box3
L8	rep1	gifu	Lj	root	FALSE	input1	8	TACAGCGCATAC	51	TTGTTGATGGAG	LAcomp2	box3
L25	rep1	gifu	Lj	rhizosphere	FALSE	input1	9	ATCCTTTGGTTC	51	TTGTTGATGGAG	LAcomp2	box1
L26	rep1	gifu	Lj	rhizosphere	FALSE	input1	10	AGTCGAACGAGG	51	TTGTTGATGGAG	LAcomp2	box1
L27	rep1	gifu	Lj	rhizosphere	FALSE	input1	11	ACCAGTGACTCA	51	TTGTTGATGGAG	LAcomp2	box1
L28	rep1	gifu	Lj	rhizosphere	FALSE	input1	12	CCAATACGCCTG	51	TTGTTGATGGAG	LAcomp2	box2
L29	rep1	gifu	Lj	rhizosphere	FALSE	input1	13	GCAACACCATCC	51	TTGTTGATGGAG	LAcomp2	box2
L30	rep1	gifu	Lj	rhizosphere	FALSE	input1	14	AGTCGTGCACAT	51	TTGTTGATGGAG	LAcomp2	box2
L31	rep1	gifu	Lj	rhizosphere	FALSE	input1	15	AGTTACGAGCTA	51	TTGTTGATGGAG	LAcomp2	box3
L32	rep1	gifu	Lj	rhizosphere	FALSE	input1	16	TTGCGTTAGCAG	51	TTGTTGATGGAG	LAcomp2	box3
N1	rep1	nfr5	Lj	root	FALSE	input1	17	TACGAGCCCTAA	51	TTGTTGATGGAG	LAcomp2	box1
N2	rep1	nfr5	Lj	root	FALSE	input1	18	TGTCGCAAATAG	51	TTGTTGATGGAG	LAcomp2	box1
N3	rep1	nfr5	Lj	root	FALSE	input1	19	ACAATAGACACC	51	TTGTTGATGGAG	LAcomp2	box2
N4	rep1	nfr5	Lj	root	FALSE	input1	20	TCTCTACCACTC	51	TTGTTGATGGAG	LAcomp2	box2
N5	rep1	nfr5	Lj	root	FALSE	input1	21	CGATCGAACACT	51	TTGTTGATGGAG	LAcomp2	box2
N6	rep1	nfr5	Lj	root	FALSE	input1	22	ATTGCAAGCAAC	51	TTGTTGATGGAG	LAcomp2	box3
N7	rep1	nfr5	Lj	root	FALSE	input1	23	AGCGCTCACATC	51	TTGTTGATGGAG	LAcomp2	box3
N8	rep1	nfr5	Lj	root	FALSE	input1	24	TCGACCAAACAC	51	TTGTTGATGGAG	LAcomp2	box3
N25	rep1	nfr5	Lj	rhizosphere	FALSE	input1	25	TGTGTTACTCCT	51	TTGTTGATGGAG	LAcomp2	box1
N26	rep1	nfr5	Lj	rhizosphere	FALSE	input1	26	TGCACAGTCGCT	51	TTGTTGATGGAG	LAcomp2	box1
N27	rep1	nfr5	Lj	rhizosphere	FALSE	input1	27	TTCTAGAGTGCG	51	TTGTTGATGGAG	LAcomp2	box2
N28	rep1	nfr5	Lj	rhizosphere	FALSE	input1	28	ACACCTGCGATC	51	TTGTTGATGGAG	LAcomp2	box2
N29	rep1	nfr5	Lj	rhizosphere	FALSE	input1	29	ATTCCTCTCCAC	51	TTGTTGATGGAG	LAcomp2	box2
N30	rep1	nfr5	Lj	rhizosphere	FALSE	input1	30	CATCGACGAGTT	51	TTGTTGATGGAG	LAcomp2	box3
N31	rep1	nfr5	Lj	rhizosphere	FALSE	input1	31	CACCACAGAATC	51	TTGTTGATGGAG	LAcomp2	box3
N32	rep1	nfr5	Lj	rhizosphere	FALSE	input1	32	GGTCTTAGCACC	51	TTGTTGATGGAG	LAcomp2	box3
A1	rep1	col0	At	root	FALSE	input1	33	TATCGCGCGATA	51	TTGTTGATGGAG	LAcomp2	box1
A2	rep1	col0	At	root	FALSE	input1	34	CTCTACGAACAG	51	TTGTTGATGGAG	LAcomp2	box1
A3	rep1	col0	At	root	FALSE	input1	35	CTCCTCCCTTAC	51	TTGTTGATGGAG	LAcomp2	box1
A4	rep1	col0	At	root	FALSE	input1	36	CGTGTTATGTGG	51	TTGTTGATGGAG	LAcomp2	box2
A5	rep1	col0	At	root	FALSE	input1	37	ATTAGCAGCGTA	51	TTGTTGATGGAG	LAcomp2	box2
A6	rep1	col0	At	root	FALSE	input1	38	CAAGTTTCCGCG	51	TTGTTGATGGAG	LAcomp2	box3
A7	rep1	col0	At	root	FALSE	input1	39	CCTTGTTCACCT	51	TTGTTGATGGAG	LAcomp2	box3
A8	rep1	col0	At	root	FALSE	input1	40	AACCAGCAGATT	51	TTGTTGATGGAG	LAcomp2	box3
A25	rep1	col0	At	rhizosphere	FALSE	input1	41	CTAGAGCTCCCA	51	TTGTTGATGGAG	LAcomp2	box1
A26	rep1	col0	At	rhizosphere	FALSE	input1	42	CACGCAGTCTAC	51	TTGTTGATGGAG	LAcomp2	box1
A27	rep1	col0	At	rhizosphere	FALSE	input1	43	ACAAACATGGTC	51	TTGTTGATGGAG	LAcomp2	box1
A28	rep1	col0	At	rhizosphere	FALSE	input1	44	TCGAAACATGCA	51	TTGTTGATGGAG	LAcomp2	box2
A29	rep1	col0	At	rhizosphere	FALSE	input1	45	TTCCCACCCATT	51	TTGTTGATGGAG	LAcomp2	box2
A30	rep1	col0	At	rhizosphere	FALSE	input1	46	AGCAGAACATCT	51	TTGTTGATGGAG	LAcomp2	box3
A31	rep1	col0	At	rhizosphere	FALSE	input1	47	GAAACATCCCAC	51	TTGTTGATGGAG	LAcomp2	box3
A32	rep1	col0	At	rhizosphere	FALSE	input1	48	CTGTCAGTGACC	51	TTGTTGATGGAG	LAcomp2	box3
np1	rep1	soil	soil	soil	FALSE	input1	49	CGGATCTAGTGT	51	TTGTTGATGGAG	LAcomp2	box1
np2	rep1	soil	soil	soil	FALSE	input1	50	TTCTCCATCACA	51	TTGTTGATGGAG	LAcomp2	box1
np3	rep1	soil	soil	soil	FALSE	input1	51	ATTTAGGACGAC	51	TTGTTGATGGAG	LAcomp2	box2
np4	rep1	soil	soil	soil	FALSE	input1	52	GGTTTAACACGC	51	TTGTTGATGGAG	LAcomp2	box2
np5	rep1	soil	soil	soil	FALSE	input1	53	AGACAGTAGGAG	51	TTGTTGATGGAG	LAcomp2	box3
np6	rep1	soil	soil	soil	FALSE	input1	54	GCAGATTTCCAG	51	TTGTTGATGGAG	LAcomp2	box3
input1	rep1	input	input	input	TRUE	input1	55	AGATGATCAGTC	51	TTGTTGATGGAG	LAcomp2	input
L9	rep2	gifu	Lj	root	FALSE	input2	25	TGTGTTACTCCT	52	GAATGTTGCGCT	LAcomp2	box4
L10	rep2	gifu	Lj	root	FALSE	input2	26	TGCACAGTCGCT	52	GAATGTTGCGCT	LAcomp2	box4
L11	rep2	gifu	Lj	root	FALSE	input2	27	TTCTAGAGTGCG	52	GAATGTTGCGCT	LAcomp2	box5
L12	rep2	gifu	Lj	root	FALSE	input2	28	ACACCTGCGATC	52	GAATGTTGCGCT	LAcomp2	box5
L13	rep2	gifu	Lj	root	FALSE	input2	29	ATTCCTCTCCAC	52	GAATGTTGCGCT	LAcomp2	box5
L14	rep2	gifu	Lj	root	FALSE	input2	30	CATCGACGAGTT	52	GAATGTTGCGCT	LAcomp2	box6
L15	rep2	gifu	Lj	root	FALSE	input2	31	CACCACAGAATC	52	GAATGTTGCGCT	LAcomp2	box6
L16	rep2	gifu	Lj	root	FALSE	input2	32	GGTCTTAGCACC	52	GAATGTTGCGCT	LAcomp2	box6
L33	rep2	gifu	Lj	rhizosphere	FALSE	input2	33	TATCGCGCGATA	52	GAATGTTGCGCT	LAcomp2	box4
L34	rep2	gifu	Lj	rhizosphere	FALSE	input2	34	CTCTACGAACAG	52	GAATGTTGCGCT	LAcomp2	box4
L35	rep2	gifu	Lj	rhizosphere	FALSE	input2	35	CTCCTCCCTTAC	52	GAATGTTGCGCT	LAcomp2	box5
L36	rep2	gifu	Lj	rhizosphere	FALSE	input2	36	CGTGTTATGTGG	52	GAATGTTGCGCT	LAcomp2	box5
L37	rep2	gifu	Lj	rhizosphere	FALSE	input2	37	ATTAGCAGCGTA	52	GAATGTTGCGCT	LAcomp2	box5
L38	rep2	gifu	Lj	rhizosphere	FALSE	input2	38	CAAGTTTCCGCG	52	GAATGTTGCGCT	LAcomp2	box6
L39	rep2	gifu	Lj	rhizosphere	FALSE	input2	39	CCTTGTTCACCT	52	GAATGTTGCGCT	LAcomp2	box6
L40	rep2	gifu	Lj	rhizosphere	FALSE	input2	40	AACCAGCAGATT	52	GAATGTTGCGCT	LAcomp2	box6
N9	rep2	nfr5	Lj	root	FALSE	input2	41	CTAGAGCTCCCA	52	GAATGTTGCGCT	LAcomp2	box4
N10	rep2	nfr5	Lj	root	FALSE	input2	42	CACGCAGTCTAC	52	GAATGTTGCGCT	LAcomp2	box4
N11	rep2	nfr5	Lj	root	FALSE	input2	43	ACAAACATGGTC	52	GAATGTTGCGCT	LAcomp2	box4
N12	rep2	nfr5	Lj	root	FALSE	input2	44	TCGAAACATGCA	52	GAATGTTGCGCT	LAcomp2	box5
N13	rep2	nfr5	Lj	root	FALSE	input2	45	TTCCCACCCATT	52	GAATGTTGCGCT	LAcomp2	box5
N14	rep2	nfr5	Lj	root	FALSE	input2	46	AGCAGAACATCT	52	GAATGTTGCGCT	LAcomp2	box5
N15	rep2	nfr5	Lj	root	FALSE	input2	47	GAAACATCCCAC	52	GAATGTTGCGCT	LAcomp2	box6
N16	rep2	nfr5	Lj	root	FALSE	input2	48	CTGTCAGTGACC	52	GAATGTTGCGCT	LAcomp2	box6
N33	rep2	nfr5	Lj	rhizosphere	FALSE	input2	1	TCCCTTGTCTCC	52	GAATGTTGCGCT	LAcomp2	box4
N34	rep2	nfr5	Lj	rhizosphere	FALSE	input2	2	ACGAGACTGATT	52	GAATGTTGCGCT	LAcomp2	box4
N35	rep2	nfr5	Lj	rhizosphere	FALSE	input2	3	ACCGGTATGTAC	52	GAATGTTGCGCT	LAcomp2	box4
N36	rep2	nfr5	Lj	rhizosphere	FALSE	input2	4	TGCATACACTGG	52	GAATGTTGCGCT	LAcomp2	box5
N37	rep2	nfr5	Lj	rhizosphere	FALSE	input2	5	TGGTCAACGATA	52	GAATGTTGCGCT	LAcomp2	box5
N38	rep2	nfr5	Lj	rhizosphere	FALSE	input2	6	ATCGCACAGTAA	52	GAATGTTGCGCT	LAcomp2	box5
N39	rep2	nfr5	Lj	rhizosphere	FALSE	input2	7	GTCGTGTAGCCT	52	GAATGTTGCGCT	LAcomp2	box6
N40	rep2	nfr5	Lj	rhizosphere	FALSE	input2	8	TACAGCGCATAC	52	GAATGTTGCGCT	LAcomp2	box6
A9	rep2	col0	At	root	FALSE	input2	9	ATCCTTTGGTTC	52	GAATGTTGCGCT	LAcomp2	box4
A10	rep2	col0	At	root	FALSE	input2	10	AGTCGAACGAGG	52	GAATGTTGCGCT	LAcomp2	box4
A11	rep2	col0	At	root	FALSE	input2	11	ACCAGTGACTCA	52	GAATGTTGCGCT	LAcomp2	box4
A12	rep2	col0	At	root	FALSE	input2	12	CCAATACGCCTG	52	GAATGTTGCGCT	LAcomp2	box5
A13	rep2	col0	At	root	FALSE	input2	13	GCAACACCATCC	52	GAATGTTGCGCT	LAcomp2	box5
A14	rep2	col0	At	root	FALSE	input2	14	AGTCGTGCACAT	52	GAATGTTGCGCT	LAcomp2	box6
A15	rep2	col0	At	root	FALSE	input2	15	AGTTACGAGCTA	52	GAATGTTGCGCT	LAcomp2	box6
A16	rep2	col0	At	root	FALSE	input2	16	TTGCGTTAGCAG	52	GAATGTTGCGCT	LAcomp2	box6
A33	rep2	col0	At	rhizosphere	FALSE	input2	17	TACGAGCCCTAA	52	GAATGTTGCGCT	LAcomp2	box4
A34	rep2	col0	At	rhizosphere	FALSE	input2	18	TGTCGCAAATAG	52	GAATGTTGCGCT	LAcomp2	box4
A35	rep2	col0	At	rhizosphere	FALSE	input2	19	ACAATAGACACC	52	GAATGTTGCGCT	LAcomp2	box4
A36	rep2	col0	At	rhizosphere	FALSE	input2	20	TCTCTACCACTC	52	GAATGTTGCGCT	LAcomp2	box5
A37	rep2	col0	At	rhizosphere	FALSE	input2	21	CGATCGAACACT	52	GAATGTTGCGCT	LAcomp2	box5
A38	rep2	col0	At	rhizosphere	FALSE	input2	22	ATTGCAAGCAAC	52	GAATGTTGCGCT	LAcomp2	box6
A39	rep2	col0	At	rhizosphere	FALSE	input2	23	AGCGCTCACATC	52	GAATGTTGCGCT	LAcomp2	box6
A40	rep2	col0	At	rhizosphere	FALSE	input2	24	TCGACCAAACAC	52	GAATGTTGCGCT	LAcomp2	box6
np7	rep2	soil	soil	soil	FALSE	input2	54	GCAGATTTCCAG	52	GAATGTTGCGCT	LAcomp2	box4
np8	rep2	soil	soil	soil	FALSE	input2	55	AGATGATCAGTC	52	GAATGTTGCGCT	LAcomp2	box4
np9	rep2	soil	soil	soil	FALSE	input2	56	TATCACCGGCAC	52	GAATGTTGCGCT	LAcomp2	box5
np10	rep2	soil	soil	soil	FALSE	input2	57	CCAGATATAGCA	52	GAATGTTGCGCT	LAcomp2	box5
np11	rep2	soil	soil	soil	FALSE	input2	58	GGTCTCCTACAG	52	GAATGTTGCGCT	LAcomp2	box6
np12	rep2	soil	soil	soil	FALSE	input2	59	ACAGCTCAAACA	52	GAATGTTGCGCT	LAcomp2	box6
input2	rep2	input	input	input	TRUE	input2	60	ATAGCGAACTCA	52	GAATGTTGCGCT	LAcomp2	input
L17	rep3	gifu	Lj	root	FALSE	input3	13	GCAACACCATCC	53	TCTTTCATACCG	LAcomp2	box7
L18	rep3	gifu	Lj	root	FALSE	input3	14	AGTCGTGCACAT	53	TCTTTCATACCG	LAcomp2	box7
L19	rep3	gifu	Lj	root	FALSE	input3	15	AGTTACGAGCTA	53	TCTTTCATACCG	LAcomp2	box7
L20	rep3	gifu	Lj	root	FALSE	input3	16	TTGCGTTAGCAG	53	TCTTTCATACCG	LAcomp2	box8
L21	rep3	gifu	Lj	root	FALSE	input3	17	TACGAGCCCTAA	53	TCTTTCATACCG	LAcomp2	box8
L22	rep3	gifu	Lj	root	FALSE	input3	18	TGTCGCAAATAG	53	TCTTTCATACCG	LAcomp2	box8
L23	rep3	gifu	Lj	root	FALSE	input3	19	ACAATAGACACC	53	TCTTTCATACCG	LAcomp2	box9
L24	rep3	gifu	Lj	root	FALSE	input3	20	TCTCTACCACTC	53	TCTTTCATACCG	LAcomp2	box9
L41	rep3	gifu	Lj	rhizosphere	FALSE	input3	21	CGATCGAACACT	53	TCTTTCATACCG	LAcomp2	box7
L42	rep3	gifu	Lj	rhizosphere	FALSE	input3	22	ATTGCAAGCAAC	53	TCTTTCATACCG	LAcomp2	box7
L43	rep3	gifu	Lj	rhizosphere	FALSE	input3	23	AGCGCTCACATC	53	TCTTTCATACCG	LAcomp2	box7
L44	rep3	gifu	Lj	rhizosphere	FALSE	input3	24	TCGACCAAACAC	53	TCTTTCATACCG	LAcomp2	box8
L45	rep3	gifu	Lj	rhizosphere	FALSE	input3	25	TGTGTTACTCCT	53	TCTTTCATACCG	LAcomp2	box8
L46	rep3	gifu	Lj	rhizosphere	FALSE	input3	26	TGCACAGTCGCT	53	TCTTTCATACCG	LAcomp2	box8
L47	rep3	gifu	Lj	rhizosphere	FALSE	input3	27	TTCTAGAGTGCG	53	TCTTTCATACCG	LAcomp2	box9
L48	rep3	gifu	Lj	rhizosphere	FALSE	input3	28	ACACCTGCGATC	53	TCTTTCATACCG	LAcomp2	box9
N17	rep3	nfr5	Lj	root	FALSE	input3	29	ATTCCTCTCCAC	53	TCTTTCATACCG	LAcomp2	box7
N18	rep3	nfr5	Lj	root	FALSE	input3	30	CATCGACGAGTT	53	TCTTTCATACCG	LAcomp2	box7
N19	rep3	nfr5	Lj	root	FALSE	input3	31	CACCACAGAATC	53	TCTTTCATACCG	LAcomp2	box7
N20	rep3	nfr5	Lj	root	FALSE	input3	32	GGTCTTAGCACC	53	TCTTTCATACCG	LAcomp2	box8
N21	rep3	nfr5	Lj	root	FALSE	input3	33	TATCGCGCGATA	53	TCTTTCATACCG	LAcomp2	box8
N22	rep3	nfr5	Lj	root	FALSE	input3	34	CTCTACGAACAG	53	TCTTTCATACCG	LAcomp2	box9
N23	rep3	nfr5	Lj	root	FALSE	input3	35	CTCCTCCCTTAC	53	TCTTTCATACCG	LAcomp2	box9
N24	rep3	nfr5	Lj	root	FALSE	input3	36	CGTGTTATGTGG	53	TCTTTCATACCG	LAcomp2	box9
N41	rep3	nfr5	Lj	rhizosphere	FALSE	input3	37	ATTAGCAGCGTA	53	TCTTTCATACCG	LAcomp2	box7
N42	rep3	nfr5	Lj	rhizosphere	FALSE	input3	38	CAAGTTTCCGCG	53	TCTTTCATACCG	LAcomp2	box7
N43	rep3	nfr5	Lj	rhizosphere	FALSE	input3	39	CCTTGTTCACCT	53	TCTTTCATACCG	LAcomp2	box7
N44	rep3	nfr5	Lj	rhizosphere	FALSE	input3	40	AACCAGCAGATT	53	TCTTTCATACCG	LAcomp2	box8
N45	rep3	nfr5	Lj	rhizosphere	FALSE	input3	41	CTAGAGCTCCCA	53	TCTTTCATACCG	LAcomp2	box8
N46	rep3	nfr5	Lj	rhizosphere	FALSE	input3	42	CACGCAGTCTAC	53	TCTTTCATACCG	LAcomp2	box9
N47	rep3	nfr5	Lj	rhizosphere	FALSE	input3	43	ACAAACATGGTC	53	TCTTTCATACCG	LAcomp2	box9
N48	rep3	nfr5	Lj	rhizosphere	FALSE	input3	44	TCGAAACATGCA	53	TCTTTCATACCG	LAcomp2	box9
A17	rep3	col0	At	root	FALSE	input3	45	TTCCCACCCATT	53	TCTTTCATACCG	LAcomp2	box7
A18	rep3	col0	At	root	FALSE	input3	46	AGCAGAACATCT	53	TCTTTCATACCG	LAcomp2	box7
A19	rep3	col0	At	root	FALSE	input3	47	GAAACATCCCAC	53	TCTTTCATACCG	LAcomp2	box8
A20	rep3	col0	At	root	FALSE	input3	48	CTGTCAGTGACC	53	TCTTTCATACCG	LAcomp2	box8
A21	rep3	col0	At	root	FALSE	input3	1	TCCCTTGTCTCC	53	TCTTTCATACCG	LAcomp2	box8
A22	rep3	col0	At	root	FALSE	input3	2	ACGAGACTGATT	53	TCTTTCATACCG	LAcomp2	box9
A23	rep3	col0	At	root	FALSE	input3	3	ACCGGTATGTAC	53	TCTTTCATACCG	LAcomp2	box9
A24	rep3	col0	At	root	FALSE	input3	4	TGCATACACTGG	53	TCTTTCATACCG	LAcomp2	box9
A41	rep3	col0	At	rhizosphere	FALSE	input3	5	TGGTCAACGATA	53	TCTTTCATACCG	LAcomp2	box7
A42	rep3	col0	At	rhizosphere	FALSE	input3	6	ATCGCACAGTAA	53	TCTTTCATACCG	LAcomp2	box7
A43	rep3	col0	At	rhizosphere	FALSE	input3	7	GTCGTGTAGCCT	53	TCTTTCATACCG	LAcomp2	box8
A44	rep3	col0	At	rhizosphere	FALSE	input3	8	TACAGCGCATAC	53	TCTTTCATACCG	LAcomp2	box8
A45	rep3	col0	At	rhizosphere	FALSE	input3	9	ATCCTTTGGTTC	53	TCTTTCATACCG	LAcomp2	box8
A46	rep3	col0	At	rhizosphere	FALSE	input3	10	AGTCGAACGAGG	53	TCTTTCATACCG	LAcomp2	box9
A47	rep3	col0	At	rhizosphere	FALSE	input3	11	ACCAGTGACTCA	53	TCTTTCATACCG	LAcomp2	box9
A48	rep3	col0	At	rhizosphere	FALSE	input3	12	CCAATACGCCTG	53	TCTTTCATACCG	LAcomp2	box9
np13	rep3	soil	soil	soil	FALSE	input3	52	GGTTTAACACGC	53	TCTTTCATACCG	LAcomp2	box7
np14	rep3	soil	soil	soil	FALSE	input3	53	AGACAGTAGGAG	53	TCTTTCATACCG	LAcomp2	box7
np15	rep3	soil	soil	soil	FALSE	input3	54	GCAGATTTCCAG	53	TCTTTCATACCG	LAcomp2	box8
np16	rep3	soil	soil	soil	FALSE	input3	55	AGATGATCAGTC	53	TCTTTCATACCG	LAcomp2	box8
np17	rep3	soil	soil	soil	FALSE	input3	56	TATCACCGGCAC	53	TCTTTCATACCG	LAcomp2	box9
np18	rep3	soil	soil	soil	FALSE	input3	57	CCAGATATAGCA	53	TCTTTCATACCG	LAcomp2	box9
input3	rep3	input	input	input	TRUE	input3	58	GGTCTCCTACAG	53	TCTTTCATACCG	LAcomp2	input

## Sheet: S3F
#SampleID	BarcodeSequence	LinkerPrimerSequence	Description
L1	CTCCATCAACAATCCCTTGTCTCC	CTCCATCAACAATCCCTTGTCTCC
L2	CTCCATCAACAAACGAGACTGATT	CTCCATCAACAAACGAGACTGATT
L3	CTCCATCAACAAACCGGTATGTAC	CTCCATCAACAAACCGGTATGTAC
L4	CTCCATCAACAATGCATACACTGG	CTCCATCAACAATGCATACACTGG
L5	CTCCATCAACAATGGTCAACGATA	CTCCATCAACAATGGTCAACGATA
L6	CTCCATCAACAAATCGCACAGTAA	CTCCATCAACAAATCGCACAGTAA
L7	CTCCATCAACAAGTCGTGTAGCCT	CTCCATCAACAAGTCGTGTAGCCT
L8	CTCCATCAACAATACAGCGCATAC	CTCCATCAACAATACAGCGCATAC
L25	CTCCATCAACAAATCCTTTGGTTC	CTCCATCAACAAATCCTTTGGTTC
L26	CTCCATCAACAAAGTCGAACGAGG	CTCCATCAACAAAGTCGAACGAGG
L27	CTCCATCAACAAACCAGTGACTCA	CTCCATCAACAAACCAGTGACTCA
L28	CTCCATCAACAACCAATACGCCTG	CTCCATCAACAACCAATACGCCTG
L29	CTCCATCAACAAGCAACACCATCC	CTCCATCAACAAGCAACACCATCC
L30	CTCCATCAACAAAGTCGTGCACAT	CTCCATCAACAAAGTCGTGCACAT
L31	CTCCATCAACAAAGTTACGAGCTA	CTCCATCAACAAAGTTACGAGCTA
L32	CTCCATCAACAATTGCGTTAGCAG	CTCCATCAACAATTGCGTTAGCAG
N1	CTCCATCAACAATACGAGCCCTAA	CTCCATCAACAATACGAGCCCTAA
N2	CTCCATCAACAATGTCGCAAATAG	CTCCATCAACAATGTCGCAAATAG
N3	CTCCATCAACAAACAATAGACACC	CTCCATCAACAAACAATAGACACC
N4	CTCCATCAACAATCTCTACCACTC	CTCCATCAACAATCTCTACCACTC
N5	CTCCATCAACAACGATCGAACACT	CTCCATCAACAACGATCGAACACT
N6	CTCCATCAACAAATTGCAAGCAAC	CTCCATCAACAAATTGCAAGCAAC
N7	CTCCATCAACAAAGCGCTCACATC	CTCCATCAACAAAGCGCTCACATC
N8	CTCCATCAACAATCGACCAAACAC	CTCCATCAACAATCGACCAAACAC
N25	CTCCATCAACAATGTGTTACTCCT	CTCCATCAACAATGTGTTACTCCT
N26	CTCCATCAACAATGCACAGTCGCT	CTCCATCAACAATGCACAGTCGCT
N27	CTCCATCAACAATTCTAGAGTGCG	CTCCATCAACAATTCTAGAGTGCG
N28	CTCCATCAACAAACACCTGCGATC	CTCCATCAACAAACACCTGCGATC
N29	CTCCATCAACAAATTCCTCTCCAC	CTCCATCAACAAATTCCTCTCCAC
N30	CTCCATCAACAACATCGACGAGTT	CTCCATCAACAACATCGACGAGTT
N31	CTCCATCAACAACACCACAGAATC	CTCCATCAACAACACCACAGAATC
N32	CTCCATCAACAAGGTCTTAGCACC	CTCCATCAACAAGGTCTTAGCACC
A1	CTCCATCAACAATATCGCGCGATA	CTCCATCAACAATATCGCGCGATA
A2	CTCCATCAACAACTCTACGAACAG	CTCCATCAACAACTCTACGAACAG
A3	CTCCATCAACAACTCCTCCCTTAC	CTCCATCAACAACTCCTCCCTTAC
A4	CTCCATCAACAACGTGTTATGTGG	CTCCATCAACAACGTGTTATGTGG
A5	CTCCATCAACAAATTAGCAGCGTA	CTCCATCAACAAATTAGCAGCGTA
A6	CTCCATCAACAACAAGTTTCCGCG	CTCCATCAACAACAAGTTTCCGCG
A7	CTCCATCAACAACCTTGTTCACCT	CTCCATCAACAACCTTGTTCACCT
A8	CTCCATCAACAAAACCAGCAGATT	CTCCATCAACAAAACCAGCAGATT
A25	CTCCATCAACAACTAGAGCTCCCA	CTCCATCAACAACTAGAGCTCCCA
A26	CTCCATCAACAACACGCAGTCTAC	CTCCATCAACAACACGCAGTCTAC
A27	CTCCATCAACAAACAAACATGGTC	CTCCATCAACAAACAAACATGGTC
A28	CTCCATCAACAATCGAAACATGCA	CTCCATCAACAATCGAAACATGCA
A29	CTCCATCAACAATTCCCACCCATT	CTCCATCAACAATTCCCACCCATT
A30	CTCCATCAACAAAGCAGAACATCT	CTCCATCAACAAAGCAGAACATCT
A31	CTCCATCAACAAGAAACATCCCAC	CTCCATCAACAAGAAACATCCCAC
A32	CTCCATCAACAACTGTCAGTGACC	CTCCATCAACAACTGTCAGTGACC
np1	CTCCATCAACAACGGATCTAGTGT	CTCCATCAACAACGGATCTAGTGT
np2	CTCCATCAACAATTCTCCATCACA	CTCCATCAACAATTCTCCATCACA
np3	CTCCATCAACAAATTTAGGACGAC	CTCCATCAACAAATTTAGGACGAC
np4	CTCCATCAACAAGGTTTAACACGC	CTCCATCAACAAGGTTTAACACGC
np5	CTCCATCAACAAAGACAGTAGGAG	CTCCATCAACAAAGACAGTAGGAG
np6	CTCCATCAACAAGCAGATTTCCAG	CTCCATCAACAAGCAGATTTCCAG
input1	CTCCATCAACAAAGATGATCAGTC	CTCCATCAACAAAGATGATCAGTC
L9	AGCGCAACATTCTGTGTTACTCCT	AGCGCAACATTCTGTGTTACTCCT
L10	AGCGCAACATTCTGCACAGTCGCT	AGCGCAACATTCTGCACAGTCGCT
L11	AGCGCAACATTCTTCTAGAGTGCG	AGCGCAACATTCTTCTAGAGTGCG
L12	AGCGCAACATTCACACCTGCGATC	AGCGCAACATTCACACCTGCGATC
L13	AGCGCAACATTCATTCCTCTCCAC	AGCGCAACATTCATTCCTCTCCAC
L14	AGCGCAACATTCCATCGACGAGTT	AGCGCAACATTCCATCGACGAGTT
L15	AGCGCAACATTCCACCACAGAATC	AGCGCAACATTCCACCACAGAATC
L16	AGCGCAACATTCGGTCTTAGCACC	AGCGCAACATTCGGTCTTAGCACC
L33	AGCGCAACATTCTATCGCGCGATA	AGCGCAACATTCTATCGCGCGATA
L34	AGCGCAACATTCCTCTACGAACAG	AGCGCAACATTCCTCTACGAACAG
L35	AGCGCAACATTCCTCCTCCCTTAC	AGCGCAACATTCCTCCTCCCTTAC
L36	AGCGCAACATTCCGTGTTATGTGG	AGCGCAACATTCCGTGTTATGTGG
L37	AGCGCAACATTCATTAGCAGCGTA	AGCGCAACATTCATTAGCAGCGTA
L38	AGCGCAACATTCCAAGTTTCCGCG	AGCGCAACATTCCAAGTTTCCGCG
L39	AGCGCAACATTCCCTTGTTCACCT	AGCGCAACATTCCCTTGTTCACCT
L40	AGCGCAACATTCAACCAGCAGATT	AGCGCAACATTCAACCAGCAGATT
N9	AGCGCAACATTCCTAGAGCTCCCA	AGCGCAACATTCCTAGAGCTCCCA
N10	AGCGCAACATTCCACGCAGTCTAC	AGCGCAACATTCCACGCAGTCTAC
N11	AGCGCAACATTCACAAACATGGTC	AGCGCAACATTCACAAACATGGTC
N12	AGCGCAACATTCTCGAAACATGCA	AGCGCAACATTCTCGAAACATGCA
N13	AGCGCAACATTCTTCCCACCCATT	AGCGCAACATTCTTCCCACCCATT
N14	AGCGCAACATTCAGCAGAACATCT	AGCGCAACATTCAGCAGAACATCT
N15	AGCGCAACATTCGAAACATCCCAC	AGCGCAACATTCGAAACATCCCAC
N16	AGCGCAACATTCCTGTCAGTGACC	AGCGCAACATTCCTGTCAGTGACC
N33	AGCGCAACATTCTCCCTTGTCTCC	AGCGCAACATTCTCCCTTGTCTCC
N34	AGCGCAACATTCACGAGACTGATT	AGCGCAACATTCACGAGACTGATT
N35	AGCGCAACATTCACCGGTATGTAC	AGCGCAACATTCACCGGTATGTAC
N36	AGCGCAACATTCTGCATACACTGG	AGCGCAACATTCTGCATACACTGG
N37	AGCGCAACATTCTGGTCAACGATA	AGCGCAACATTCTGGTCAACGATA
N38	AGCGCAACATTCATCGCACAGTAA	AGCGCAACATTCATCGCACAGTAA
N39	AGCGCAACATTCGTCGTGTAGCCT	AGCGCAACATTCGTCGTGTAGCCT
N40	AGCGCAACATTCTACAGCGCATAC	AGCGCAACATTCTACAGCGCATAC
A9	AGCGCAACATTCATCCTTTGGTTC	AGCGCAACATTCATCCTTTGGTTC
A10	AGCGCAACATTCAGTCGAACGAGG	AGCGCAACATTCAGTCGAACGAGG
A11	AGCGCAACATTCACCAGTGACTCA	AGCGCAACATTCACCAGTGACTCA
A12	AGCGCAACATTCCCAATACGCCTG	AGCGCAACATTCCCAATACGCCTG
A13	AGCGCAACATTCGCAACACCATCC	AGCGCAACATTCGCAACACCATCC
A14	AGCGCAACATTCAGTCGTGCACAT	AGCGCAACATTCAGTCGTGCACAT
A15	AGCGCAACATTCAGTTACGAGCTA	AGCGCAACATTCAGTTACGAGCTA
A16	AGCGCAACATTCTTGCGTTAGCAG	AGCGCAACATTCTTGCGTTAGCAG
A33	AGCGCAACATTCTACGAGCCCTAA	AGCGCAACATTCTACGAGCCCTAA
A34	AGCGCAACATTCTGTCGCAAATAG	AGCGCAACATTCTGTCGCAAATAG
A35	AGCGCAACATTCACAATAGACACC	AGCGCAACATTCACAATAGACACC
A36	AGCGCAACATTCTCTCTACCACTC	AGCGCAACATTCTCTCTACCACTC
A37	AGCGCAACATTCCGATCGAACACT	AGCGCAACATTCCGATCGAACACT
A38	AGCGCAACATTCATTGCAAGCAAC	AGCGCAACATTCATTGCAAGCAAC
A39	AGCGCAACATTCAGCGCTCACATC	AGCGCAACATTCAGCGCTCACATC
A40	AGCGCAACATTCTCGACCAAACAC	AGCGCAACATTCTCGACCAAACAC
np7	AGCGCAACATTCGCAGATTTCCAG	AGCGCAACATTCGCAGATTTCCAG
np8	AGCGCAACATTCAGATGATCAGTC	AGCGCAACATTCAGATGATCAGTC
np9	AGCGCAACATTCTATCACCGGCAC	AGCGCAACATTCTATCACCGGCAC
np10	AGCGCAACATTCCCAGATATAGCA	AGCGCAACATTCCCAGATATAGCA
np11	AGCGCAACATTCGGTCTCCTACAG	AGCGCAACATTCGGTCTCCTACAG
np12	AGCGCAACATTCACAGCTCAAACA	AGCGCAACATTCACAGCTCAAACA
input2	AGCGCAACATTCATAGCGAACTCA	AGCGCAACATTCATAGCGAACTCA
L17	CGGTATGAAAGAGCAACACCATCC	CGGTATGAAAGAGCAACACCATCC
L18	CGGTATGAAAGAAGTCGTGCACAT	CGGTATGAAAGAAGTCGTGCACAT
L19	CGGTATGAAAGAAGTTACGAGCTA	CGGTATGAAAGAAGTTACGAGCTA
L20	CGGTATGAAAGATTGCGTTAGCAG	CGGTATGAAAGATTGCGTTAGCAG
L21	CGGTATGAAAGATACGAGCCCTAA	CGGTATGAAAGATACGAGCCCTAA
L22	CGGTATGAAAGATGTCGCAAATAG	CGGTATGAAAGATGTCGCAAATAG
L23	CGGTATGAAAGAACAATAGACACC	CGGTATGAAAGAACAATAGACACC
L24	CGGTATGAAAGATCTCTACCACTC	CGGTATGAAAGATCTCTACCACTC
L41	CGGTATGAAAGACGATCGAACACT	CGGTATGAAAGACGATCGAACACT
L42	CGGTATGAAAGAATTGCAAGCAAC	CGGTATGAAAGAATTGCAAGCAAC
L43	CGGTATGAAAGAAGCGCTCACATC	CGGTATGAAAGAAGCGCTCACATC
L44	CGGTATGAAAGATCGACCAAACAC	CGGTATGAAAGATCGACCAAACAC
L45	CGGTATGAAAGATGTGTTACTCCT	CGGTATGAAAGATGTGTTACTCCT
L46	CGGTATGAAAGATGCACAGTCGCT	CGGTATGAAAGATGCACAGTCGCT
L47	CGGTATGAAAGATTCTAGAGTGCG	CGGTATGAAAGATTCTAGAGTGCG
L48	CGGTATGAAAGAACACCTGCGATC	CGGTATGAAAGAACACCTGCGATC
N17	CGGTATGAAAGAATTCCTCTCCAC	CGGTATGAAAGAATTCCTCTCCAC
N18	CGGTATGAAAGACATCGACGAGTT	CGGTATGAAAGACATCGACGAGTT
N19	CGGTATGAAAGACACCACAGAATC	CGGTATGAAAGACACCACAGAATC
N20	CGGTATGAAAGAGGTCTTAGCACC	CGGTATGAAAGAGGTCTTAGCACC
N21	CGGTATGAAAGATATCGCGCGATA	CGGTATGAAAGATATCGCGCGATA
N22	CGGTATGAAAGACTCTACGAACAG	CGGTATGAAAGACTCTACGAACAG
N23	CGGTATGAAAGACTCCTCCCTTAC	CGGTATGAAAGACTCCTCCCTTAC
N24	CGGTATGAAAGACGTGTTATGTGG	CGGTATGAAAGACGTGTTATGTGG
N41	CGGTATGAAAGAATTAGCAGCGTA	CGGTATGAAAGAATTAGCAGCGTA
N42	CGGTATGAAAGACAAGTTTCCGCG	CGGTATGAAAGACAAGTTTCCGCG
N43	CGGTATGAAAGACCTTGTTCACCT	CGGTATGAAAGACCTTGTTCACCT
N44	CGGTATGAAAGAAACCAGCAGATT	CGGTATGAAAGAAACCAGCAGATT
N45	CGGTATGAAAGACTAGAGCTCCCA	CGGTATGAAAGACTAGAGCTCCCA
N46	CGGTATGAAAGACACGCAGTCTAC	CGGTATGAAAGACACGCAGTCTAC
N47	CGGTATGAAAGAACAAACATGGTC	CGGTATGAAAGAACAAACATGGTC
N48	CGGTATGAAAGATCGAAACATGCA	CGGTATGAAAGATCGAAACATGCA
A17	CGGTATGAAAGATTCCCACCCATT	CGGTATGAAAGATTCCCACCCATT
A18	CGGTATGAAAGAAGCAGAACATCT	CGGTATGAAAGAAGCAGAACATCT
A19	CGGTATGAAAGAGAAACATCCCAC	CGGTATGAAAGAGAAACATCCCAC
A20	CGGTATGAAAGACTGTCAGTGACC	CGGTATGAAAGACTGTCAGTGACC
A21	CGGTATGAAAGATCCCTTGTCTCC	CGGTATGAAAGATCCCTTGTCTCC
A22	CGGTATGAAAGAACGAGACTGATT	CGGTATGAAAGAACGAGACTGATT
A23	CGGTATGAAAGAACCGGTATGTAC	CGGTATGAAAGAACCGGTATGTAC
A24	CGGTATGAAAGATGCATACACTGG	CGGTATGAAAGATGCATACACTGG
A41	CGGTATGAAAGATGGTCAACGATA	CGGTATGAAAGATGGTCAACGATA
A42	CGGTATGAAAGAATCGCACAGTAA	CGGTATGAAAGAATCGCACAGTAA
A43	CGGTATGAAAGAGTCGTGTAGCCT	CGGTATGAAAGAGTCGTGTAGCCT
A44	CGGTATGAAAGATACAGCGCATAC	CGGTATGAAAGATACAGCGCATAC
A45	CGGTATGAAAGAATCCTTTGGTTC	CGGTATGAAAGAATCCTTTGGTTC
A46	CGGTATGAAAGAAGTCGAACGAGG	CGGTATGAAAGAAGTCGAACGAGG
A47	CGGTATGAAAGAACCAGTGACTCA	CGGTATGAAAGAACCAGTGACTCA
A48	CGGTATGAAAGACCAATACGCCTG	CGGTATGAAAGACCAATACGCCTG
np13	CGGTATGAAAGAGGTTTAACACGC	CGGTATGAAAGAGGTTTAACACGC
np14	CGGTATGAAAGAAGACAGTAGGAG	CGGTATGAAAGAAGACAGTAGGAG
np15	CGGTATGAAAGAGCAGATTTCCAG	CGGTATGAAAGAGCAGATTTCCAG
np16	CGGTATGAAAGAAGATGATCAGTC	CGGTATGAAAGAAGATGATCAGTC
np17	CGGTATGAAAGATATCACCGGCAC	CGGTATGAAAGATATCACCGGCAC
np18	CGGTATGAAAGACCAGATATAGCA	CGGTATGAAAGACCAGATATAGCA
input3	CGGTATGAAAGAGGTCTCCTACAG	CGGTATGAAAGAGGTCTCCTACAG

## Sheet: S3G
strain	family	host
Root170	Alcaligenaceae	At
Root11	Bacillaceae	At
Root123D2	Bradyrhizobiaceae	At
Root1290	Caulobacteraceae	At
Root16D2	Comamonadaceae	At
Root935	Flavobacteriaceae	At
Root436	Hyphomicrobiaceae	At
Root101	Intrasporangiaceae	At
Root4	Microbacteriaceae	At
Root135	Mycobacteriaceae	At
Root1485	Oxalobacteraceae	At
Root554	Phyllobacteriaceae	At
Root68	Pseudomonadaceae	At
Root142	Rhizobiaceae	At
Root1295	Streptomycetaceae	At
Root627	Xanthomonadaceae	At
LjRoot1	Alcaligenaceae	Lj
LjRoot53	Bacillaceae	Lj
LjRoot4	Bradyrhizobiaceae	Lj
LjRoot17	Caulobacteraceae	Lj
LjRoot72	Comamonadaceae	Lj
LjRoot82	Flavobacteriaceae	Lj
LjRoot3	Hyphomicrobiaceae	Lj
LjRoot24	Intrasporangiaceae	Lj
LjRoot42	Microbacteriaceae	Lj
LjRoot80	Mycobacteriaceae	Lj
LjRoot33	Oxalobacteraceae	Lj
LjNodule210	Phyllobacteriaceae	Lj
LjRoot59	Pseudomonadaceae	Lj
LjRoot2	Rhizobiaceae	Lj
LjOTU_44	Streptomycetaceae	Lj
LjRoot60	Xanthomonadaceae	Lj

## Sheet: S3H
L17	N42	L38	N24	L47	A29	N1	np5	L25	L24	N4	N21	L13	A34	L16	L1	N3	N43	N17	L22	A31	A35	np6	A40	L6	L30	A41	A17	N35	L41	A22	N5	N44	A26	np2	L34	N13	A25	N28	A37	L46	N40	L39	N38	L19	L3	L26	N30	L28	L40
Root68	97	132	167	44	153	13	53	380	18	96	56	57	65	432	96	65	45	250	70	78	203	429	370	311	90	33	229	102	314	342	108	65	251	21	58	373	47	15	23	29	165	318	255	326	80	57	25	20	24
LjRoot82	231	142	205	91	315	253	165	547	854	205	177	112	151	363	166	256	211	296	161	162	330	437	520	259	326	537	312	288	409	407	289	151	275	463	629	452	72	434	396	409	316	372	392	429	175	335	769	387	550
Root935	837	1341	1321	520	1868	2089	429	3822	3901	1364	1319	509	1102	2856	689	1262	1021	1962	947	1129	2592	2871	3514	2285	2237	3863	2247	778	2146	2550	1732	1698	2152	3606	4009	2407	525	3220	2242	3082	1969	2521	1998	2679	895	1664	2823	2422	3371
LjRoot59	534	160	226	203	294	32	457	608	105	609	433	176	581	482	280	720	473	286	316	564	376	390	468	333	819	59	424	210	315	390	410	498	381	51	101	364	204	59	44	108	263	432	325	420	428	615	62	56	57
LjRoot33	778	106	143	420	187	177	170	296	234	691	217	112	567	282	388	390	204	163	586	401	229	314	280	214	361	172	161	55	187	209	108	247	197	188	294	197	112	172	188	214	172	230	183	208	1001	730	191	134	200
LjRoot72	103	29	37	40	56	87	92	168	235	91	115	63	113	114	58	218	211	58	81	78	127	105	129	52	175	182	40	44	52	79	62	83	78	176	208	70	68	188	133	150	75	84	73	82	63	101	165	117	163
Root170	21	32	27	26	43	29	24	81	63	36	42	15	27	94	17	24	38	42	21	14	49	88	76	51	30	56	55	26	44	60	45	48	60	68	63	45	20	53	23	55	58	72	67	49	33	31	32	33	52
LjRoot1	56	98	83	35	115	98	41	224	176	68	76	26	59	233	26	54	63	97	54	60	183	158	203	143	89	149	111	38	126	147	47	86	136	161	181	120	30	148	137	136	113	133	129	143	56	51	140	112	134
Root554	15	2	1	11	5	13	30	11	30	25	55	14	36	3	5	47	33	3	16	15	2	4	2	4	60	21	4	14	1	1	13	44	1	32	27	4	16	25	15	27	4	3	2	4	12	56	30	20	32
LjNodule210	103	3	8	35	3	7	33	15	19	113	58	25	58	15	43	105	55	5	61	90	10	9	10	6	175	10	6	6	2	16	9	61	9	11	11	8	23	11	8	15	9	8	7	10	79	151	14	6	17
LjRoot60	46	38	39	65	64	204	119	149	621	56	205	74	145	72	37	186	245	71	73	43	78	95	123	60	246	682	51	83	67	90	109	194	48	404	492	82	80	328	245	349	78	58	96	88	63	224	426	245	403
LjRoot4	8	10	4	3	9	8	12	15	37	3	20	4	13	11	11	13	21	3	9	7	11	15	10	10	14	22	10	12	6	7	16	15	4	28	14	11	9	18	15	29	3	5	7	6	7	17	11	14	17
LjRoot17	30	57	99	12	97	98	11	178	287	23	30	6	20	82	12	41	42	108	16	24	108	93	133	89	59	220	106	37	87	132	77	27	94	174	160	95	8	150	127	131	119	100	134	119	16	50	185	154	227
Root101	33	20	32	50	29	26	45	38	48	69	64	58	30	65	19	51	76	23	54	42	48	61	50	41	67	23	23	34	34	26	60	61	30	63	41	28	40	50	33	68	18	31	29	34	29	52	41	20	36
Root123D2	26	10	9	27	14	31	37	40	40	53	57	23	30	41	27	48	45	21	26	30	23	36	28	21	67	41	20	36	15	20	38	44	18	46	30	13	16	28	19	35	7	15	23	23	33	78	36	17	30
LjRoot80	26	9	15	10	10	42	11	28	52	30	16	13	31	59	33	97	43	27	10	63	25	25	30	30	133	32	15	26	19	14	19	31	24	63	57	13	13	32	36	66	14	36	15	17	15	47	14	13	36
Root436	21	6	5	9	3	29	44	17	23	19	67	19	26	12	6	39	52	7	13	15	10	14	10	10	77	36	6	20	3	5	17	63	4	64	23	8	13	23	23	25	2	4	3	1	11	50	24	25	27
LjRoot42	29	6	12	21	12	46	20	25	46	31	87	20	34	10	18	48	27	13	20	31	26	23	22	18	94	50	16	57	17	11	51	43	17	84	38	7	10	54	42	70	24	18	9	12	18	48	47	54	60
LjRoot24	1	0	0	0	4	2	4	1	2	5	16	8	5	8	4	6	7	3	6	4	2	6	0	4	17	6	2	4	0	2	4	7	2	4	2	2	5	1	7	5	0	2	2	1	5	15	3	2	1
Root142	2	5	5	0	1	11	2	16	8	1	6	0	7	7	3	2	8	2	2	6	11	10	7	8	5	12	7	3	8	5	6	3	7	16	14	7	0	12	8	11	2	7	10	4	3	4	12	6	7
LjRoot53	0	0	0	0	0	1	0	1	0	0	0	0	0	0	0	0	1	0	1	0	0	0	0	0	0	1	0	1	0	0	0	0	0	0	0	0	0	0	1	0	0	0	0	0	0	0	1	1	3
Root11	0	0	0	0	0	0	0	0	0	0	0	2	1	0	0	1	0	0	0	0	1	0	0	0	0	0	0	0	0	0	0	0	0	0	0	0	0	0	0	0	0	0	0	0	0	0	0	0	0
Root1295	1	9	0	0	0	0	0	1	0	0	1	1	1	0	0	1	0	2	0	0	17	19	1	6	0	0	2	0	0	1	0	0	0	0	2	0	0	1	1	0	0	0	0	0	0	1	0	0	0
Root627	0	0	0	0	0	0	0	0	0	0	0	0	0	0	0	0	0	0	0	0	0	0	0	0	0	0	0	0	0	0	0	0	0	0	0	0	0	0	0	0	0	0	0	0	0	0	0	0	0
[truncated: 116 more columns]

## Sheet: S3I
SampleID	host	genotype	replicate	box	treatment	compartment	input	input_type	fwdBC_ID	rc_fwdBC_seq	revBC_ID	revBC_seq	BarcodeSequence
AF1	At	col0	1	1	fullSC	root	FALSE	inputFullcol	50	TACCTTGGGTGA	1	TCCCTTGTCTCC	TACCTTGGGTGATCCCTTGTCTCC
AF2	At	col0	2	1	fullSC	root	FALSE	inputFullcol	50	TACCTTGGGTGA	2	ACGAGACTGATT	TACCTTGGGTGAACGAGACTGATT
AF3	At	col0	3	1	fullSC	root	FALSE	inputFullcol	50	TACCTTGGGTGA	3	ACCGGTATGTAC	TACCTTGGGTGAACCGGTATGTAC
AF4	At	col0	4	1	fullSC	root	FALSE	inputFullcol	50	TACCTTGGGTGA	4	TGCATACACTGG	TACCTTGGGTGATGCATACACTGG
AF5	At	col0	5	2	fullSC	root	FALSE	inputFullcol	50	TACCTTGGGTGA	5	TGGTCAACGATA	TACCTTGGGTGATGGTCAACGATA
AF6	At	col0	6	2	fullSC	root	FALSE	inputFullcol	50	TACCTTGGGTGA	6	ATCGCACAGTAA	TACCTTGGGTGAATCGCACAGTAA
AF7	At	col0	7	2	fullSC	root	FALSE	inputFullcol	50	TACCTTGGGTGA	7	GTCGTGTAGCCT	TACCTTGGGTGAGTCGTGTAGCCT
AF8	At	col0	8	2	fullSC	root	FALSE	inputFullcol	50	TACCTTGGGTGA	8	TACAGCGCATAC	TACCTTGGGTGATACAGCGCATAC
AF9	At	col0	9	3	fullSC	root	FALSE	inputFullcol	50	TACCTTGGGTGA	33	TATCGCGCGATA	TACCTTGGGTGATATCGCGCGATA
AF10	At	col0	10	3	fullSC	root	FALSE	inputFullcol	50	TACCTTGGGTGA	34	CTCTACGAACAG	TACCTTGGGTGACTCTACGAACAG
AF11	At	col0	11	3	fullSC	root	FALSE	inputFullcol	50	TACCTTGGGTGA	35	CTCCTCCCTTAC	TACCTTGGGTGACTCCTCCCTTAC
AF12	At	col0	12	3	fullSC	root	FALSE	inputFullcol	50	TACCTTGGGTGA	36	CGTGTTATGTGG	TACCTTGGGTGACGTGTTATGTGG
AF13	At	col0	13	4	fullSC	root	FALSE	inputFullcol	50	TACCTTGGGTGA	37	ATTAGCAGCGTA	TACCTTGGGTGAATTAGCAGCGTA
AF14	At	col0	14	4	fullSC	root	FALSE	inputFullcol	50	TACCTTGGGTGA	38	CAAGTTTCCGCG	TACCTTGGGTGACAAGTTTCCGCG
AF15	At	col0	15	4	fullSC	root	FALSE	inputFullcol	50	TACCTTGGGTGA	39	CCTTGTTCACCT	TACCTTGGGTGACCTTGTTCACCT
AF16	At	col0	16	4	fullSC	root	FALSE	inputFullcol	50	TACCTTGGGTGA	40	AACCAGCAGATT	TACCTTGGGTGAAACCAGCAGATT
AF2R	At	col0	2	1	fullSC	rhizosphere	FALSE	inputFullcol	50	TACCTTGGGTGA	10	AGTCGAACGAGG	TACCTTGGGTGAAGTCGAACGAGG
AF3R	At	col0	3	1	fullSC	rhizosphere	FALSE	inputFullcol	50	TACCTTGGGTGA	11	ACCAGTGACTCA	TACCTTGGGTGAACCAGTGACTCA
AF4R	At	col0	4	1	fullSC	rhizosphere	FALSE	inputFullcol	50	TACCTTGGGTGA	12	CCAATACGCCTG	TACCTTGGGTGACCAATACGCCTG
AF5R	At	col0	5	2	fullSC	rhizosphere	FALSE	inputFullcol	50	TACCTTGGGTGA	13	GCAACACCATCC	TACCTTGGGTGAGCAACACCATCC
AF6R	At	col0	6	2	fullSC	rhizosphere	FALSE	inputFullcol	50	TACCTTGGGTGA	14	AGTCGTGCACAT	TACCTTGGGTGAAGTCGTGCACAT
AF7R	At	col0	7	2	fullSC	rhizosphere	FALSE	inputFullcol	50	TACCTTGGGTGA	15	AGTTACGAGCTA	TACCTTGGGTGAAGTTACGAGCTA
AF8R	At	col0	8	2	fullSC	rhizosphere	FALSE	inputFullcol	50	TACCTTGGGTGA	16	TTGCGTTAGCAG	TACCTTGGGTGATTGCGTTAGCAG
AF9R	At	col0	9	3	fullSC	rhizosphere	FALSE	inputFullcol	50	TACCTTGGGTGA	41	CTAGAGCTCCCA	TACCTTGGGTGACTAGAGCTCCCA
AF10R	At	col0	10	3	fullSC	rhizosphere	FALSE	inputFullcol	50	TACCTTGGGTGA	42	CACGCAGTCTAC	TACCTTGGGTGACACGCAGTCTAC
AF11R	At	col0	11	3	fullSC	rhizosphere	FALSE	inputFullcol	50	TACCTTGGGTGA	43	ACAAACATGGTC	TACCTTGGGTGAACAAACATGGTC
AF12R	At	col0	12	3	fullSC	rhizosphere	FALSE	inputFullcol	50	TACCTTGGGTGA	44	TCGAAACATGCA	TACCTTGGGTGATCGAAACATGCA
AF13R	At	col0	13	4	fullSC	rhizosphere	FALSE	inputFullcol	50	TACCTTGGGTGA	45	TTCCCACCCATT	TACCTTGGGTGATTCCCACCCATT
AF14R	At	col0	14	4	fullSC	rhizosphere	FALSE	inputFullcol	50	TACCTTGGGTGA	46	AGCAGAACATCT	TACCTTGGGTGAAGCAGAACATCT
AF15R	At	col0	15	4	fullSC	rhizosphere	FALSE	inputFullcol	50	TACCTTGGGTGA	47	GAAACATCCCAC	TACCTTGGGTGAGAAACATCCCAC
AF16R	At	col0	16	4	fullSC	rhizosphere	FALSE	inputFullcol	50	TACCTTGGGTGA	48	CTGTCAGTGACC	TACCTTGGGTGACTGTCAGTGACC
NF1a	soil	soil	1	1	fullSC	soil	FALSE	inputFullcol	50	TACCTTGGGTGA	17	TACGAGCCCTAA	TACCTTGGGTGATACGAGCCCTAA
NF2a	soil	soil	2	1	fullSC	soil	FALSE	inputFullcol	50	TACCTTGGGTGA	18	TGTCGCAAATAG	TACCTTGGGTGATGTCGCAAATAG
NF3a	soil	soil	3	2	fullSC	soil	FALSE	inputFullcol	50	TACCTTGGGTGA	19	ACAATAGACACC	TACCTTGGGTGAACAATAGACACC
NF4a	soil	soil	4	2	fullSC	soil	FALSE	inputFullcol	50	TACCTTGGGTGA	20	TCTCTACCACTC	TACCTTGGGTGATCTCTACCACTC
NF5a	soil	soil	5	3	fullSC	soil	FALSE	inputFullcol	50	TACCTTGGGTGA	21	CGATCGAACACT	TACCTTGGGTGACGATCGAACACT
NF6a	soil	soil	6	3	fullSC	soil	FALSE	inputFullcol	50	TACCTTGGGTGA	22	ATTGCAAGCAAC	TACCTTGGGTGAATTGCAAGCAAC
NF7a	soil	soil	7	4	fullSC	soil	FALSE	inputFullcol	50	TACCTTGGGTGA	23	AGCGCTCACATC	TACCTTGGGTGAAGCGCTCACATC
NF8a	soil	soil	8	4	fullSC	soil	FALSE	inputFullcol	50	TACCTTGGGTGA	24	TCGACCAAACAC	TACCTTGGGTGATCGACCAAACAC
LF1	Lj	gifu	1	1	fullSC	root	FALSE	inputFullgifu	51	CTCCATCAACAA	49	CGGATCTAGTGT	CTCCATCAACAACGGATCTAGTGT
LF2	Lj	gifu	2	1	fullSC	root	FALSE	inputFullgifu	51	CTCCATCAACAA	50	TTCTCCATCACA	CTCCATCAACAATTCTCCATCACA
LF3	Lj	gifu	3	1	fullSC	root	FALSE	inputFullgifu	51	CTCCATCAACAA	51	ATTTAGGACGAC	CTCCATCAACAAATTTAGGACGAC
LF4	Lj	gifu	4	1	fullSC	root	FALSE	inputFullgifu	51	CTCCATCAACAA	52	GGTTTAACACGC	CTCCATCAACAAGGTTTAACACGC
LF5	Lj	gifu	5	1	fullSC	root	FALSE	inputFullgifu	51	CTCCATCAACAA	53	AGACAGTAGGAG	CTCCATCAACAAAGACAGTAGGAG
LF6	Lj	gifu	6	1	fullSC	root	FALSE	inputFullgifu	51	CTCCATCAACAA	54	GCAGATTTCCAG	CTCCATCAACAAGCAGATTTCCAG
LF7	Lj	gifu	7	2	fullSC	root	FALSE	inputFullgifu	51	CTCCATCAACAA	55	AGATGATCAGTC	CTCCATCAACAAAGATGATCAGTC
LF8	Lj	gifu	8	2	fullSC	root	FALSE	inputFullgifu	51	CTCCATCAACAA	56	TATCACCGGCAC	CTCCATCAACAATATCACCGGCAC
LF9	Lj	gifu	9	2	fullSC	root	FALSE	inputFullgifu	52	AGCGCAACATTC	1	TCCCTTGTCTCC	AGCGCAACATTCTCCCTTGTCTCC
LF10	Lj	gifu	10	2	fullSC	root	FALSE	inputFullgifu	52	AGCGCAACATTC	2	ACGAGACTGATT	AGCGCAACATTCACGAGACTGATT
LF11	Lj	gifu	11	2	fullSC	root	FALSE	inputFullgifu	52	AGCGCAACATTC	3	ACCGGTATGTAC	AGCGCAACATTCACCGGTATGTAC
LF12	Lj	gifu	12	2	fullSC	root	FALSE	inputFullgifu	52	AGCGCAACATTC	4	TGCATACACTGG	AGCGCAACATTCTGCATACACTGG
LF13	Lj	gifu	13	3	fullSC	root	FALSE	inputFullgifu	52	AGCGCAACATTC	5	TGGTCAACGATA	AGCGCAACATTCTGGTCAACGATA
LF14	Lj	gifu	14	3	fullSC	root	FALSE	inputFullgifu	52	AGCGCAACATTC	6	ATCGCACAGTAA	AGCGCAACATTCATCGCACAGTAA
LF15	Lj	gifu	15	3	fullSC	root	FALSE	inputFullgifu	52	AGCGCAACATTC	7	GTCGTGTAGCCT	AGCGCAACATTCGTCGTGTAGCCT
LF16	Lj	gifu	16	3	fullSC	root	FALSE	inputFullgifu	52	AGCGCAACATTC	8	TACAGCGCATAC	AGCGCAACATTCTACAGCGCATAC
LF17	Lj	gifu	17	3	fullSC	root	FALSE	inputFullgifu	52	AGCGCAACATTC	21	CGATCGAACACT	AGCGCAACATTCCGATCGAACACT
LF18	Lj	gifu	18	3	fullSC	root	FALSE	inputFullgifu	52	AGCGCAACATTC	22	ATTGCAAGCAAC	AGCGCAACATTCATTGCAAGCAAC
LF1R	Lj	gifu	1	1	fullSC	rhizosphere	FALSE	inputFullgifu	51	CTCCATCAACAA	57	CCAGATATAGCA	CTCCATCAACAACCAGATATAGCA
LF2R	Lj	gifu	2	1	fullSC	rhizosphere	FALSE	inputFullgifu	51	CTCCATCAACAA	58	GGTCTCCTACAG	CTCCATCAACAAGGTCTCCTACAG
LF3R	Lj	gifu	3	1	fullSC	rhizosphere	FALSE	inputFullgifu	51	CTCCATCAACAA	59	ACAGCTCAAACA	CTCCATCAACAAACAGCTCAAACA
LF4R	Lj	gifu	4	1	fullSC	rhizosphere	FALSE	inputFullgifu	51	CTCCATCAACAA	60	ATAGCGAACTCA	CTCCATCAACAAATAGCGAACTCA
LF5R	Lj	gifu	5	1	fullSC	rhizosphere	FALSE	inputFullgifu	51	CTCCATCAACAA	61	AACCGCATAAGT	CTCCATCAACAAAACCGCATAAGT
LF6R	Lj	gifu	6	1	fullSC	rhizosphere	FALSE	inputFullgifu	51	CTCCATCAACAA	62	CTTGAGAAATCG	CTCCATCAACAACTTGAGAAATCG
LF7R	Lj	gifu	7	2	fullSC	rhizosphere	FALSE	inputFullgifu	51	CTCCATCAACAA	63	CAGTCGTTAAGA	CTCCATCAACAACAGTCGTTAAGA
LF8R	Lj	gifu	8	2	fullSC	rhizosphere	FALSE	inputFullgifu	51	CTCCATCAACAA	64	CTTCCAACTCAT	CTCCATCAACAACTTCCAACTCAT
LF9R	Lj	gifu	9	2	fullSC	rhizosphere	FALSE	inputFullgifu	52	AGCGCAACATTC	9	ATCCTTTGGTTC	AGCGCAACATTCATCCTTTGGTTC
LF10R	Lj	gifu	10	2	fullSC	rhizosphere	FALSE	inputFullgifu	52	AGCGCAACATTC	10	AGTCGAACGAGG	AGCGCAACATTCAGTCGAACGAGG
LF11R	Lj	gifu	11	2	fullSC	rhizosphere	FALSE	inputFullgifu	52	AGCGCAACATTC	11	ACCAGTGACTCA	AGCGCAACATTCACCAGTGACTCA
LF12R	Lj	gifu	12	2	fullSC	rhizosphere	FALSE	inputFullgifu	52	AGCGCAACATTC	12	CCAATACGCCTG	AGCGCAACATTCCCAATACGCCTG
LF13R	Lj	gifu	13	3	fullSC	rhizosphere	FALSE	inputFullgifu	52	AGCGCAACATTC	13	GCAACACCATCC	AGCGCAACATTCGCAACACCATCC
LF14R	Lj	gifu	14	3	fullSC	rhizosphere	FALSE	inputFullgifu	52	AGCGCAACATTC	14	AGTCGTGCACAT	AGCGCAACATTCAGTCGTGCACAT
LF15R	Lj	gifu	15	3	fullSC	rhizosphere	FALSE	inputFullgifu	52	AGCGCAACATTC	15	AGTTACGAGCTA	AGCGCAACATTCAGTTACGAGCTA
LF16R	Lj	gifu	16	3	fullSC	rhizosphere	FALSE	inputFullgifu	52	AGCGCAACATTC	16	TTGCGTTAGCAG	AGCGCAACATTCTTGCGTTAGCAG
LF17R	Lj	gifu	17	3	fullSC	rhizosphere	FALSE	inputFullgifu	52	AGCGCAACATTC	23	AGCGCTCACATC	AGCGCAACATTCAGCGCTCACATC
LF18R	Lj	gifu	18	3	fullSC	rhizosphere	FALSE	inputFullgifu	52	AGCGCAACATTC	24	TCGACCAAACAC	AGCGCAACATTCTCGACCAAACAC
NFb1	soil	soil	1	1	fullSC	soil	FALSE	inputFullgifu	51	CTCCATCAACAA	65	AATAGCATGTCG	CTCCATCAACAAAATAGCATGTCG
NFb2	soil	soil	2	1	fullSC	soil	FALSE	inputFullgifu	51	CTCCATCAACAA	66	AAGTCACACACA	CTCCATCAACAAAAGTCACACACA
NFb3	soil	soil	3	1	fullSC	soil	FALSE	inputFullgifu	51	CTCCATCAACAA	67	CACACAAAGTCA	CTCCATCAACAACACACAAAGTCA
NFb4	soil	soil	4	1	fullSC	soil	FALSE	inputFullgifu	51	CTCCATCAACAA	68	GTTCCTCCATTA	CTCCATCAACAAGTTCCTCCATTA
NFb5	soil	soil	5	2	fullSC	soil	FALSE	inputFullgifu	51	CTCCATCAACAA	69	CATCAAGCATAG	CTCCATCAACAACATCAAGCATAG
NFb6	soil	soil	6	2	fullSC	soil	FALSE	inputFullgifu	51	CTCCATCAACAA	70	CAAGCCCTAGTA	CTCCATCAACAACAAGCCCTAGTA
NFb7	soil	soil	7	2	fullSC	soil	FALSE	inputFullgifu	51	CTCCATCAACAA	71	CCTCTGAGAGCT	CTCCATCAACAACCTCTGAGAGCT
NFb8	soil	soil	8	2	fullSC	soil	FALSE	inputFullgifu	51	CTCCATCAACAA	72	ACAAGAACCTTG	CTCCATCAACAAACAAGAACCTTG
NFb9	soil	soil	9	3	fullSC	soil	FALSE	inputFullgifu	52	AGCGCAACATTC	17	TACGAGCCCTAA	AGCGCAACATTCTACGAGCCCTAA
NFb10	soil	soil	10	3	fullSC	soil	FALSE	inputFullgifu	52	AGCGCAACATTC	18	TGTCGCAAATAG	AGCGCAACATTCTGTCGCAAATAG
NFb11	soil	soil	11	3	fullSC	soil	FALSE	inputFullgifu	52	AGCGCAACATTC	19	ACAATAGACACC	AGCGCAACATTCACAATAGACACC
NFb12	soil	soil	12	3	fullSC	soil	FALSE	inputFullgifu	52	AGCGCAACATTC	20	TCTCTACCACTC	AGCGCAACATTCTCTCTACCACTC
LA1	Lj	gifu	1	1	AtSC	root	FALSE	inputAtgifu	51	CTCCATCAACAA	73	TCATTCCACTCA	CTCCATCAACAATCATTCCACTCA
LA2	Lj	gifu	2	1	AtSC	root	FALSE	inputAtgifu	51	CTCCATCAACAA	74	ACCATCCAACGA	CTCCATCAACAAACCATCCAACGA
LA3	Lj	gifu	3	1	AtSC	root	FALSE	inputAtgifu	51	CTCCATCAACAA	75	ATGCCGGTAATA	CTCCATCAACAAATGCCGGTAATA
LA4	Lj	gifu	4	1	AtSC	root	FALSE	inputAtgifu	51	CTCCATCAACAA	76	TCAACCCGTGAA	CTCCATCAACAATCAACCCGTGAA
LA5	Lj	gifu	5	1	AtSC	root	FALSE	inputAtgifu	51	CTCCATCAACAA	77	TCTGTAGAGCCA	CTCCATCAACAATCTGTAGAGCCA
LA6	Lj	gifu	6	1	AtSC	root	FALSE	inputAtgifu	51	CTCCATCAACAA	78	TCGGATCTGTGA	CTCCATCAACAATCGGATCTGTGA
LA7	Lj	gifu	7	2	AtSC	root	FALSE	inputAtgifu	51	CTCCATCAACAA	79	ACTACCTCTTCA	CTCCATCAACAAACTACCTCTTCA
LA8	Lj	gifu	8	2	AtSC	root	FALSE	inputAtgifu	51	CTCCATCAACAA	80	CTATCCAAGTGG	CTCCATCAACAACTATCCAAGTGG
LA9	Lj	gifu	9	2	AtSC	root	FALSE	inputAtgifu	52	AGCGCAACATTC	25	TGTGTTACTCCT	AGCGCAACATTCTGTGTTACTCCT
LA10	Lj	gifu	10	2	AtSC	root	FALSE	inputAtgifu	52	AGCGCAACATTC	26	TGCACAGTCGCT	AGCGCAACATTCTGCACAGTCGCT
LA11	Lj	gifu	11	2	AtSC	root	FALSE	inputAtgifu	52	AGCGCAACATTC	27	TTCTAGAGTGCG	AGCGCAACATTCTTCTAGAGTGCG
LA12	Lj	gifu	12	2	AtSC	root	FALSE	inputAtgifu	52	AGCGCAACATTC	28	ACACCTGCGATC	AGCGCAACATTCACACCTGCGATC
LA13	Lj	gifu	13	3	AtSC	root	FALSE	inputAtgifu	52	AGCGCAACATTC	29	ATTCCTCTCCAC	AGCGCAACATTCATTCCTCTCCAC
LA14	Lj	gifu	14	3	AtSC	root	FALSE	inputAtgifu	52	AGCGCAACATTC	30	CATCGACGAGTT	AGCGCAACATTCCATCGACGAGTT
LA15	Lj	gifu	15	3	AtSC	root	FALSE	inputAtgifu	52	AGCGCAACATTC	31	CACCACAGAATC	AGCGCAACATTCCACCACAGAATC
LA16	Lj	gifu	16	3	AtSC	root	FALSE	inputAtgifu	52	AGCGCAACATTC	32	GGTCTTAGCACC	AGCGCAACATTCGGTCTTAGCACC
LA17	Lj	gifu	17	3	AtSC	root	FALSE	inputAtgifu	52	AGCGCAACATTC	49	CGGATCTAGTGT	AGCGCAACATTCCGGATCTAGTGT
LA18	Lj	gifu	18	3	AtSC	root	FALSE	inputAtgifu	52	AGCGCAACATTC	50	TTCTCCATCACA	AGCGCAACATTCTTCTCCATCACA
LA1R	Lj	gifu	1	1	AtSC	rhizosphere	FALSE	inputAtgifu	55	GTCGGTACAAGC	73	TCATTCCACTCA	GTCGGTACAAGCTCATTCCACTCA
LA2R	Lj	gifu	2	1	AtSC	rhizosphere	FALSE	inputAtgifu	55	GTCGGTACAAGC	74	ACCATCCAACGA	GTCGGTACAAGCACCATCCAACGA
LA3R	Lj	gifu	3	1	AtSC	rhizosphere	FALSE	inputAtgifu	55	GTCGGTACAAGC	75	ATGCCGGTAATA	GTCGGTACAAGCATGCCGGTAATA
LA4R	Lj	gifu	4	1	AtSC	rhizosphere	FALSE	inputAtgifu	55	GTCGGTACAAGC	76	TCAACCCGTGAA	GTCGGTACAAGCTCAACCCGTGAA
LA5R	Lj	gifu	5	1	AtSC	rhizosphere	FALSE	inputAtgifu	55	GTCGGTACAAGC	77	TCTGTAGAGCCA	GTCGGTACAAGCTCTGTAGAGCCA
LA6R	Lj	gifu	6	1	AtSC	rhizosphere	FALSE	inputAtgifu	55	GTCGGTACAAGC	78	TCGGATCTGTGA	GTCGGTACAAGCTCGGATCTGTGA
LA7R	Lj	gifu	7	2	AtSC	rhizosphere	FALSE	inputAtgifu	55	GTCGGTACAAGC	79	ACTACCTCTTCA	GTCGGTACAAGCACTACCTCTTCA
LA8R	Lj	gifu	8	2	AtSC	rhizosphere	FALSE	inputAtgifu	55	GTCGGTACAAGC	80	CTATCCAAGTGG	GTCGGTACAAGCCTATCCAAGTGG
LA9R	Lj	gifu	9	2	AtSC	rhizosphere	FALSE	inputAtgifu	52	AGCGCAACATTC	51	ATTTAGGACGAC	AGCGCAACATTCATTTAGGACGAC
LA10R	Lj	gifu	10	2	AtSC	rhizosphere	FALSE	inputAtgifu	52	AGCGCAACATTC	52	GGTTTAACACGC	AGCGCAACATTCGGTTTAACACGC
LA11R	Lj	gifu	11	2	AtSC	rhizosphere	FALSE	inputAtgifu	52	AGCGCAACATTC	33	TATCGCGCGATA	AGCGCAACATTCTATCGCGCGATA
LA12R	Lj	gifu	12	2	AtSC	rhizosphere	FALSE	inputAtgifu	52	AGCGCAACATTC	34	CTCTACGAACAG	AGCGCAACATTCCTCTACGAACAG
LA13R	Lj	gifu	13	3	AtSC	rhizosphere	FALSE	inputAtgifu	52	AGCGCAACATTC	35	CTCCTCCCTTAC	AGCGCAACATTCCTCCTCCCTTAC
LA14R	Lj	gifu	14	3	AtSC	rhizosphere	FALSE	inputAtgifu	52	AGCGCAACATTC	36	CGTGTTATGTGG	AGCGCAACATTCCGTGTTATGTGG
LA15R	Lj	gifu	15	3	AtSC	rhizosphere	FALSE	inputAtgifu	52	AGCGCAACATTC	37	ATTAGCAGCGTA	AGCGCAACATTCATTAGCAGCGTA
LA16R	Lj	gifu	16	3	AtSC	rhizosphere	FALSE	inputAtgifu	52	AGCGCAACATTC	38	CAAGTTTCCGCG	AGCGCAACATTCCAAGTTTCCGCG
LA17R	Lj	gifu	17	3	AtSC	rhizosphere	FALSE	inputAtgifu	52	AGCGCAACATTC	39	CCTTGTTCACCT	AGCGCAACATTCCCTTGTTCACCT
LA18R	Lj	gifu	18	3	AtSC	rhizosphere	FALSE	inputAtgifu	52	AGCGCAACATTC	40	AACCAGCAGATT	AGCGCAACATTCAACCAGCAGATT
NAb1	soil	soil	1	1	AtSC	soil	FALSE	inputAtgifu	52	AGCGCAACATTC	41	CTAGAGCTCCCA	AGCGCAACATTCCTAGAGCTCCCA
NAb2	soil	soil	2	1	AtSC	soil	FALSE	inputAtgifu	52	AGCGCAACATTC	42	CACGCAGTCTAC	AGCGCAACATTCCACGCAGTCTAC
NAb3	soil	soil	3	1	AtSC	soil	FALSE	inputAtgifu	52	AGCGCAACATTC	43	ACAAACATGGTC	AGCGCAACATTCACAAACATGGTC
NAb4	soil	soil	4	1	AtSC	soil	FALSE	inputAtgifu	52	AGCGCAACATTC	44	TCGAAACATGCA	AGCGCAACATTCTCGAAACATGCA
NAb5	soil	soil	5	2	AtSC	soil	FALSE	inputAtgifu	52	AGCGCAACATTC	45	TTCCCACCCATT	AGCGCAACATTCTTCCCACCCATT
NAb6	soil	soil	6	2	AtSC	soil	FALSE	inputAtgifu	52	AGCGCAACATTC	46	AGCAGAACATCT	AGCGCAACATTCAGCAGAACATCT
NAb7	soil	soil	7	2	AtSC	soil	FALSE	inputAtgifu	52	AGCGCAACATTC	47	GAAACATCCCAC	AGCGCAACATTCGAAACATCCCAC
NAb8	soil	soil	8	2	AtSC	soil	FALSE	inputAtgifu	52	AGCGCAACATTC	48	CTGTCAGTGACC	AGCGCAACATTCCTGTCAGTGACC
NAb9	soil	soil	9	3	AtSC	soil	FALSE	inputAtgifu	52	AGCGCAACATTC	57	CCAGATATAGCA	AGCGCAACATTCCCAGATATAGCA
NAb10	soil	soil	10	3	AtSC	soil	FALSE	inputAtgifu	52	AGCGCAACATTC	58	GGTCTCCTACAG	AGCGCAACATTCGGTCTCCTACAG
NAb11	soil	soil	11	3	AtSC	soil	FALSE	inputAtgifu	52	AGCGCAACATTC	59	ACAGCTCAAACA	AGCGCAACATTCACAGCTCAAACA
NAb12	soil	soil	12	3	AtSC	soil	FALSE	inputAtgifu	52	AGCGCAACATTC	60	ATAGCGAACTCA	AGCGCAACATTCATAGCGAACTCA
LL1	Lj	gifu	1	1	LjSC	root	FALSE	inputLjgifu	52	AGCGCAACATTC	53	AGACAGTAGGAG	AGCGCAACATTCAGACAGTAGGAG
LL2	Lj	gifu	2	1	LjSC	root	FALSE	inputLjgifu	52	AGCGCAACATTC	54	GCAGATTTCCAG	AGCGCAACATTCGCAGATTTCCAG
LL3	Lj	gifu	3	1	LjSC	root	FALSE	inputLjgifu	52	AGCGCAACATTC	55	AGATGATCAGTC	AGCGCAACATTCAGATGATCAGTC
LL4	Lj	gifu	4	1	LjSC	root	FALSE	inputLjgifu	52	AGCGCAACATTC	56	TATCACCGGCAC	AGCGCAACATTCTATCACCGGCAC
LL5	Lj	gifu	5	1	LjSC	root	FALSE	inputLjgifu	52	AGCGCAACATTC	65	AATAGCATGTCG	AGCGCAACATTCAATAGCATGTCG
LL6	Lj	gifu	6	1	LjSC	root	FALSE	inputLjgifu	52	AGCGCAACATTC	66	AAGTCACACACA	AGCGCAACATTCAAGTCACACACA
LL7	Lj	gifu	7	1	LjSC	root	FALSE	inputLjgifu	52	AGCGCAACATTC	67	CACACAAAGTCA	AGCGCAACATTCCACACAAAGTCA
LL8	Lj	gifu	8	1	LjSC	root	FALSE	inputLjgifu	52	AGCGCAACATTC	68	GTTCCTCCATTA	AGCGCAACATTCGTTCCTCCATTA
LL9	Lj	gifu	9	2	LjSC	root	FALSE	inputLjgifu	52	AGCGCAACATTC	69	CATCAAGCATAG	AGCGCAACATTCCATCAAGCATAG
LL10	Lj	gifu	10	2	LjSC	root	FALSE	inputLjgifu	52	AGCGCAACATTC	70	CAAGCCCTAGTA	AGCGCAACATTCCAAGCCCTAGTA
LL11	Lj	gifu	11	2	LjSC	root	FALSE	inputLjgifu	52	AGCGCAACATTC	71	CCTCTGAGAGCT	AGCGCAACATTCCCTCTGAGAGCT
LL12	Lj	gifu	12	2	LjSC	root	FALSE	inputLjgifu	52	AGCGCAACATTC	72	ACAAGAACCTTG	AGCGCAACATTCACAAGAACCTTG
LL13	Lj	gifu	13	2	LjSC	root	FALSE	inputLjgifu	55	GTCGGTACAAGC	17	TACGAGCCCTAA	GTCGGTACAAGCTACGAGCCCTAA
LL14	Lj	gifu	14	2	LjSC	root	FALSE	inputLjgifu	55	GTCGGTACAAGC	18	TGTCGCAAATAG	GTCGGTACAAGCTGTCGCAAATAG
LL15	Lj	gifu	15	2	LjSC	root	FALSE	inputLjgifu	55	GTCGGTACAAGC	19	ACAATAGACACC	GTCGGTACAAGCACAATAGACACC
LL16	Lj	gifu	16	2	LjSC	root	FALSE	inputLjgifu	55	GTCGGTACAAGC	20	TCTCTACCACTC	GTCGGTACAAGCTCTCTACCACTC
LL17	Lj	gifu	17	2	LjSC	root	FALSE	inputLjgifu	55	GTCGGTACAAGC	21	CGATCGAACACT	GTCGGTACAAGCCGATCGAACACT
LL18	Lj	gifu	18	2	LjSC	root	FALSE	inputLjgifu	55	GTCGGTACAAGC	22	ATTGCAAGCAAC	GTCGGTACAAGCATTGCAAGCAAC
LL1R	Lj	gifu	1	1	LjSC	rhizosphere	FALSE	inputLjgifu	52	AGCGCAACATTC	61	AACCGCATAAGT	AGCGCAACATTCAACCGCATAAGT
LL2R	Lj	gifu	2	1	LjSC	rhizosphere	FALSE	inputLjgifu	52	AGCGCAACATTC	62	CTTGAGAAATCG	AGCGCAACATTCCTTGAGAAATCG
LL3R	Lj	gifu	3	1	LjSC	rhizosphere	FALSE	inputLjgifu	52	AGCGCAACATTC	63	CAGTCGTTAAGA	AGCGCAACATTCCAGTCGTTAAGA
LL4R	Lj	gifu	4	1	LjSC	rhizosphere	FALSE	inputLjgifu	52	AGCGCAACATTC	64	CTTCCAACTCAT	AGCGCAACATTCCTTCCAACTCAT
LL5R	Lj	gifu	5	1	LjSC	rhizosphere	FALSE	inputLjgifu	52	AGCGCAACATTC	73	TCATTCCACTCA	AGCGCAACATTCTCATTCCACTCA
LL6R	Lj	gifu	6	1	LjSC	rhizosphere	FALSE	inputLjgifu	52	AGCGCAACATTC	74	ACCATCCAACGA	AGCGCAACATTCACCATCCAACGA
LL7R	Lj	gifu	7	1	LjSC	rhizosphere	FALSE	inputLjgifu	52	AGCGCAACATTC	75	ATGCCGGTAATA	AGCGCAACATTCATGCCGGTAATA
LL8R	Lj	gifu	8	1	LjSC	rhizosphere	FALSE	inputLjgifu	52	AGCGCAACATTC	76	TCAACCCGTGAA	AGCGCAACATTCTCAACCCGTGAA
LL9R	Lj	gifu	9	2	LjSC	rhizosphere	FALSE	inputLjgifu	52	AGCGCAACATTC	77	TCTGTAGAGCCA	AGCGCAACATTCTCTGTAGAGCCA
LL10R	Lj	gifu	10	2	LjSC	rhizosphere	FALSE	inputLjgifu	52	AGCGCAACATTC	78	TCGGATCTGTGA	AGCGCAACATTCTCGGATCTGTGA
LL11R	Lj	gifu	11	2	LjSC	rhizosphere	FALSE	inputLjgifu	52	AGCGCAACATTC	79	ACTACCTCTTCA	AGCGCAACATTCACTACCTCTTCA
LL12R	Lj	gifu	12	2	LjSC	rhizosphere	FALSE	inputLjgifu	52	AGCGCAACATTC	80	CTATCCAAGTGG	AGCGCAACATTCCTATCCAAGTGG
LL13R	Lj	gifu	13	2	LjSC	rhizosphere	FALSE	inputLjgifu	55	GTCGGTACAAGC	25	TGTGTTACTCCT	GTCGGTACAAGCTGTGTTACTCCT
LL14R	Lj	gifu	14	2	LjSC	rhizosphere	FALSE	inputLjgifu	55	GTCGGTACAAGC	26	TGCACAGTCGCT	GTCGGTACAAGCTGCACAGTCGCT
LL15R	Lj	gifu	15	2	LjSC	rhizosphere	FALSE	inputLjgifu	55	GTCGGTACAAGC	27	TTCTAGAGTGCG	GTCGGTACAAGCTTCTAGAGTGCG
LL16R	Lj	gifu	16	2	LjSC	rhizosphere	FALSE	inputLjgifu	55	GTCGGTACAAGC	28	ACACCTGCGATC	GTCGGTACAAGCACACCTGCGATC
LL17R	Lj	gifu	17	2	LjSC	rhizosphere	FALSE	inputLjgifu	55	GTCGGTACAAGC	29	ATTCCTCTCCAC	GTCGGTACAAGCATTCCTCTCCAC
LL18R	Lj	gifu	18	2	LjSC	rhizosphere	FALSE	inputLjgifu	55	GTCGGTACAAGC	30	CATCGACGAGTT	GTCGGTACAAGCCATCGACGAGTT
NL1b	soil	soil	1	1	LjSC	soil	FALSE	inputLjgifu	55	GTCGGTACAAGC	1	TCCCTTGTCTCC	GTCGGTACAAGCTCCCTTGTCTCC
NL2b	soil	soil	2	1	LjSC	soil	FALSE	inputLjgifu	55	GTCGGTACAAGC	2	ACGAGACTGATT	GTCGGTACAAGCACGAGACTGATT
NL3b	soil	soil	3	1	LjSC	soil	FALSE	inputLjgifu	55	GTCGGTACAAGC	3	ACCGGTATGTAC	GTCGGTACAAGCACCGGTATGTAC
NL4b	soil	soil	4	1	LjSC	soil	FALSE	inputLjgifu	55	GTCGGTACAAGC	4	TGCATACACTGG	GTCGGTACAAGCTGCATACACTGG
NL5b	soil	soil	5	2	LjSC	soil	FALSE	inputLjgifu	55	GTCGGTACAAGC	5	TGGTCAACGATA	GTCGGTACAAGCTGGTCAACGATA
NL6b	soil	soil	6	2	LjSC	soil	FALSE	inputLjgifu	55	GTCGGTACAAGC	6	ATCGCACAGTAA	GTCGGTACAAGCATCGCACAGTAA
NL7b	soil	soil	7	2	LjSC	soil	FALSE	inputLjgifu	55	GTCGGTACAAGC	7	GTCGTGTAGCCT	GTCGGTACAAGCGTCGTGTAGCCT
NL8b	soil	soil	8	2	LjSC	soil	FALSE	inputLjgifu	55	GTCGGTACAAGC	8	TACAGCGCATAC	GTCGGTACAAGCTACAGCGCATAC
NL9b	soil	soil	9	3	LjSC	soil	FALSE	inputLjgifu	55	GTCGGTACAAGC	23	AGCGCTCACATC	GTCGGTACAAGCAGCGCTCACATC
NL10b	soil	soil	10	3	LjSC	soil	FALSE	inputLjgifu	55	GTCGGTACAAGC	24	TCGACCAAACAC	GTCGGTACAAGCTCGACCAAACAC
NL11b	soil	soil	11	3	LjSC	soil	FALSE	inputLjgifu	55	GTCGGTACAAGC	31	CACCACAGAATC	GTCGGTACAAGCCACCACAGAATC
NL12b	soil	soil	12	3	LjSC	soil	FALSE	inputLjgifu	55	GTCGGTACAAGC	32	GGTCTTAGCACC	GTCGGTACAAGCGGTCTTAGCACC
inputFullgifu	input	input	na	na	fullSC	input	TRUE	inputFullgifu	55	GTCGGTACAAGC	9	ATCCTTTGGTTC	GTCGGTACAAGCATCCTTTGGTTC
inputAtgifu	input	input	na	na	AtSC	input	TRUE	inputAtgifu	55	GTCGGTACAAGC	10	AGTCGAACGAGG	GTCGGTACAAGCAGTCGAACGAGG
inputLjgifu	input	input	na	na	LjSC	input	TRUE	inputLjgifu	55	GTCGGTACAAGC	11	ACCAGTGACTCA	GTCGGTACAAGCACCAGTGACTCA

[truncated: 31 more sheets: S3J, S3K, S3L, S3M, S3N, S3O, S3P, S3Q, S3R, S3S, S3T, S3V, S3W, S3X, S3Y, S3Z, S3AA, S3AB, S3AC, S3AD …]
