# Supplementary material for: Host preference and invasiveness of commensal bacteria in the Lotus and Arabidopsis root microbiota
Source: Nat Microbiol. 2021 Jul 26;6(9):1150–62. doi: 10.1038/s41564-021-00941-9 (PMC8387241; doi:10.1038/s41564-021-00941-9)
Supplement: Source Data Fig. 1 — Statistical source data. [file 41564_2021_941_MOESM6_ESM.zip › SourceData1.xlsx]

## Sheet: a
#design table of LjAt NatCom greenhouse experiment
SampleID	Original SampleID	Study	Host Species	Host Genotype	Conditions	Compartment	soil	Soil Batch	Run	Date	Techonology	Forward Primer	Reverse Primer	Contact Person	Latitude	Longitude	Description
zgadzaj_2018_00001	2_soil_1	zgadzaj_2018	host_soil	host_soil	NS	soil	CAS	CAS	zgadzaj_2018_002	02_2018	Miseq	799F	1192R	Thorsten	47.426N	8.517E	Day36
zgadzaj_2018_00002	2_soil_2	zgadzaj_2018	host_soil	host_soil	NS	soil	CAS	CAS	zgadzaj_2018_002	02_2018	Miseq	799F	1192R	Thorsten	47.426N	8.517E	Day36
zgadzaj_2018_00003	2_soil_3	zgadzaj_2018	host_soil	host_soil	NS	soil	CAS	CAS	zgadzaj_2018_002	02_2018	Miseq	799F	1192R	Thorsten	47.426N	8.517E	Day36
zgadzaj_2018_00004	2_soil_4	zgadzaj_2018	host_soil	host_soil	NS	soil	CAS	CAS	zgadzaj_2018_002	02_2018	Miseq	799F	1192R	Thorsten	47.426N	8.517E	Day36
zgadzaj_2018_00005	2_soil_5	zgadzaj_2018	host_soil	host_soil	NS	soil	CAS	CAS	zgadzaj_2018_002	02_2018	Miseq	799F	1192R	Thorsten	47.426N	8.517E	Day36
zgadzaj_2018_00006	2_soil_6	zgadzaj_2018	host_soil	host_soil	NS	soil	CAS	CAS	zgadzaj_2018_002	02_2018	Miseq	799F	1192R	Thorsten	47.426N	8.517E	Day36
zgadzaj_2018_00007	2_GR_1	zgadzaj_2018	lotus_japonicus	gifu	NS	root	CAS	CAS	zgadzaj_2018_002	02_2018	Miseq	799F	1192R	Thorsten	47.426N	8.517E	Day36
zgadzaj_2018_00008	2_GR_2	zgadzaj_2018	lotus_japonicus	gifu	NS	root	CAS	CAS	zgadzaj_2018_002	02_2018	Miseq	799F	1192R	Thorsten	47.426N	8.517E	Day36
zgadzaj_2018_00009	2_GR_3	zgadzaj_2018	lotus_japonicus	gifu	NS	root	CAS	CAS	zgadzaj_2018_002	02_2018	Miseq	799F	1192R	Thorsten	47.426N	8.517E	Day36
zgadzaj_2018_00010	2_GR_4	zgadzaj_2018	lotus_japonicus	gifu	NS	root	CAS	CAS	zgadzaj_2018_002	02_2018	Miseq	799F	1192R	Thorsten	47.426N	8.517E	Day36
zgadzaj_2018_00011	2_GR_5	zgadzaj_2018	lotus_japonicus	gifu	NS	root	CAS	CAS	zgadzaj_2018_002	02_2018	Miseq	799F	1192R	Thorsten	47.426N	8.517E	Day36
zgadzaj_2018_00012	2_GR_6	zgadzaj_2018	lotus_japonicus	gifu	NS	root	CAS	CAS	zgadzaj_2018_002	02_2018	Miseq	799F	1192R	Thorsten	47.426N	8.517E	Day36
zgadzaj_2018_00013	2_NR_1	zgadzaj_2018	lotus_japonicus	nfr5	NS	root	CAS	CAS	zgadzaj_2018_002	02_2018	Miseq	799F	1192R	Thorsten	47.426N	8.517E	Day36
zgadzaj_2018_00014	2_NR_2	zgadzaj_2018	lotus_japonicus	nfr5	NS	root	CAS	CAS	zgadzaj_2018_002	02_2018	Miseq	799F	1192R	Thorsten	47.426N	8.517E	Day36
zgadzaj_2018_00015	2_NR_3	zgadzaj_2018	lotus_japonicus	nfr5	NS	root	CAS	CAS	zgadzaj_2018_002	02_2018	Miseq	799F	1192R	Thorsten	47.426N	8.517E	Day36
zgadzaj_2018_00016	2_NR_4	zgadzaj_2018	lotus_japonicus	nfr5	NS	root	CAS	CAS	zgadzaj_2018_002	02_2018	Miseq	799F	1192R	Thorsten	47.426N	8.517E	Day36
zgadzaj_2018_00017	2_NR_5	zgadzaj_2018	lotus_japonicus	nfr5	NS	root	CAS	CAS	zgadzaj_2018_002	02_2018	Miseq	799F	1192R	Thorsten	47.426N	8.517E	Day36
zgadzaj_2018_00018	2_NR_6	zgadzaj_2018	lotus_japonicus	nfr5	NS	root	CAS	CAS	zgadzaj_2018_002	02_2018	Miseq	799F	1192R	Thorsten	47.426N	8.517E	Day36
zgadzaj_2018_00019	2_SR_1	zgadzaj_2018	lotus_japonicus	symrk	NS	root	CAS	CAS	zgadzaj_2018_002	02_2018	Miseq	799F	1192R	Thorsten	47.426N	8.517E	Day36
zgadzaj_2018_00020	2_SR_2	zgadzaj_2018	lotus_japonicus	symrk	NS	root	CAS	CAS	zgadzaj_2018_002	02_2018	Miseq	799F	1192R	Thorsten	47.426N	8.517E	Day36
zgadzaj_2018_00021	2_SR_3	zgadzaj_2018	lotus_japonicus	symrk	NS	root	CAS	CAS	zgadzaj_2018_002	02_2018	Miseq	799F	1192R	Thorsten	47.426N	8.517E	Day36
zgadzaj_2018_00022	2_SR_4	zgadzaj_2018	lotus_japonicus	symrk	NS	root	CAS	CAS	zgadzaj_2018_002	02_2018	Miseq	799F	1192R	Thorsten	47.426N	8.517E	Day36
zgadzaj_2018_00023	2_SR_5	zgadzaj_2018	lotus_japonicus	symrk	NS	root	CAS	CAS	zgadzaj_2018_002	02_2018	Miseq	799F	1192R	Thorsten	47.426N	8.517E	Day36
zgadzaj_2018_00024	2_SR_6	zgadzaj_2018	lotus_japonicus	symrk	NS	root	CAS	CAS	zgadzaj_2018_002	02_2018	Miseq	799F	1192R	Thorsten	47.426N	8.517E	Day36
zgadzaj_2018_00025	2_RR_1	zgadzaj_2018	lotus_japonicus	ram1	NS	root	CAS	CAS	zgadzaj_2018_002	02_2018	Miseq	799F	1192R	Thorsten	47.426N	8.517E	Day36
zgadzaj_2018_00026	2_RR_2	zgadzaj_2018	lotus_japonicus	ram1	NS	root	CAS	CAS	zgadzaj_2018_002	02_2018	Miseq	799F	1192R	Thorsten	47.426N	8.517E	Day36
zgadzaj_2018_00027	2_RR_3	zgadzaj_2018	lotus_japonicus	ram1	NS	root	CAS	CAS	zgadzaj_2018_002	02_2018	Miseq	799F	1192R	Thorsten	47.426N	8.517E	Day36
zgadzaj_2018_00028	2_RR_4	zgadzaj_2018	lotus_japonicus	ram1	NS	root	CAS	CAS	zgadzaj_2018_002	02_2018	Miseq	799F	1192R	Thorsten	47.426N	8.517E	Day36
zgadzaj_2018_00029	2_RR_5	zgadzaj_2018	lotus_japonicus	ram1	NS	root	CAS	CAS	zgadzaj_2018_002	02_2018	Miseq	799F	1192R	Thorsten	47.426N	8.517E	Day36
zgadzaj_2018_00030	2_RR_6	zgadzaj_2018	lotus_japonicus	ram1	NS	root	CAS	CAS	zgadzaj_2018_002	02_2018	Miseq	799F	1192R	Thorsten	47.426N	8.517E	Day36
zgadzaj_2018_00031	2_GRh_1	zgadzaj_2018	lotus_japonicus	gifu	NS	rhizosphere	CAS	CAS	zgadzaj_2018_002	02_2018	Miseq	799F	1192R	Thorsten	47.426N	8.517E	Day36
zgadzaj_2018_00032	2_GRh_2	zgadzaj_2018	lotus_japonicus	gifu	NS	rhizosphere	CAS	CAS	zgadzaj_2018_002	02_2018	Miseq	799F	1192R	Thorsten	47.426N	8.517E	Day36
zgadzaj_2018_00033	2_GRh_3	zgadzaj_2018	lotus_japonicus	gifu	NS	rhizosphere	CAS	CAS	zgadzaj_2018_002	02_2018	Miseq	799F	1192R	Thorsten	47.426N	8.517E	Day36
zgadzaj_2018_00034	2_GRh_4	zgadzaj_2018	lotus_japonicus	gifu	NS	rhizosphere	CAS	CAS	zgadzaj_2018_002	02_2018	Miseq	799F	1192R	Thorsten	47.426N	8.517E	Day36
zgadzaj_2018_00035	2_GRh_5	zgadzaj_2018	lotus_japonicus	gifu	NS	rhizosphere	CAS	CAS	zgadzaj_2018_002	02_2018	Miseq	799F	1192R	Thorsten	47.426N	8.517E	Day36
zgadzaj_2018_00036	2_GRh_6	zgadzaj_2018	lotus_japonicus	gifu	NS	rhizosphere	CAS	CAS	zgadzaj_2018_002	02_2018	Miseq	799F	1192R	Thorsten	47.426N	8.517E	Day36
zgadzaj_2018_00037	2_NRh_1	zgadzaj_2018	lotus_japonicus	nfr5	NS	rhizosphere	CAS	CAS	zgadzaj_2018_002	02_2018	Miseq	799F	1192R	Thorsten	47.426N	8.517E	Day36
zgadzaj_2018_00038	2_NRh_2	zgadzaj_2018	lotus_japonicus	nfr5	NS	rhizosphere	CAS	CAS	zgadzaj_2018_002	02_2018	Miseq	799F	1192R	Thorsten	47.426N	8.517E	Day36
zgadzaj_2018_00039	2_NRh_3	zgadzaj_2018	lotus_japonicus	nfr5	NS	rhizosphere	CAS	CAS	zgadzaj_2018_002	02_2018	Miseq	799F	1192R	Thorsten	47.426N	8.517E	Day36
zgadzaj_2018_00040	2_NRh_4	zgadzaj_2018	lotus_japonicus	nfr5	NS	rhizosphere	CAS	CAS	zgadzaj_2018_002	02_2018	Miseq	799F	1192R	Thorsten	47.426N	8.517E	Day36
zgadzaj_2018_00041	2_NRh_5	zgadzaj_2018	lotus_japonicus	nfr5	NS	rhizosphere	CAS	CAS	zgadzaj_2018_002	02_2018	Miseq	799F	1192R	Thorsten	47.426N	8.517E	Day36
zgadzaj_2018_00042	2_NRh_6	zgadzaj_2018	lotus_japonicus	nfr5	NS	rhizosphere	CAS	CAS	zgadzaj_2018_002	02_2018	Miseq	799F	1192R	Thorsten	47.426N	8.517E	Day36
zgadzaj_2018_00043	2_SRh_1	zgadzaj_2018	lotus_japonicus	symrk	NS	rhizosphere	CAS	CAS	zgadzaj_2018_002	02_2018	Miseq	799F	1192R	Thorsten	47.426N	8.517E	Day36
zgadzaj_2018_00044	2_SRh_2	zgadzaj_2018	lotus_japonicus	symrk	NS	rhizosphere	CAS	CAS	zgadzaj_2018_002	02_2018	Miseq	799F	1192R	Thorsten	47.426N	8.517E	Day36
zgadzaj_2018_00045	2_SRh_3	zgadzaj_2018	lotus_japonicus	symrk	NS	rhizosphere	CAS	CAS	zgadzaj_2018_002	02_2018	Miseq	799F	1192R	Thorsten	47.426N	8.517E	Day36
zgadzaj_2018_00046	2_SRh_4	zgadzaj_2018	lotus_japonicus	symrk	NS	rhizosphere	CAS	CAS	zgadzaj_2018_002	02_2018	Miseq	799F	1192R	Thorsten	47.426N	8.517E	Day36
zgadzaj_2018_00047	2_SRh_5	zgadzaj_2018	lotus_japonicus	symrk	NS	rhizosphere	CAS	CAS	zgadzaj_2018_002	02_2018	Miseq	799F	1192R	Thorsten	47.426N	8.517E	Day36
zgadzaj_2018_00048	2_SRh_6	zgadzaj_2018	lotus_japonicus	symrk	NS	rhizosphere	CAS	CAS	zgadzaj_2018_002	02_2018	Miseq	799F	1192R	Thorsten	47.426N	8.517E	Day36
zgadzaj_2018_00049	2_RRh_1	zgadzaj_2018	lotus_japonicus	ram1	NS	rhizosphere	CAS	CAS	zgadzaj_2018_002	02_2018	Miseq	799F	1192R	Thorsten	47.426N	8.517E	Day36
zgadzaj_2018_00050	2_RRh_2	zgadzaj_2018	lotus_japonicus	ram1	NS	rhizosphere	CAS	CAS	zgadzaj_2018_002	02_2018	Miseq	799F	1192R	Thorsten	47.426N	8.517E	Day36
zgadzaj_2018_00051	2_RRh_3	zgadzaj_2018	lotus_japonicus	ram1	NS	rhizosphere	CAS	CAS	zgadzaj_2018_002	02_2018	Miseq	799F	1192R	Thorsten	47.426N	8.517E	Day36
zgadzaj_2018_00052	2_RRh_4	zgadzaj_2018	lotus_japonicus	ram1	NS	rhizosphere	CAS	CAS	zgadzaj_2018_002	02_2018	Miseq	799F	1192R	Thorsten	47.426N	8.517E	Day36
zgadzaj_2018_00053	2_RRh_5	zgadzaj_2018	lotus_japonicus	ram1	NS	rhizosphere	CAS	CAS	zgadzaj_2018_002	02_2018	Miseq	799F	1192R	Thorsten	47.426N	8.517E	Day36
zgadzaj_2018_00054	2_RRh_6	zgadzaj_2018	lotus_japonicus	ram1	NS	rhizosphere	CAS	CAS	zgadzaj_2018_002	02_2018	Miseq	799F	1192R	Thorsten	47.426N	8.517E	Day36
zgadzaj_2018_00055	3_S1	zgadzaj_2018	host_soil	host_soil	NS	soil	CAS	CAS	zgadzaj_2018_003	02_2018	Miseq	799F	1192R	Thorsten	47.426N	8.517E	Day36
zgadzaj_2018_00056	3_S2	zgadzaj_2018	host_soil	host_soil	NS	soil	CAS	CAS	zgadzaj_2018_003	02_2018	Miseq	799F	1192R	Thorsten	47.426N	8.517E	Day36
zgadzaj_2018_00057	3_S3	zgadzaj_2018	host_soil	host_soil	NS	soil	CAS	CAS	zgadzaj_2018_003	02_2018	Miseq	799F	1192R	Thorsten	47.426N	8.517E	Day36
zgadzaj_2018_00058	3_S4	zgadzaj_2018	host_soil	host_soil	NS	soil	CAS	CAS	zgadzaj_2018_003	02_2018	Miseq	799F	1192R	Thorsten	47.426N	8.517E	Day36
zgadzaj_2018_00059	3_S5	zgadzaj_2018	host_soil	host_soil	NS	soil	CAS	CAS	zgadzaj_2018_003	02_2018	Miseq	799F	1192R	Thorsten	47.426N	8.517E	Day36
zgadzaj_2018_00060	3_S6	zgadzaj_2018	host_soil	host_soil	NS	soil	CAS	CAS	zgadzaj_2018_003	02_2018	Miseq	799F	1192R	Thorsten	47.426N	8.517E	Day36
zgadzaj_2018_00061	3_S7	zgadzaj_2018	host_soil	host_soil	NS	soil	CAS	CAS	zgadzaj_2018_003	02_2018	Miseq	799F	1192R	Thorsten	47.426N	8.517E	Day36
zgadzaj_2018_00062	3_S8	zgadzaj_2018	host_soil	host_soil	NS	soil	CAS	CAS	zgadzaj_2018_003	02_2018	Miseq	799F	1192R	Thorsten	47.426N	8.517E	Day36
zgadzaj_2018_00063	3_GR1	zgadzaj_2018	lotus_japonicus	gifu	NS	root	CAS	CAS	zgadzaj_2018_003	02_2018	Miseq	799F	1192R	Thorsten	47.426N	8.517E	Day36
zgadzaj_2018_00064	3_GR2	zgadzaj_2018	lotus_japonicus	gifu	NS	root	CAS	CAS	zgadzaj_2018_003	02_2018	Miseq	799F	1192R	Thorsten	47.426N	8.517E	Day36
zgadzaj_2018_00065	3_GR3	zgadzaj_2018	lotus_japonicus	gifu	NS	root	CAS	CAS	zgadzaj_2018_003	02_2018	Miseq	799F	1192R	Thorsten	47.426N	8.517E	Day36
zgadzaj_2018_00066	3_GR4	zgadzaj_2018	lotus_japonicus	gifu	NS	root	CAS	CAS	zgadzaj_2018_003	02_2018	Miseq	799F	1192R	Thorsten	47.426N	8.517E	Day36
zgadzaj_2018_00067	3_GR5	zgadzaj_2018	lotus_japonicus	gifu	NS	root	CAS	CAS	zgadzaj_2018_003	02_2018	Miseq	799F	1192R	Thorsten	47.426N	8.517E	Day36
zgadzaj_2018_00068	3_GR6	zgadzaj_2018	lotus_japonicus	gifu	NS	root	CAS	CAS	zgadzaj_2018_003	02_2018	Miseq	799F	1192R	Thorsten	47.426N	8.517E	Day36
zgadzaj_2018_00069	3_GR7	zgadzaj_2018	lotus_japonicus	gifu	NS	root	CAS	CAS	zgadzaj_2018_003	02_2018	Miseq	799F	1192R	Thorsten	47.426N	8.517E	Day36
zgadzaj_2018_00070	3_GR8	zgadzaj_2018	lotus_japonicus	gifu	NS	root	CAS	CAS	zgadzaj_2018_003	02_2018	Miseq	799F	1192R	Thorsten	47.426N	8.517E	Day36
zgadzaj_2018_00071	3_NR1	zgadzaj_2018	lotus_japonicus	nfr5	NS	root	CAS	CAS	zgadzaj_2018_003	02_2018	Miseq	799F	1192R	Thorsten	47.426N	8.517E	Day36
zgadzaj_2018_00072	3_NR2	zgadzaj_2018	lotus_japonicus	nfr5	NS	root	CAS	CAS	zgadzaj_2018_003	02_2018	Miseq	799F	1192R	Thorsten	47.426N	8.517E	Day36
zgadzaj_2018_00073	3_NR3	zgadzaj_2018	lotus_japonicus	nfr5	NS	root	CAS	CAS	zgadzaj_2018_003	02_2018	Miseq	799F	1192R	Thorsten	47.426N	8.517E	Day36
zgadzaj_2018_00074	3_NR4	zgadzaj_2018	lotus_japonicus	nfr5	NS	root	CAS	CAS	zgadzaj_2018_003	02_2018	Miseq	799F	1192R	Thorsten	47.426N	8.517E	Day36
zgadzaj_2018_00075	3_NR5	zgadzaj_2018	lotus_japonicus	nfr5	NS	root	CAS	CAS	zgadzaj_2018_003	02_2018	Miseq	799F	1192R	Thorsten	47.426N	8.517E	Day36
zgadzaj_2018_00076	3_NR6	zgadzaj_2018	lotus_japonicus	nfr5	NS	root	CAS	CAS	zgadzaj_2018_003	02_2018	Miseq	799F	1192R	Thorsten	47.426N	8.517E	Day36
zgadzaj_2018_00077	3_NR7	zgadzaj_2018	lotus_japonicus	nfr5	NS	root	CAS	CAS	zgadzaj_2018_003	02_2018	Miseq	799F	1192R	Thorsten	47.426N	8.517E	Day36
zgadzaj_2018_00078	3_NR8	zgadzaj_2018	lotus_japonicus	nfr5	NS	root	CAS	CAS	zgadzaj_2018_003	02_2018	Miseq	799F	1192R	Thorsten	47.426N	8.517E	Day36
zgadzaj_2018_00079	3_SR1	zgadzaj_2018	lotus_japonicus	symrk	NS	root	CAS	CAS	zgadzaj_2018_003	02_2018	Miseq	799F	1192R	Thorsten	47.426N	8.517E	Day36
zgadzaj_2018_00080	3_SR2	zgadzaj_2018	lotus_japonicus	symrk	NS	root	CAS	CAS	zgadzaj_2018_003	02_2018	Miseq	799F	1192R	Thorsten	47.426N	8.517E	Day36
zgadzaj_2018_00081	3_SR3	zgadzaj_2018	lotus_japonicus	symrk	NS	root	CAS	CAS	zgadzaj_2018_003	02_2018	Miseq	799F	1192R	Thorsten	47.426N	8.517E	Day36
zgadzaj_2018_00082	3_SR4	zgadzaj_2018	lotus_japonicus	symrk	NS	root	CAS	CAS	zgadzaj_2018_003	02_2018	Miseq	799F	1192R	Thorsten	47.426N	8.517E	Day36
zgadzaj_2018_00083	3_SR5	zgadzaj_2018	lotus_japonicus	symrk	NS	root	CAS	CAS	zgadzaj_2018_003	02_2018	Miseq	799F	1192R	Thorsten	47.426N	8.517E	Day36
zgadzaj_2018_00084	3_SR6	zgadzaj_2018	lotus_japonicus	symrk	NS	root	CAS	CAS	zgadzaj_2018_003	02_2018	Miseq	799F	1192R	Thorsten	47.426N	8.517E	Day36
zgadzaj_2018_00085	3_SR7	zgadzaj_2018	lotus_japonicus	symrk	NS	root	CAS	CAS	zgadzaj_2018_003	02_2018	Miseq	799F	1192R	Thorsten	47.426N	8.517E	Day36
zgadzaj_2018_00086	3_SR8	zgadzaj_2018	lotus_japonicus	symrk	NS	root	CAS	CAS	zgadzaj_2018_003	02_2018	Miseq	799F	1192R	Thorsten	47.426N	8.517E	Day36
zgadzaj_2018_00087	3_CR1	zgadzaj_2018	lotus_japonicus	ccamk	NS	root	CAS	CAS	zgadzaj_2018_003	02_2018	Miseq	799F	1192R	Thorsten	47.426N	8.517E	Day36
zgadzaj_2018_00088	3_CR2	zgadzaj_2018	lotus_japonicus	ccamk	NS	root	CAS	CAS	zgadzaj_2018_003	02_2018	Miseq	799F	1192R	Thorsten	47.426N	8.517E	Day36
zgadzaj_2018_00089	3_CR3	zgadzaj_2018	lotus_japonicus	ccamk	NS	root	CAS	CAS	zgadzaj_2018_003	02_2018	Miseq	799F	1192R	Thorsten	47.426N	8.517E	Day36
zgadzaj_2018_00090	3_CR4	zgadzaj_2018	lotus_japonicus	ccamk	NS	root	CAS	CAS	zgadzaj_2018_003	02_2018	Miseq	799F	1192R	Thorsten	47.426N	8.517E	Day36
zgadzaj_2018_00091	3_CR5	zgadzaj_2018	lotus_japonicus	ccamk	NS	root	CAS	CAS	zgadzaj_2018_003	02_2018	Miseq	799F	1192R	Thorsten	47.426N	8.517E	Day36
zgadzaj_2018_00092	3_CR6	zgadzaj_2018	lotus_japonicus	ccamk	NS	root	CAS	CAS	zgadzaj_2018_003	02_2018	Miseq	799F	1192R	Thorsten	47.426N	8.517E	Day36
zgadzaj_2018_00093	3_CR7	zgadzaj_2018	lotus_japonicus	ccamk	NS	root	CAS	CAS	zgadzaj_2018_003	02_2018	Miseq	799F	1192R	Thorsten	47.426N	8.517E	Day36
zgadzaj_2018_00094	3_CR8	zgadzaj_2018	lotus_japonicus	ccamk	NS	root	CAS	CAS	zgadzaj_2018_003	02_2018	Miseq	799F	1192R	Thorsten	47.426N	8.517E	Day36
zgadzaj_2018_00095	3_RR1	zgadzaj_2018	lotus_japonicus	ram1	NS	root	CAS	CAS	zgadzaj_2018_003	02_2018	Miseq	799F	1192R	Thorsten	47.426N	8.517E	Day36
zgadzaj_2018_00096	3_RR2	zgadzaj_2018	lotus_japonicus	ram1	NS	root	CAS	CAS	zgadzaj_2018_003	02_2018	Miseq	799F	1192R	Thorsten	47.426N	8.517E	Day36
zgadzaj_2018_00097	3_RR3	zgadzaj_2018	lotus_japonicus	ram1	NS	root	CAS	CAS	zgadzaj_2018_003	02_2018	Miseq	799F	1192R	Thorsten	47.426N	8.517E	Day36
zgadzaj_2018_00098	3_RR4	zgadzaj_2018	lotus_japonicus	ram1	NS	root	CAS	CAS	zgadzaj_2018_003	02_2018	Miseq	799F	1192R	Thorsten	47.426N	8.517E	Day36
zgadzaj_2018_00099	3_RR5	zgadzaj_2018	lotus_japonicus	ram1	NS	root	CAS	CAS	zgadzaj_2018_003	02_2018	Miseq	799F	1192R	Thorsten	47.426N	8.517E	Day36
zgadzaj_2018_00100	3_RR6	zgadzaj_2018	lotus_japonicus	ram1	NS	root	CAS	CAS	zgadzaj_2018_003	02_2018	Miseq	799F	1192R	Thorsten	47.426N	8.517E	Day36
zgadzaj_2018_00101	3_RR7	zgadzaj_2018	lotus_japonicus	ram1	NS	root	CAS	CAS	zgadzaj_2018_003	02_2018	Miseq	799F	1192R	Thorsten	47.426N	8.517E	Day36
zgadzaj_2018_00102	3_RR8	zgadzaj_2018	lotus_japonicus	ram1	NS	root	CAS	CAS	zgadzaj_2018_003	02_2018	Miseq	799F	1192R	Thorsten	47.426N	8.517E	Day36
zgadzaj_2018_00103	3_GRh1	zgadzaj_2018	lotus_japonicus	gifu	NS	rhizosphere	CAS	CAS	zgadzaj_2018_003	02_2018	Miseq	799F	1192R	Thorsten	47.426N	8.517E	Day36
zgadzaj_2018_00104	3_GRh2	zgadzaj_2018	lotus_japonicus	gifu	NS	rhizosphere	CAS	CAS	zgadzaj_2018_003	02_2018	Miseq	799F	1192R	Thorsten	47.426N	8.517E	Day36
zgadzaj_2018_00105	3_GRh3	zgadzaj_2018	lotus_japonicus	gifu	NS	rhizosphere	CAS	CAS	zgadzaj_2018_003	02_2018	Miseq	799F	1192R	Thorsten	47.426N	8.517E	Day36
zgadzaj_2018_00106	3_GRh4	zgadzaj_2018	lotus_japonicus	gifu	NS	rhizosphere	CAS	CAS	zgadzaj_2018_003	02_2018	Miseq	799F	1192R	Thorsten	47.426N	8.517E	Day36
zgadzaj_2018_00107	3_GRh5	zgadzaj_2018	lotus_japonicus	gifu	NS	rhizosphere	CAS	CAS	zgadzaj_2018_003	02_2018	Miseq	799F	1192R	Thorsten	47.426N	8.517E	Day36
zgadzaj_2018_00108	3_GRh6	zgadzaj_2018	lotus_japonicus	gifu	NS	rhizosphere	CAS	CAS	zgadzaj_2018_003	02_2018	Miseq	799F	1192R	Thorsten	47.426N	8.517E	Day36
zgadzaj_2018_00109	3_GRh7	zgadzaj_2018	lotus_japonicus	gifu	NS	rhizosphere	CAS	CAS	zgadzaj_2018_003	02_2018	Miseq	799F	1192R	Thorsten	47.426N	8.517E	Day36
zgadzaj_2018_00110	3_GRh8	zgadzaj_2018	lotus_japonicus	gifu	NS	rhizosphere	CAS	CAS	zgadzaj_2018_003	02_2018	Miseq	799F	1192R	Thorsten	47.426N	8.517E	Day36
zgadzaj_2018_00111	3_NRh1	zgadzaj_2018	lotus_japonicus	nfr5	NS	rhizosphere	CAS	CAS	zgadzaj_2018_003	02_2018	Miseq	799F	1192R	Thorsten	47.426N	8.517E	Day36
zgadzaj_2018_00112	3_NRh2	zgadzaj_2018	lotus_japonicus	nfr5	NS	rhizosphere	CAS	CAS	zgadzaj_2018_003	02_2018	Miseq	799F	1192R	Thorsten	47.426N	8.517E	Day36
zgadzaj_2018_00113	3_NRh3	zgadzaj_2018	lotus_japonicus	nfr5	NS	rhizosphere	CAS	CAS	zgadzaj_2018_003	02_2018	Miseq	799F	1192R	Thorsten	47.426N	8.517E	Day36
zgadzaj_2018_00114	3_NRh4	zgadzaj_2018	lotus_japonicus	nfr5	NS	rhizosphere	CAS	CAS	zgadzaj_2018_003	02_2018	Miseq	799F	1192R	Thorsten	47.426N	8.517E	Day36
zgadzaj_2018_00115	3_NRh5	zgadzaj_2018	lotus_japonicus	nfr5	NS	rhizosphere	CAS	CAS	zgadzaj_2018_003	02_2018	Miseq	799F	1192R	Thorsten	47.426N	8.517E	Day36
zgadzaj_2018_00116	3_NRh6	zgadzaj_2018	lotus_japonicus	nfr5	NS	rhizosphere	CAS	CAS	zgadzaj_2018_003	02_2018	Miseq	799F	1192R	Thorsten	47.426N	8.517E	Day36
zgadzaj_2018_00117	3_NRh7	zgadzaj_2018	lotus_japonicus	nfr5	NS	rhizosphere	CAS	CAS	zgadzaj_2018_003	02_2018	Miseq	799F	1192R	Thorsten	47.426N	8.517E	Day36
zgadzaj_2018_00118	3_NRh8	zgadzaj_2018	lotus_japonicus	nfr5	NS	rhizosphere	CAS	CAS	zgadzaj_2018_003	02_2018	Miseq	799F	1192R	Thorsten	47.426N	8.517E	Day36
zgadzaj_2018_00119	3_SRh1	zgadzaj_2018	lotus_japonicus	symrk	NS	rhizosphere	CAS	CAS	zgadzaj_2018_003	02_2018	Miseq	799F	1192R	Thorsten	47.426N	8.517E	Day36
zgadzaj_2018_00120	3_SRh2	zgadzaj_2018	lotus_japonicus	symrk	NS	rhizosphere	CAS	CAS	zgadzaj_2018_003	02_2018	Miseq	799F	1192R	Thorsten	47.426N	8.517E	Day36
zgadzaj_2018_00121	3_SRh3	zgadzaj_2018	lotus_japonicus	symrk	NS	rhizosphere	CAS	CAS	zgadzaj_2018_003	02_2018	Miseq	799F	1192R	Thorsten	47.426N	8.517E	Day36
zgadzaj_2018_00122	3_SRh4	zgadzaj_2018	lotus_japonicus	symrk	NS	rhizosphere	CAS	CAS	zgadzaj_2018_003	02_2018	Miseq	799F	1192R	Thorsten	47.426N	8.517E	Day36
zgadzaj_2018_00123	3_SRh5	zgadzaj_2018	lotus_japonicus	symrk	NS	rhizosphere	CAS	CAS	zgadzaj_2018_003	02_2018	Miseq	799F	1192R	Thorsten	47.426N	8.517E	Day36
zgadzaj_2018_00124	3_SRh6	zgadzaj_2018	lotus_japonicus	symrk	NS	rhizosphere	CAS	CAS	zgadzaj_2018_003	02_2018	Miseq	799F	1192R	Thorsten	47.426N	8.517E	Day36
zgadzaj_2018_00125	3_SRh7	zgadzaj_2018	lotus_japonicus	symrk	NS	rhizosphere	CAS	CAS	zgadzaj_2018_003	02_2018	Miseq	799F	1192R	Thorsten	47.426N	8.517E	Day36
zgadzaj_2018_00126	3_SRh8	zgadzaj_2018	lotus_japonicus	symrk	NS	rhizosphere	CAS	CAS	zgadzaj_2018_003	02_2018	Miseq	799F	1192R	Thorsten	47.426N	8.517E	Day36
zgadzaj_2018_00127	3_CRh1	zgadzaj_2018	lotus_japonicus	ccamk	NS	rhizosphere	CAS	CAS	zgadzaj_2018_003	02_2018	Miseq	799F	1192R	Thorsten	47.426N	8.517E	Day36
zgadzaj_2018_00128	3_CRh2	zgadzaj_2018	lotus_japonicus	ccamk	NS	rhizosphere	CAS	CAS	zgadzaj_2018_003	02_2018	Miseq	799F	1192R	Thorsten	47.426N	8.517E	Day36
zgadzaj_2018_00129	3_CRh3	zgadzaj_2018	lotus_japonicus	ccamk	NS	rhizosphere	CAS	CAS	zgadzaj_2018_003	02_2018	Miseq	799F	1192R	Thorsten	47.426N	8.517E	Day36
zgadzaj_2018_00130	3_CRh4	zgadzaj_2018	lotus_japonicus	ccamk	NS	rhizosphere	CAS	CAS	zgadzaj_2018_003	02_2018	Miseq	799F	1192R	Thorsten	47.426N	8.517E	Day36
zgadzaj_2018_00131	3_CRh5	zgadzaj_2018	lotus_japonicus	ccamk	NS	rhizosphere	CAS	CAS	zgadzaj_2018_003	02_2018	Miseq	799F	1192R	Thorsten	47.426N	8.517E	Day36
zgadzaj_2018_00132	3_CRh6	zgadzaj_2018	lotus_japonicus	ccamk	NS	rhizosphere	CAS	CAS	zgadzaj_2018_003	02_2018	Miseq	799F	1192R	Thorsten	47.426N	8.517E	Day36
zgadzaj_2018_00133	3_CRh7	zgadzaj_2018	lotus_japonicus	ccamk	NS	rhizosphere	CAS	CAS	zgadzaj_2018_003	02_2018	Miseq	799F	1192R	Thorsten	47.426N	8.517E	Day36
zgadzaj_2018_00134	3_CRh8	zgadzaj_2018	lotus_japonicus	ccamk	NS	rhizosphere	CAS	CAS	zgadzaj_2018_003	02_2018	Miseq	799F	1192R	Thorsten	47.426N	8.517E	Day36
zgadzaj_2018_00135	3_RRh1	zgadzaj_2018	lotus_japonicus	ram1	NS	rhizosphere	CAS	CAS	zgadzaj_2018_003	02_2018	Miseq	799F	1192R	Thorsten	47.426N	8.517E	Day36
zgadzaj_2018_00136	3_RRh2	zgadzaj_2018	lotus_japonicus	ram1	NS	rhizosphere	CAS	CAS	zgadzaj_2018_003	02_2018	Miseq	799F	1192R	Thorsten	47.426N	8.517E	Day36
zgadzaj_2018_00137	3_RRh3	zgadzaj_2018	lotus_japonicus	ram1	NS	rhizosphere	CAS	CAS	zgadzaj_2018_003	02_2018	Miseq	799F	1192R	Thorsten	47.426N	8.517E	Day36
zgadzaj_2018_00138	3_RRh4	zgadzaj_2018	lotus_japonicus	ram1	NS	rhizosphere	CAS	CAS	zgadzaj_2018_003	02_2018	Miseq	799F	1192R	Thorsten	47.426N	8.517E	Day36
zgadzaj_2018_00139	3_RRh5	zgadzaj_2018	lotus_japonicus	ram1	NS	rhizosphere	CAS	CAS	zgadzaj_2018_003	02_2018	Miseq	799F	1192R	Thorsten	47.426N	8.517E	Day36
zgadzaj_2018_00140	3_RRh6	zgadzaj_2018	lotus_japonicus	ram1	NS	rhizosphere	CAS	CAS	zgadzaj_2018_003	02_2018	Miseq	799F	1192R	Thorsten	47.426N	8.517E	Day36
zgadzaj_2018_00141	3_RRh7	zgadzaj_2018	lotus_japonicus	ram1	NS	rhizosphere	CAS	CAS	zgadzaj_2018_003	02_2018	Miseq	799F	1192R	Thorsten	47.426N	8.517E	Day36
zgadzaj_2018_00142	3_RRh8	zgadzaj_2018	lotus_japonicus	ram1	NS	rhizosphere	CAS	CAS	zgadzaj_2018_003	02_2018	Miseq	799F	1192R	Thorsten	47.426N	8.517E	Day36
zgadzaj_2018_00143	4_S1	zgadzaj_2018	host_soil	host_soil	NS	soil	CAS	CAS	zgadzaj_2018_004	02_2018	Miseq	799F	1192R	Thorsten	47.426N	8.517E	Day36
zgadzaj_2018_00144	4_S2	zgadzaj_2018	host_soil	host_soil	NS	soil	CAS	CAS	zgadzaj_2018_004	02_2018	Miseq	799F	1192R	Thorsten	47.426N	8.517E	Day36
zgadzaj_2018_00145	4_S3	zgadzaj_2018	host_soil	host_soil	NS	soil	CAS	CAS	zgadzaj_2018_004	02_2018	Miseq	799F	1192R	Thorsten	47.426N	8.517E	Day36
zgadzaj_2018_00146	4_S4	zgadzaj_2018	host_soil	host_soil	NS	soil	CAS	CAS	zgadzaj_2018_004	02_2018	Miseq	799F	1192R	Thorsten	47.426N	8.517E	Day36
zgadzaj_2018_00147	4_S5	zgadzaj_2018	host_soil	host_soil	NS	soil	CAS	CAS	zgadzaj_2018_004	02_2018	Miseq	799F	1192R	Thorsten	47.426N	8.517E	Day36
zgadzaj_2018_00148	4_S6	zgadzaj_2018	host_soil	host_soil	NS	soil	CAS	CAS	zgadzaj_2018_004	02_2018	Miseq	799F	1192R	Thorsten	47.426N	8.517E	Day36
zgadzaj_2018_00149	4_S7	zgadzaj_2018	host_soil	host_soil	NS	soil	CAS	CAS	zgadzaj_2018_004	02_2018	Miseq	799F	1192R	Thorsten	47.426N	8.517E	Day36
zgadzaj_2018_00150	4_S8	zgadzaj_2018	host_soil	host_soil	NS	soil	CAS	CAS	zgadzaj_2018_004	02_2018	Miseq	799F	1192R	Thorsten	47.426N	8.517E	Day36
zgadzaj_2018_00151	4_GR1	zgadzaj_2018	lotus_japonicus	gifu	NS	root	CAS	CAS	zgadzaj_2018_004	02_2018	Miseq	799F	1192R	Thorsten	47.426N	8.517E	Day36
zgadzaj_2018_00152	4_GR2	zgadzaj_2018	lotus_japonicus	gifu	NS	root	CAS	CAS	zgadzaj_2018_004	02_2018	Miseq	799F	1192R	Thorsten	47.426N	8.517E	Day36
zgadzaj_2018_00153	4_GR3	zgadzaj_2018	lotus_japonicus	gifu	NS	root	CAS	CAS	zgadzaj_2018_004	02_2018	Miseq	799F	1192R	Thorsten	47.426N	8.517E	Day36
zgadzaj_2018_00154	4_GR4	zgadzaj_2018	lotus_japonicus	gifu	NS	root	CAS	CAS	zgadzaj_2018_004	02_2018	Miseq	799F	1192R	Thorsten	47.426N	8.517E	Day36
zgadzaj_2018_00155	4_GR5	zgadzaj_2018	lotus_japonicus	gifu	NS	root	CAS	CAS	zgadzaj_2018_004	02_2018	Miseq	799F	1192R	Thorsten	47.426N	8.517E	Day36
zgadzaj_2018_00156	4_GR6	zgadzaj_2018	lotus_japonicus	gifu	NS	root	CAS	CAS	zgadzaj_2018_004	02_2018	Miseq	799F	1192R	Thorsten	47.426N	8.517E	Day36
zgadzaj_2018_00157	4_GR7	zgadzaj_2018	lotus_japonicus	gifu	NS	root	CAS	CAS	zgadzaj_2018_004	02_2018	Miseq	799F	1192R	Thorsten	47.426N	8.517E	Day36
zgadzaj_2018_00158	4_NR1	zgadzaj_2018	lotus_japonicus	nfr5	NS	root	CAS	CAS	zgadzaj_2018_004	02_2018	Miseq	799F	1192R	Thorsten	47.426N	8.517E	Day36
zgadzaj_2018_00159	4_NR2	zgadzaj_2018	lotus_japonicus	nfr5	NS	root	CAS	CAS	zgadzaj_2018_004	02_2018	Miseq	799F	1192R	Thorsten	47.426N	8.517E	Day36
zgadzaj_2018_00160	4_NR3	zgadzaj_2018	lotus_japonicus	nfr5	NS	root	CAS	CAS	zgadzaj_2018_004	02_2018	Miseq	799F	1192R	Thorsten	47.426N	8.517E	Day36
zgadzaj_2018_00161	4_NR4	zgadzaj_2018	lotus_japonicus	nfr5	NS	root	CAS	CAS	zgadzaj_2018_004	02_2018	Miseq	799F	1192R	Thorsten	47.426N	8.517E	Day36
zgadzaj_2018_00162	4_NR5	zgadzaj_2018	lotus_japonicus	nfr5	NS	root	CAS	CAS	zgadzaj_2018_004	02_2018	Miseq	799F	1192R	Thorsten	47.426N	8.517E	Day36
zgadzaj_2018_00163	4_SR1	zgadzaj_2018	lotus_japonicus	symrk	NS	root	CAS	CAS	zgadzaj_2018_004	02_2018	Miseq	799F	1192R	Thorsten	47.426N	8.517E	Day36
zgadzaj_2018_00164	4_SR2	zgadzaj_2018	lotus_japonicus	symrk	NS	root	CAS	CAS	zgadzaj_2018_004	02_2018	Miseq	799F	1192R	Thorsten	47.426N	8.517E	Day36
zgadzaj_2018_00165	4_SR3	zgadzaj_2018	lotus_japonicus	symrk	NS	root	CAS	CAS	zgadzaj_2018_004	02_2018	Miseq	799F	1192R	Thorsten	47.426N	8.517E	Day36
zgadzaj_2018_00166	4_SR4	zgadzaj_2018	lotus_japonicus	symrk	NS	root	CAS	CAS	zgadzaj_2018_004	02_2018	Miseq	799F	1192R	Thorsten	47.426N	8.517E	Day36
zgadzaj_2018_00167	4_SR5	zgadzaj_2018	lotus_japonicus	symrk	NS	root	CAS	CAS	zgadzaj_2018_004	02_2018	Miseq	799F	1192R	Thorsten	47.426N	8.517E	Day36
zgadzaj_2018_00168	4_SR6	zgadzaj_2018	lotus_japonicus	symrk	NS	root	CAS	CAS	zgadzaj_2018_004	02_2018	Miseq	799F	1192R	Thorsten	47.426N	8.517E	Day36
zgadzaj_2018_00169	4_SR7	zgadzaj_2018	lotus_japonicus	symrk	NS	root	CAS	CAS	zgadzaj_2018_004	02_2018	Miseq	799F	1192R	Thorsten	47.426N	8.517E	Day36
zgadzaj_2018_00170	4_SR8	zgadzaj_2018	lotus_japonicus	symrk	NS	root	CAS	CAS	zgadzaj_2018_004	02_2018	Miseq	799F	1192R	Thorsten	47.426N	8.517E	Day36
zgadzaj_2018_00171	4_CR1	zgadzaj_2018	lotus_japonicus	ccamk	NS	root	CAS	CAS	zgadzaj_2018_004	02_2018	Miseq	799F	1192R	Thorsten	47.426N	8.517E	Day36
zgadzaj_2018_00172	4_CR2	zgadzaj_2018	lotus_japonicus	ccamk	NS	root	CAS	CAS	zgadzaj_2018_004	02_2018	Miseq	799F	1192R	Thorsten	47.426N	8.517E	Day36
zgadzaj_2018_00173	4_CR3	zgadzaj_2018	lotus_japonicus	ccamk	NS	root	CAS	CAS	zgadzaj_2018_004	02_2018	Miseq	799F	1192R	Thorsten	47.426N	8.517E	Day36
zgadzaj_2018_00174	4_CR4	zgadzaj_2018	lotus_japonicus	ccamk	NS	root	CAS	CAS	zgadzaj_2018_004	02_2018	Miseq	799F	1192R	Thorsten	47.426N	8.517E	Day36
zgadzaj_2018_00175	4_CR5	zgadzaj_2018	lotus_japonicus	ccamk	NS	root	CAS	CAS	zgadzaj_2018_004	02_2018	Miseq	799F	1192R	Thorsten	47.426N	8.517E	Day36
zgadzaj_2018_00176	4_CR6	zgadzaj_2018	lotus_japonicus	ccamk	NS	root	CAS	CAS	zgadzaj_2018_004	02_2018	Miseq	799F	1192R	Thorsten	47.426N	8.517E	Day36
zgadzaj_2018_00177	4_CR7	zgadzaj_2018	lotus_japonicus	ccamk	NS	root	CAS	CAS	zgadzaj_2018_004	02_2018	Miseq	799F	1192R	Thorsten	47.426N	8.517E	Day36
zgadzaj_2018_00178	4_CR8	zgadzaj_2018	lotus_japonicus	ccamk	NS	root	CAS	CAS	zgadzaj_2018_004	02_2018	Miseq	799F	1192R	Thorsten	47.426N	8.517E	Day36
zgadzaj_2018_00179	4_RR1	zgadzaj_2018	lotus_japonicus	ram1	NS	root	CAS	CAS	zgadzaj_2018_004	02_2018	Miseq	799F	1192R	Thorsten	47.426N	8.517E	Day36
zgadzaj_2018_00180	4_RR2	zgadzaj_2018	lotus_japonicus	ram1	NS	root	CAS	CAS	zgadzaj_2018_004	02_2018	Miseq	799F	1192R	Thorsten	47.426N	8.517E	Day36
zgadzaj_2018_00181	4_RR3	zgadzaj_2018	lotus_japonicus	ram1	NS	root	CAS	CAS	zgadzaj_2018_004	02_2018	Miseq	799F	1192R	Thorsten	47.426N	8.517E	Day36
zgadzaj_2018_00182	4_RR4	zgadzaj_2018	lotus_japonicus	ram1	NS	root	CAS	CAS	zgadzaj_2018_004	02_2018	Miseq	799F	1192R	Thorsten	47.426N	8.517E	Day36
zgadzaj_2018_00183	4_RR5	zgadzaj_2018	lotus_japonicus	ram1	NS	root	CAS	CAS	zgadzaj_2018_004	02_2018	Miseq	799F	1192R	Thorsten	47.426N	8.517E	Day36
zgadzaj_2018_00184	4_RR6	zgadzaj_2018	lotus_japonicus	ram1	NS	root	CAS	CAS	zgadzaj_2018_004	02_2018	Miseq	799F	1192R	Thorsten	47.426N	8.517E	Day36
zgadzaj_2018_00185	4_RR7	zgadzaj_2018	lotus_japonicus	ram1	NS	root	CAS	CAS	zgadzaj_2018_004	02_2018	Miseq	799F	1192R	Thorsten	47.426N	8.517E	Day36
zgadzaj_2018_00186	4_RR8	zgadzaj_2018	lotus_japonicus	ram1	NS	root	CAS	CAS	zgadzaj_2018_004	02_2018	Miseq	799F	1192R	Thorsten	47.426N	8.517E	Day36
zgadzaj_2018_00187	4_GRh1	zgadzaj_2018	lotus_japonicus	gifu	NS	rhizosphere	CAS	CAS	zgadzaj_2018_004	02_2018	Miseq	799F	1192R	Thorsten	47.426N	8.517E	Day36
zgadzaj_2018_00188	4_GRh2	zgadzaj_2018	lotus_japonicus	gifu	NS	rhizosphere	CAS	CAS	zgadzaj_2018_004	02_2018	Miseq	799F	1192R	Thorsten	47.426N	8.517E	Day36
zgadzaj_2018_00189	4_GRh3	zgadzaj_2018	lotus_japonicus	gifu	NS	rhizosphere	CAS	CAS	zgadzaj_2018_004	02_2018	Miseq	799F	1192R	Thorsten	47.426N	8.517E	Day36
zgadzaj_2018_00190	4_GRh4	zgadzaj_2018	lotus_japonicus	gifu	NS	rhizosphere	CAS	CAS	zgadzaj_2018_004	02_2018	Miseq	799F	1192R	Thorsten	47.426N	8.517E	Day36
zgadzaj_2018_00191	4_GRh5	zgadzaj_2018	lotus_japonicus	gifu	NS	rhizosphere	CAS	CAS	zgadzaj_2018_004	02_2018	Miseq	799F	1192R	Thorsten	47.426N	8.517E	Day36
zgadzaj_2018_00192	4_GRh6	zgadzaj_2018	lotus_japonicus	gifu	NS	rhizosphere	CAS	CAS	zgadzaj_2018_004	02_2018	Miseq	799F	1192R	Thorsten	47.426N	8.517E	Day36
zgadzaj_2018_00193	4_GRh7	zgadzaj_2018	lotus_japonicus	gifu	NS	rhizosphere	CAS	CAS	zgadzaj_2018_004	02_2018	Miseq	799F	1192R	Thorsten	47.426N	8.517E	Day36
zgadzaj_2018_00194	4_NRh1	zgadzaj_2018	lotus_japonicus	nfr5	NS	rhizosphere	CAS	CAS	zgadzaj_2018_004	02_2018	Miseq	799F	1192R	Thorsten	47.426N	8.517E	Day36
zgadzaj_2018_00195	4_NRh2	zgadzaj_2018	lotus_japonicus	nfr5	NS	rhizosphere	CAS	CAS	zgadzaj_2018_004	02_2018	Miseq	799F	1192R	Thorsten	47.426N	8.517E	Day36
zgadzaj_2018_00196	4_NRh3	zgadzaj_2018	lotus_japonicus	nfr5	NS	rhizosphere	CAS	CAS	zgadzaj_2018_004	02_2018	Miseq	799F	1192R	Thorsten	47.426N	8.517E	Day36
zgadzaj_2018_00197	4_NRh4	zgadzaj_2018	lotus_japonicus	nfr5	NS	rhizosphere	CAS	CAS	zgadzaj_2018_004	02_2018	Miseq	799F	1192R	Thorsten	47.426N	8.517E	Day36
zgadzaj_2018_00198	4_NRh5	zgadzaj_2018	lotus_japonicus	nfr5	NS	rhizosphere	CAS	CAS	zgadzaj_2018_004	02_2018	Miseq	799F	1192R	Thorsten	47.426N	8.517E	Day36
zgadzaj_2018_00199	4_SRh1	zgadzaj_2018	lotus_japonicus	symrk	NS	rhizosphere	CAS	CAS	zgadzaj_2018_004	02_2018	Miseq	799F	1192R	Thorsten	47.426N	8.517E	Day36
zgadzaj_2018_00200	4_SRh2	zgadzaj_2018	lotus_japonicus	symrk	NS	rhizosphere	CAS	CAS	zgadzaj_2018_004	02_2018	Miseq	799F	1192R	Thorsten	47.426N	8.517E	Day36
zgadzaj_2018_00201	4_SRh3	zgadzaj_2018	lotus_japonicus	symrk	NS	rhizosphere	CAS	CAS	zgadzaj_2018_004	02_2018	Miseq	799F	1192R	Thorsten	47.426N	8.517E	Day36
zgadzaj_2018_00202	4_SRh4	zgadzaj_2018	lotus_japonicus	symrk	NS	rhizosphere	CAS	CAS	zgadzaj_2018_004	02_2018	Miseq	799F	1192R	Thorsten	47.426N	8.517E	Day36
zgadzaj_2018_00203	4_SRh5	zgadzaj_2018	lotus_japonicus	symrk	NS	rhizosphere	CAS	CAS	zgadzaj_2018_004	02_2018	Miseq	799F	1192R	Thorsten	47.426N	8.517E	Day36
zgadzaj_2018_00204	4_SRh6	zgadzaj_2018	lotus_japonicus	symrk	NS	rhizosphere	CAS	CAS	zgadzaj_2018_004	02_2018	Miseq	799F	1192R	Thorsten	47.426N	8.517E	Day36
zgadzaj_2018_00205	4_SRh7	zgadzaj_2018	lotus_japonicus	symrk	NS	rhizosphere	CAS	CAS	zgadzaj_2018_004	02_2018	Miseq	799F	1192R	Thorsten	47.426N	8.517E	Day36
zgadzaj_2018_00206	4_SRh8	zgadzaj_2018	lotus_japonicus	symrk	NS	rhizosphere	CAS	CAS	zgadzaj_2018_004	02_2018	Miseq	799F	1192R	Thorsten	47.426N	8.517E	Day36
zgadzaj_2018_00207	4_CRh1	zgadzaj_2018	lotus_japonicus	ccamk	NS	rhizosphere	CAS	CAS	zgadzaj_2018_004	02_2018	Miseq	799F	1192R	Thorsten	47.426N	8.517E	Day36
zgadzaj_2018_00208	4_CRh2	zgadzaj_2018	lotus_japonicus	ccamk	NS	rhizosphere	CAS	CAS	zgadzaj_2018_004	02_2018	Miseq	799F	1192R	Thorsten	47.426N	8.517E	Day36
zgadzaj_2018_00209	4_CRh3	zgadzaj_2018	lotus_japonicus	ccamk	NS	rhizosphere	CAS	CAS	zgadzaj_2018_004	02_2018	Miseq	799F	1192R	Thorsten	47.426N	8.517E	Day36
zgadzaj_2018_00210	4_CRh4	zgadzaj_2018	lotus_japonicus	ccamk	NS	rhizosphere	CAS	CAS	zgadzaj_2018_004	02_2018	Miseq	799F	1192R	Thorsten	47.426N	8.517E	Day36
zgadzaj_2018_00211	4_CRh5	zgadzaj_2018	lotus_japonicus	ccamk	NS	rhizosphere	CAS	CAS	zgadzaj_2018_004	02_2018	Miseq	799F	1192R	Thorsten	47.426N	8.517E	Day36
zgadzaj_2018_00212	4_CRh6	zgadzaj_2018	lotus_japonicus	ccamk	NS	rhizosphere	CAS	CAS	zgadzaj_2018_004	02_2018	Miseq	799F	1192R	Thorsten	47.426N	8.517E	Day36
zgadzaj_2018_00213	4_CRh7	zgadzaj_2018	lotus_japonicus	ccamk	NS	rhizosphere	CAS	CAS	zgadzaj_2018_004	02_2018	Miseq	799F	1192R	Thorsten	47.426N	8.517E	Day36
zgadzaj_2018_00214	4_CRh8	zgadzaj_2018	lotus_japonicus	ccamk	NS	rhizosphere	CAS	CAS	zgadzaj_2018_004	02_2018	Miseq	799F	1192R	Thorsten	47.426N	8.517E	Day36
zgadzaj_2018_00215	4_RRh1	zgadzaj_2018	lotus_japonicus	ram1	NS	rhizosphere	CAS	CAS	zgadzaj_2018_004	02_2018	Miseq	799F	1192R	Thorsten	47.426N	8.517E	Day36
zgadzaj_2018_00216	4_RRh2	zgadzaj_2018	lotus_japonicus	ram1	NS	rhizosphere	CAS	CAS	zgadzaj_2018_004	02_2018	Miseq	799F	1192R	Thorsten	47.426N	8.517E	Day36
zgadzaj_2018_00217	4_RRh3	zgadzaj_2018	lotus_japonicus	ram1	NS	rhizosphere	CAS	CAS	zgadzaj_2018_004	02_2018	Miseq	799F	1192R	Thorsten	47.426N	8.517E	Day36
zgadzaj_2018_00218	4_RRh4	zgadzaj_2018	lotus_japonicus	ram1	NS	rhizosphere	CAS	CAS	zgadzaj_2018_004	02_2018	Miseq	799F	1192R	Thorsten	47.426N	8.517E	Day36
zgadzaj_2018_00219	4_RRh5	zgadzaj_2018	lotus_japonicus	ram1	NS	rhizosphere	CAS	CAS	zgadzaj_2018_004	02_2018	Miseq	799F	1192R	Thorsten	47.426N	8.517E	Day36
zgadzaj_2018_00220	4_RRh6	zgadzaj_2018	lotus_japonicus	ram1	NS	rhizosphere	CAS	CAS	zgadzaj_2018_004	02_2018	Miseq	799F	1192R	Thorsten	47.426N	8.517E	Day36
zgadzaj_2018_00221	4_RRh7	zgadzaj_2018	lotus_japonicus	ram1	NS	rhizosphere	CAS	CAS	zgadzaj_2018_004	02_2018	Miseq	799F	1192R	Thorsten	47.426N	8.517E	Day36
zgadzaj_2018_00222	4_RRh8	zgadzaj_2018	lotus_japonicus	ram1	NS	rhizosphere	CAS	CAS	zgadzaj_2018_004	02_2018	Miseq	799F	1192R	Thorsten	47.426N	8.517E	Day36
zgadzaj_2018_00001	2_soil_1	zgadzaj_2018	host_soil	host_soil	NS	soil	CAS	CAS	zgadzaj_2018_002	02_2018	Miseq	799F	1192R	Thorsten	47.426N	8.517E	Day36
zgadzaj_2018_00002	2_soil_2	zgadzaj_2018	host_soil	host_soil	NS	soil	CAS	CAS	zgadzaj_2018_002	02_2018	Miseq	799F	1192R	Thorsten	47.426N	8.517E	Day36
zgadzaj_2018_00003	2_soil_3	zgadzaj_2018	host_soil	host_soil	NS	soil	CAS	CAS	zgadzaj_2018_002	02_2018	Miseq	799F	1192R	Thorsten	47.426N	8.517E	Day36
zgadzaj_2018_00004	2_soil_4	zgadzaj_2018	host_soil	host_soil	NS	soil	CAS	CAS	zgadzaj_2018_002	02_2018	Miseq	799F	1192R	Thorsten	47.426N	8.517E	Day36
zgadzaj_2018_00005	2_soil_5	zgadzaj_2018	host_soil	host_soil	NS	soil	CAS	CAS	zgadzaj_2018_002	02_2018	Miseq	799F	1192R	Thorsten	47.426N	8.517E	Day36
zgadzaj_2018_00006	2_soil_6	zgadzaj_2018	host_soil	host_soil	NS	soil	CAS	CAS	zgadzaj_2018_002	02_2018	Miseq	799F	1192R	Thorsten	47.426N	8.517E	Day36
zgadzaj_2018_00055	3_S1	zgadzaj_2018	host_soil	host_soil	NS	soil	CAS	CAS	zgadzaj_2018_003	02_2018	Miseq	799F	1192R	Thorsten	47.426N	8.517E	Day36
zgadzaj_2018_00056	3_S2	zgadzaj_2018	host_soil	host_soil	NS	soil	CAS	CAS	zgadzaj_2018_003	02_2018	Miseq	799F	1192R	Thorsten	47.426N	8.517E	Day36
zgadzaj_2018_00057	3_S3	zgadzaj_2018	host_soil	host_soil	NS	soil	CAS	CAS	zgadzaj_2018_003	02_2018	Miseq	799F	1192R	Thorsten	47.426N	8.517E	Day36
zgadzaj_2018_00058	3_S4	zgadzaj_2018	host_soil	host_soil	NS	soil	CAS	CAS	zgadzaj_2018_003	02_2018	Miseq	799F	1192R	Thorsten	47.426N	8.517E	Day36
zgadzaj_2018_00059	3_S5	zgadzaj_2018	host_soil	host_soil	NS	soil	CAS	CAS	zgadzaj_2018_003	02_2018	Miseq	799F	1192R	Thorsten	47.426N	8.517E	Day36
zgadzaj_2018_00060	3_S6	zgadzaj_2018	host_soil	host_soil	NS	soil	CAS	CAS	zgadzaj_2018_003	02_2018	Miseq	799F	1192R	Thorsten	47.426N	8.517E	Day36
zgadzaj_2018_00061	3_S7	zgadzaj_2018	host_soil	host_soil	NS	soil	CAS	CAS	zgadzaj_2018_003	02_2018	Miseq	799F	1192R	Thorsten	47.426N	8.517E	Day36
zgadzaj_2018_00062	3_S8	zgadzaj_2018	host_soil	host_soil	NS	soil	CAS	CAS	zgadzaj_2018_003	02_2018	Miseq	799F	1192R	Thorsten	47.426N	8.517E	Day36
zgadzaj_2018_00143	4_S1	zgadzaj_2018	host_soil	host_soil	NS	soil	CAS	CAS	zgadzaj_2018_004	02_2018	Miseq	799F	1192R	Thorsten	47.426N	8.517E	Day36
zgadzaj_2018_00144	4_S2	zgadzaj_2018	host_soil	host_soil	NS	soil	CAS	CAS	zgadzaj_2018_004	02_2018	Miseq	799F	1192R	Thorsten	47.426N	8.517E	Day36
zgadzaj_2018_00145	4_S3	zgadzaj_2018	host_soil	host_soil	NS	soil	CAS	CAS	zgadzaj_2018_004	02_2018	Miseq	799F	1192R	Thorsten	47.426N	8.517E	Day36
zgadzaj_2018_00146	4_S4	zgadzaj_2018	host_soil	host_soil	NS	soil	CAS	CAS	zgadzaj_2018_004	02_2018	Miseq	799F	1192R	Thorsten	47.426N	8.517E	Day36
zgadzaj_2018_00147	4_S5	zgadzaj_2018	host_soil	host_soil	NS	soil	CAS	CAS	zgadzaj_2018_004	02_2018	Miseq	799F	1192R	Thorsten	47.426N	8.517E	Day36
zgadzaj_2018_00148	4_S6	zgadzaj_2018	host_soil	host_soil	NS	soil	CAS	CAS	zgadzaj_2018_004	02_2018	Miseq	799F	1192R	Thorsten	47.426N	8.517E	Day36
zgadzaj_2018_00149	4_S7	zgadzaj_2018	host_soil	host_soil	NS	soil	CAS	CAS	zgadzaj_2018_004	02_2018	Miseq	799F	1192R	Thorsten	47.426N	8.517E	Day36
zgadzaj_2018_00150	4_S8	zgadzaj_2018	host_soil	host_soil	NS	soil	CAS	CAS	zgadzaj_2018_004	02_2018	Miseq	799F	1192R	Thorsten	47.426N	8.517E	Day36
masayoshi_2016_00001	natcom.1608.is1.33	masayoshi_2016	arabidopsis_thaliana	cyp82c4_1	GH	root	Italy	IS_1	masayoshi_2016_1608_is1_001	03_2016	Miseq	799F	1192R	Masayoshi	50.958N	6.865E	Day36
masayoshi_2016_00002	natcom.1608.is1.34	masayoshi_2016	arabidopsis_thaliana	cyp82c4_1	GH	root	Italy	IS_1	masayoshi_2016_1608_is1_001	03_2016	Miseq	799F	1192R	Masayoshi	50.958N	6.865E	Day36
masayoshi_2016_00003	natcom.1608.is1.35	masayoshi_2016	arabidopsis_thaliana	cyp82c4_1	GH	root	Italy	IS_1	masayoshi_2016_1608_is1_001	03_2016	Miseq	799F	1192R	Masayoshi	50.958N	6.865E	Day36
masayoshi_2016_00004	natcom.1608.is1.36	masayoshi_2016	arabidopsis_thaliana	cyp82c4_1	GH	root	Italy	IS_1	masayoshi_2016_1608_is1_001	03_2016	Miseq	799F	1192R	Masayoshi	50.958N	6.865E	Day36
masayoshi_2016_00009	natcom.1608.is1.1	masayoshi_2016	arabidopsis_thaliana	col_0	GH	root	Italy	IS_1	masayoshi_2016_1608_is1_002	03_2016	Miseq	799F	1192R	Masayoshi	50.958N	6.865E	Day36
masayoshi_2016_00010	natcom.1608.is1.2	masayoshi_2016	arabidopsis_thaliana	col_0	GH	root	Italy	IS_1	masayoshi_2016_1608_is1_002	03_2016	Miseq	799F	1192R	Masayoshi	50.958N	6.865E	Day36
masayoshi_2016_00011	natcom.1608.is1.3	masayoshi_2016	arabidopsis_thaliana	col_0	GH	root	Italy	IS_1	masayoshi_2016_1608_is1_002	03_2016	Miseq	799F	1192R	Masayoshi	50.958N	6.865E	Day36
masayoshi_2016_00012	natcom.1608.is1.4	masayoshi_2016	arabidopsis_thaliana	f6h1_1	GH	root	Italy	IS_1	masayoshi_2016_1608_is1_002	03_2016	Miseq	799F	1192R	Masayoshi	50.958N	6.865E	Day36
masayoshi_2016_00013	natcom.1608.is1.5	masayoshi_2016	arabidopsis_thaliana	f6h1_1	GH	root	Italy	IS_1	masayoshi_2016_1608_is1_002	03_2016	Miseq	799F	1192R	Masayoshi	50.958N	6.865E	Day36
masayoshi_2016_00014	natcom.1608.is1.6	masayoshi_2016	arabidopsis_thaliana	f6h1_1	GH	root	Italy	IS_1	masayoshi_2016_1608_is1_002	03_2016	Miseq	799F	1192R	Masayoshi	50.958N	6.865E	Day36
masayoshi_2016_00015	natcom.1608.is1.7	masayoshi_2016	arabidopsis_thaliana	f6h1_1	GH	root	Italy	IS_1	masayoshi_2016_1608_is1_002	03_2016	Miseq	799F	1192R	Masayoshi	50.958N	6.865E	Day36
masayoshi_2016_00016	natcom.1608.is1.8	masayoshi_2016	arabidopsis_thaliana	f6h1_1	GH	root	Italy	IS_1	masayoshi_2016_1608_is1_002	03_2016	Miseq	799F	1192R	Masayoshi	50.958N	6.865E	Day36
masayoshi_2016_00017	natcom.1608.is1.9	masayoshi_2016	arabidopsis_thaliana	f6h1_1	GH	root	Italy	IS_1	masayoshi_2016_1608_is1_002	03_2016	Miseq	799F	1192R	Masayoshi	50.958N	6.865E	Day36
masayoshi_2016_00018	natcom.1608.is1.10	masayoshi_2016	arabidopsis_thaliana	cyp82c4_1	GH	root	Italy	IS_1	masayoshi_2016_1608_is1_002	03_2016	Miseq	799F	1192R	Masayoshi	50.958N	6.865E	Day36
masayoshi_2016_00019	natcom.1608.is1.11	masayoshi_2016	arabidopsis_thaliana	cyp82c4_1	GH	root	Italy	IS_1	masayoshi_2016_1608_is1_002	03_2016	Miseq	799F	1192R	Masayoshi	50.958N	6.865E	Day36
masayoshi_2016_00020	natcom.1608.is1.12	masayoshi_2016	arabidopsis_thaliana	cyp82c4_1	GH	root	Italy	IS_1	masayoshi_2016_1608_is1_002	03_2016	Miseq	799F	1192R	Masayoshi	50.958N	6.865E	Day36
masayoshi_2016_00021	natcom.1608.is1.13	masayoshi_2016	arabidopsis_thaliana	col_0	GH	root	Italy	IS_1	masayoshi_2016_1608_is1_002	03_2016	Miseq	799F	1192R	Masayoshi	50.958N	6.865E	Day36
masayoshi_2016_00022	natcom.1608.is1.14	masayoshi_2016	arabidopsis_thaliana	col_0	GH	root	Italy	IS_1	masayoshi_2016_1608_is1_002	03_2016	Miseq	799F	1192R	Masayoshi	50.958N	6.865E	Day36
masayoshi_2016_00023	natcom.1608.is1.15	masayoshi_2016	arabidopsis_thaliana	col_0	GH	root	Italy	IS_1	masayoshi_2016_1608_is1_002	03_2016	Miseq	799F	1192R	Masayoshi	50.958N	6.865E	Day36
masayoshi_2016_00024	natcom.1608.is1.16	masayoshi_2016	arabidopsis_thaliana	f6h1_1	GH	root	Italy	IS_1	masayoshi_2016_1608_is1_002	03_2016	Miseq	799F	1192R	Masayoshi	50.958N	6.865E	Day36
masayoshi_2016_00025	natcom.1608.is1.17	masayoshi_2016	arabidopsis_thaliana	f6h1_1	GH	root	Italy	IS_1	masayoshi_2016_1608_is1_002	03_2016	Miseq	799F	1192R	Masayoshi	50.958N	6.865E	Day36
masayoshi_2016_00026	natcom.1608.is1.18	masayoshi_2016	arabidopsis_thaliana	f6h1_1	GH	root	Italy	IS_1	masayoshi_2016_1608_is1_002	03_2016	Miseq	799F	1192R	Masayoshi	50.958N	6.865E	Day36
masayoshi_2016_00027	natcom.1608.is1.19	masayoshi_2016	arabidopsis_thaliana	f6h1_1	GH	root	Italy	IS_1	masayoshi_2016_1608_is1_002	03_2016	Miseq	799F	1192R	Masayoshi	50.958N	6.865E	Day36
masayoshi_2016_00028	natcom.1608.is1.20	masayoshi_2016	arabidopsis_thaliana	f6h1_1	GH	root	Italy	IS_1	masayoshi_2016_1608_is1_002	03_2016	Miseq	799F	1192R	Masayoshi	50.958N	6.865E	Day36
masayoshi_2016_00029	natcom.1608.is1.22	masayoshi_2016	arabidopsis_thaliana	cyp82c4_1	GH	root	Italy	IS_1	masayoshi_2016_1608_is1_002	03_2016	Miseq	799F	1192R	Masayoshi	50.958N	6.865E	Day36
masayoshi_2016_00030	natcom.1608.is1.23	masayoshi_2016	arabidopsis_thaliana	cyp82c4_1	GH	root	Italy	IS_1	masayoshi_2016_1608_is1_002	03_2016	Miseq	799F	1192R	Masayoshi	50.958N	6.865E	Day36
masayoshi_2016_00031	natcom.1608.is1.24	masayoshi_2016	arabidopsis_thaliana	cyp82c4_1	GH	root	Italy	IS_1	masayoshi_2016_1608_is1_002	03_2016	Miseq	799F	1192R	Masayoshi	50.958N	6.865E	Day36
masayoshi_2016_00032	natcom.1608.is1.25	masayoshi_2016	arabidopsis_thaliana	col_0	GH	root	Italy	IS_1	masayoshi_2016_1608_is1_002	03_2016	Miseq	799F	1192R	Masayoshi	50.958N	6.865E	Day36
masayoshi_2016_00033	natcom.1608.is1.26	masayoshi_2016	arabidopsis_thaliana	col_0	GH	root	Italy	IS_1	masayoshi_2016_1608_is1_002	03_2016	Miseq	799F	1192R	Masayoshi	50.958N	6.865E	Day36
masayoshi_2016_00034	natcom.1608.is1.27	masayoshi_2016	arabidopsis_thaliana	col_0	GH	root	Italy	IS_1	masayoshi_2016_1608_is1_002	03_2016	Miseq	799F	1192R	Masayoshi	50.958N	6.865E	Day36
masayoshi_2016_00035	natcom.1608.is1.28	masayoshi_2016	arabidopsis_thaliana	col_0	GH	root	Italy	IS_1	masayoshi_2016_1608_is1_002	03_2016	Miseq	799F	1192R	Masayoshi	50.958N	6.865E	Day36
masayoshi_2016_00036	natcom.1608.is1.29	masayoshi_2016	arabidopsis_thaliana	col_0	GH	root	Italy	IS_1	masayoshi_2016_1608_is1_002	03_2016	Miseq	799F	1192R	Masayoshi	50.958N	6.865E	Day36
masayoshi_2016_00037	natcom.1608.is1.30	masayoshi_2016	arabidopsis_thaliana	col_0	GH	root	Italy	IS_1	masayoshi_2016_1608_is1_002	03_2016	Miseq	799F	1192R	Masayoshi	50.958N	6.865E	Day36
masayoshi_2016_00038	natcom.1608.is1.31	masayoshi_2016	arabidopsis_thaliana	cyp82c4_1	GH	root	Italy	IS_1	masayoshi_2016_1608_is1_002	03_2016	Miseq	799F	1192R	Masayoshi	50.958N	6.865E	Day36
masayoshi_2016_00039	natcom.1608.is1.32	masayoshi_2016	arabidopsis_thaliana	cyp82c4_1	GH	root	Italy	IS_1	masayoshi_2016_1608_is1_002	03_2016	Miseq	799F	1192R	Masayoshi	50.958N	6.865E	Day36
masayoshi_2016_00040	natcom.1610.cas11.1	masayoshi_2016	arabidopsis_thaliana	col_0	GH	root	CAS	CAS11	masayoshi_2016_1610_cas11_001	05_2016	Miseq	799F	1192R	Masayoshi	50.958N	6.865E	Day36
masayoshi_2016_00041	natcom.1610.cas11.2	masayoshi_2016	arabidopsis_thaliana	col_0	GH	root	CAS	CAS11	masayoshi_2016_1610_cas11_001	05_2016	Miseq	799F	1192R	Masayoshi	50.958N	6.865E	Day36
masayoshi_2016_00042	natcom.1610.cas11.3	masayoshi_2016	arabidopsis_thaliana	col_0	GH	root	CAS	CAS11	masayoshi_2016_1610_cas11_001	05_2016	Miseq	799F	1192R	Masayoshi	50.958N	6.865E	Day36
masayoshi_2016_00043	natcom.1610.cas11.4	masayoshi_2016	arabidopsis_thaliana	col_0	GH	root	CAS	CAS11	masayoshi_2016_1610_cas11_001	05_2016	Miseq	799F	1192R	Masayoshi	50.958N	6.865E	Day36
masayoshi_2016_00044	natcom.1610.cas11.5	masayoshi_2016	arabidopsis_thaliana	col_0	GH	root	CAS	CAS11	masayoshi_2016_1610_cas11_001	05_2016	Miseq	799F	1192R	Masayoshi	50.958N	6.865E	Day36
masayoshi_2016_00045	natcom.1610.cas11.6	masayoshi_2016	arabidopsis_thaliana	col_0	GH	root	CAS	CAS11	masayoshi_2016_1610_cas11_001	05_2016	Miseq	799F	1192R	Masayoshi	50.958N	6.865E	Day36
masayoshi_2016_00046	natcom.1610.cas11.7	masayoshi_2016	arabidopsis_thaliana	f6h1_1	GH	root	CAS	CAS11	masayoshi_2016_1610_cas11_001	05_2016	Miseq	799F	1192R	Masayoshi	50.958N	6.865E	Day36
masayoshi_2016_00047	natcom.1610.cas11.8	masayoshi_2016	arabidopsis_thaliana	f6h1_1	GH	root	CAS	CAS11	masayoshi_2016_1610_cas11_001	05_2016	Miseq	799F	1192R	Masayoshi	50.958N	6.865E	Day36
masayoshi_2016_00048	natcom.1610.cas11.9	masayoshi_2016	arabidopsis_thaliana	f6h1_1	GH	root	CAS	CAS11	masayoshi_2016_1610_cas11_001	05_2016	Miseq	799F	1192R	Masayoshi	50.958N	6.865E	Day36
masayoshi_2016_00049	natcom.1610.cas11.10	masayoshi_2016	arabidopsis_thaliana	f6h1_1	GH	root	CAS	CAS11	masayoshi_2016_1610_cas11_001	05_2016	Miseq	799F	1192R	Masayoshi	50.958N	6.865E	Day36
masayoshi_2016_00050	natcom.1610.cas11.11	masayoshi_2016	arabidopsis_thaliana	f6h1_1	GH	root	CAS	CAS11	masayoshi_2016_1610_cas11_001	05_2016	Miseq	799F	1192R	Masayoshi	50.958N	6.865E	Day36
masayoshi_2016_00051	natcom.1610.cas11.12	masayoshi_2016	arabidopsis_thaliana	f6h1_1	GH	root	CAS	CAS11	masayoshi_2016_1610_cas11_001	05_2016	Miseq	799F	1192R	Masayoshi	50.958N	6.865E	Day36
masayoshi_2016_00052	natcom.1610.cas11.13	masayoshi_2016	arabidopsis_thaliana	cyp82c4_1	GH	root	CAS	CAS11	masayoshi_2016_1610_cas11_001	05_2016	Miseq	799F	1192R	Masayoshi	50.958N	6.865E	Day36
masayoshi_2016_00053	natcom.1610.cas11.14	masayoshi_2016	arabidopsis_thaliana	cyp82c4_1	GH	root	CAS	CAS11	masayoshi_2016_1610_cas11_001	05_2016	Miseq	799F	1192R	Masayoshi	50.958N	6.865E	Day36
masayoshi_2016_00054	natcom.1610.cas11.15	masayoshi_2016	arabidopsis_thaliana	cyp82c4_1	GH	root	CAS	CAS11	masayoshi_2016_1610_cas11_001	05_2016	Miseq	799F	1192R	Masayoshi	50.958N	6.865E	Day36
masayoshi_2016_00055	natcom.1610.cas11.16	masayoshi_2016	arabidopsis_thaliana	cyp82c4_1	GH	root	CAS	CAS11	masayoshi_2016_1610_cas11_001	05_2016	Miseq	799F	1192R	Masayoshi	50.958N	6.865E	Day36
masayoshi_2016_00056	natcom.1610.cas11.17	masayoshi_2016	arabidopsis_thaliana	cyp82c4_1	GH	root	CAS	CAS11	masayoshi_2016_1610_cas11_001	05_2016	Miseq	799F	1192R	Masayoshi	50.958N	6.865E	Day36
masayoshi_2016_00057	natcom.1610.cas11.18	masayoshi_2016	arabidopsis_thaliana	cyp82c4_1	GH	root	CAS	CAS11	masayoshi_2016_1610_cas11_001	05_2016	Miseq	799F	1192R	Masayoshi	50.958N	6.865E	Day36
masayoshi_2016_00058	natcom.1610.cas11.19	masayoshi_2016	arabidopsis_thaliana	pdr9_2	GH	root	CAS	CAS11	masayoshi_2016_1610_cas11_001	05_2016	Miseq	799F	1192R	Masayoshi	50.958N	6.865E	Day36
masayoshi_2016_00059	natcom.1610.cas11.20	masayoshi_2016	arabidopsis_thaliana	pdr9_2	GH	root	CAS	CAS11	masayoshi_2016_1610_cas11_001	05_2016	Miseq	799F	1192R	Masayoshi	50.958N	6.865E	Day36
masayoshi_2016_00060	natcom.1610.cas11.21	masayoshi_2016	arabidopsis_thaliana	pdr9_2	GH	root	CAS	CAS11	masayoshi_2016_1610_cas11_001	05_2016	Miseq	799F	1192R	Masayoshi	50.958N	6.865E	Day36
masayoshi_2016_00061	natcom.1610.cas11.22	masayoshi_2016	arabidopsis_thaliana	pdr9_2	GH	root	CAS	CAS11	masayoshi_2016_1610_cas11_001	05_2016	Miseq	799F	1192R	Masayoshi	50.958N	6.865E	Day36
masayoshi_2016_00062	natcom.1610.cas11.23	masayoshi_2016	arabidopsis_thaliana	pdr9_2	GH	root	CAS	CAS11	masayoshi_2016_1610_cas11_001	05_2016	Miseq	799F	1192R	Masayoshi	50.958N	6.865E	Day36
masayoshi_2016_00063	natcom.1610.cas11.24	masayoshi_2016	arabidopsis_thaliana	pdr9_2	GH	root	CAS	CAS11	masayoshi_2016_1610_cas11_001	05_2016	Miseq	799F	1192R	Masayoshi	50.958N	6.865E	Day36
masayoshi_2016_00064	natcom.1610.cas11.25	masayoshi_2016	arabidopsis_thaliana	col_0	GH	root	CAS	CAS11	masayoshi_2016_1610_cas11_001	05_2016	Miseq	799F	1192R	Masayoshi	50.958N	6.865E	Day36
masayoshi_2016_00065	natcom.1610.cas11.26	masayoshi_2016	arabidopsis_thaliana	col_0	GH	root	CAS	CAS11	masayoshi_2016_1610_cas11_001	05_2016	Miseq	799F	1192R	Masayoshi	50.958N	6.865E	Day36
masayoshi_2016_00066	natcom.1610.cas11.27	masayoshi_2016	arabidopsis_thaliana	col_0	GH	root	CAS	CAS11	masayoshi_2016_1610_cas11_001	05_2016	Miseq	799F	1192R	Masayoshi	50.958N	6.865E	Day36
masayoshi_2016_00067	natcom.1610.cas11.28	masayoshi_2016	arabidopsis_thaliana	col_0	GH	root	CAS	CAS11	masayoshi_2016_1610_cas11_001	05_2016	Miseq	799F	1192R	Masayoshi	50.958N	6.865E	Day36
masayoshi_2016_00068	natcom.1610.cas11.29	masayoshi_2016	arabidopsis_thaliana	col_0	GH	root	CAS	CAS11	masayoshi_2016_1610_cas11_001	05_2016	Miseq	799F	1192R	Masayoshi	50.958N	6.865E	Day36
masayoshi_2016_00069	natcom.1610.cas11.30	masayoshi_2016	arabidopsis_thaliana	col_0	GH	root	CAS	CAS11	masayoshi_2016_1610_cas11_001	05_2016	Miseq	799F	1192R	Masayoshi	50.958N	6.865E	Day36
masayoshi_2016_00070	natcom.1610.cas11.31	masayoshi_2016	arabidopsis_thaliana	f6h1_1	GH	root	CAS	CAS11	masayoshi_2016_1610_cas11_001	05_2016	Miseq	799F	1192R	Masayoshi	50.958N	6.865E	Day36
masayoshi_2016_00071	natcom.1610.cas11.32	masayoshi_2016	arabidopsis_thaliana	f6h1_1	GH	root	CAS	CAS11	masayoshi_2016_1610_cas11_001	05_2016	Miseq	799F	1192R	Masayoshi	50.958N	6.865E	Day36
masayoshi_2016_00072	natcom.1610.cas11.33	masayoshi_2016	arabidopsis_thaliana	f6h1_1	GH	root	CAS	CAS11	masayoshi_2016_1610_cas11_001	05_2016	Miseq	799F	1192R	Masayoshi	50.958N	6.865E	Day36
masayoshi_2016_00073	natcom.1610.cas11.34	masayoshi_2016	arabidopsis_thaliana	f6h1_1	GH	root	CAS	CAS11	masayoshi_2016_1610_cas11_001	05_2016	Miseq	799F	1192R	Masayoshi	50.958N	6.865E	Day36
masayoshi_2016_00074	natcom.1610.cas11.35	masayoshi_2016	arabidopsis_thaliana	f6h1_1	GH	root	CAS	CAS11	masayoshi_2016_1610_cas11_001	05_2016	Miseq	799F	1192R	Masayoshi	50.958N	6.865E	Day36
masayoshi_2016_00075	natcom.1610.cas11.36	masayoshi_2016	arabidopsis_thaliana	f6h1_1	GH	root	CAS	CAS11	masayoshi_2016_1610_cas11_001	05_2016	Miseq	799F	1192R	Masayoshi	50.958N	6.865E	Day36
masayoshi_2016_00076	natcom.1610.cas11.37	masayoshi_2016	arabidopsis_thaliana	cyp82c4_1	GH	root	CAS	CAS11	masayoshi_2016_1610_cas11_001	05_2016	Miseq	799F	1192R	Masayoshi	50.958N	6.865E	Day36
masayoshi_2016_00077	natcom.1610.cas11.38	masayoshi_2016	arabidopsis_thaliana	cyp82c4_1	GH	root	CAS	CAS11	masayoshi_2016_1610_cas11_001	05_2016	Miseq	799F	1192R	Masayoshi	50.958N	6.865E	Day36
masayoshi_2016_00078	natcom.1610.cas11.39	masayoshi_2016	arabidopsis_thaliana	cyp82c4_1	GH	root	CAS	CAS11	masayoshi_2016_1610_cas11_001	05_2016	Miseq	799F	1192R	Masayoshi	50.958N	6.865E	Day36
masayoshi_2016_00079	natcom.1610.cas11.40	masayoshi_2016	arabidopsis_thaliana	cyp82c4_1	GH	root	CAS	CAS11	masayoshi_2016_1610_cas11_001	05_2016	Miseq	799F	1192R	Masayoshi	50.958N	6.865E	Day36
masayoshi_2016_00080	natcom.1610.cas11.41	masayoshi_2016	arabidopsis_thaliana	cyp82c4_1	GH	root	CAS	CAS11	masayoshi_2016_1610_cas11_001	05_2016	Miseq	799F	1192R	Masayoshi	50.958N	6.865E	Day36
masayoshi_2016_00081	natcom.1610.cas11.42	masayoshi_2016	arabidopsis_thaliana	cyp82c4_1	GH	root	CAS	CAS11	masayoshi_2016_1610_cas11_001	05_2016	Miseq	799F	1192R	Masayoshi	50.958N	6.865E	Day36
masayoshi_2016_00082	natcom.1610.cas11.43	masayoshi_2016	arabidopsis_thaliana	pdr9_2	GH	root	CAS	CAS11	masayoshi_2016_1610_cas11_001	05_2016	Miseq	799F	1192R	Masayoshi	50.958N	6.865E	Day36
masayoshi_2016_00083	natcom.1610.cas11.44	masayoshi_2016	arabidopsis_thaliana	pdr9_2	GH	root	CAS	CAS11	masayoshi_2016_1610_cas11_001	05_2016	Miseq	799F	1192R	Masayoshi	50.958N	6.865E	Day36
masayoshi_2016_00084	natcom.1610.cas11.45	masayoshi_2016	arabidopsis_thaliana	pdr9_2	GH	root	CAS	CAS11	masayoshi_2016_1610_cas11_001	05_2016	Miseq	799F	1192R	Masayoshi	50.958N	6.865E	Day36
masayoshi_2016_00085	natcom.1610.cas11.46	masayoshi_2016	arabidopsis_thaliana	pdr9_2	GH	root	CAS	CAS11	masayoshi_2016_1610_cas11_001	05_2016	Miseq	799F	1192R	Masayoshi	50.958N	6.865E	Day36
masayoshi_2016_00086	natcom.1610.cas11.47	masayoshi_2016	arabidopsis_thaliana	pdr9_2	GH	root	CAS	CAS11	masayoshi_2016_1610_cas11_001	05_2016	Miseq	799F	1192R	Masayoshi	50.958N	6.865E	Day36
masayoshi_2016_00087	natcom.1610.cas11.48	masayoshi_2016	arabidopsis_thaliana	pdr9_2	GH	root	CAS	CAS11	masayoshi_2016_1610_cas11_001	05_2016	Miseq	799F	1192R	Masayoshi	50.958N	6.865E	Day36
masayoshi_2016_00088	natcom.1610.cas11.49	masayoshi_2016	arabidopsis_thaliana	col_0	GH	root	CAS	CAS11	masayoshi_2016_1610_cas11_001	05_2016	Miseq	799F	1192R	Masayoshi	50.958N	6.865E	Day36
masayoshi_2016_00089	natcom.1610.cas11.50	masayoshi_2016	arabidopsis_thaliana	col_0	GH	root	CAS	CAS11	masayoshi_2016_1610_cas11_001	05_2016	Miseq	799F	1192R	Masayoshi	50.958N	6.865E	Day36
masayoshi_2016_00090	natcom.1610.cas11.51	masayoshi_2016	arabidopsis_thaliana	col_0	GH	root	CAS	CAS11	masayoshi_2016_1610_cas11_001	05_2016	Miseq	799F	1192R	Masayoshi	50.958N	6.865E	Day36
masayoshi_2016_00091	natcom.1610.cas11.52	masayoshi_2016	arabidopsis_thaliana	f6h1_1	GH	root	CAS	CAS11	masayoshi_2016_1610_cas11_001	05_2016	Miseq	799F	1192R	Masayoshi	50.958N	6.865E	Day36
masayoshi_2016_00092	natcom.1610.cas11.53	masayoshi_2016	arabidopsis_thaliana	f6h1_1	GH	root	CAS	CAS11	masayoshi_2016_1610_cas11_001	05_2016	Miseq	799F	1192R	Masayoshi	50.958N	6.865E	Day36
masayoshi_2016_00093	natcom.1610.cas11.54	masayoshi_2016	arabidopsis_thaliana	f6h1_1	GH	root	CAS	CAS11	masayoshi_2016_1610_cas11_001	05_2016	Miseq	799F	1192R	Masayoshi	50.958N	6.865E	Day36
masayoshi_2016_00094	natcom.1610.cas11.55	masayoshi_2016	arabidopsis_thaliana	cyp82c4_1	GH	root	CAS	CAS11	masayoshi_2016_1610_cas11_001	05_2016	Miseq	799F	1192R	Masayoshi	50.958N	6.865E	Day36
masayoshi_2016_00095	natcom.1610.cas11.56	masayoshi_2016	arabidopsis_thaliana	cyp82c4_1	GH	root	CAS	CAS11	masayoshi_2016_1610_cas11_001	05_2016	Miseq	799F	1192R	Masayoshi	50.958N	6.865E	Day36
masayoshi_2016_00096	natcom.1610.cas11.57	masayoshi_2016	arabidopsis_thaliana	cyp82c4_1	GH	root	CAS	CAS11	masayoshi_2016_1610_cas11_001	05_2016	Miseq	799F	1192R	Masayoshi	50.958N	6.865E	Day36
masayoshi_2016_00097	natcom.1610.cas11.58	masayoshi_2016	arabidopsis_thaliana	pdr9_2	GH	root	CAS	CAS11	masayoshi_2016_1610_cas11_001	05_2016	Miseq	799F	1192R	Masayoshi	50.958N	6.865E	Day36
masayoshi_2016_00098	natcom.1610.cas11.59	masayoshi_2016	arabidopsis_thaliana	pdr9_2	GH	root	CAS	CAS11	masayoshi_2016_1610_cas11_001	05_2016	Miseq	799F	1192R	Masayoshi	50.958N	6.865E	Day36
masayoshi_2016_00099	natcom.1610.cas11.60	masayoshi_2016	arabidopsis_thaliana	pdr9_2	GH	root	CAS	CAS11	masayoshi_2016_1610_cas11_001	05_2016	Miseq	799F	1192R	Masayoshi	50.958N	6.865E	Day36
masayoshi_2016_00103	natcom.1610.cas11.64	masayoshi_2016	arabidopsis_thaliana	f6h1_1	GH	root	CAS	CAS11	masayoshi_2016_1610_cas11_001	05_2016	Miseq	799F	1192R	Masayoshi	50.958N	6.865E	Day36
masayoshi_2016_00104	natcom.1610.cas11.65	masayoshi_2016	arabidopsis_thaliana	f6h1_1	GH	root	CAS	CAS11	masayoshi_2016_1610_cas11_001	05_2016	Miseq	799F	1192R	Masayoshi	50.958N	6.865E	Day36
masayoshi_2016_00105	natcom.1610.cas11.66	masayoshi_2016	arabidopsis_thaliana	f6h1_1	GH	root	CAS	CAS11	masayoshi_2016_1610_cas11_001	05_2016	Miseq	799F	1192R	Masayoshi	50.958N	6.865E	Day36
masayoshi_2016_00106	natcom.1610.cas11.67	masayoshi_2016	arabidopsis_thaliana	f6h1_1	GH	root	CAS	CAS11	masayoshi_2016_1610_cas11_001	05_2016	Miseq	799F	1192R	Masayoshi	50.958N	6.865E	Day36
masayoshi_2016_00107	natcom.1610.cas11.68	masayoshi_2016	arabidopsis_thaliana	f6h1_1	GH	root	CAS	CAS11	masayoshi_2016_1610_cas11_001	05_2016	Miseq	799F	1192R	Masayoshi	50.958N	6.865E	Day36
masayoshi_2016_00108	natcom.1610.cas11.69	masayoshi_2016	arabidopsis_thaliana	f6h1_1	GH	root	CAS	CAS11	masayoshi_2016_1610_cas11_001	05_2016	Miseq	799F	1192R	Masayoshi	50.958N	6.865E	Day36
masayoshi_2016_00109	natcom.1610.cas11.70	masayoshi_2016	arabidopsis_thaliana	f6h1_1	GH	root	CAS	CAS11	masayoshi_2016_1610_cas11_001	05_2016	Miseq	799F	1192R	Masayoshi	50.958N	6.865E	Day36
masayoshi_2016_00110	natcom.1610.cas11.71	masayoshi_2016	arabidopsis_thaliana	f6h1_1	GH	root	CAS	CAS11	masayoshi_2016_1610_cas11_001	05_2016	Miseq	799F	1192R	Masayoshi	50.958N	6.865E	Day36
masayoshi_2016_00111	natcom.1610.cas11.72	masayoshi_2016	arabidopsis_thaliana	f6h1_1	GH	root	CAS	CAS11	masayoshi_2016_1610_cas11_001	05_2016	Miseq	799F	1192R	Masayoshi	50.958N	6.865E	Day36
masayoshi_2016_00112	natcom.1610.cas11.73	masayoshi_2016	arabidopsis_thaliana	f6h1_1	GH	root	CAS	CAS11	masayoshi_2016_1610_cas11_001	05_2016	Miseq	799F	1192R	Masayoshi	50.958N	6.865E	Day36
masayoshi_2016_00113	natcom.1610.cas11.74	masayoshi_2016	arabidopsis_thaliana	f6h1_1	GH	root	CAS	CAS11	masayoshi_2016_1610_cas11_001	05_2016	Miseq	799F	1192R	Masayoshi	50.958N	6.865E	Day36
masayoshi_2016_00114	natcom.1610.cas11.75	masayoshi_2016	arabidopsis_thaliana	f6h1_1	GH	root	CAS	CAS11	masayoshi_2016_1610_cas11_001	05_2016	Miseq	799F	1192R	Masayoshi	50.958N	6.865E	Day36
masayoshi_2016_00115	natcom.1610.cas11.76	masayoshi_2016	arabidopsis_thaliana	f6h1_1	GH	root	CAS	CAS11	masayoshi_2016_1610_cas11_001	05_2016	Miseq	799F	1192R	Masayoshi	50.958N	6.865E	Day36
masayoshi_2016_00116	natcom.1610.cas11.77	masayoshi_2016	arabidopsis_thaliana	f6h1_1	GH	root	CAS	CAS11	masayoshi_2016_1610_cas11_001	05_2016	Miseq	799F	1192R	Masayoshi	50.958N	6.865E	Day36
masayoshi_2016_00117	natcom.1610.cas11.78	masayoshi_2016	arabidopsis_thaliana	f6h1_1	GH	root	CAS	CAS11	masayoshi_2016_1610_cas11_001	05_2016	Miseq	799F	1192R	Masayoshi	50.958N	6.865E	Day36
masayoshi_2016_00118	natcom.1611.cas10.1	masayoshi_2016	arabidopsis_thaliana	col_0	GH	root	CAS	CAS10	masayoshi_2016_1611_cas10_001	09_2016	Miseq	799F	1192R	Masayoshi	50.958N	6.865E	Day36
masayoshi_2016_00119	natcom.1611.cas10.2	masayoshi_2016	arabidopsis_thaliana	col_0	GH	root	CAS	CAS10	masayoshi_2016_1611_cas10_001	09_2016	Miseq	799F	1192R	Masayoshi	50.958N	6.865E	Day36
masayoshi_2016_00120	natcom.1611.cas10.3	masayoshi_2016	arabidopsis_thaliana	col_0	GH	root	CAS	CAS10	masayoshi_2016_1611_cas10_001	09_2016	Miseq	799F	1192R	Masayoshi	50.958N	6.865E	Day36
masayoshi_2016_00121	natcom.1611.cas10.4	masayoshi_2016	arabidopsis_thaliana	f6h1_1	GH	root	CAS	CAS10	masayoshi_2016_1611_cas10_001	09_2016	Miseq	799F	1192R	Masayoshi	50.958N	6.865E	Day36
masayoshi_2016_00122	natcom.1611.cas10.5	masayoshi_2016	arabidopsis_thaliana	f6h1_1	GH	root	CAS	CAS10	masayoshi_2016_1611_cas10_001	09_2016	Miseq	799F	1192R	Masayoshi	50.958N	6.865E	Day36
masayoshi_2016_00123	natcom.1611.cas10.6	masayoshi_2016	arabidopsis_thaliana	f6h1_1	GH	root	CAS	CAS10	masayoshi_2016_1611_cas10_001	09_2016	Miseq	799F	1192R	Masayoshi	50.958N	6.865E	Day36
masayoshi_2016_00124	natcom.1611.cas10.7	masayoshi_2016	arabidopsis_thaliana	cyp82c4_1	GH	root	CAS	CAS10	masayoshi_2016_1611_cas10_001	09_2016	Miseq	799F	1192R	Masayoshi	50.958N	6.865E	Day36
masayoshi_2016_00125	natcom.1611.cas10.9	masayoshi_2016	arabidopsis_thaliana	cyp82c4_1	GH	root	CAS	CAS10	masayoshi_2016_1611_cas10_001	09_2016	Miseq	799F	1192R	Masayoshi	50.958N	6.865E	Day36
masayoshi_2016_00126	natcom.1611.cas10.10	masayoshi_2016	arabidopsis_thaliana	pdr9_2	GH	root	CAS	CAS10	masayoshi_2016_1611_cas10_001	09_2016	Miseq	799F	1192R	Masayoshi	50.958N	6.865E	Day36
masayoshi_2016_00127	natcom.1611.cas10.11	masayoshi_2016	arabidopsis_thaliana	pdr9_2	GH	root	CAS	CAS10	masayoshi_2016_1611_cas10_001	09_2016	Miseq	799F	1192R	Masayoshi	50.958N	6.865E	Day36
masayoshi_2016_00128	natcom.1611.cas10.12	masayoshi_2016	arabidopsis_thaliana	pdr9_2	GH	root	CAS	CAS10	masayoshi_2016_1611_cas10_001	09_2016	Miseq	799F	1192R	Masayoshi	50.958N	6.865E	Day36
masayoshi_2016_00129	natcom.1611.cas10.13	masayoshi_2016	arabidopsis_thaliana	col_0	GH	root	CAS	CAS10	masayoshi_2016_1611_cas10_001	09_2016	Miseq	799F	1192R	Masayoshi	50.958N	6.865E	Day36
masayoshi_2016_00130	natcom.1611.cas10.14	masayoshi_2016	arabidopsis_thaliana	col_0	GH	root	CAS	CAS10	masayoshi_2016_1611_cas10_001	09_2016	Miseq	799F	1192R	Masayoshi	50.958N	6.865E	Day36
masayoshi_2016_00131	natcom.1611.cas10.15	masayoshi_2016	arabidopsis_thaliana	col_0	GH	root	CAS	CAS10	masayoshi_2016_1611_cas10_001	09_2016	Miseq	799F	1192R	Masayoshi	50.958N	6.865E	Day36
masayoshi_2016_00132	natcom.1611.cas10.16	masayoshi_2016	arabidopsis_thaliana	f6h1_1	GH	root	CAS	CAS10	masayoshi_2016_1611_cas10_001	09_2016	Miseq	799F	1192R	Masayoshi	50.958N	6.865E	Day36
masayoshi_2016_00133	natcom.1611.cas10.17	masayoshi_2016	arabidopsis_thaliana	f6h1_1	GH	root	CAS	CAS10	masayoshi_2016_1611_cas10_001	09_2016	Miseq	799F	1192R	Masayoshi	50.958N	6.865E	Day36
masayoshi_2016_00134	natcom.1611.cas10.18	masayoshi_2016	arabidopsis_thaliana	f6h1_1	GH	root	CAS	CAS10	masayoshi_2016_1611_cas10_001	09_2016	Miseq	799F	1192R	Masayoshi	50.958N	6.865E	Day36
masayoshi_2016_00135	natcom.1611.cas10.19	masayoshi_2016	arabidopsis_thaliana	cyp82c4_1	GH	root	CAS	CAS10	masayoshi_2016_1611_cas10_001	09_2016	Miseq	799F	1192R	Masayoshi	50.958N	6.865E	Day36
masayoshi_2016_00136	natcom.1611.cas10.20	masayoshi_2016	arabidopsis_thaliana	cyp82c4_1	GH	root	CAS	CAS10	masayoshi_2016_1611_cas10_001	09_2016	Miseq	799F	1192R	Masayoshi	50.958N	6.865E	Day36
masayoshi_2016_00137	natcom.1611.cas10.21	masayoshi_2016	arabidopsis_thaliana	cyp82c4_1	GH	root	CAS	CAS10	masayoshi_2016_1611_cas10_001	09_2016	Miseq	799F	1192R	Masayoshi	50.958N	6.865E	Day36
masayoshi_2016_00138	natcom.1611.cas10.22	masayoshi_2016	arabidopsis_thaliana	pdr9_2	GH	root	CAS	CAS10	masayoshi_2016_1611_cas10_001	09_2016	Miseq	799F	1192R	Masayoshi	50.958N	6.865E	Day36
masayoshi_2016_00139	natcom.1611.cas10.23	masayoshi_2016	arabidopsis_thaliana	pdr9_2	GH	root	CAS	CAS10	masayoshi_2016_1611_cas10_001	09_2016	Miseq	799F	1192R	Masayoshi	50.958N	6.865E	Day36
masayoshi_2016_00140	natcom.1611.cas10.24	masayoshi_2016	arabidopsis_thaliana	pdr9_2	GH	root	CAS	CAS10	masayoshi_2016_1611_cas10_001	09_2016	Miseq	799F	1192R	Masayoshi	50.958N	6.865E	Day36
masayoshi_2016_00141	natcom.1611.cas10.25	masayoshi_2016	arabidopsis_thaliana	col_0	GH	root	CAS	CAS10	masayoshi_2016_1611_cas10_001	09_2016	Miseq	799F	1192R	Masayoshi	50.958N	6.865E	Day36
masayoshi_2016_00142	natcom.1611.cas10.26	masayoshi_2016	arabidopsis_thaliana	col_0	GH	root	CAS	CAS10	masayoshi_2016_1611_cas10_001	09_2016	Miseq	799F	1192R	Masayoshi	50.958N	6.865E	Day36
masayoshi_2016_00143	natcom.1611.cas10.27	masayoshi_2016	arabidopsis_thaliana	col_0	GH	root	CAS	CAS10	masayoshi_2016_1611_cas10_001	09_2016	Miseq	799F	1192R	Masayoshi	50.958N	6.865E	Day36
masayoshi_2016_00144	natcom.1611.cas10.28	masayoshi_2016	arabidopsis_thaliana	f6h1_1	GH	root	CAS	CAS10	masayoshi_2016_1611_cas10_001	09_2016	Miseq	799F	1192R	Masayoshi	50.958N	6.865E	Day36
masayoshi_2016_00145	natcom.1611.cas10.29	masayoshi_2016	arabidopsis_thaliana	f6h1_1	GH	root	CAS	CAS10	masayoshi_2016_1611_cas10_001	09_2016	Miseq	799F	1192R	Masayoshi	50.958N	6.865E	Day36
masayoshi_2016_00146	natcom.1611.cas10.30	masayoshi_2016	arabidopsis_thaliana	f6h1_1	GH	root	CAS	CAS10	masayoshi_2016_1611_cas10_001	09_2016	Miseq	799F	1192R	Masayoshi	50.958N	6.865E	Day36
masayoshi_2016_00147	natcom.1611.cas10.31	masayoshi_2016	arabidopsis_thaliana	cyp82c4_1	GH	root	CAS	CAS10	masayoshi_2016_1611_cas10_001	09_2016	Miseq	799F	1192R	Masayoshi	50.958N	6.865E	Day36
masayoshi_2016_00148	natcom.1611.cas10.32	masayoshi_2016	arabidopsis_thaliana	cyp82c4_1	GH	root	CAS	CAS10	masayoshi_2016_1611_cas10_001	09_2016	Miseq	799F	1192R	Masayoshi	50.958N	6.865E	Day36
masayoshi_2016_00149	natcom.1611.cas10.33	masayoshi_2016	arabidopsis_thaliana	cyp82c4_1	GH	root	CAS	CAS10	masayoshi_2016_1611_cas10_001	09_2016	Miseq	799F	1192R	Masayoshi	50.958N	6.865E	Day36
masayoshi_2016_00150	natcom.1611.cas10.34	masayoshi_2016	arabidopsis_thaliana	pdr9_2	GH	root	CAS	CAS10	masayoshi_2016_1611_cas10_001	09_2016	Miseq	799F	1192R	Masayoshi	50.958N	6.865E	Day36
masayoshi_2016_00151	natcom.1611.cas10.35	masayoshi_2016	arabidopsis_thaliana	pdr9_2	GH	root	CAS	CAS10	masayoshi_2016_1611_cas10_001	09_2016	Miseq	799F	1192R	Masayoshi	50.958N	6.865E	Day36
masayoshi_2016_00152	natcom.1611.cas10.36	masayoshi_2016	arabidopsis_thaliana	pdr9_2	GH	root	CAS	CAS10	masayoshi_2016_1611_cas10_001	09_2016	Miseq	799F	1192R	Masayoshi	50.958N	6.865E	Day36
masayoshi_2016_00153	natcom.1611.cas10.37	masayoshi_2016	arabidopsis_thaliana	col_0	GH	root	CAS	CAS10	masayoshi_2016_1611_cas10_001	09_2016	Miseq	799F	1192R	Masayoshi	50.958N	6.865E	Day36
masayoshi_2016_00154	natcom.1611.cas10.38	masayoshi_2016	arabidopsis_thaliana	col_0	GH	root	CAS	CAS10	masayoshi_2016_1611_cas10_001	09_2016	Miseq	799F	1192R	Masayoshi	50.958N	6.865E	Day36
masayoshi_2016_00155	natcom.1611.cas10.39	masayoshi_2016	arabidopsis_thaliana	col_0	GH	root	CAS	CAS10	masayoshi_2016_1611_cas10_001	09_2016	Miseq	799F	1192R	Masayoshi	50.958N	6.865E	Day36
masayoshi_2016_00156	natcom.1611.cas10.40	masayoshi_2016	arabidopsis_thaliana	f6h1_1	GH	root	CAS	CAS10	masayoshi_2016_1611_cas10_001	09_2016	Miseq	799F	1192R	Masayoshi	50.958N	6.865E	Day36
masayoshi_2016_00157	natcom.1611.cas10.41	masayoshi_2016	arabidopsis_thaliana	f6h1_1	GH	root	CAS	CAS10	masayoshi_2016_1611_cas10_001	09_2016	Miseq	799F	1192R	Masayoshi	50.958N	6.865E	Day36
masayoshi_2016_00158	natcom.1611.cas10.42	masayoshi_2016	arabidopsis_thaliana	f6h1_1	GH	root	CAS	CAS10	masayoshi_2016_1611_cas10_001	09_2016	Miseq	799F	1192R	Masayoshi	50.958N	6.865E	Day36
masayoshi_2016_00159	natcom.1611.cas10.43	masayoshi_2016	arabidopsis_thaliana	cyp82c4_1	GH	root	CAS	CAS10	masayoshi_2016_1611_cas10_001	09_2016	Miseq	799F	1192R	Masayoshi	50.958N	6.865E	Day36
masayoshi_2016_00160	natcom.1611.cas10.44	masayoshi_2016	arabidopsis_thaliana	cyp82c4_1	GH	root	CAS	CAS10	masayoshi_2016_1611_cas10_001	09_2016	Miseq	799F	1192R	Masayoshi	50.958N	6.865E	Day36
masayoshi_2016_00161	natcom.1611.cas10.45	masayoshi_2016	arabidopsis_thaliana	cyp82c4_1	GH	root	CAS	CAS10	masayoshi_2016_1611_cas10_001	09_2016	Miseq	799F	1192R	Masayoshi	50.958N	6.865E	Day36
masayoshi_2016_00162	natcom.1611.cas10.46	masayoshi_2016	arabidopsis_thaliana	pdr9_2	GH	root	CAS	CAS10	masayoshi_2016_1611_cas10_001	09_2016	Miseq	799F	1192R	Masayoshi	50.958N	6.865E	Day36
masayoshi_2016_00163	natcom.1611.cas10.47	masayoshi_2016	arabidopsis_thaliana	pdr9_2	GH	root	CAS	CAS10	masayoshi_2016_1611_cas10_001	09_2016	Miseq	799F	1192R	Masayoshi	50.958N	6.865E	Day36
masayoshi_2016_00164	natcom.1611.cas10.48	masayoshi_2016	arabidopsis_thaliana	pdr9_2	GH	root	CAS	CAS10	masayoshi_2016_1611_cas10_001	09_2016	Miseq	799F	1192R	Masayoshi	50.958N	6.865E	Day36
masayoshi_2016_00165	natcom.1611.cas10.49	masayoshi_2016	arabidopsis_thaliana	col_0	GH	root	CAS	CAS10	masayoshi_2016_1611_cas10_001	09_2016	Miseq	799F	1192R	Masayoshi	50.958N	6.865E	Day36
masayoshi_2016_00166	natcom.1611.cas10.50	masayoshi_2016	arabidopsis_thaliana	col_0	GH	root	CAS	CAS10	masayoshi_2016_1611_cas10_001	09_2016	Miseq	799F	1192R	Masayoshi	50.958N	6.865E	Day36
masayoshi_2016_00167	natcom.1611.cas10.51	masayoshi_2016	arabidopsis_thaliana	col_0	GH	root	CAS	CAS10	masayoshi_2016_1611_cas10_001	09_2016	Miseq	799F	1192R	Masayoshi	50.958N	6.865E	Day36
masayoshi_2016_00168	natcom.1611.cas10.52	masayoshi_2016	arabidopsis_thaliana	f6h1_1	GH	root	CAS	CAS10	masayoshi_2016_1611_cas10_001	09_2016	Miseq	799F	1192R	Masayoshi	50.958N	6.865E	Day36
masayoshi_2016_00169	natcom.1611.cas10.53	masayoshi_2016	arabidopsis_thaliana	f6h1_1	GH	root	CAS	CAS10	masayoshi_2016_1611_cas10_001	09_2016	Miseq	799F	1192R	Masayoshi	50.958N	6.865E	Day36
masayoshi_2016_00170	natcom.1611.cas10.54	masayoshi_2016	arabidopsis_thaliana	f6h1_1	GH	root	CAS	CAS10	masayoshi_2016_1611_cas10_001	09_2016	Miseq	799F	1192R	Masayoshi	50.958N	6.865E	Day36
masayoshi_2016_00171	natcom.1611.cas10.55	masayoshi_2016	arabidopsis_thaliana	cyp82c4_1	GH	root	CAS	CAS10	masayoshi_2016_1611_cas10_001	09_2016	Miseq	799F	1192R	Masayoshi	50.958N	6.865E	Day36
masayoshi_2016_00172	natcom.1611.cas10.56	masayoshi_2016	arabidopsis_thaliana	cyp82c4_1	GH	root	CAS	CAS10	masayoshi_2016_1611_cas10_001	09_2016	Miseq	799F	1192R	Masayoshi	50.958N	6.865E	Day36
masayoshi_2016_00173	natcom.1611.cas10.57	masayoshi_2016	arabidopsis_thaliana	cyp82c4_1	GH	root	CAS	CAS10	masayoshi_2016_1611_cas10_001	09_2016	Miseq	799F	1192R	Masayoshi	50.958N	6.865E	Day36
masayoshi_2016_00174	natcom.1611.cas10.58	masayoshi_2016	arabidopsis_thaliana	pdr9_2	GH	root	CAS	CAS10	masayoshi_2016_1611_cas10_001	09_2016	Miseq	799F	1192R	Masayoshi	50.958N	6.865E	Day36
masayoshi_2016_00175	natcom.1611.cas10.59	masayoshi_2016	arabidopsis_thaliana	pdr9_2	GH	root	CAS	CAS10	masayoshi_2016_1611_cas10_001	09_2016	Miseq	799F	1192R	Masayoshi	50.958N	6.865E	Day36
masayoshi_2016_00176	natcom.1611.cas10.60	masayoshi_2016	arabidopsis_thaliana	pdr9_2	GH	root	CAS	CAS10	masayoshi_2016_1611_cas10_001	09_2016	Miseq	799F	1192R	Masayoshi	50.958N	6.865E	Day36
masayoshi_2016_00179	natcom.1611.is1.1	masayoshi_2016	arabidopsis_thaliana	cyp82c4_1	GH	root	Italy	IS_1	masayoshi_2016_1611_is1_001	05_2016	Miseq	799F	1192R	Masayoshi	50.958N	6.865E	Day36
masayoshi_2016_00180	natcom.1611.is1.2	masayoshi_2016	arabidopsis_thaliana	col_0	GH	root	Italy	IS_1	masayoshi_2016_1611_is1_001	05_2016	Miseq	799F	1192R	Masayoshi	50.958N	6.865E	Day36
masayoshi_2016_00181	natcom.1611.is1.3	masayoshi_2016	arabidopsis_thaliana	f6h1_1	GH	root	Italy	IS_1	masayoshi_2016_1611_is1_001	05_2016	Miseq	799F	1192R	Masayoshi	50.958N	6.865E	Day36
masayoshi_2016_00182	natcom.1611.is1.4	masayoshi_2016	arabidopsis_thaliana	col_0	GH	root	Italy	IS_1	masayoshi_2016_1611_is1_001	05_2016	Miseq	799F	1192R	Masayoshi	50.958N	6.865E	Day36
masayoshi_2016_00183	natcom.1611.is1.5	masayoshi_2016	arabidopsis_thaliana	col_0	GH	root	Italy	IS_1	masayoshi_2016_1611_is1_001	05_2016	Miseq	799F	1192R	Masayoshi	50.958N	6.865E	Day36
masayoshi_2016_00184	natcom.1611.is1.6	masayoshi_2016	arabidopsis_thaliana	pdr9_2	GH	root	Italy	IS_1	masayoshi_2016_1611_is1_001	05_2016	Miseq	799F	1192R	Masayoshi	50.958N	6.865E	Day36
masayoshi_2016_00185	natcom.1611.is1.7	masayoshi_2016	arabidopsis_thaliana	f6h1_1	GH	root	Italy	IS_1	masayoshi_2016_1611_is1_001	05_2016	Miseq	799F	1192R	Masayoshi	50.958N	6.865E	Day36
masayoshi_2016_00186	natcom.1611.is1.8	masayoshi_2016	arabidopsis_thaliana	f6h1_1	GH	root	Italy	IS_1	masayoshi_2016_1611_is1_001	05_2016	Miseq	799F	1192R	Masayoshi	50.958N	6.865E	Day36
masayoshi_2016_00187	natcom.1611.is1.9	masayoshi_2016	arabidopsis_thaliana	col_0	GH	root	Italy	IS_1	masayoshi_2016_1611_is1_001	05_2016	Miseq	799F	1192R	Masayoshi	50.958N	6.865E	Day36
masayoshi_2016_00188	natcom.1611.is1.10	masayoshi_2016	arabidopsis_thaliana	pdr9_2	GH	root	Italy	IS_1	masayoshi_2016_1611_is1_001	05_2016	Miseq	799F	1192R	Masayoshi	50.958N	6.865E	Day36
masayoshi_2016_00189	natcom.1611.is1.11	masayoshi_2016	arabidopsis_thaliana	cyp82c4_1	GH	root	Italy	IS_1	masayoshi_2016_1611_is1_001	05_2016	Miseq	799F	1192R	Masayoshi	50.958N	6.865E	Day36
masayoshi_2016_00190	natcom.1611.is1.12	masayoshi_2016	arabidopsis_thaliana	cyp82c4_1	GH	root	Italy	IS_1	masayoshi_2016_1611_is1_001	05_2016	Miseq	799F	1192R	Masayoshi	50.958N	6.865E	Day36
masayoshi_2016_00191	natcom.1611.is1.13	masayoshi_2016	arabidopsis_thaliana	col_0	GH	root	Italy	IS_1	masayoshi_2016_1611_is1_001	05_2016	Miseq	799F	1192R	Masayoshi	50.958N	6.865E	Day36
masayoshi_2016_00192	natcom.1611.is1.14	masayoshi_2016	arabidopsis_thaliana	col_0	GH	root	Italy	IS_1	masayoshi_2016_1611_is1_001	05_2016	Miseq	799F	1192R	Masayoshi	50.958N	6.865E	Day36
masayoshi_2016_00193	natcom.1611.is1.15	masayoshi_2016	arabidopsis_thaliana	col_0	GH	root	Italy	IS_1	masayoshi_2016_1611_is1_001	05_2016	Miseq	799F	1192R	Masayoshi	50.958N	6.865E	Day36
masayoshi_2016_00194	natcom.1611.is1.16	masayoshi_2016	arabidopsis_thaliana	col_0	GH	root	Italy	IS_1	masayoshi_2016_1611_is1_001	05_2016	Miseq	799F	1192R	Masayoshi	50.958N	6.865E	Day36
masayoshi_2016_00195	natcom.1611.is1.17	masayoshi_2016	arabidopsis_thaliana	col_0	GH	root	Italy	IS_1	masayoshi_2016_1611_is1_001	05_2016	Miseq	799F	1192R	Masayoshi	50.958N	6.865E	Day36
masayoshi_2016_00196	natcom.1611.is1.18	masayoshi_2016	arabidopsis_thaliana	pdr9_2	GH	root	Italy	IS_1	masayoshi_2016_1611_is1_001	05_2016	Miseq	799F	1192R	Masayoshi	50.958N	6.865E	Day36
masayoshi_2016_00197	natcom.1611.is1.19	masayoshi_2016	arabidopsis_thaliana	f6h1_1	GH	root	Italy	IS_1	masayoshi_2016_1611_is1_001	05_2016	Miseq	799F	1192R	Masayoshi	50.958N	6.865E	Day36
masayoshi_2016_00198	natcom.1611.is1.20	masayoshi_2016	arabidopsis_thaliana	f6h1_1	GH	root	Italy	IS_1	masayoshi_2016_1611_is1_001	05_2016	Miseq	799F	1192R	Masayoshi	50.958N	6.865E	Day36
masayoshi_2016_00199	natcom.1611.is1.21	masayoshi_2016	arabidopsis_thaliana	f6h1_1	GH	root	Italy	IS_1	masayoshi_2016_1611_is1_001	05_2016	Miseq	799F	1192R	Masayoshi	50.958N	6.865E	Day36
masayoshi_2016_00200	natcom.1611.is1.22	masayoshi_2016	arabidopsis_thaliana	f6h1_1	GH	root	Italy	IS_1	masayoshi_2016_1611_is1_001	05_2016	Miseq	799F	1192R	Masayoshi	50.958N	6.865E	Day36
masayoshi_2016_00201	natcom.1611.is1.23	masayoshi_2016	arabidopsis_thaliana	f6h1_1	GH	root	Italy	IS_1	masayoshi_2016_1611_is1_001	05_2016	Miseq	799F	1192R	Masayoshi	50.958N	6.865E	Day36
masayoshi_2016_00202	natcom.1611.is1.24	masayoshi_2016	arabidopsis_thaliana	f6h1_1	GH	root	Italy	IS_1	masayoshi_2016_1611_is1_001	05_2016	Miseq	799F	1192R	Masayoshi	50.958N	6.865E	Day36
masayoshi_2016_00203	natcom.1611.is1.25	masayoshi_2016	arabidopsis_thaliana	cyp82c4_1	GH	root	Italy	IS_1	masayoshi_2016_1611_is1_001	05_2016	Miseq	799F	1192R	Masayoshi	50.958N	6.865E	Day36
masayoshi_2016_00204	natcom.1611.is1.26	masayoshi_2016	arabidopsis_thaliana	cyp82c4_1	GH	root	Italy	IS_1	masayoshi_2016_1611_is1_001	05_2016	Miseq	799F	1192R	Masayoshi	50.958N	6.865E	Day36
masayoshi_2016_00205	natcom.1611.is1.27	masayoshi_2016	arabidopsis_thaliana	cyp82c4_1	GH	root	Italy	IS_1	masayoshi_2016_1611_is1_001	05_2016	Miseq	799F	1192R	Masayoshi	50.958N	6.865E	Day36
masayoshi_2016_00206	natcom.1611.is1.29	masayoshi_2016	arabidopsis_thaliana	cyp82c4_1	GH	root	Italy	IS_1	masayoshi_2016_1611_is1_001	05_2016	Miseq	799F	1192R	Masayoshi	50.958N	6.865E	Day36
masayoshi_2016_00207	natcom.1611.is1.30	masayoshi_2016	arabidopsis_thaliana	cyp82c4_1	GH	root	Italy	IS_1	masayoshi_2016_1611_is1_001	05_2016	Miseq	799F	1192R	Masayoshi	50.958N	6.865E	Day36
masayoshi_2016_00208	natcom.1611.is1.31	masayoshi_2016	arabidopsis_thaliana	pdr9_2	GH	root	Italy	IS_1	masayoshi_2016_1611_is1_001	05_2016	Miseq	799F	1192R	Masayoshi	50.958N	6.865E	Day36
masayoshi_2016_00209	natcom.1611.is1.32	masayoshi_2016	arabidopsis_thaliana	pdr9_2	GH	root	Italy	IS_1	masayoshi_2016_1611_is1_001	05_2016	Miseq	799F	1192R	Masayoshi	50.958N	6.865E	Day36
masayoshi_2016_00210	natcom.1611.is1.33	masayoshi_2016	arabidopsis_thaliana	pdr9_2	GH	root	Italy	IS_1	masayoshi_2016_1611_is1_001	05_2016	Miseq	799F	1192R	Masayoshi	50.958N	6.865E	Day36
masayoshi_2016_00211	natcom.1611.is1.34	masayoshi_2016	arabidopsis_thaliana	pdr9_2	GH	root	Italy	IS_1	masayoshi_2016_1611_is1_001	05_2016	Miseq	799F	1192R	Masayoshi	50.958N	6.865E	Day36
masayoshi_2016_00212	natcom.1611.is1.35	masayoshi_2016	arabidopsis_thaliana	pdr9_2	GH	root	Italy	IS_1	masayoshi_2016_1611_is1_001	05_2016	Miseq	799F	1192R	Masayoshi	50.958N	6.865E	Day36
masayoshi_2016_00213	natcom.1611.is1.36	masayoshi_2016	arabidopsis_thaliana	col_0	GH	root	Italy	IS_1	masayoshi_2016_1611_is1_001	05_2016	Miseq	799F	1192R	Masayoshi	50.958N	6.865E	Day36
masayoshi_2016_00214	natcom.1611.is1.37	masayoshi_2016	arabidopsis_thaliana	f6h1_1	GH	root	Italy	IS_1	masayoshi_2016_1611_is1_001	05_2016	Miseq	799F	1192R	Masayoshi	50.958N	6.865E	Day36
masayoshi_2016_00215	natcom.1611.is1.38	masayoshi_2016	arabidopsis_thaliana	f6h1_1	GH	root	Italy	IS_1	masayoshi_2016_1611_is1_001	05_2016	Miseq	799F	1192R	Masayoshi	50.958N	6.865E	Day36
masayoshi_2016_00216	natcom.1611.is1.39	masayoshi_2016	arabidopsis_thaliana	f6h1_1	GH	root	Italy	IS_1	masayoshi_2016_1611_is1_001	05_2016	Miseq	799F	1192R	Masayoshi	50.958N	6.865E	Day36
masayoshi_2016_00217	natcom.1611.is1.40	masayoshi_2016	arabidopsis_thaliana	cyp82c4_1	GH	root	Italy	IS_1	masayoshi_2016_1611_is1_001	05_2016	Miseq	799F	1192R	Masayoshi	50.958N	6.865E	Day36
masayoshi_2016_00218	natcom.1611.is1.41	masayoshi_2016	arabidopsis_thaliana	cyp82c4_1	GH	root	Italy	IS_1	masayoshi_2016_1611_is1_001	05_2016	Miseq	799F	1192R	Masayoshi	50.958N	6.865E	Day36
masayoshi_2016_00219	natcom.1611.is1.42	masayoshi_2016	arabidopsis_thaliana	cyp82c4_1	GH	root	Italy	IS_1	masayoshi_2016_1611_is1_001	05_2016	Miseq	799F	1192R	Masayoshi	50.958N	6.865E	Day36
masayoshi_2016_00220	natcom.1611.is1.43	masayoshi_2016	arabidopsis_thaliana	pdr9_2	GH	root	Italy	IS_1	masayoshi_2016_1611_is1_001	05_2016	Miseq	799F	1192R	Masayoshi	50.958N	6.865E	Day36
masayoshi_2016_00221	natcom.1611.is1.44	masayoshi_2016	arabidopsis_thaliana	pdr9_2	GH	root	Italy	IS_1	masayoshi_2016_1611_is1_001	05_2016	Miseq	799F	1192R	Masayoshi	50.958N	6.865E	Day36
masayoshi_2016_00222	natcom.1611.is1.45	masayoshi_2016	arabidopsis_thaliana	pdr9_2	GH	root	Italy	IS_1	masayoshi_2016_1611_is1_001	05_2016	Miseq	799F	1192R	Masayoshi	50.958N	6.865E	Day36
masayoshi_2016_00226	natcom.1611.is1.49	masayoshi_2016	arabidopsis_thaliana	col_0	GH	root	Italy	IS_1	masayoshi_2016_1611_is1_001	05_2016	Miseq	799F	1192R	Masayoshi	50.958N	6.865E	Day36
masayoshi_2016_00227	natcom.1611.is1.50	masayoshi_2016	arabidopsis_thaliana	col_0	GH	root	Italy	IS_1	masayoshi_2016_1611_is1_001	05_2016	Miseq	799F	1192R	Masayoshi	50.958N	6.865E	Day36
masayoshi_2016_00228	natcom.1611.is1.51	masayoshi_2016	arabidopsis_thaliana	col_0	GH	root	Italy	IS_1	masayoshi_2016_1611_is1_001	05_2016	Miseq	799F	1192R	Masayoshi	50.958N	6.865E	Day36
masayoshi_2016_00229	natcom.1611.is1.52	masayoshi_2016	arabidopsis_thaliana	f6h1_1	GH	root	Italy	IS_1	masayoshi_2016_1611_is1_001	05_2016	Miseq	799F	1192R	Masayoshi	50.958N	6.865E	Day36
masayoshi_2016_00230	natcom.1611.is1.53	masayoshi_2016	arabidopsis_thaliana	f6h1_1	GH	root	Italy	IS_1	masayoshi_2016_1611_is1_001	05_2016	Miseq	799F	1192R	Masayoshi	50.958N	6.865E	Day36
masayoshi_2016_00231	natcom.1611.is1.54	masayoshi_2016	arabidopsis_thaliana	cyp82c4_1	GH	root	Italy	IS_1	masayoshi_2016_1611_is1_001	05_2016	Miseq	799F	1192R	Masayoshi	50.958N	6.865E	Day36
masayoshi_2016_00232	natcom.1611.is1.55	masayoshi_2016	arabidopsis_thaliana	cyp82c4_1	GH	root	Italy	IS_1	masayoshi_2016_1611_is1_001	05_2016	Miseq	799F	1192R	Masayoshi	50.958N	6.865E	Day36
masayoshi_2016_00233	natcom.1611.is1.56	masayoshi_2016	arabidopsis_thaliana	cyp82c4_1	GH	root	Italy	IS_1	masayoshi_2016_1611_is1_001	05_2016	Miseq	799F	1192R	Masayoshi	50.958N	6.865E	Day36
masayoshi_2016_00234	natcom.1611.is1.57	masayoshi_2016	arabidopsis_thaliana	pdr9_2	GH	root	Italy	IS_1	masayoshi_2016_1611_is1_001	05_2016	Miseq	799F	1192R	Masayoshi	50.958N	6.865E	Day36
masayoshi_2016_00235	natcom.1611.is1.58	masayoshi_2016	arabidopsis_thaliana	pdr9_2	GH	root	Italy	IS_1	masayoshi_2016_1611_is1_001	05_2016	Miseq	799F	1192R	Masayoshi	50.958N	6.865E	Day36
masayoshi_2016_00236	natcom.1611.is1.59	masayoshi_2016	arabidopsis_thaliana	pdr9_2	GH	root	Italy	IS_1	masayoshi_2016_1611_is1_001	05_2016	Miseq	799F	1192R	Masayoshi	50.958N	6.865E	Day36
masayoshi_2016_00237	natcom.1611.is1.60	masayoshi_2016	arabidopsis_thaliana	f6h1_1	GH	root	Italy	IS_1	masayoshi_2016_1611_is1_001	05_2016	Miseq	799F	1192R	Masayoshi	50.958N	6.865E	Day36
masayoshi_2016_00238	natcom.1611.is1.61	masayoshi_2016	arabidopsis_thaliana	f6h1_1	GH	root	Italy	IS_1	masayoshi_2016_1611_is1_001	05_2016	Miseq	799F	1192R	Masayoshi	50.958N	6.865E	Day36
masayoshi_2016_00239	natcom.1611.is1.62	masayoshi_2016	arabidopsis_thaliana	f6h1_1	GH	root	Italy	IS_1	masayoshi_2016_1611_is1_001	05_2016	Miseq	799F	1192R	Masayoshi	50.958N	6.865E	Day36
masayoshi_2016_00240	natcom.1611.is1.63	masayoshi_2016	arabidopsis_thaliana	f6h1_1	GH	root	Italy	IS_1	masayoshi_2016_1611_is1_001	05_2016	Miseq	799F	1192R	Masayoshi	50.958N	6.865E	Day36
masayoshi_2016_00241	natcom.1611.is1.64	masayoshi_2016	arabidopsis_thaliana	f6h1_1	GH	root	Italy	IS_1	masayoshi_2016_1611_is1_001	05_2016	Miseq	799F	1192R	Masayoshi	50.958N	6.865E	Day36
masayoshi_2016_00242	natcom.1611.is1.65	masayoshi_2016	arabidopsis_thaliana	f6h1_1	GH	root	Italy	IS_1	masayoshi_2016_1611_is1_001	05_2016	Miseq	799F	1192R	Masayoshi	50.958N	6.865E	Day36
masayoshi_2016_00243	natcom.1611.is1.66	masayoshi_2016	arabidopsis_thaliana	f6h1_1	GH	root	Italy	IS_1	masayoshi_2016_1611_is1_001	05_2016	Miseq	799F	1192R	Masayoshi	50.958N	6.865E	Day36
masayoshi_2016_00244	2811_1	masayoshi_2016	arabidopsis_thaliana	col_0	GH	root	CAS	CAS11b	masayoshi_2018_001	06_2017	Miseq	799F	1192R	Masayoshi	50.958N	6.865E	Day36
masayoshi_2016_00245	2811_2	masayoshi_2016	arabidopsis_thaliana	f6h1_1	GH	root	CAS	CAS11b	masayoshi_2018_001	06_2017	Miseq	799F	1192R	Masayoshi	50.958N	6.865E	Day36
masayoshi_2016_00246	2811_3	masayoshi_2016	arabidopsis_thaliana	s8h_2	GH	root	CAS	CAS11b	masayoshi_2018_001	06_2017	Miseq	799F	1192R	Masayoshi	50.958N	6.865E	Day36
masayoshi_2016_00247	2811_4	masayoshi_2016	arabidopsis_thaliana	cyp82c4_1	GH	root	CAS	CAS11b	masayoshi_2018_001	06_2017	Miseq	799F	1192R	Masayoshi	50.958N	6.865E	Day36
masayoshi_2016_00248	2811_5	masayoshi_2016	arabidopsis_thaliana	pdr9_2	GH	root	CAS	CAS11b	masayoshi_2018_001	06_2017	Miseq	799F	1192R	Masayoshi	50.958N	6.865E	Day36
masayoshi_2016_00249	2811_6	masayoshi_2016	arabidopsis_thaliana	myb72_2	GH	root	CAS	CAS11b	masayoshi_2018_001	06_2017	Miseq	799F	1192R	Masayoshi	50.958N	6.865E	Day36
masayoshi_2016_00250	2811_7	masayoshi_2016	arabidopsis_thaliana	cyp79b2b3	GH	root	CAS	CAS11b	masayoshi_2018_001	06_2017	Miseq	799F	1192R	Masayoshi	50.958N	6.865E	Day36
masayoshi_2016_00251	2811_8	masayoshi_2016	arabidopsis_thaliana	col_0	GH	root	CAS	CAS11b	masayoshi_2018_001	06_2017	Miseq	799F	1192R	Masayoshi	50.958N	6.865E	Day36
masayoshi_2016_00252	2811_9	masayoshi_2016	arabidopsis_thaliana	f6h1_1	GH	root	CAS	CAS11b	masayoshi_2018_001	06_2017	Miseq	799F	1192R	Masayoshi	50.958N	6.865E	Day36
masayoshi_2016_00253	2811_10	masayoshi_2016	arabidopsis_thaliana	s8h_2	GH	root	CAS	CAS11b	masayoshi_2018_001	06_2017	Miseq	799F	1192R	Masayoshi	50.958N	6.865E	Day36
masayoshi_2016_00254	2811_11	masayoshi_2016	arabidopsis_thaliana	cyp82c4_1	GH	root	CAS	CAS11b	masayoshi_2018_001	06_2017	Miseq	799F	1192R	Masayoshi	50.958N	6.865E	Day36
masayoshi_2016_00255	2811_12	masayoshi_2016	arabidopsis_thaliana	pdr9_2	GH	root	CAS	CAS11b	masayoshi_2018_001	06_2017	Miseq	799F	1192R	Masayoshi	50.958N	6.865E	Day36
masayoshi_2016_00256	2811_13	masayoshi_2016	arabidopsis_thaliana	myb72_2	GH	root	CAS	CAS11b	masayoshi_2018_001	06_2017	Miseq	799F	1192R	Masayoshi	50.958N	6.865E	Day36
masayoshi_2016_00257	2811_14	masayoshi_2016	arabidopsis_thaliana	cyp79b2b3	GH	root	CAS	CAS11b	masayoshi_2018_001	06_2017	Miseq	799F	1192R	Masayoshi	50.958N	6.865E	Day36
masayoshi_2016_00258	2811_15	masayoshi_2016	arabidopsis_thaliana	col_0	GH	root	CAS	CAS11b	masayoshi_2018_001	06_2017	Miseq	799F	1192R	Masayoshi	50.958N	6.865E	Day36
masayoshi_2016_00259	2811_16	masayoshi_2016	arabidopsis_thaliana	f6h1_1	GH	root	CAS	CAS11b	masayoshi_2018_001	06_2017	Miseq	799F	1192R	Masayoshi	50.958N	6.865E	Day36
masayoshi_2016_00260	2811_17	masayoshi_2016	arabidopsis_thaliana	s8h_2	GH	root	CAS	CAS11b	masayoshi_2018_001	06_2017	Miseq	799F	1192R	Masayoshi	50.958N	6.865E	Day36
masayoshi_2016_00261	2811_18	masayoshi_2016	arabidopsis_thaliana	cyp82c4_1	GH	root	CAS	CAS11b	masayoshi_2018_001	06_2017	Miseq	799F	1192R	Masayoshi	50.958N	6.865E	Day36
masayoshi_2016_00262	2811_19	masayoshi_2016	arabidopsis_thaliana	pdr9_2	GH	root	CAS	CAS11b	masayoshi_2018_001	06_2017	Miseq	799F	1192R	Masayoshi	50.958N	6.865E	Day36
masayoshi_2016_00263	2811_20	masayoshi_2016	arabidopsis_thaliana	myb72_2	GH	root	CAS	CAS11b	masayoshi_2018_001	06_2017	Miseq	799F	1192R	Masayoshi	50.958N	6.865E	Day36
masayoshi_2016_00264	2811_21	masayoshi_2016	arabidopsis_thaliana	cyp79b2b3	GH	root	CAS	CAS11b	masayoshi_2018_001	06_2017	Miseq	799F	1192R	Masayoshi	50.958N	6.865E	Day36
masayoshi_2016_00265	2811_22	masayoshi_2016	arabidopsis_thaliana	col_0	GH	root	CAS	CAS11b	masayoshi_2018_001	06_2017	Miseq	799F	1192R	Masayoshi	50.958N	6.865E	Day36
masayoshi_2016_00266	2811_23	masayoshi_2016	arabidopsis_thaliana	f6h1_1	GH	root	CAS	CAS11b	masayoshi_2018_001	06_2017	Miseq	799F	1192R	Masayoshi	50.958N	6.865E	Day36
masayoshi_2016_00267	2811_24	masayoshi_2016	arabidopsis_thaliana	s8h_2	GH	root	CAS	CAS11b	masayoshi_2018_001	06_2017	Miseq	799F	1192R	Masayoshi	50.958N	6.865E	Day36
masayoshi_2016_00268	2811_25	masayoshi_2016	arabidopsis_thaliana	cyp82c4_1	GH	root	CAS	CAS11b	masayoshi_2018_001	06_2017	Miseq	799F	1192R	Masayoshi	50.958N	6.865E	Day36
masayoshi_2016_00269	2811_26	masayoshi_2016	arabidopsis_thaliana	pdr9_2	GH	root	CAS	CAS11b	masayoshi_2018_001	06_2017	Miseq	799F	1192R	Masayoshi	50.958N	6.865E	Day36
masayoshi_2016_00270	2811_27	masayoshi_2016	arabidopsis_thaliana	myb72_2	GH	root	CAS	CAS11b	masayoshi_2018_001	06_2017	Miseq	799F	1192R	Masayoshi	50.958N	6.865E	Day36
masayoshi_2016_00271	2811_28	masayoshi_2016	arabidopsis_thaliana	cyp79b2b3	GH	root	CAS	CAS11b	masayoshi_2018_001	06_2017	Miseq	799F	1192R	Masayoshi	50.958N	6.865E	Day36
masayoshi_2016_00272	2811_29	masayoshi_2016	arabidopsis_thaliana	col_0	GH	root	CAS	CAS11b	masayoshi_2018_001	06_2017	Miseq	799F	1192R	Masayoshi	50.958N	6.865E	Day36
masayoshi_2016_00273	2811_30	masayoshi_2016	arabidopsis_thaliana	f6h1_1	GH	root	CAS	CAS11b	masayoshi_2018_001	06_2017	Miseq	799F	1192R	Masayoshi	50.958N	6.865E	Day36
masayoshi_2016_00274	2811_31	masayoshi_2016	arabidopsis_thaliana	s8h_2	GH	root	CAS	CAS11b	masayoshi_2018_001	06_2017	Miseq	799F	1192R	Masayoshi	50.958N	6.865E	Day36
masayoshi_2016_00275	2811_32	masayoshi_2016	arabidopsis_thaliana	cyp82c4_1	GH	root	CAS	CAS11b	masayoshi_2018_001	06_2017	Miseq	799F	1192R	Masayoshi	50.958N	6.865E	Day36
masayoshi_2016_00276	2811_33	masayoshi_2016	arabidopsis_thaliana	pdr9_2	GH	root	CAS	CAS11b	masayoshi_2018_001	06_2017	Miseq	799F	1192R	Masayoshi	50.958N	6.865E	Day36
masayoshi_2016_00277	2811_34	masayoshi_2016	arabidopsis_thaliana	myb72_2	GH	root	CAS	CAS11b	masayoshi_2018_001	06_2017	Miseq	799F	1192R	Masayoshi	50.958N	6.865E	Day36
masayoshi_2016_00278	2811_35	masayoshi_2016	arabidopsis_thaliana	cyp79b2b3	GH	root	CAS	CAS11b	masayoshi_2018_001	06_2017	Miseq	799F	1192R	Masayoshi	50.958N	6.865E	Day36
masayoshi_2016_00279	2811_36	masayoshi_2016	arabidopsis_thaliana	col_0	GH	root	CAS	CAS11b	masayoshi_2018_001	06_2017	Miseq	799F	1192R	Masayoshi	50.958N	6.865E	Day36
masayoshi_2016_00280	2811_37	masayoshi_2016	arabidopsis_thaliana	f6h1_1	GH	root	CAS	CAS11b	masayoshi_2018_001	06_2017	Miseq	799F	1192R	Masayoshi	50.958N	6.865E	Day36
masayoshi_2016_00281	2811_38	masayoshi_2016	arabidopsis_thaliana	s8h_2	GH	root	CAS	CAS11b	masayoshi_2018_001	06_2017	Miseq	799F	1192R	Masayoshi	50.958N	6.865E	Day36
masayoshi_2016_00282	2811_39	masayoshi_2016	arabidopsis_thaliana	cyp82c4_1	GH	root	CAS	CAS11b	masayoshi_2018_001	06_2017	Miseq	799F	1192R	Masayoshi	50.958N	6.865E	Day36
masayoshi_2016_00283	2811_40	masayoshi_2016	arabidopsis_thaliana	pdr9_2	GH	root	CAS	CAS11b	masayoshi_2018_001	06_2017	Miseq	799F	1192R	Masayoshi	50.958N	6.865E	Day36
masayoshi_2016_00284	2811_41	masayoshi_2016	arabidopsis_thaliana	myb72_2	GH	root	CAS	CAS11b	masayoshi_2018_001	06_2017	Miseq	799F	1192R	Masayoshi	50.958N	6.865E	Day36
masayoshi_2016_00285	2811_42	masayoshi_2016	arabidopsis_thaliana	cyp79b2b3	GH	root	CAS	CAS11b	masayoshi_2018_001	06_2017	Miseq	799F	1192R	Masayoshi	50.958N	6.865E	Day36
masayoshi_2016_00286	2811_43	masayoshi_2016	arabidopsis_thaliana	col_0	GH	root	CAS	CAS11b	masayoshi_2018_001	06_2017	Miseq	799F	1192R	Masayoshi	50.958N	6.865E	Day36
masayoshi_2016_00287	2811_44	masayoshi_2016	arabidopsis_thaliana	f6h1_1	GH	root	CAS	CAS11b	masayoshi_2018_001	06_2017	Miseq	799F	1192R	Masayoshi	50.958N	6.865E	Day36
masayoshi_2016_00288	2811_45	masayoshi_2016	arabidopsis_thaliana	s8h_2	GH	root	CAS	CAS11b	masayoshi_2018_001	06_2017	Miseq	799F	1192R	Masayoshi	50.958N	6.865E	Day36
masayoshi_2016_00289	2811_46	masayoshi_2016	arabidopsis_thaliana	cyp82c4_1	GH	root	CAS	CAS11b	masayoshi_2018_001	06_2017	Miseq	799F	1192R	Masayoshi	50.958N	6.865E	Day36
masayoshi_2016_00290	2811_47	masayoshi_2016	arabidopsis_thaliana	pdr9_2	GH	root	CAS	CAS11b	masayoshi_2018_001	06_2017	Miseq	799F	1192R	Masayoshi	50.958N	6.865E	Day36
masayoshi_2016_00291	2811_48	masayoshi_2016	arabidopsis_thaliana	myb72_2	GH	root	CAS	CAS11b	masayoshi_2018_001	06_2017	Miseq	799F	1192R	Masayoshi	50.958N	6.865E	Day36
masayoshi_2016_00292	2811_49	masayoshi_2016	arabidopsis_thaliana	cyp79b2b3	GH	root	CAS	CAS11b	masayoshi_2018_001	06_2017	Miseq	799F	1192R	Masayoshi	50.958N	6.865E	Day36
masayoshi_2016_00293	2811_50	masayoshi_2016	arabidopsis_thaliana	col_0	GH	root	CAS	CAS11b	masayoshi_2018_001	06_2017	Miseq	799F	1192R	Masayoshi	50.958N	6.865E	Day36
masayoshi_2016_00294	2811_51	masayoshi_2016	arabidopsis_thaliana	f6h1_1	GH	root	CAS	CAS11b	masayoshi_2018_001	06_2017	Miseq	799F	1192R	Masayoshi	50.958N	6.865E	Day36
masayoshi_2016_00295	2811_52	masayoshi_2016	arabidopsis_thaliana	s8h_2	GH	root	CAS	CAS11b	masayoshi_2018_001	06_2017	Miseq	799F	1192R	Masayoshi	50.958N	6.865E	Day36
masayoshi_2016_00296	2811_53	masayoshi_2016	arabidopsis_thaliana	cyp82c4_1	GH	root	CAS	CAS11b	masayoshi_2018_001	06_2017	Miseq	799F	1192R	Masayoshi	50.958N	6.865E	Day36
masayoshi_2016_00297	2811_54	masayoshi_2016	arabidopsis_thaliana	pdr9_2	GH	root	CAS	CAS11b	masayoshi_2018_001	06_2017	Miseq	799F	1192R	Masayoshi	50.958N	6.865E	Day36
masayoshi_2016_00298	2811_55	masayoshi_2016	arabidopsis_thaliana	myb72_2	GH	root	CAS	CAS11b	masayoshi_2018_001	06_2017	Miseq	799F	1192R	Masayoshi	50.958N	6.865E	Day36
masayoshi_2016_00299	2811_56	masayoshi_2016	arabidopsis_thaliana	cyp79b2b3	GH	root	CAS	CAS11b	masayoshi_2018_001	06_2017	Miseq	799F	1192R	Masayoshi	50.958N	6.865E	Day36
masayoshi_2016_00300	2811_57	masayoshi_2016	arabidopsis_thaliana	col_0	GH	root	CAS	CAS11b	masayoshi_2018_001	06_2017	Miseq	799F	1192R	Masayoshi	50.958N	6.865E	Day36
masayoshi_2016_00301	2811_58	masayoshi_2016	arabidopsis_thaliana	f6h1_1	GH	root	CAS	CAS11b	masayoshi_2018_001	06_2017	Miseq	799F	1192R	Masayoshi	50.958N	6.865E	Day36
masayoshi_2016_00302	2811_59	masayoshi_2016	arabidopsis_thaliana	s8h_2	GH	root	CAS	CAS11b	masayoshi_2018_001	06_2017	Miseq	799F	1192R	Masayoshi	50.958N	6.865E	Day36
masayoshi_2016_00303	2811_60	masayoshi_2016	arabidopsis_thaliana	cyp82c4_1	GH	root	CAS	CAS11b	masayoshi_2018_001	06_2017	Miseq	799F	1192R	Masayoshi	50.958N	6.865E	Day36
masayoshi_2016_00304	2811_61	masayoshi_2016	arabidopsis_thaliana	pdr9_2	GH	root	CAS	CAS11b	masayoshi_2018_001	06_2017	Miseq	799F	1192R	Masayoshi	50.958N	6.865E	Day36
masayoshi_2016_00305	2811_62	masayoshi_2016	arabidopsis_thaliana	myb72_2	GH	root	CAS	CAS11b	masayoshi_2018_001	06_2017	Miseq	799F	1192R	Masayoshi	50.958N	6.865E	Day36
masayoshi_2016_00306	2811_63	masayoshi_2016	arabidopsis_thaliana	cyp79b2b3	GH	root	CAS	CAS11b	masayoshi_2018_001	06_2017	Miseq	799F	1192R	Masayoshi	50.958N	6.865E	Day36
masayoshi_2016_00307	2811_64	masayoshi_2016	arabidopsis_thaliana	col_0	GH	root	CAS	CAS11b	masayoshi_2018_001	06_2017	Miseq	799F	1192R	Masayoshi	50.958N	6.865E	Day36
masayoshi_2016_00308	2811_65	masayoshi_2016	arabidopsis_thaliana	pdr9_2	GH	root	CAS	CAS11b	masayoshi_2018_001	06_2017	Miseq	799F	1192R	Masayoshi	50.958N	6.865E	Day36
masayoshi_2016_00309	2811_66	masayoshi_2016	arabidopsis_thaliana	soil	GH	soil	CAS	CAS11b	masayoshi_2018_001	06_2017	Miseq	799F	1192R	Masayoshi	50.958N	6.865E	Day36
masayoshi_2016_00310	2811_67	masayoshi_2016	arabidopsis_thaliana	soil	GH	soil	CAS	CAS11b	masayoshi_2018_001	06_2017	Miseq	799F	1192R	Masayoshi	50.958N	6.865E	Day36
masayoshi_2016_00311	2811_68	masayoshi_2016	arabidopsis_thaliana	col_0	GH	rhizosphere	CAS	CAS11b	masayoshi_2018_001	06_2017	Miseq	799F	1192R	Masayoshi	50.958N	6.865E	Day36
masayoshi_2016_00312	2811_69	masayoshi_2016	arabidopsis_thaliana	f6h1_1	GH	rhizosphere	CAS	CAS11b	masayoshi_2018_001	06_2017	Miseq	799F	1192R	Masayoshi	50.958N	6.865E	Day36
masayoshi_2016_00313	2811_70	masayoshi_2016	arabidopsis_thaliana	myb72_2	GH	rhizosphere	CAS	CAS11b	masayoshi_2018_001	06_2017	Miseq	799F	1192R	Masayoshi	50.958N	6.865E	Day36
masayoshi_2016_00314	2811_71	masayoshi_2016	arabidopsis_thaliana	col_0	GH	rhizosphere	CAS	CAS11b	masayoshi_2018_001	06_2017	Miseq	799F	1192R	Masayoshi	50.958N	6.865E	Day36
masayoshi_2016_00315	2811_72	masayoshi_2016	arabidopsis_thaliana	f6h1_1	GH	rhizosphere	CAS	CAS11b	masayoshi_2018_001	06_2017	Miseq	799F	1192R	Masayoshi	50.958N	6.865E	Day36
masayoshi_2016_00316	2811_73	masayoshi_2016	arabidopsis_thaliana	myb72_2	GH	rhizosphere	CAS	CAS11b	masayoshi_2018_001	06_2017	Miseq	799F	1192R	Masayoshi	50.958N	6.865E	Day36
masayoshi_2016_00317	2811_74	masayoshi_2016	arabidopsis_thaliana	col_0	GH	rhizosphere	CAS	CAS11b	masayoshi_2018_001	06_2017	Miseq	799F	1192R	Masayoshi	50.958N	6.865E	Day36
masayoshi_2016_00318	2811_75	masayoshi_2016	arabidopsis_thaliana	f6h1_1	GH	rhizosphere	CAS	CAS11b	masayoshi_2018_001	06_2017	Miseq	799F	1192R	Masayoshi	50.958N	6.865E	Day36
masayoshi_2016_00319	2811_76	masayoshi_2016	arabidopsis_thaliana	myb72_2	GH	rhizosphere	CAS	CAS11b	masayoshi_2018_001	06_2017	Miseq	799F	1192R	Masayoshi	50.958N	6.865E	Day36
masayoshi_2016_00320	2811_77	masayoshi_2016	arabidopsis_thaliana	col_0	GH	rhizosphere	CAS	CAS11b	masayoshi_2018_001	06_2017	Miseq	799F	1192R	Masayoshi	50.958N	6.865E	Day36
masayoshi_2016_00321	2811_78	masayoshi_2016	arabidopsis_thaliana	f6h1_1	GH	rhizosphere	CAS	CAS11b	masayoshi_2018_001	06_2017	Miseq	799F	1192R	Masayoshi	50.958N	6.865E	Day36
masayoshi_2016_00322	2811_79	masayoshi_2016	arabidopsis_thaliana	myb72_2	GH	rhizosphere	CAS	CAS11b	masayoshi_2018_001	06_2017	Miseq	799F	1192R	Masayoshi	50.958N	6.865E	Day36
masayoshi_2016_00323	2811_80	masayoshi_2016	arabidopsis_thaliana	col_0	GH	rhizosphere	CAS	CAS11b	masayoshi_2018_001	06_2017	Miseq	799F	1192R	Masayoshi	50.958N	6.865E	Day36
masayoshi_2016_00324	2811_81	masayoshi_2016	arabidopsis_thaliana	f6h1_1	GH	rhizosphere	CAS	CAS11b	masayoshi_2018_001	06_2017	Miseq	799F	1192R	Masayoshi	50.958N	6.865E	Day36
masayoshi_2016_00325	2811_82	masayoshi_2016	arabidopsis_thaliana	myb72_2	GH	rhizosphere	CAS	CAS11b	masayoshi_2018_001	06_2017	Miseq	799F	1192R	Masayoshi	50.958N	6.865E	Day36
masayoshi_2016_00326	2811_83	masayoshi_2016	arabidopsis_thaliana	col_0	GH	rhizosphere	CAS	CAS11b	masayoshi_2018_001	06_2017	Miseq	799F	1192R	Masayoshi	50.958N	6.865E	Day36
masayoshi_2016_00327	2811_84	masayoshi_2016	arabidopsis_thaliana	f6h1_1	GH	rhizosphere	CAS	CAS11b	masayoshi_2018_001	06_2017	Miseq	799F	1192R	Masayoshi	50.958N	6.865E	Day36
masayoshi_2016_00328	2811_85	masayoshi_2016	arabidopsis_thaliana	myb72_2	GH	rhizosphere	CAS	CAS11b	masayoshi_2018_001	06_2017	Miseq	799F	1192R	Masayoshi	50.958N	6.865E	Day36
masayoshi_2016_00329	2811_86	masayoshi_2016	arabidopsis_thaliana	col_0	GH	rhizosphere	CAS	CAS11b	masayoshi_2018_001	06_2017	Miseq	799F	1192R	Masayoshi	50.958N	6.865E	Day36
masayoshi_2016_00330	2811_87	masayoshi_2016	arabidopsis_thaliana	f6h1_1	GH	rhizosphere	CAS	CAS11b	masayoshi_2018_001	06_2017	Miseq	799F	1192R	Masayoshi	50.958N	6.865E	Day36
masayoshi_2016_00331	2811_88	masayoshi_2016	arabidopsis_thaliana	myb72_2	GH	rhizosphere	CAS	CAS11b	masayoshi_2018_001	06_2017	Miseq	799F	1192R	Masayoshi	50.958N	6.865E	Day36
masayoshi_2016_00332	2811_89	masayoshi_2016	arabidopsis_thaliana	col_0	GH	rhizosphere	CAS	CAS11b	masayoshi_2018_001	06_2017	Miseq	799F	1192R	Masayoshi	50.958N	6.865E	Day36
masayoshi_2016_00333	2811_90	masayoshi_2016	arabidopsis_thaliana	f6h1_1	GH	rhizosphere	CAS	CAS11b	masayoshi_2018_001	06_2017	Miseq	799F	1192R	Masayoshi	50.958N	6.865E	Day36
masayoshi_2016_00334	2811_91	masayoshi_2016	arabidopsis_thaliana	myb72_2	GH	rhizosphere	CAS	CAS11b	masayoshi_2018_001	06_2017	Miseq	799F	1192R	Masayoshi	50.958N	6.865E	Day36
masayoshi_2016_00335	2811_92	masayoshi_2016	arabidopsis_thaliana	col_0	GH	rhizosphere	CAS	CAS11b	masayoshi_2018_001	06_2017	Miseq	799F	1192R	Masayoshi	50.958N	6.865E	Day36
masayoshi_2016_00336	2811_93	masayoshi_2016	arabidopsis_thaliana	f6h1_1	GH	rhizosphere	CAS	CAS11b	masayoshi_2018_001	06_2017	Miseq	799F	1192R	Masayoshi	50.958N	6.865E	Day36
masayoshi_2016_00337	2811_94	masayoshi_2016	arabidopsis_thaliana	myb72_2	GH	rhizosphere	CAS	CAS11b	masayoshi_2018_001	06_2017	Miseq	799F	1192R	Masayoshi	50.958N	6.865E	Day36
masayoshi_2016_00407	002_1	masayoshi_2016	arabidopsis_thaliana	col_0	GH	root	CAS	CAS11b	masayoshi_2016_002	05_2017	Miseq	799F	1192R	Masayoshi	50.958N	6.865E	Day36
masayoshi_2016_00408	002_2	masayoshi_2016	arabidopsis_thaliana	f6h1_1	GH	root	CAS	CAS11b	masayoshi_2016_002	05_2017	Miseq	799F	1192R	Masayoshi	50.958N	6.865E	Day36
masayoshi_2016_00409	002_3	masayoshi_2016	arabidopsis_thaliana	s8h_2	GH	root	CAS	CAS11b	masayoshi_2016_002	05_2017	Miseq	799F	1192R	Masayoshi	50.958N	6.865E	Day36
masayoshi_2016_00410	002_4	masayoshi_2016	arabidopsis_thaliana	cyp82c4_1	GH	root	CAS	CAS11b	masayoshi_2016_002	05_2017	Miseq	799F	1192R	Masayoshi	50.958N	6.865E	Day36
masayoshi_2016_00411	002_5	masayoshi_2016	arabidopsis_thaliana	pdr9_2	GH	root	CAS	CAS11b	masayoshi_2016_002	05_2017	Miseq	799F	1192R	Masayoshi	50.958N	6.865E	Day36
masayoshi_2016_00412	002_6	masayoshi_2016	arabidopsis_thaliana	myb72_2	GH	root	CAS	CAS11b	masayoshi_2016_002	05_2017	Miseq	799F	1192R	Masayoshi	50.958N	6.865E	Day36
masayoshi_2016_00413	002_7	masayoshi_2016	arabidopsis_thaliana	cyp79b2b3	GH	root	CAS	CAS11b	masayoshi_2016_002	05_2017	Miseq	799F	1192R	Masayoshi	50.958N	6.865E	Day36
masayoshi_2016_00414	002_8	masayoshi_2016	arabidopsis_thaliana	col_0	GH	root	CAS	CAS11b	masayoshi_2016_002	05_2017	Miseq	799F	1192R	Masayoshi	50.958N	6.865E	Day36
masayoshi_2016_00415	002_9	masayoshi_2016	arabidopsis_thaliana	f6h1_1	GH	root	CAS	CAS11b	masayoshi_2016_002	05_2017	Miseq	799F	1192R	Masayoshi	50.958N	6.865E	Day36
masayoshi_2016_00416	002_10	masayoshi_2016	arabidopsis_thaliana	s8h_2	GH	root	CAS	CAS11b	masayoshi_2016_002	05_2017	Miseq	799F	1192R	Masayoshi	50.958N	6.865E	Day36
masayoshi_2016_00417	002_11	masayoshi_2016	arabidopsis_thaliana	cyp82c4_1	GH	root	CAS	CAS11b	masayoshi_2016_002	05_2017	Miseq	799F	1192R	Masayoshi	50.958N	6.865E	Day36
masayoshi_2016_00418	002_12	masayoshi_2016	arabidopsis_thaliana	pdr9_2	GH	root	CAS	CAS11b	masayoshi_2016_002	05_2017	Miseq	799F	1192R	Masayoshi	50.958N	6.865E	Day36
masayoshi_2016_00419	002_13	masayoshi_2016	arabidopsis_thaliana	myb72_2	GH	root	CAS	CAS11b	masayoshi_2016_002	05_2017	Miseq	799F	1192R	Masayoshi	50.958N	6.865E	Day36
masayoshi_2016_00420	002_14	masayoshi_2016	arabidopsis_thaliana	cyp79b2b3	GH	root	CAS	CAS11b	masayoshi_2016_002	05_2017	Miseq	799F	1192R	Masayoshi	50.958N	6.865E	Day36
masayoshi_2016_00421	002_15	masayoshi_2016	arabidopsis_thaliana	col_0	GH	root	CAS	CAS11b	masayoshi_2016_002	05_2017	Miseq	799F	1192R	Masayoshi	50.958N	6.865E	Day36
masayoshi_2016_00422	002_16	masayoshi_2016	arabidopsis_thaliana	f6h1_1	GH	root	CAS	CAS11b	masayoshi_2016_002	05_2017	Miseq	799F	1192R	Masayoshi	50.958N	6.865E	Day36
masayoshi_2016_00423	002_17	masayoshi_2016	arabidopsis_thaliana	s8h_2	GH	root	CAS	CAS11b	masayoshi_2016_002	05_2017	Miseq	799F	1192R	Masayoshi	50.958N	6.865E	Day36
masayoshi_2016_00424	002_18	masayoshi_2016	arabidopsis_thaliana	cyp82c4_1	GH	root	CAS	CAS11b	masayoshi_2016_002	05_2017	Miseq	799F	1192R	Masayoshi	50.958N	6.865E	Day36
masayoshi_2016_00425	002_19	masayoshi_2016	arabidopsis_thaliana	pdr9_2	GH	root	CAS	CAS11b	masayoshi_2016_002	05_2017	Miseq	799F	1192R	Masayoshi	50.958N	6.865E	Day36
masayoshi_2016_00426	002_20	masayoshi_2016	arabidopsis_thaliana	myb72_2	GH	root	CAS	CAS11b	masayoshi_2016_002	05_2017	Miseq	799F	1192R	Masayoshi	50.958N	6.865E	Day36
masayoshi_2016_00427	002_21	masayoshi_2016	arabidopsis_thaliana	cyp79b2b3	GH	root	CAS	CAS11b	masayoshi_2016_002	05_2017	Miseq	799F	1192R	Masayoshi	50.958N	6.865E	Day36
masayoshi_2016_00428	002_22	masayoshi_2016	arabidopsis_thaliana	col_0	GH	root	CAS	CAS11b	masayoshi_2016_002	05_2017	Miseq	799F	1192R	Masayoshi	50.958N	6.865E	Day36
masayoshi_2016_00429	002_23	masayoshi_2016	arabidopsis_thaliana	f6h1_1	GH	root	CAS	CAS11b	masayoshi_2016_002	05_2017	Miseq	799F	1192R	Masayoshi	50.958N	6.865E	Day36
masayoshi_2016_00430	002_24	masayoshi_2016	arabidopsis_thaliana	s8h_2	GH	root	CAS	CAS11b	masayoshi_2016_002	05_2017	Miseq	799F	1192R	Masayoshi	50.958N	6.865E	Day36
masayoshi_2016_00431	002_25	masayoshi_2016	arabidopsis_thaliana	cyp82c4_1	GH	root	CAS	CAS11b	masayoshi_2016_002	05_2017	Miseq	799F	1192R	Masayoshi	50.958N	6.865E	Day36
masayoshi_2016_00432	002_26	masayoshi_2016	arabidopsis_thaliana	pdr9_2	GH	root	CAS	CAS11b	masayoshi_2016_002	05_2017	Miseq	799F	1192R	Masayoshi	50.958N	6.865E	Day36
masayoshi_2016_00433	002_27	masayoshi_2016	arabidopsis_thaliana	myb72_2	GH	root	CAS	CAS11b	masayoshi_2016_002	05_2017	Miseq	799F	1192R	Masayoshi	50.958N	6.865E	Day36
masayoshi_2016_00434	002_28	masayoshi_2016	arabidopsis_thaliana	cyp79b2b3	GH	root	CAS	CAS11b	masayoshi_2016_002	05_2017	Miseq	799F	1192R	Masayoshi	50.958N	6.865E	Day36
masayoshi_2016_00435	002_29	masayoshi_2016	arabidopsis_thaliana	col_0	GH	root	CAS	CAS11b	masayoshi_2016_002	05_2017	Miseq	799F	1192R	Masayoshi	50.958N	6.865E	Day36
masayoshi_2016_00436	002_30	masayoshi_2016	arabidopsis_thaliana	f6h1_1	GH	root	CAS	CAS11b	masayoshi_2016_002	05_2017	Miseq	799F	1192R	Masayoshi	50.958N	6.865E	Day36
masayoshi_2016_00437	002_31	masayoshi_2016	arabidopsis_thaliana	s8h_2	GH	root	CAS	CAS11b	masayoshi_2016_002	05_2017	Miseq	799F	1192R	Masayoshi	50.958N	6.865E	Day36
masayoshi_2016_00438	002_32	masayoshi_2016	arabidopsis_thaliana	cyp82c4_1	GH	root	CAS	CAS11b	masayoshi_2016_002	05_2017	Miseq	799F	1192R	Masayoshi	50.958N	6.865E	Day36
masayoshi_2016_00439	002_33	masayoshi_2016	arabidopsis_thaliana	pdr9_2	GH	root	CAS	CAS11b	masayoshi_2016_002	05_2017	Miseq	799F	1192R	Masayoshi	50.958N	6.865E	Day36
masayoshi_2016_00440	002_34	masayoshi_2016	arabidopsis_thaliana	myb72_2	GH	root	CAS	CAS11b	masayoshi_2016_002	05_2017	Miseq	799F	1192R	Masayoshi	50.958N	6.865E	Day36
masayoshi_2016_00441	002_35	masayoshi_2016	arabidopsis_thaliana	cyp79b2b3	GH	root	CAS	CAS11b	masayoshi_2016_002	05_2017	Miseq	799F	1192R	Masayoshi	50.958N	6.865E	Day36
masayoshi_2016_00442	002_36	masayoshi_2016	arabidopsis_thaliana	col_0	GH	root	CAS	CAS11b	masayoshi_2016_002	05_2017	Miseq	799F	1192R	Masayoshi	50.958N	6.865E	Day36
masayoshi_2016_00443	002_37	masayoshi_2016	arabidopsis_thaliana	f6h1_1	GH	root	CAS	CAS11b	masayoshi_2016_002	05_2017	Miseq	799F	1192R	Masayoshi	50.958N	6.865E	Day36
masayoshi_2016_00444	002_38	masayoshi_2016	arabidopsis_thaliana	s8h_2	GH	root	CAS	CAS11b	masayoshi_2016_002	05_2017	Miseq	799F	1192R	Masayoshi	50.958N	6.865E	Day36
masayoshi_2016_00445	002_39	masayoshi_2016	arabidopsis_thaliana	cyp82c4_1	GH	root	CAS	CAS11b	masayoshi_2016_002	05_2017	Miseq	799F	1192R	Masayoshi	50.958N	6.865E	Day36
masayoshi_2016_00446	002_40	masayoshi_2016	arabidopsis_thaliana	pdr9_2	GH	root	CAS	CAS11b	masayoshi_2016_002	05_2017	Miseq	799F	1192R	Masayoshi	50.958N	6.865E	Day36
masayoshi_2016_00447	002_41	masayoshi_2016	arabidopsis_thaliana	myb72_2	GH	root	CAS	CAS11b	masayoshi_2016_002	05_2017	Miseq	799F	1192R	Masayoshi	50.958N	6.865E	Day36
masayoshi_2016_00448	002_42	masayoshi_2016	arabidopsis_thaliana	cyp79b2b3	GH	root	CAS	CAS11b	masayoshi_2016_002	05_2017	Miseq	799F	1192R	Masayoshi	50.958N	6.865E	Day36
masayoshi_2016_00449	002_43	masayoshi_2016	arabidopsis_thaliana	col_0	GH	root	CAS	CAS11b	masayoshi_2016_002	05_2017	Miseq	799F	1192R	Masayoshi	50.958N	6.865E	Day36
masayoshi_2016_00450	002_44	masayoshi_2016	arabidopsis_thaliana	f6h1_1	GH	root	CAS	CAS11b	masayoshi_2016_002	05_2017	Miseq	799F	1192R	Masayoshi	50.958N	6.865E	Day36
masayoshi_2016_00451	002_45	masayoshi_2016	arabidopsis_thaliana	s8h_2	GH	root	CAS	CAS11b	masayoshi_2016_002	05_2017	Miseq	799F	1192R	Masayoshi	50.958N	6.865E	Day36
masayoshi_2016_00452	002_46	masayoshi_2016	arabidopsis_thaliana	cyp82c4_1	GH	root	CAS	CAS11b	masayoshi_2016_002	05_2017	Miseq	799F	1192R	Masayoshi	50.958N	6.865E	Day36
masayoshi_2016_00453	002_47	masayoshi_2016	arabidopsis_thaliana	pdr9_2	GH	root	CAS	CAS11b	masayoshi_2016_002	05_2017	Miseq	799F	1192R	Masayoshi	50.958N	6.865E	Day36
masayoshi_2016_00454	002_48	masayoshi_2016	arabidopsis_thaliana	myb72_2	GH	root	CAS	CAS11b	masayoshi_2016_002	05_2017	Miseq	799F	1192R	Masayoshi	50.958N	6.865E	Day36
masayoshi_2016_00455	002_49	masayoshi_2016	arabidopsis_thaliana	cyp79b2b3	GH	root	CAS	CAS11b	masayoshi_2016_002	05_2017	Miseq	799F	1192R	Masayoshi	50.958N	6.865E	Day36
masayoshi_2016_00456	002_50	masayoshi_2016	arabidopsis_thaliana	col_0	GH	root	CAS	CAS11b	masayoshi_2016_002	05_2017	Miseq	799F	1192R	Masayoshi	50.958N	6.865E	Day36
masayoshi_2016_00457	002_51	masayoshi_2016	arabidopsis_thaliana	f6h1_1	GH	root	CAS	CAS11b	masayoshi_2016_002	05_2017	Miseq	799F	1192R	Masayoshi	50.958N	6.865E	Day36
masayoshi_2016_00458	002_52	masayoshi_2016	arabidopsis_thaliana	s8h_2	GH	root	CAS	CAS11b	masayoshi_2016_002	05_2017	Miseq	799F	1192R	Masayoshi	50.958N	6.865E	Day36
masayoshi_2016_00459	002_53	masayoshi_2016	arabidopsis_thaliana	cyp82c4_1	GH	root	CAS	CAS11b	masayoshi_2016_002	05_2017	Miseq	799F	1192R	Masayoshi	50.958N	6.865E	Day36
masayoshi_2016_00460	002_54	masayoshi_2016	arabidopsis_thaliana	pdr9_2	GH	root	CAS	CAS11b	masayoshi_2016_002	05_2017	Miseq	799F	1192R	Masayoshi	50.958N	6.865E	Day36
masayoshi_2016_00461	002_55	masayoshi_2016	arabidopsis_thaliana	myb72_2	GH	root	CAS	CAS11b	masayoshi_2016_002	05_2017	Miseq	799F	1192R	Masayoshi	50.958N	6.865E	Day36
masayoshi_2016_00462	002_56	masayoshi_2016	arabidopsis_thaliana	cyp79b2b3	GH	root	CAS	CAS11b	masayoshi_2016_002	05_2017	Miseq	799F	1192R	Masayoshi	50.958N	6.865E	Day36
masayoshi_2016_00463	002_57	masayoshi_2016	arabidopsis_thaliana	col_0	GH	root	CAS	CAS11b	masayoshi_2016_002	05_2017	Miseq	799F	1192R	Masayoshi	50.958N	6.865E	Day36
masayoshi_2016_00464	002_58	masayoshi_2016	arabidopsis_thaliana	f6h1_1	GH	root	CAS	CAS11b	masayoshi_2016_002	05_2017	Miseq	799F	1192R	Masayoshi	50.958N	6.865E	Day36
masayoshi_2016_00465	002_59	masayoshi_2016	arabidopsis_thaliana	s8h_2	GH	root	CAS	CAS11b	masayoshi_2016_002	05_2017	Miseq	799F	1192R	Masayoshi	50.958N	6.865E	Day36
masayoshi_2016_00466	002_60	masayoshi_2016	arabidopsis_thaliana	cyp82c4_1	GH	root	CAS	CAS11b	masayoshi_2016_002	05_2017	Miseq	799F	1192R	Masayoshi	50.958N	6.865E	Day36
masayoshi_2016_00467	002_61	masayoshi_2016	arabidopsis_thaliana	pdr9_2	GH	root	CAS	CAS11b	masayoshi_2016_002	05_2017	Miseq	799F	1192R	Masayoshi	50.958N	6.865E	Day36
masayoshi_2016_00468	002_62	masayoshi_2016	arabidopsis_thaliana	myb72_2	GH	root	CAS	CAS11b	masayoshi_2016_002	05_2017	Miseq	799F	1192R	Masayoshi	50.958N	6.865E	Day36
masayoshi_2016_00469	002_63	masayoshi_2016	arabidopsis_thaliana	cyp79b2b3	GH	root	CAS	CAS11b	masayoshi_2016_002	05_2017	Miseq	799F	1192R	Masayoshi	50.958N	6.865E	Day36
masayoshi_2016_00470	002_64	masayoshi_2016	arabidopsis_thaliana	col_0	GH	root	CAS	CAS11b	masayoshi_2016_002	05_2017	Miseq	799F	1192R	Masayoshi	50.958N	6.865E	Day36
masayoshi_2016_00471	002_65	masayoshi_2016	arabidopsis_thaliana	f6h1_1	GH	root	CAS	CAS11b	masayoshi_2016_002	05_2017	Miseq	799F	1192R	Masayoshi	50.958N	6.865E	Day36
masayoshi_2016_00472	002_66	masayoshi_2016	arabidopsis_thaliana	cyp82c4_1	GH	root	CAS	CAS11b	masayoshi_2016_002	05_2017	Miseq	799F	1192R	Masayoshi	50.958N	6.865E	Day36
masayoshi_2016_00473	002_67	masayoshi_2016	arabidopsis_thaliana	myb72_2	GH	root	CAS	CAS11b	masayoshi_2016_002	05_2017	Miseq	799F	1192R	Masayoshi	50.958N	6.865E	Day36
masayoshi_2016_00476	002_70	masayoshi_2016	arabidopsis_thaliana	col_0	GH	rhizosphere	CAS	CAS11b	masayoshi_2016_002	05_2017	Miseq	799F	1192R	Masayoshi	50.958N	6.865E	Day36
masayoshi_2016_00477	002_71	masayoshi_2016	arabidopsis_thaliana	f6h1_1	GH	rhizosphere	CAS	CAS11b	masayoshi_2016_002	05_2017	Miseq	799F	1192R	Masayoshi	50.958N	6.865E	Day36
masayoshi_2016_00478	002_72	masayoshi_2016	arabidopsis_thaliana	myb72_2	GH	rhizosphere	CAS	CAS11b	masayoshi_2016_002	05_2017	Miseq	799F	1192R	Masayoshi	50.958N	6.865E	Day36
masayoshi_2016_00479	002_73	masayoshi_2016	arabidopsis_thaliana	col_0	GH	rhizosphere	CAS	CAS11b	masayoshi_2016_002	05_2017	Miseq	799F	1192R	Masayoshi	50.958N	6.865E	Day36
masayoshi_2016_00480	002_74	masayoshi_2016	arabidopsis_thaliana	f6h1_1	GH	rhizosphere	CAS	CAS11b	masayoshi_2016_002	05_2017	Miseq	799F	1192R	Masayoshi	50.958N	6.865E	Day36
masayoshi_2016_00481	002_75	masayoshi_2016	arabidopsis_thaliana	myb72_2	GH	rhizosphere	CAS	CAS11b	masayoshi_2016_002	05_2017	Miseq	799F	1192R	Masayoshi	50.958N	6.865E	Day36
masayoshi_2016_00482	002_76	masayoshi_2016	arabidopsis_thaliana	col_0	GH	rhizosphere	CAS	CAS11b	masayoshi_2016_002	05_2017	Miseq	799F	1192R	Masayoshi	50.958N	6.865E	Day36
masayoshi_2016_00483	002_77	masayoshi_2016	arabidopsis_thaliana	f6h1_1	GH	rhizosphere	CAS	CAS11b	masayoshi_2016_002	05_2017	Miseq	799F	1192R	Masayoshi	50.958N	6.865E	Day36
masayoshi_2016_00484	002_78	masayoshi_2016	arabidopsis_thaliana	myb72_2	GH	rhizosphere	CAS	CAS11b	masayoshi_2016_002	05_2017	Miseq	799F	1192R	Masayoshi	50.958N	6.865E	Day36
masayoshi_2016_00485	002_79	masayoshi_2016	arabidopsis_thaliana	col_0	GH	rhizosphere	CAS	CAS11b	masayoshi_2016_002	05_2017	Miseq	799F	1192R	Masayoshi	50.958N	6.865E	Day36
masayoshi_2016_00486	002_80	masayoshi_2016	arabidopsis_thaliana	f6h1_1	GH	rhizosphere	CAS	CAS11b	masayoshi_2016_002	05_2017	Miseq	799F	1192R	Masayoshi	50.958N	6.865E	Day36
masayoshi_2016_00487	002_81	masayoshi_2016	arabidopsis_thaliana	myb72_2	GH	rhizosphere	CAS	CAS11b	masayoshi_2016_002	05_2017	Miseq	799F	1192R	Masayoshi	50.958N	6.865E	Day36
masayoshi_2016_00488	002_82	masayoshi_2016	arabidopsis_thaliana	col_0	GH	rhizosphere	CAS	CAS11b	masayoshi_2016_002	05_2017	Miseq	799F	1192R	Masayoshi	50.958N	6.865E	Day36
masayoshi_2016_00489	002_83	masayoshi_2016	arabidopsis_thaliana	myb72_2	GH	rhizosphere	CAS	CAS11b	masayoshi_2016_002	05_2017	Miseq	799F	1192R	Masayoshi	50.958N	6.865E	Day36
masayoshi_2016_00490	002_84	masayoshi_2016	arabidopsis_thaliana	col_0	GH	rhizosphere	CAS	CAS11b	masayoshi_2016_002	05_2017	Miseq	799F	1192R	Masayoshi	50.958N	6.865E	Day36
masayoshi_2016_00491	002_85	masayoshi_2016	arabidopsis_thaliana	f6h1_1	GH	rhizosphere	CAS	CAS11b	masayoshi_2016_002	05_2017	Miseq	799F	1192R	Masayoshi	50.958N	6.865E	Day36
masayoshi_2016_00492	002_86	masayoshi_2016	arabidopsis_thaliana	myb72_2	GH	rhizosphere	CAS	CAS11b	masayoshi_2016_002	05_2017	Miseq	799F	1192R	Masayoshi	50.958N	6.865E	Day36
masayoshi_2016_00493	003_1	masayoshi_2016	arabidopsis_thaliana	col_0	GH	root	Italy	IS_3	masayoshi_2016_003	03_2017	Miseq	799F	1192R	Masayoshi	50.958N	6.865E	Day36
masayoshi_2016_00494	003_2	masayoshi_2016	arabidopsis_thaliana	col_0	GH	root	Italy	IS_3	masayoshi_2016_003	03_2017	Miseq	799F	1192R	Masayoshi	50.958N	6.865E	Day36
masayoshi_2016_00495	003_3	masayoshi_2016	arabidopsis_thaliana	f6h1_1	GH	root	Italy	IS_3	masayoshi_2016_003	03_2017	Miseq	799F	1192R	Masayoshi	50.958N	6.865E	Day36
masayoshi_2016_00496	003_4	masayoshi_2016	arabidopsis_thaliana	f6h1_1	GH	root	Italy	IS_3	masayoshi_2016_003	03_2017	Miseq	799F	1192R	Masayoshi	50.958N	6.865E	Day36
masayoshi_2016_00497	003_5	masayoshi_2016	arabidopsis_thaliana	s8h_2	GH	root	Italy	IS_3	masayoshi_2016_003	03_2017	Miseq	799F	1192R	Masayoshi	50.958N	6.865E	Day36
masayoshi_2016_00498	003_6	masayoshi_2016	arabidopsis_thaliana	s8h_2	GH	root	Italy	IS_3	masayoshi_2016_003	03_2017	Miseq	799F	1192R	Masayoshi	50.958N	6.865E	Day36
masayoshi_2016_00499	003_7	masayoshi_2016	arabidopsis_thaliana	cyp82c4_1	GH	root	Italy	IS_3	masayoshi_2016_003	03_2017	Miseq	799F	1192R	Masayoshi	50.958N	6.865E	Day36
masayoshi_2016_00500	003_8	masayoshi_2016	arabidopsis_thaliana	cyp82c4_1	GH	root	Italy	IS_3	masayoshi_2016_003	03_2017	Miseq	799F	1192R	Masayoshi	50.958N	6.865E	Day36
masayoshi_2016_00501	003_9	masayoshi_2016	arabidopsis_thaliana	pdr9_2	GH	root	Italy	IS_3	masayoshi_2016_003	03_2017	Miseq	799F	1192R	Masayoshi	50.958N	6.865E	Day36
masayoshi_2016_00502	003_10	masayoshi_2016	arabidopsis_thaliana	pdr9_2	GH	root	Italy	IS_3	masayoshi_2016_003	03_2017	Miseq	799F	1192R	Masayoshi	50.958N	6.865E	Day36
masayoshi_2016_00503	003_11	masayoshi_2016	arabidopsis_thaliana	col_0	GH	root	Italy	IS_3	masayoshi_2016_003	03_2017	Miseq	799F	1192R	Masayoshi	50.958N	6.865E	Day36
masayoshi_2016_00504	003_12	masayoshi_2016	arabidopsis_thaliana	col_0	GH	root	Italy	IS_3	masayoshi_2016_003	03_2017	Miseq	799F	1192R	Masayoshi	50.958N	6.865E	Day36
masayoshi_2016_00505	003_13	masayoshi_2016	arabidopsis_thaliana	f6h1_1	GH	root	Italy	IS_3	masayoshi_2016_003	03_2017	Miseq	799F	1192R	Masayoshi	50.958N	6.865E	Day36
masayoshi_2016_00506	003_14	masayoshi_2016	arabidopsis_thaliana	s8h_2	GH	root	Italy	IS_3	masayoshi_2016_003	03_2017	Miseq	799F	1192R	Masayoshi	50.958N	6.865E	Day36
masayoshi_2016_00507	003_15	masayoshi_2016	arabidopsis_thaliana	f6h1_1	GH	root	Italy	IS_3	masayoshi_2016_003	03_2017	Miseq	799F	1192R	Masayoshi	50.958N	6.865E	Day36
masayoshi_2016_00508	003_16	masayoshi_2016	arabidopsis_thaliana	s8h_2	GH	root	Italy	IS_3	masayoshi_2016_003	03_2017	Miseq	799F	1192R	Masayoshi	50.958N	6.865E	Day36
masayoshi_2016_00509	003_17	masayoshi_2016	arabidopsis_thaliana	cyp82c4_1	GH	root	Italy	IS_3	masayoshi_2016_003	03_2017	Miseq	799F	1192R	Masayoshi	50.958N	6.865E	Day36
masayoshi_2016_00510	003_18	masayoshi_2016	arabidopsis_thaliana	cyp82c4_1	GH	root	Italy	IS_3	masayoshi_2016_003	03_2017	Miseq	799F	1192R	Masayoshi	50.958N	6.865E	Day36
masayoshi_2016_00511	003_19	masayoshi_2016	arabidopsis_thaliana	pdr9_2	GH	root	Italy	IS_3	masayoshi_2016_003	03_2017	Miseq	799F	1192R	Masayoshi	50.958N	6.865E	Day36
masayoshi_2016_00512	003_20	masayoshi_2016	arabidopsis_thaliana	pdr9_2	GH	root	Italy	IS_3	masayoshi_2016_003	03_2017	Miseq	799F	1192R	Masayoshi	50.958N	6.865E	Day36
masayoshi_2016_00513	003_21	masayoshi_2016	arabidopsis_thaliana	col_0	GH	root	Italy	IS_3	masayoshi_2016_003	03_2017	Miseq	799F	1192R	Masayoshi	50.958N	6.865E	Day36
masayoshi_2016_00514	003_22	masayoshi_2016	arabidopsis_thaliana	f6h1_1	GH	root	Italy	IS_3	masayoshi_2016_003	03_2017	Miseq	799F	1192R	Masayoshi	50.958N	6.865E	Day36
masayoshi_2016_00515	003_23	masayoshi_2016	arabidopsis_thaliana	s8h_2	GH	root	Italy	IS_3	masayoshi_2016_003	03_2017	Miseq	799F	1192R	Masayoshi	50.958N	6.865E	Day36
masayoshi_2016_00516	003_24	masayoshi_2016	arabidopsis_thaliana	cyp82c4_1	GH	root	Italy	IS_3	masayoshi_2016_003	03_2017	Miseq	799F	1192R	Masayoshi	50.958N	6.865E	Day36
masayoshi_2016_00517	003_25	masayoshi_2016	arabidopsis_thaliana	pdr9_2	GH	root	Italy	IS_3	masayoshi_2016_003	03_2017	Miseq	799F	1192R	Masayoshi	50.958N	6.865E	Day36
masayoshi_2016_00518	003_26	masayoshi_2016	arabidopsis_thaliana	col_0	GH	root	Italy	IS_3	masayoshi_2016_003	03_2017	Miseq	799F	1192R	Masayoshi	50.958N	6.865E	Day36
masayoshi_2016_00519	003_27	masayoshi_2016	arabidopsis_thaliana	f6h1_1	GH	root	Italy	IS_3	masayoshi_2016_003	03_2017	Miseq	799F	1192R	Masayoshi	50.958N	6.865E	Day36
masayoshi_2016_00520	003_28	masayoshi_2016	arabidopsis_thaliana	s8h_2	GH	root	Italy	IS_3	masayoshi_2016_003	03_2017	Miseq	799F	1192R	Masayoshi	50.958N	6.865E	Day36
masayoshi_2016_00521	003_29	masayoshi_2016	arabidopsis_thaliana	cyp82c4_1	GH	root	Italy	IS_3	masayoshi_2016_003	03_2017	Miseq	799F	1192R	Masayoshi	50.958N	6.865E	Day36
masayoshi_2016_00522	003_30	masayoshi_2016	arabidopsis_thaliana	pdr9_2	GH	root	Italy	IS_3	masayoshi_2016_003	03_2017	Miseq	799F	1192R	Masayoshi	50.958N	6.865E	Day36
masayoshi_2016_00523	003_31	masayoshi_2016	arabidopsis_thaliana	col_0	GH	root	Italy	IS_3	masayoshi_2016_003	03_2017	Miseq	799F	1192R	Masayoshi	50.958N	6.865E	Day36
masayoshi_2016_00524	003_32	masayoshi_2016	arabidopsis_thaliana	f6h1_1	GH	root	Italy	IS_3	masayoshi_2016_003	03_2017	Miseq	799F	1192R	Masayoshi	50.958N	6.865E	Day36
masayoshi_2016_00525	003_33	masayoshi_2016	arabidopsis_thaliana	s8h_2	GH	root	Italy	IS_3	masayoshi_2016_003	03_2017	Miseq	799F	1192R	Masayoshi	50.958N	6.865E	Day36
masayoshi_2016_00526	003_34	masayoshi_2016	arabidopsis_thaliana	cyp82c4_1	GH	root	Italy	IS_3	masayoshi_2016_003	03_2017	Miseq	799F	1192R	Masayoshi	50.958N	6.865E	Day36
masayoshi_2016_00527	003_35	masayoshi_2016	arabidopsis_thaliana	pdr9_2	GH	root	Italy	IS_3	masayoshi_2016_003	03_2017	Miseq	799F	1192R	Masayoshi	50.958N	6.865E	Day36
masayoshi_2016_00528	003_36	masayoshi_2016	arabidopsis_thaliana	col_0	GH	root	Italy	IS_3	masayoshi_2016_003	03_2017	Miseq	799F	1192R	Masayoshi	50.958N	6.865E	Day36
masayoshi_2016_00529	003_37	masayoshi_2016	arabidopsis_thaliana	f6h1_1	GH	root	Italy	IS_3	masayoshi_2016_003	03_2017	Miseq	799F	1192R	Masayoshi	50.958N	6.865E	Day36
masayoshi_2016_00530	003_38	masayoshi_2016	arabidopsis_thaliana	s8h_2	GH	root	Italy	IS_3	masayoshi_2016_003	03_2017	Miseq	799F	1192R	Masayoshi	50.958N	6.865E	Day36
masayoshi_2016_00531	003_39	masayoshi_2016	arabidopsis_thaliana	cyp82c4_1	GH	root	Italy	IS_3	masayoshi_2016_003	03_2017	Miseq	799F	1192R	Masayoshi	50.958N	6.865E	Day36
masayoshi_2016_00532	003_40	masayoshi_2016	arabidopsis_thaliana	pdr9_2	GH	root	Italy	IS_3	masayoshi_2016_003	03_2017	Miseq	799F	1192R	Masayoshi	50.958N	6.865E	Day36
masayoshi_2016_00533	003_41	masayoshi_2016	arabidopsis_thaliana	col_0	GH	root	Italy	IS_3	masayoshi_2016_003	03_2017	Miseq	799F	1192R	Masayoshi	50.958N	6.865E	Day36
masayoshi_2016_00534	003_42	masayoshi_2016	arabidopsis_thaliana	f6h1_1	GH	root	Italy	IS_3	masayoshi_2016_003	03_2017	Miseq	799F	1192R	Masayoshi	50.958N	6.865E	Day36
masayoshi_2016_00535	003_43	masayoshi_2016	arabidopsis_thaliana	s8h_2	GH	root	Italy	IS_3	masayoshi_2016_003	03_2017	Miseq	799F	1192R	Masayoshi	50.958N	6.865E	Day36
masayoshi_2016_00536	003_44	masayoshi_2016	arabidopsis_thaliana	cyp82c4_1	GH	root	Italy	IS_3	masayoshi_2016_003	03_2017	Miseq	799F	1192R	Masayoshi	50.958N	6.865E	Day36
masayoshi_2016_00537	003_45	masayoshi_2016	arabidopsis_thaliana	pdr9_2	GH	root	Italy	IS_3	masayoshi_2016_003	03_2017	Miseq	799F	1192R	Masayoshi	50.958N	6.865E	Day36
masayoshi_2016_00538	003_46	masayoshi_2016	arabidopsis_thaliana	col_0	GH	root	Italy	IS_3	masayoshi_2016_003	03_2017	Miseq	799F	1192R	Masayoshi	50.958N	6.865E	Day36
masayoshi_2016_00539	003_47	masayoshi_2016	arabidopsis_thaliana	f6h1_1	GH	root	Italy	IS_3	masayoshi_2016_003	03_2017	Miseq	799F	1192R	Masayoshi	50.958N	6.865E	Day36
masayoshi_2016_00540	003_48	masayoshi_2016	arabidopsis_thaliana	s8h_2	GH	root	Italy	IS_3	masayoshi_2016_003	03_2017	Miseq	799F	1192R	Masayoshi	50.958N	6.865E	Day36
masayoshi_2016_00541	003_49	masayoshi_2016	arabidopsis_thaliana	cyp82c4_1	GH	root	Italy	IS_3	masayoshi_2016_003	03_2017	Miseq	799F	1192R	Masayoshi	50.958N	6.865E	Day36
masayoshi_2016_00542	003_50	masayoshi_2016	arabidopsis_thaliana	pdr9_2	GH	root	Italy	IS_3	masayoshi_2016_003	03_2017	Miseq	799F	1192R	Masayoshi	50.958N	6.865E	Day36
masayoshi_2016_00543	003_51	masayoshi_2016	arabidopsis_thaliana	col_0	GH	root	Italy	IS_3	masayoshi_2016_003	03_2017	Miseq	799F	1192R	Masayoshi	50.958N	6.865E	Day36
masayoshi_2016_00544	003_52	masayoshi_2016	arabidopsis_thaliana	f6h1_1	GH	root	Italy	IS_3	masayoshi_2016_003	03_2017	Miseq	799F	1192R	Masayoshi	50.958N	6.865E	Day36
masayoshi_2016_00545	003_53	masayoshi_2016	arabidopsis_thaliana	s8h_2	GH	root	Italy	IS_3	masayoshi_2016_003	03_2017	Miseq	799F	1192R	Masayoshi	50.958N	6.865E	Day36
masayoshi_2016_00546	003_54	masayoshi_2016	arabidopsis_thaliana	cyp82c4_1	GH	root	Italy	IS_3	masayoshi_2016_003	03_2017	Miseq	799F	1192R	Masayoshi	50.958N	6.865E	Day36
masayoshi_2016_00547	003_55	masayoshi_2016	arabidopsis_thaliana	pdr9_2	GH	root	Italy	IS_3	masayoshi_2016_003	03_2017	Miseq	799F	1192R	Masayoshi	50.958N	6.865E	Day36
masayoshi_2016_00548	003_56	masayoshi_2016	arabidopsis_thaliana	col_0	GH	root	Italy	IS_3	masayoshi_2016_003	03_2017	Miseq	799F	1192R	Masayoshi	50.958N	6.865E	Day36
masayoshi_2016_00549	003_57	masayoshi_2016	arabidopsis_thaliana	f6h1_1	GH	root	Italy	IS_3	masayoshi_2016_003	03_2017	Miseq	799F	1192R	Masayoshi	50.958N	6.865E	Day36
masayoshi_2016_00550	003_58	masayoshi_2016	arabidopsis_thaliana	s8h_2	GH	root	Italy	IS_3	masayoshi_2016_003	03_2017	Miseq	799F	1192R	Masayoshi	50.958N	6.865E	Day36
masayoshi_2016_00551	003_59	masayoshi_2016	arabidopsis_thaliana	cyp82c4_1	GH	root	Italy	IS_3	masayoshi_2016_003	03_2017	Miseq	799F	1192R	Masayoshi	50.958N	6.865E	Day36
masayoshi_2016_00552	003_60	masayoshi_2016	arabidopsis_thaliana	pdr9_2	GH	root	Italy	IS_3	masayoshi_2016_003	03_2017	Miseq	799F	1192R	Masayoshi	50.958N	6.865E	Day36
masayoshi_2016_00553	003_61	masayoshi_2016	arabidopsis_thaliana	col_0	GH	root	Italy	IS_3	masayoshi_2016_003	03_2017	Miseq	799F	1192R	Masayoshi	50.958N	6.865E	Day36
masayoshi_2016_00554	003_62	masayoshi_2016	arabidopsis_thaliana	f6h1_1	GH	root	Italy	IS_3	masayoshi_2016_003	03_2017	Miseq	799F	1192R	Masayoshi	50.958N	6.865E	Day36
masayoshi_2016_00555	003_63	masayoshi_2016	arabidopsis_thaliana	s8h_2	GH	root	Italy	IS_3	masayoshi_2016_003	03_2017	Miseq	799F	1192R	Masayoshi	50.958N	6.865E	Day36
masayoshi_2016_00556	003_64	masayoshi_2016	arabidopsis_thaliana	cyp82c4_1	GH	root	Italy	IS_3	masayoshi_2016_003	03_2017	Miseq	799F	1192R	Masayoshi	50.958N	6.865E	Day36
masayoshi_2016_00557	003_65	masayoshi_2016	arabidopsis_thaliana	pdr9_2	GH	root	Italy	IS_3	masayoshi_2016_003	03_2017	Miseq	799F	1192R	Masayoshi	50.958N	6.865E	Day36
masayoshi_2016_00558	003_66	masayoshi_2016	arabidopsis_thaliana	col_0	GH	root	Italy	IS_3	masayoshi_2016_003	03_2017	Miseq	799F	1192R	Masayoshi	50.958N	6.865E	Day36
masayoshi_2016_00559	003_67	masayoshi_2016	arabidopsis_thaliana	f6h1_1	GH	root	Italy	IS_3	masayoshi_2016_003	03_2017	Miseq	799F	1192R	Masayoshi	50.958N	6.865E	Day36
masayoshi_2016_00560	003_68	masayoshi_2016	arabidopsis_thaliana	s8h_2	GH	root	Italy	IS_3	masayoshi_2016_003	03_2017	Miseq	799F	1192R	Masayoshi	50.958N	6.865E	Day36
masayoshi_2016_00561	003_69	masayoshi_2016	arabidopsis_thaliana	cyp82c4_1	GH	root	Italy	IS_3	masayoshi_2016_003	03_2017	Miseq	799F	1192R	Masayoshi	50.958N	6.865E	Day36
masayoshi_2016_00562	003_70	masayoshi_2016	arabidopsis_thaliana	pdr9_2	GH	root	Italy	IS_3	masayoshi_2016_003	03_2017	Miseq	799F	1192R	Masayoshi	50.958N	6.865E	Day36
masayoshi_2016_00563	003_71	masayoshi_2016	arabidopsis_thaliana	col_0	GH	root	Italy	IS_3	masayoshi_2016_003	03_2017	Miseq	799F	1192R	Masayoshi	50.958N	6.865E	Day36
masayoshi_2016_00564	003_72	masayoshi_2016	arabidopsis_thaliana	cyp82c4_1	GH	root	Italy	IS_3	masayoshi_2016_003	03_2017	Miseq	799F	1192R	Masayoshi	50.958N	6.865E	Day36
masayoshi_2016_00565	003_73	masayoshi_2016	arabidopsis_thaliana	pdr9_2	GH	root	Italy	IS_3	masayoshi_2016_003	03_2017	Miseq	799F	1192R	Masayoshi	50.958N	6.865E	Day36
masayoshi_2016_00005	natcom.1608.is1.37	masayoshi_2016	host_soil	host_soil	GH	soil	Italy	IS_1	masayoshi_2016_1608_is1_001	03_2016	Miseq	799F	1192R	Masayoshi	50.958N	6.865E	Day36
masayoshi_2016_00006	natcom.1608.is1.38	masayoshi_2016	host_soil	host_soil	GH	soil	Italy	IS_1	masayoshi_2016_1608_is1_001	03_2016	Miseq	799F	1192R	Masayoshi	50.958N	6.865E	Day36
masayoshi_2016_00007	natcom.1608.is1.39	masayoshi_2016	host_soil	host_soil	GH	soil	Italy	IS_1	masayoshi_2016_1608_is1_001	03_2016	Miseq	799F	1192R	Masayoshi	50.958N	6.865E	Day36
masayoshi_2016_00008	natcom.1608.is1.40	masayoshi_2016	host_soil	host_soil	GH	soil	Italy	IS_1	masayoshi_2016_1608_is1_001	03_2016	Miseq	799F	1192R	Masayoshi	50.958N	6.865E	Day36
masayoshi_2016_00100	natcom.1610.cas11.61	masayoshi_2016	host_soil	host_soil	GH	soil	CAS	CAS11	masayoshi_2016_1610_cas11_001	05_2016	Miseq	799F	1192R	Masayoshi	50.958N	6.865E	Day36
masayoshi_2016_00101	natcom.1610.cas11.62	masayoshi_2016	host_soil	host_soil	GH	soil	CAS	CAS11	masayoshi_2016_1610_cas11_001	05_2016	Miseq	799F	1192R	Masayoshi	50.958N	6.865E	Day36
masayoshi_2016_00102	natcom.1610.cas11.63	masayoshi_2016	host_soil	host_soil	GH	soil	CAS	CAS11	masayoshi_2016_1610_cas11_001	05_2016	Miseq	799F	1192R	Masayoshi	50.958N	6.865E	Day36
masayoshi_2016_00177	natcom.1611.cas10.61	masayoshi_2016	host_soil	host_soil	GH	soil	CAS	CAS10	masayoshi_2016_1611_cas10_001	09_2016	Miseq	799F	1192R	Masayoshi	50.958N	6.865E	Day36
masayoshi_2016_00178	natcom.1611.cas10.62	masayoshi_2016	host_soil	host_soil	GH	soil	CAS	CAS10	masayoshi_2016_1611_cas10_001	09_2016	Miseq	799F	1192R	Masayoshi	50.958N	6.865E	Day36
masayoshi_2016_00223	natcom.1611.is1.46	masayoshi_2016	host_soil	host_soil	GH	soil	Italy	IS_1	masayoshi_2016_1611_is1_001	05_2016	Miseq	799F	1192R	Masayoshi	50.958N	6.865E	Day36
masayoshi_2016_00224	natcom.1611.is1.47	masayoshi_2016	host_soil	host_soil	GH	soil	Italy	IS_1	masayoshi_2016_1611_is1_001	05_2016	Miseq	799F	1192R	Masayoshi	50.958N	6.865E	Day36
masayoshi_2016_00225	natcom.1611.is1.48	masayoshi_2016	host_soil	host_soil	GH	soil	Italy	IS_1	masayoshi_2016_1611_is1_001	05_2016	Miseq	799F	1192R	Masayoshi	50.958N	6.865E	Day36
masayoshi_2016_00474	002_68	masayoshi_2016	host_soil	host_soil	GH	soil	CAS	CAS11b	masayoshi_2016_002	05_2017	Miseq	799F	1192R	Masayoshi	50.958N	6.865E	Day36
masayoshi_2016_00475	002_69	masayoshi_2016	host_soil	host_soil	GH	soil	CAS	CAS11b	masayoshi_2016_002	05_2017	Miseq	799F	1192R	Masayoshi	50.958N	6.865E	Day36
masayoshi_2016_00566	003_74	masayoshi_2016	host_soil	host_soil	GH	soil	Italy	IS_3	masayoshi_2016_003	03_2017	Miseq	799F	1192R	Masayoshi	50.958N	6.865E	Day36
masayoshi_2016_00567	003_75	masayoshi_2016	host_soil	host_soil	GH	soil	Italy	IS_3	masayoshi_2016_003	03_2017	Miseq	799F	1192R	Masayoshi	50.958N	6.865E	Day36
masayoshi_2016_00338	001_1	masayoshi_2016	arabidopsis_thaliana	col_0	GH	root	Italy	IS_2	masayoshi_2018_002	11_2016	Miseq	799F	1192R	Masayoshi	50.958N	6.865E	Day36
masayoshi_2016_00339	001_2	masayoshi_2016	arabidopsis_thaliana	f6h1_1	GH	root	Italy	IS_2	masayoshi_2018_002	11_2016	Miseq	799F	1192R	Masayoshi	50.958N	6.865E	Day36
masayoshi_2016_00340	001_3	masayoshi_2016	arabidopsis_thaliana	cyp82c4_1	GH	root	Italy	IS_2	masayoshi_2018_002	11_2016	Miseq	799F	1192R	Masayoshi	50.958N	6.865E	Day36
masayoshi_2016_00341	001_4	masayoshi_2016	arabidopsis_thaliana	pdr9_2	GH	root	Italy	IS_2	masayoshi_2018_002	11_2016	Miseq	799F	1192R	Masayoshi	50.958N	6.865E	Day36
masayoshi_2016_00342	001_5	masayoshi_2016	arabidopsis_thaliana	col_0	GH	root	Italy	IS_2	masayoshi_2018_002	11_2016	Miseq	799F	1192R	Masayoshi	50.958N	6.865E	Day36
masayoshi_2016_00343	001_6	masayoshi_2016	arabidopsis_thaliana	f6h1_1	GH	root	Italy	IS_2	masayoshi_2018_002	11_2016	Miseq	799F	1192R	Masayoshi	50.958N	6.865E	Day36
masayoshi_2016_00344	001_7	masayoshi_2016	arabidopsis_thaliana	cyp82c4_1	GH	root	Italy	IS_2	masayoshi_2018_002	11_2016	Miseq	799F	1192R	Masayoshi	50.958N	6.865E	Day36
masayoshi_2016_00345	001_8	masayoshi_2016	arabidopsis_thaliana	pdr9_2	GH	root	Italy	IS_2	masayoshi_2018_002	11_2016	Miseq	799F	1192R	Masayoshi	50.958N	6.865E	Day36
masayoshi_2016_00346	001_9	masayoshi_2016	arabidopsis_thaliana	col_0	GH	root	Italy	IS_2	masayoshi_2018_002	11_2016	Miseq	799F	1192R	Masayoshi	50.958N	6.865E	Day36
masayoshi_2016_00347	001_10	masayoshi_2016	arabidopsis_thaliana	f6h1_1	GH	root	Italy	IS_2	masayoshi_2018_002	11_2016	Miseq	799F	1192R	Masayoshi	50.958N	6.865E	Day36
masayoshi_2016_00348	001_11	masayoshi_2016	arabidopsis_thaliana	cyp82c4_1	GH	root	Italy	IS_2	masayoshi_2018_002	11_2016	Miseq	799F	1192R	Masayoshi	50.958N	6.865E	Day36
masayoshi_2016_00349	001_12	masayoshi_2016	arabidopsis_thaliana	pdr9_2	GH	root	Italy	IS_2	masayoshi_2018_002	11_2016	Miseq	799F	1192R	Masayoshi	50.958N	6.865E	Day36
masayoshi_2016_00350	001_13	masayoshi_2016	arabidopsis_thaliana	col_0	GH	root	Italy	IS_2	masayoshi_2018_002	11_2016	Miseq	799F	1192R	Masayoshi	50.958N	6.865E	Day36
masayoshi_2016_00351	001_14	masayoshi_2016	arabidopsis_thaliana	f6h1_1	GH	root	Italy	IS_2	masayoshi_2018_002	11_2016	Miseq	799F	1192R	Masayoshi	50.958N	6.865E	Day36
masayoshi_2016_00352	001_15	masayoshi_2016	arabidopsis_thaliana	cyp82c4_1	GH	root	Italy	IS_2	masayoshi_2018_002	11_2016	Miseq	799F	1192R	Masayoshi	50.958N	6.865E	Day36
masayoshi_2016_00353	001_16	masayoshi_2016	arabidopsis_thaliana	pdr9_2	GH	root	Italy	IS_2	masayoshi_2018_002	11_2016	Miseq	799F	1192R	Masayoshi	50.958N	6.865E	Day36
masayoshi_2016_00354	001_17	masayoshi_2016	arabidopsis_thaliana	col_0	GH	root	Italy	IS_2	masayoshi_2018_002	11_2016	Miseq	799F	1192R	Masayoshi	50.958N	6.865E	Day36
masayoshi_2016_00355	001_18	masayoshi_2016	arabidopsis_thaliana	f6h1_1	GH	root	Italy	IS_2	masayoshi_2018_002	11_2016	Miseq	799F	1192R	Masayoshi	50.958N	6.865E	Day36
masayoshi_2016_00356	001_19	masayoshi_2016	arabidopsis_thaliana	cyp82c4_1	GH	root	Italy	IS_2	masayoshi_2018_002	11_2016	Miseq	799F	1192R	Masayoshi	50.958N	6.865E	Day36
masayoshi_2016_00357	001_20	masayoshi_2016	arabidopsis_thaliana	pdr9_2	GH	root	Italy	IS_2	masayoshi_2018_002	11_2016	Miseq	799F	1192R	Masayoshi	50.958N	6.865E	Day36
masayoshi_2016_00358	001_21	masayoshi_2016	arabidopsis_thaliana	col_0	GH	root	Italy	IS_2	masayoshi_2018_002	11_2016	Miseq	799F	1192R	Masayoshi	50.958N	6.865E	Day36
masayoshi_2016_00359	001_22	masayoshi_2016	arabidopsis_thaliana	f6h1_1	GH	root	Italy	IS_2	masayoshi_2018_002	11_2016	Miseq	799F	1192R	Masayoshi	50.958N	6.865E	Day36
masayoshi_2016_00360	001_23	masayoshi_2016	arabidopsis_thaliana	cyp82c4_1	GH	root	Italy	IS_2	masayoshi_2018_002	11_2016	Miseq	799F	1192R	Masayoshi	50.958N	6.865E	Day36
masayoshi_2016_00361	001_24	masayoshi_2016	arabidopsis_thaliana	pdr9_2	GH	root	Italy	IS_2	masayoshi_2018_002	11_2016	Miseq	799F	1192R	Masayoshi	50.958N	6.865E	Day36
masayoshi_2016_00362	001_25	masayoshi_2016	arabidopsis_thaliana	col_0	GH	root	Italy	IS_2	masayoshi_2018_002	11_2016	Miseq	799F	1192R	Masayoshi	50.958N	6.865E	Day36
masayoshi_2016_00363	001_26	masayoshi_2016	arabidopsis_thaliana	f6h1_1	GH	root	Italy	IS_2	masayoshi_2018_002	11_2016	Miseq	799F	1192R	Masayoshi	50.958N	6.865E	Day36
masayoshi_2016_00364	001_27	masayoshi_2016	arabidopsis_thaliana	cyp82c4_1	GH	root	Italy	IS_2	masayoshi_2018_002	11_2016	Miseq	799F	1192R	Masayoshi	50.958N	6.865E	Day36
masayoshi_2016_00365	001_28	masayoshi_2016	arabidopsis_thaliana	pdr9_2	GH	root	Italy	IS_2	masayoshi_2018_002	11_2016	Miseq	799F	1192R	Masayoshi	50.958N	6.865E	Day36
masayoshi_2016_00366	001_29	masayoshi_2016	arabidopsis_thaliana	col_0	GH	root	Italy	IS_2	masayoshi_2018_002	11_2016	Miseq	799F	1192R	Masayoshi	50.958N	6.865E	Day36
masayoshi_2016_00367	001_30	masayoshi_2016	arabidopsis_thaliana	f6h1_1	GH	root	Italy	IS_2	masayoshi_2018_002	11_2016	Miseq	799F	1192R	Masayoshi	50.958N	6.865E	Day36
masayoshi_2016_00368	001_31	masayoshi_2016	arabidopsis_thaliana	cyp82c4_1	GH	root	Italy	IS_2	masayoshi_2018_002	11_2016	Miseq	799F	1192R	Masayoshi	50.958N	6.865E	Day36
masayoshi_2016_00369	001_32	masayoshi_2016	arabidopsis_thaliana	pdr9_2	GH	root	Italy	IS_2	masayoshi_2018_002	11_2016	Miseq	799F	1192R	Masayoshi	50.958N	6.865E	Day36
masayoshi_2016_00370	001_33	masayoshi_2016	arabidopsis_thaliana	col_0	GH	root	Italy	IS_2	masayoshi_2018_002	11_2016	Miseq	799F	1192R	Masayoshi	50.958N	6.865E	Day36
masayoshi_2016_00371	001_34	masayoshi_2016	arabidopsis_thaliana	f6h1_1	GH	root	Italy	IS_2	masayoshi_2018_002	11_2016	Miseq	799F	1192R	Masayoshi	50.958N	6.865E	Day36
masayoshi_2016_00372	001_35	masayoshi_2016	arabidopsis_thaliana	cyp82c4_1	GH	root	Italy	IS_2	masayoshi_2018_002	11_2016	Miseq	799F	1192R	Masayoshi	50.958N	6.865E	Day36
masayoshi_2016_00373	001_36	masayoshi_2016	arabidopsis_thaliana	pdr9_2	GH	root	Italy	IS_2	masayoshi_2018_002	11_2016	Miseq	799F	1192R	Masayoshi	50.958N	6.865E	Day36
masayoshi_2016_00374	001_37	masayoshi_2016	arabidopsis_thaliana	col_0	GH	root	Italy	IS_2	masayoshi_2018_002	11_2016	Miseq	799F	1192R	Masayoshi	50.958N	6.865E	Day36
masayoshi_2016_00375	001_38	masayoshi_2016	arabidopsis_thaliana	f6h1_1	GH	root	Italy	IS_2	masayoshi_2018_002	11_2016	Miseq	799F	1192R	Masayoshi	50.958N	6.865E	Day36
masayoshi_2016_00376	001_39	masayoshi_2016	arabidopsis_thaliana	cyp82c4_1	GH	root	Italy	IS_2	masayoshi_2018_002	11_2016	Miseq	799F	1192R	Masayoshi	50.958N	6.865E	Day36
masayoshi_2016_00377	001_40	masayoshi_2016	arabidopsis_thaliana	pdr9_2	GH	root	Italy	IS_2	masayoshi_2018_002	11_2016	Miseq	799F	1192R	Masayoshi	50.958N	6.865E	Day36
masayoshi_2016_00378	001_41	masayoshi_2016	arabidopsis_thaliana	f6h1_1	GH	root	Italy	IS_2	masayoshi_2018_002	11_2016	Miseq	799F	1192R	Masayoshi	50.958N	6.865E	Day36
masayoshi_2016_00379	001_42	masayoshi_2016	arabidopsis_thaliana	f6h1_1	GH	root	Italy	IS_2	masayoshi_2018_002	11_2016	Miseq	799F	1192R	Masayoshi	50.958N	6.865E	Day36
masayoshi_2016_00380	001_43	masayoshi_2016	arabidopsis_thaliana	f6h1_1	GH	root	Italy	IS_2	masayoshi_2018_002	11_2016	Miseq	799F	1192R	Masayoshi	50.958N	6.865E	Day36
masayoshi_2016_00381	001_44	masayoshi_2016	arabidopsis_thaliana	f6h1_1	GH	root	Italy	IS_2	masayoshi_2018_002	11_2016	Miseq	799F	1192R	Masayoshi	50.958N	6.865E	Day36
masayoshi_2016_00382	001_45	masayoshi_2016	arabidopsis_thaliana	col_0	GH	root	Italy	IS_2	masayoshi_2018_002	11_2016	Miseq	799F	1192R	Masayoshi	50.958N	6.865E	Day36
masayoshi_2016_00383	001_46	masayoshi_2016	arabidopsis_thaliana	f6h1_1	GH	root	Italy	IS_2	masayoshi_2018_002	11_2016	Miseq	799F	1192R	Masayoshi	50.958N	6.865E	Day36
masayoshi_2016_00384	001_47	masayoshi_2016	arabidopsis_thaliana	cyp82c4_1	GH	root	Italy	IS_2	masayoshi_2018_002	11_2016	Miseq	799F	1192R	Masayoshi	50.958N	6.865E	Day36
masayoshi_2016_00385	001_48	masayoshi_2016	arabidopsis_thaliana	pdr9_2	GH	root	Italy	IS_2	masayoshi_2018_002	11_2016	Miseq	799F	1192R	Masayoshi	50.958N	6.865E	Day36
masayoshi_2016_00386	001_49	masayoshi_2016	arabidopsis_thaliana	f6h1_1	GH	root	Italy	IS_2	masayoshi_2018_002	11_2016	Miseq	799F	1192R	Masayoshi	50.958N	6.865E	Day36
masayoshi_2016_00387	001_50	masayoshi_2016	arabidopsis_thaliana	f6h1_1	GH	root	Italy	IS_2	masayoshi_2018_002	11_2016	Miseq	799F	1192R	Masayoshi	50.958N	6.865E	Day36
masayoshi_2016_00388	001_51	masayoshi_2016	arabidopsis_thaliana	f6h1_1	GH	root	Italy	IS_2	masayoshi_2018_002	11_2016	Miseq	799F	1192R	Masayoshi	50.958N	6.865E	Day36
masayoshi_2016_00389	001_52	masayoshi_2016	arabidopsis_thaliana	f6h1_1	GH	root	Italy	IS_2	masayoshi_2018_002	11_2016	Miseq	799F	1192R	Masayoshi	50.958N	6.865E	Day36
masayoshi_2016_00390	001_53	masayoshi_2016	arabidopsis_thaliana	col_0	GH	root	Italy	IS_2	masayoshi_2018_002	11_2016	Miseq	799F	1192R	Masayoshi	50.958N	6.865E	Day36
masayoshi_2016_00391	001_54	masayoshi_2016	arabidopsis_thaliana	f6h1_1	GH	root	Italy	IS_2	masayoshi_2018_002	11_2016	Miseq	799F	1192R	Masayoshi	50.958N	6.865E	Day36
masayoshi_2016_00392	001_55	masayoshi_2016	arabidopsis_thaliana	cyp82c4_1	GH	root	Italy	IS_2	masayoshi_2018_002	11_2016	Miseq	799F	1192R	Masayoshi	50.958N	6.865E	Day36
masayoshi_2016_00393	001_56	masayoshi_2016	arabidopsis_thaliana	pdr9_2	GH	root	Italy	IS_2	masayoshi_2018_002	11_2016	Miseq	799F	1192R	Masayoshi	50.958N	6.865E	Day36
masayoshi_2016_00394	001_57	masayoshi_2016	arabidopsis_thaliana	col_0	GH	root	Italy	IS_2	masayoshi_2018_002	11_2016	Miseq	799F	1192R	Masayoshi	50.958N	6.865E	Day36
masayoshi_2016_00395	001_58	masayoshi_2016	arabidopsis_thaliana	f6h1_1	GH	root	Italy	IS_2	masayoshi_2018_002	11_2016	Miseq	799F	1192R	Masayoshi	50.958N	6.865E	Day36
masayoshi_2016_00396	001_59	masayoshi_2016	arabidopsis_thaliana	cyp82c4_1	GH	root	Italy	IS_2	masayoshi_2018_002	11_2016	Miseq	799F	1192R	Masayoshi	50.958N	6.865E	Day36
masayoshi_2016_00397	001_60	masayoshi_2016	arabidopsis_thaliana	pdr9_2	GH	root	Italy	IS_2	masayoshi_2018_002	11_2016	Miseq	799F	1192R	Masayoshi	50.958N	6.865E	Day36
masayoshi_2016_00398	001_61	masayoshi_2016	arabidopsis_thaliana	col_0	GH	root	Italy	IS_2	masayoshi_2018_002	11_2016	Miseq	799F	1192R	Masayoshi	50.958N	6.865E	Day36
masayoshi_2016_00399	001_62	masayoshi_2016	arabidopsis_thaliana	f6h1_1	GH	root	Italy	IS_2	masayoshi_2018_002	11_2016	Miseq	799F	1192R	Masayoshi	50.958N	6.865E	Day36
masayoshi_2016_00400	001_63	masayoshi_2016	arabidopsis_thaliana	cyp82c4_1	GH	root	Italy	IS_2	masayoshi_2018_002	11_2016	Miseq	799F	1192R	Masayoshi	50.958N	6.865E	Day36
masayoshi_2016_00401	001_64	masayoshi_2016	arabidopsis_thaliana	pdr9_2	GH	root	Italy	IS_2	masayoshi_2018_002	11_2016	Miseq	799F	1192R	Masayoshi	50.958N	6.865E	Day36
masayoshi_2016_00402	001_65	masayoshi_2016	arabidopsis_thaliana	cyp82c4_1	GH	root	Italy	IS_2	masayoshi_2018_002	11_2016	Miseq	799F	1192R	Masayoshi	50.958N	6.865E	Day36
masayoshi_2016_00403	001_66	masayoshi_2016	arabidopsis_thaliana	pdr9_2	GH	root	Italy	IS_2	masayoshi_2018_002	11_2016	Miseq	799F	1192R	Masayoshi	50.958N	6.865E	Day36
masayoshi_2016_00404	001_67	masayoshi_2016	host_soil	host_soil	GH	soil	Italy	IS_2	masayoshi_2018_002	11_2016	Miseq	799F	1192R	Masayoshi	50.958N	6.865E	Day36
masayoshi_2016_00405	001_68	masayoshi_2016	host_soil	host_soil	GH	soil	Italy	IS_2	masayoshi_2018_002	11_2016	Miseq	799F	1192R	Masayoshi	50.958N	6.865E	Day36
masayoshi_2016_00406	001_69	masayoshi_2016	host_soil	host_soil	GH	soil	Italy	IS_2	masayoshi_2018_002	11_2016	Miseq	799F	1192R	Masayoshi	50.958N	6.865E	Day36
duran_2020_00001	At.root.Day36.Rep1.Bio1	duran_2020	arabidopsis_thaliana	col_0	GH	root	CAS	CAS14	duran_2020_1	08_2019	MiSeq	799F	1192R	Paloma	50.958N	6.865E	Day36
duran_2020_00002	At.root.Day36.Rep1.Bio2	duran_2020	arabidopsis_thaliana	col_1	GH	root	CAS	CAS14	duran_2020_1	08_2019	MiSeq	799F	1192R	Paloma	50.958N	6.865E	Day36
duran_2020_00003	At.root.Day36.Rep1.Bio3	duran_2020	arabidopsis_thaliana	col_2	GH	root	CAS	CAS14	duran_2020_1	08_2019	MiSeq	799F	1192R	Paloma	50.958N	6.865E	Day36
duran_2020_00004	At.root.Day36.Rep2.Bio1	duran_2020	arabidopsis_thaliana	col_3	GH	root	CAS	CAS14	duran_2020_1	08_2019	MiSeq	799F	1192R	Paloma	50.958N	6.865E	Day36
duran_2020_00005	At.root.Day36.Rep2.Bio2	duran_2020	arabidopsis_thaliana	col_4	GH	root	CAS	CAS14	duran_2020_1	08_2019	MiSeq	799F	1192R	Paloma	50.958N	6.865E	Day36
duran_2020_00006	At.root.Day36.Rep2.Bio3	duran_2020	arabidopsis_thaliana	col_5	GH	root	CAS	CAS14	duran_2020_1	08_2019	MiSeq	799F	1192R	Paloma	50.958N	6.865E	Day36
duran_2020_00007	At.root.Day36.Rep3.Bio1	duran_2020	arabidopsis_thaliana	col_6	GH	root	CAS	CAS14	duran_2020_1	08_2019	MiSeq	799F	1192R	Paloma	50.958N	6.865E	Day36
duran_2020_00008	At.root.Day36.Rep3.Bio2	duran_2020	arabidopsis_thaliana	col_7	GH	root	CAS	CAS14	duran_2020_1	08_2019	MiSeq	799F	1192R	Paloma	50.958N	6.865E	Day36
duran_2020_00009	At.root.Day36.Rep3.Bio3	duran_2020	arabidopsis_thaliana	col_8	GH	root	CAS	CAS14	duran_2020_1	08_2019	MiSeq	799F	1192R	Paloma	50.958N	6.865E	Day36
duran_2020_00010	At.RS.Day36.Rep1.Bio1	duran_2020	arabidopsis_thaliana	col_9	GH	rhizosphere	CAS	CAS14	duran_2020_1	08_2019	MiSeq	799F	1192R	Paloma	50.958N	6.865E	Day36
duran_2020_00011	At.RS.Day36.Rep1.Bio2	duran_2020	arabidopsis_thaliana	col_10	GH	rhizosphere	CAS	CAS14	duran_2020_1	08_2019	MiSeq	799F	1192R	Paloma	50.958N	6.865E	Day36
duran_2020_00012	At.RS.Day36.Rep1.Bio3	duran_2020	arabidopsis_thaliana	col_11	GH	rhizosphere	CAS	CAS14	duran_2020_1	08_2019	MiSeq	799F	1192R	Paloma	50.958N	6.865E	Day36
duran_2020_00013	At.RS.Day36.Rep2.Bio2	duran_2020	arabidopsis_thaliana	col_12	GH	rhizosphere	CAS	CAS14	duran_2020_1	08_2019	MiSeq	799F	1192R	Paloma	50.958N	6.865E	Day36
duran_2020_00014	At.RS.Day36.Rep2.Bio3	duran_2020	arabidopsis_thaliana	col_13	GH	rhizosphere	CAS	CAS14	duran_2020_1	08_2019	MiSeq	799F	1192R	Paloma	50.958N	6.865E	Day36
duran_2020_00015	At.RS.Day36.Rep3.Bio3	duran_2020	arabidopsis_thaliana	col_14	GH	rhizosphere	CAS	CAS14	duran_2020_1	08_2019	MiSeq	799F	1192R	Paloma	50.958N	6.865E	Day36
duran_2020_00016	C.Day14.Rep1.Bio1	duran_2020	chlamydomonas_reinhardtii	CC1860	GH	phycosphere	CAS	CAS14	duran_2020_1	08_2019	MiSeq	799F	1192R	Paloma	50.958N	6.865E	Day14
duran_2020_00017	C.Day14.Rep1.Bio2	duran_2020	chlamydomonas_reinhardtii	CC1860	GH	phycosphere	CAS	CAS14	duran_2020_1	08_2019	MiSeq	799F	1192R	Paloma	50.958N	6.865E	Day14
duran_2020_00018	C.Day14.Rep1.Bio3	duran_2020	chlamydomonas_reinhardtii	CC1860	GH	phycosphere	CAS	CAS14	duran_2020_1	08_2019	MiSeq	799F	1192R	Paloma	50.958N	6.865E	Day14
duran_2020_00019	C.Day14.Rep2.Bio1	duran_2020	chlamydomonas_reinhardtii	CC1860	GH	phycosphere	CAS	CAS14	duran_2020_1	08_2019	MiSeq	799F	1192R	Paloma	50.958N	6.865E	Day14
duran_2020_00020	C.Day14.Rep2.Bio2	duran_2020	chlamydomonas_reinhardtii	CC1860	GH	phycosphere	CAS	CAS14	duran_2020_1	08_2019	MiSeq	799F	1192R	Paloma	50.958N	6.865E	Day14
duran_2020_00021	C.Day14.Rep2.Bio3	duran_2020	chlamydomonas_reinhardtii	CC1860	GH	phycosphere	CAS	CAS14	duran_2020_1	08_2019	MiSeq	799F	1192R	Paloma	50.958N	6.865E	Day14
duran_2020_00022	C.Day21.Rep1.Bio1	duran_2020	chlamydomonas_reinhardtii	CC1860	GH	phycosphere	CAS	CAS14	duran_2020_1	08_2019	MiSeq	799F	1192R	Paloma	50.958N	6.865E	Day21
duran_2020_00023	C.Day21.Rep1.Bio2	duran_2020	chlamydomonas_reinhardtii	CC1860	GH	phycosphere	CAS	CAS14	duran_2020_1	08_2019	MiSeq	799F	1192R	Paloma	50.958N	6.865E	Day21
duran_2020_00024	C.Day21.Rep1.Bio3	duran_2020	chlamydomonas_reinhardtii	CC1860	GH	phycosphere	CAS	CAS14	duran_2020_1	08_2019	MiSeq	799F	1192R	Paloma	50.958N	6.865E	Day21
duran_2020_00025	C.Day21.Rep2.Bio1	duran_2020	chlamydomonas_reinhardtii	CC1860	GH	phycosphere	CAS	CAS14	duran_2020_1	08_2019	MiSeq	799F	1192R	Paloma	50.958N	6.865E	Day21
duran_2020_00026	C.Day21.Rep2.Bio2	duran_2020	chlamydomonas_reinhardtii	CC1860	GH	phycosphere	CAS	CAS14	duran_2020_1	08_2019	MiSeq	799F	1192R	Paloma	50.958N	6.865E	Day21
duran_2020_00027	C.Day21.Rep2.Bio3	duran_2020	chlamydomonas_reinhardtii	CC1860	GH	phycosphere	CAS	CAS14	duran_2020_1	08_2019	MiSeq	799F	1192R	Paloma	50.958N	6.865E	Day21
duran_2020_00028	C.Day28.Rep1.Bio1	duran_2020	chlamydomonas_reinhardtii	CC1860	GH	phycosphere	CAS	CAS14	duran_2020_1	08_2019	MiSeq	799F	1192R	Paloma	50.958N	6.865E	Day28
duran_2020_00029	C.Day28.Rep1.Bio2	duran_2020	chlamydomonas_reinhardtii	CC1860	GH	phycosphere	CAS	CAS14	duran_2020_1	08_2019	MiSeq	799F	1192R	Paloma	50.958N	6.865E	Day28
duran_2020_00030	C.Day28.Rep1.Bio3	duran_2020	chlamydomonas_reinhardtii	CC1860	GH	phycosphere	CAS	CAS14	duran_2020_1	08_2019	MiSeq	799F	1192R	Paloma	50.958N	6.865E	Day28
duran_2020_00031	C.Day28.Rep2.Bio1	duran_2020	chlamydomonas_reinhardtii	CC1860	GH	phycosphere	CAS	CAS14	duran_2020_1	08_2019	MiSeq	799F	1192R	Paloma	50.958N	6.865E	Day28
duran_2020_00032	C.Day28.Rep2.Bio2	duran_2020	chlamydomonas_reinhardtii	CC1860	GH	phycosphere	CAS	CAS14	duran_2020_1	08_2019	MiSeq	799F	1192R	Paloma	50.958N	6.865E	Day28
duran_2020_00033	C.Day28.Rep2.Bio3	duran_2020	chlamydomonas_reinhardtii	CC1860	GH	phycosphere	CAS	CAS14	duran_2020_1	08_2019	MiSeq	799F	1192R	Paloma	50.958N	6.865E	Day28
duran_2020_00034	C.Day36.Rep1.Bio1	duran_2020	chlamydomonas_reinhardtii	CC1860	GH	phycosphere	CAS	CAS14	duran_2020_1	08_2019	MiSeq	799F	1192R	Paloma	50.958N	6.865E	Day36
duran_2020_00035	C.Day36.Rep1.Bio2	duran_2020	chlamydomonas_reinhardtii	CC1860	GH	phycosphere	CAS	CAS14	duran_2020_1	08_2019	MiSeq	799F	1192R	Paloma	50.958N	6.865E	Day36
duran_2020_00036	C.Day36.Rep1.Bio3	duran_2020	chlamydomonas_reinhardtii	CC1860	GH	phycosphere	CAS	CAS14	duran_2020_1	08_2019	MiSeq	799F	1192R	Paloma	50.958N	6.865E	Day36
duran_2020_00037	C.Day36.Rep2.Bio1	duran_2020	chlamydomonas_reinhardtii	CC1860	GH	phycosphere	CAS	CAS14	duran_2020_1	08_2019	MiSeq	799F	1192R	Paloma	50.958N	6.865E	Day36
duran_2020_00038	C.Day36.Rep2.Bio2	duran_2020	chlamydomonas_reinhardtii	CC1860	GH	phycosphere	CAS	CAS14	duran_2020_1	08_2019	MiSeq	799F	1192R	Paloma	50.958N	6.865E	Day36
duran_2020_00039	C.Day36.Rep2.Bio3	duran_2020	chlamydomonas_reinhardtii	CC1860	GH	phycosphere	CAS	CAS14	duran_2020_1	08_2019	MiSeq	799F	1192R	Paloma	50.958N	6.865E	Day36
duran_2020_00040	C.Day7.Rep1.Bio1	duran_2020	chlamydomonas_reinhardtii	CC1860	GH	phycosphere	CAS	CAS14	duran_2020_1	08_2019	MiSeq	799F	1192R	Paloma	50.958N	6.865E	Day7
duran_2020_00041	C.Day7.Rep1.Bio2	duran_2020	chlamydomonas_reinhardtii	CC1860	GH	phycosphere	CAS	CAS14	duran_2020_1	08_2019	MiSeq	799F	1192R	Paloma	50.958N	6.865E	Day7
duran_2020_00042	C.Day7.Rep1.Bio3	duran_2020	chlamydomonas_reinhardtii	CC1860	GH	phycosphere	CAS	CAS14	duran_2020_1	08_2019	MiSeq	799F	1192R	Paloma	50.958N	6.865E	Day7
duran_2020_00043	C.Day7.Rep2.Bio1	duran_2020	chlamydomonas_reinhardtii	CC1860	GH	phycosphere	CAS	CAS14	duran_2020_1	08_2019	MiSeq	799F	1192R	Paloma	50.958N	6.865E	Day7
duran_2020_00044	C.Day7.Rep2.Bio2	duran_2020	chlamydomonas_reinhardtii	CC1860	GH	phycosphere	CAS	CAS14	duran_2020_1	08_2019	MiSeq	799F	1192R	Paloma	50.958N	6.865E	Day7
duran_2020_00045	C.Day7.Rep2.Bio3	duran_2020	chlamydomonas_reinhardtii	CC1860	GH	phycosphere	CAS	CAS14	duran_2020_1	08_2019	MiSeq	799F	1192R	Paloma	50.958N	6.865E	Day7
duran_2020_00046	Unplanted.Day0.Rep1.Bio1	duran_2020	host_soil	host_soil	GH	soil	CAS	CAS14	duran_2020_1	08_2019	MiSeq	799F	1192R	Paloma	50.958N	6.865E	Day0
duran_2020_00047	Unplanted.Day0.Rep1.Bio2	duran_2020	host_soil	host_soil	GH	soil	CAS	CAS14	duran_2020_1	08_2019	MiSeq	799F	1192R	Paloma	50.958N	6.865E	Day0
duran_2020_00048	Unplanted.Day0.Rep1.Bio3	duran_2020	host_soil	host_soil	GH	soil	CAS	CAS14	duran_2020_1	08_2019	MiSeq	799F	1192R	Paloma	50.958N	6.865E	Day0
duran_2020_00049	Unplanted.Day14.Rep1.Bio1	duran_2020	host_soil	host_soil	GH	soil	CAS	CAS14	duran_2020_1	08_2019	MiSeq	799F	1192R	Paloma	50.958N	6.865E	Day14
duran_2020_00050	Unplanted.Day14.Rep1.Bio2	duran_2020	host_soil	host_soil	GH	soil	CAS	CAS14	duran_2020_1	08_2019	MiSeq	799F	1192R	Paloma	50.958N	6.865E	Day14
duran_2020_00051	Unplanted.Day14.Rep1.Bio3	duran_2020	host_soil	host_soil	GH	soil	CAS	CAS14	duran_2020_1	08_2019	MiSeq	799F	1192R	Paloma	50.958N	6.865E	Day14
duran_2020_00052	Unplanted.Day21.Rep1.Bio1	duran_2020	host_soil	host_soil	GH	soil	CAS	CAS14	duran_2020_1	08_2019	MiSeq	799F	1192R	Paloma	50.958N	6.865E	Day21
duran_2020_00053	Unplanted.Day21.Rep1.Bio2	duran_2020	host_soil	host_soil	GH	soil	CAS	CAS14	duran_2020_1	08_2019	MiSeq	799F	1192R	Paloma	50.958N	6.865E	Day21
duran_2020_00054	Unplanted.Day21.Rep1.Bio3	duran_2020	host_soil	host_soil	GH	soil	CAS	CAS14	duran_2020_1	08_2019	MiSeq	799F	1192R	Paloma	50.958N	6.865E	Day21
duran_2020_00055	Unplanted.Day28.Rep1.Bio1	duran_2020	host_soil	host_soil	GH	soil	CAS	CAS14	duran_2020_1	08_2019	MiSeq	799F	1192R	Paloma	50.958N	6.865E	Day28
duran_2020_00056	Unplanted.Day28.Rep1.Bio2	duran_2020	host_soil	host_soil	GH	soil	CAS	CAS14	duran_2020_1	08_2019	MiSeq	799F	1192R	Paloma	50.958N	6.865E	Day28
duran_2020_00057	Unplanted.Day28.Rep1.Bio3	duran_2020	host_soil	host_soil	GH	soil	CAS	CAS14	duran_2020_1	08_2019	MiSeq	799F	1192R	Paloma	50.958N	6.865E	Day28
duran_2020_00058	Unplanted.Day36.Rep1.Bio1	duran_2020	host_soil	host_soil	GH	soil	CAS	CAS14	duran_2020_1	08_2019	MiSeq	799F	1192R	Paloma	50.958N	6.865E	Day36
duran_2020_00059	Unplanted.Day36.Rep1.Bio2	duran_2020	host_soil	host_soil	GH	soil	CAS	CAS14	duran_2020_1	08_2019	MiSeq	799F	1192R	Paloma	50.958N	6.865E	Day36
duran_2020_00060	Unplanted.Day7.Rep1.Bio1	duran_2020	host_soil	host_soil	GH	soil	CAS	CAS14	duran_2020_1	08_2019	MiSeq	799F	1192R	Paloma	50.958N	6.865E	Day7
duran_2020_00061	Unplanted.Day7.Rep1.Bio2	duran_2020	host_soil	host_soil	GH	soil	CAS	CAS14	duran_2020_1	08_2019	MiSeq	799F	1192R	Paloma	50.958N	6.865E	Day7
duran_2020_00062	At_root_Day36_Rep1_Bio1	duran_2020	arabidopsis_thaliana	col_0	GH	root	CAS	CAS14	duran_2020_1	08_2019	MiSeq	799F	1192R	Paloma	50.958N	6.865E	Day36
duran_2020_00063	At_root_Day36_Rep1_Bio2	duran_2020	arabidopsis_thaliana	col_0	GH	root	CAS	CAS14	duran_2020_1	08_2019	MiSeq	799F	1192R	Paloma	50.958N	6.865E	Day36
duran_2020_00064	At_root_Day36_Rep1_Bio3	duran_2020	arabidopsis_thaliana	col_0	GH	root	CAS	CAS14	duran_2020_1	08_2019	MiSeq	799F	1192R	Paloma	50.958N	6.865E	Day36
duran_2020_00065	At_root_Day36_Rep2_Bio1	duran_2020	arabidopsis_thaliana	col_0	GH	root	CAS	CAS14	duran_2020_1	08_2019	MiSeq	799F	1192R	Paloma	50.958N	6.865E	Day36
duran_2020_00066	At_root_Day36_Rep2_Bio2	duran_2020	arabidopsis_thaliana	col_0	GH	root	CAS	CAS14	duran_2020_1	08_2019	MiSeq	799F	1192R	Paloma	50.958N	6.865E	Day36
duran_2020_00067	At_root_Day36_Rep2_Bio3	duran_2020	arabidopsis_thaliana	col_0	GH	root	CAS	CAS14	duran_2020_1	08_2019	MiSeq	799F	1192R	Paloma	50.958N	6.865E	Day36
duran_2020_00068	At_root_Day36_Rep3_Bio1	duran_2020	arabidopsis_thaliana	col_0	GH	root	CAS	CAS14	duran_2020_1	08_2019	MiSeq	799F	1192R	Paloma	50.958N	6.865E	Day36
duran_2020_00069	At_root_Day36_Rep3_Bio2	duran_2020	arabidopsis_thaliana	col_0	GH	root	CAS	CAS14	duran_2020_1	08_2019	MiSeq	799F	1192R	Paloma	50.958N	6.865E	Day36
duran_2020_00070	At_root_Day36_Rep3_Bio3	duran_2020	arabidopsis_thaliana	col_0	GH	root	CAS	CAS14	duran_2020_1	08_2019	MiSeq	799F	1192R	Paloma	50.958N	6.865E	Day36
duran_2020_00071	At_root_Day36_Rep4_Bio1	duran_2020	arabidopsis_thaliana	col_0	GH	root	CAS	CAS14	duran_2020_1	08_2019	MiSeq	799F	1192R	Paloma	50.958N	6.865E	Day36
duran_2020_00072	At_root_Day36_Rep4_Bio2	duran_2020	arabidopsis_thaliana	col_0	GH	root	CAS	CAS14	duran_2020_1	08_2019	MiSeq	799F	1192R	Paloma	50.958N	6.865E	Day36
duran_2020_00073	At_root_Day36_Rep4_Bio3	duran_2020	arabidopsis_thaliana	col_0	GH	root	CAS	CAS14	duran_2020_1	08_2019	MiSeq	799F	1192R	Paloma	50.958N	6.865E	Day36
duran_2020_00074	At_root_Day36_Rep5_Bio1	duran_2020	arabidopsis_thaliana	col_0	GH	root	CAS	CAS14	duran_2020_1	08_2019	MiSeq	799F	1192R	Paloma	50.958N	6.865E	Day36
duran_2020_00075	At_root_Day36_Rep5_Bio2	duran_2020	arabidopsis_thaliana	col_0	GH	root	CAS	CAS14	duran_2020_1	08_2019	MiSeq	799F	1192R	Paloma	50.958N	6.865E	Day36
duran_2020_00076	At_root_Day36_Rep5_Bio3	duran_2020	arabidopsis_thaliana	col_0	GH	root	CAS	CAS14	duran_2020_1	08_2019	MiSeq	799F	1192R	Paloma	50.958N	6.865E	Day36
duran_2020_00077	At_root_Day36_Rep6_Bio1	duran_2020	arabidopsis_thaliana	col_0	GH	root	CAS	CAS14	duran_2020_1	08_2019	MiSeq	799F	1192R	Paloma	50.958N	6.865E	Day36
duran_2020_00078	At_root_Day36_Rep6_Bio2	duran_2020	arabidopsis_thaliana	col_0	GH	root	CAS	CAS14	duran_2020_1	08_2019	MiSeq	799F	1192R	Paloma	50.958N	6.865E	Day36
duran_2020_00079	At_root_Day36_Rep6_Bio3	duran_2020	arabidopsis_thaliana	col_0	GH	root	CAS	CAS14	duran_2020_1	08_2019	MiSeq	799F	1192R	Paloma	50.958N	6.865E	Day36
duran_2020_00080	At_root_Day36_Rep7_Bio1	duran_2020	arabidopsis_thaliana	col_0	GH	root	CAS	CAS14	duran_2020_1	08_2019	MiSeq	799F	1192R	Paloma	50.958N	6.865E	Day36
duran_2020_00081	At_root_Day36_Rep7_Bio2	duran_2020	arabidopsis_thaliana	col_0	GH	root	CAS	CAS14	duran_2020_1	08_2019	MiSeq	799F	1192R	Paloma	50.958N	6.865E	Day36
duran_2020_00082	At_root_Day36_Rep7_Bio3	duran_2020	arabidopsis_thaliana	col_0	GH	root	CAS	CAS14	duran_2020_1	08_2019	MiSeq	799F	1192R	Paloma	50.958N	6.865E	Day36
duran_2020_00083	At_root_Day36_Rep8_Bio1	duran_2020	arabidopsis_thaliana	col_0	GH	root	CAS	CAS14	duran_2020_1	08_2019	MiSeq	799F	1192R	Paloma	50.958N	6.865E	Day36
duran_2020_00084	At_root_Day36_Rep8_Bio2	duran_2020	arabidopsis_thaliana	col_0	GH	root	CAS	CAS14	duran_2020_1	08_2019	MiSeq	799F	1192R	Paloma	50.958N	6.865E	Day36
duran_2020_00085	At_root_Day36_Rep8_Bio3	duran_2020	arabidopsis_thaliana	col_0	GH	root	CAS	CAS14	duran_2020_1	08_2019	MiSeq	799F	1192R	Paloma	50.958N	6.865E	Day36
duran_2020_00086	At_RS_Day36_Rep1_Bio1	duran_2020	arabidopsis_thaliana	col_0	GH	rhizosphere	CAS	CAS14	duran_2020_1	08_2019	MiSeq	799F	1192R	Paloma	50.958N	6.865E	Day36
duran_2020_00087	At_RS_Day36_Rep1_Bio2	duran_2020	arabidopsis_thaliana	col_0	GH	rhizosphere	CAS	CAS14	duran_2020_1	08_2019	MiSeq	799F	1192R	Paloma	50.958N	6.865E	Day36
duran_2020_00088	At_RS_Day36_Rep1_Bio3	duran_2020	arabidopsis_thaliana	col_0	GH	rhizosphere	CAS	CAS14	duran_2020_1	08_2019	MiSeq	799F	1192R	Paloma	50.958N	6.865E	Day36
duran_2020_00089	At_RS_Day36_Rep2_Bio2	duran_2020	arabidopsis_thaliana	col_0	GH	rhizosphere	CAS	CAS14	duran_2020_1	08_2019	MiSeq	799F	1192R	Paloma	50.958N	6.865E	Day36
duran_2020_00090	At_RS_Day36_Rep2_Bio3	duran_2020	arabidopsis_thaliana	col_0	GH	rhizosphere	CAS	CAS14	duran_2020_1	08_2019	MiSeq	799F	1192R	Paloma	50.958N	6.865E	Day36
duran_2020_00091	At_RS_Day36_Rep3_Bio1	duran_2020	arabidopsis_thaliana	col_0	GH	rhizosphere	CAS	CAS14	duran_2020_1	08_2019	MiSeq	799F	1192R	Paloma	50.958N	6.865E	Day36
duran_2020_00092	At_RS_Day36_Rep3_Bio2	duran_2020	arabidopsis_thaliana	col_0	GH	rhizosphere	CAS	CAS14	duran_2020_1	08_2019	MiSeq	799F	1192R	Paloma	50.958N	6.865E	Day36
duran_2020_00093	At_RS_Day36_Rep3_Bio3	duran_2020	arabidopsis_thaliana	col_0	GH	rhizosphere	CAS	CAS14	duran_2020_1	08_2019	MiSeq	799F	1192R	Paloma	50.958N	6.865E	Day36
duran_2020_00094	At_RS_Day36_Rep4_Bio1	duran_2020	arabidopsis_thaliana	col_0	GH	rhizosphere	CAS	CAS14	duran_2020_1	08_2019	MiSeq	799F	1192R	Paloma	50.958N	6.865E	Day36
duran_2020_00095	At_RS_Day36_Rep4_Bio3	duran_2020	arabidopsis_thaliana	col_0	GH	rhizosphere	CAS	CAS14	duran_2020_1	08_2019	MiSeq	799F	1192R	Paloma	50.958N	6.865E	Day36
duran_2020_00096	At_RS_Day36_Rep5_Bio1	duran_2020	arabidopsis_thaliana	col_0	GH	rhizosphere	CAS	CAS14	duran_2020_1	08_2019	MiSeq	799F	1192R	Paloma	50.958N	6.865E	Day36
duran_2020_00097	At_RS_Day36_Rep5_Bio2	duran_2020	arabidopsis_thaliana	col_0	GH	rhizosphere	CAS	CAS14	duran_2020_1	08_2019	MiSeq	799F	1192R	Paloma	50.958N	6.865E	Day36
duran_2020_00098	At_RS_Day36_Rep5_Bio3	duran_2020	arabidopsis_thaliana	col_0	GH	rhizosphere	CAS	CAS14	duran_2020_1	08_2019	MiSeq	799F	1192R	Paloma	50.958N	6.865E	Day36
duran_2020_00099	At_RS_Day36_Rep6_Bio1	duran_2020	arabidopsis_thaliana	col_0	GH	rhizosphere	CAS	CAS14	duran_2020_1	08_2019	MiSeq	799F	1192R	Paloma	50.958N	6.865E	Day36
duran_2020_00100	At_RS_Day36_Rep6_Bio2	duran_2020	arabidopsis_thaliana	col_0	GH	rhizosphere	CAS	CAS14	duran_2020_1	08_2019	MiSeq	799F	1192R	Paloma	50.958N	6.865E	Day36
duran_2020_00101	At_RS_Day36_Rep6_Bio3	duran_2020	arabidopsis_thaliana	col_0	GH	rhizosphere	CAS	CAS14	duran_2020_1	08_2019	MiSeq	799F	1192R	Paloma	50.958N	6.865E	Day36
duran_2020_00102	At_RS_Day36_Rep7_Bio1	duran_2020	arabidopsis_thaliana	col_0	GH	rhizosphere	CAS	CAS14	duran_2020_1	08_2019	MiSeq	799F	1192R	Paloma	50.958N	6.865E	Day36
duran_2020_00103	At_RS_Day36_Rep7_Bio2	duran_2020	arabidopsis_thaliana	col_0	GH	rhizosphere	CAS	CAS14	duran_2020_1	08_2019	MiSeq	799F	1192R	Paloma	50.958N	6.865E	Day36
duran_2020_00104	At_RS_Day36_Rep7_Bio3	duran_2020	arabidopsis_thaliana	col_0	GH	rhizosphere	CAS	CAS14	duran_2020_1	08_2019	MiSeq	799F	1192R	Paloma	50.958N	6.865E	Day36
duran_2020_00105	At_RS_Day36_Rep8_Bio2	duran_2020	arabidopsis_thaliana	col_0	GH	rhizosphere	CAS	CAS14	duran_2020_1	08_2019	MiSeq	799F	1192R	Paloma	50.958N	6.865E	Day36
duran_2020_00106	At_RS_Day36_Rep8_Bio3	duran_2020	arabidopsis_thaliana	col_0	GH	rhizosphere	CAS	CAS14	duran_2020_1	08_2019	MiSeq	799F	1192R	Paloma	50.958N	6.865E	Day36
duran_2020_00107	C_Day14_Rep1_Bio1	duran_2020	chlamydomonas_reinhardtii	col_0	GH	phycosphere	CAS	CAS14	duran_2020_1	08_2019	MiSeq	799F	1192R	Paloma	50.958N	6.865E	Day14
duran_2020_00108	C_Day14_Rep1_Bio2	duran_2020	chlamydomonas_reinhardtii	col_0	GH	phycosphere	CAS	CAS14	duran_2020_1	08_2019	MiSeq	799F	1192R	Paloma	50.958N	6.865E	Day14
duran_2020_00109	C_Day14_Rep1_Bio3	duran_2020	chlamydomonas_reinhardtii	col_0	GH	phycosphere	CAS	CAS14	duran_2020_1	08_2019	MiSeq	799F	1192R	Paloma	50.958N	6.865E	Day14
duran_2020_00110	C_Day14_Rep2_Bio1	duran_2020	chlamydomonas_reinhardtii	col_0	GH	phycosphere	CAS	CAS14	duran_2020_1	08_2019	MiSeq	799F	1192R	Paloma	50.958N	6.865E	Day14
duran_2020_00111	C_Day14_Rep2_Bio2	duran_2020	chlamydomonas_reinhardtii	col_0	GH	phycosphere	CAS	CAS14	duran_2020_1	08_2019	MiSeq	799F	1192R	Paloma	50.958N	6.865E	Day14
duran_2020_00112	C_Day14_Rep2_Bio3	duran_2020	chlamydomonas_reinhardtii	col_0	GH	phycosphere	CAS	CAS14	duran_2020_1	08_2019	MiSeq	799F	1192R	Paloma	50.958N	6.865E	Day14
duran_2020_00113	C_Day21_Rep1_Bio1	duran_2020	chlamydomonas_reinhardtii	col_0	GH	phycosphere	CAS	CAS14	duran_2020_1	08_2019	MiSeq	799F	1192R	Paloma	50.958N	6.865E	Day21
duran_2020_00114	C_Day21_Rep1_Bio2	duran_2020	chlamydomonas_reinhardtii	col_0	GH	phycosphere	CAS	CAS14	duran_2020_1	08_2019	MiSeq	799F	1192R	Paloma	50.958N	6.865E	Day21
duran_2020_00115	C_Day21_Rep1_Bio3	duran_2020	chlamydomonas_reinhardtii	col_0	GH	phycosphere	CAS	CAS14	duran_2020_1	08_2019	MiSeq	799F	1192R	Paloma	50.958N	6.865E	Day21
duran_2020_00116	C_Day21_Rep2_Bio1	duran_2020	chlamydomonas_reinhardtii	col_0	GH	phycosphere	CAS	CAS14	duran_2020_1	08_2019	MiSeq	799F	1192R	Paloma	50.958N	6.865E	Day21
duran_2020_00117	C_Day21_Rep2_Bio2	duran_2020	chlamydomonas_reinhardtii	col_0	GH	phycosphere	CAS	CAS14	duran_2020_1	08_2019	MiSeq	799F	1192R	Paloma	50.958N	6.865E	Day21
duran_2020_00118	C_Day21_Rep2_Bio3	duran_2020	chlamydomonas_reinhardtii	col_0	GH	phycosphere	CAS	CAS14	duran_2020_1	08_2019	MiSeq	799F	1192R	Paloma	50.958N	6.865E	Day21
duran_2020_00119	C_Day28_Rep1_Bio1	duran_2020	chlamydomonas_reinhardtii	col_0	GH	phycosphere	CAS	CAS14	duran_2020_1	08_2019	MiSeq	799F	1192R	Paloma	50.958N	6.865E	Day28
duran_2020_00120	C_Day28_Rep1_Bio2	duran_2020	chlamydomonas_reinhardtii	col_0	GH	phycosphere	CAS	CAS14	duran_2020_1	08_2019	MiSeq	799F	1192R	Paloma	50.958N	6.865E	Day28
duran_2020_00121	C_Day28_Rep1_Bio3	duran_2020	chlamydomonas_reinhardtii	col_0	GH	phycosphere	CAS	CAS14	duran_2020_1	08_2019	MiSeq	799F	1192R	Paloma	50.958N	6.865E	Day28
duran_2020_00122	C_Day28_Rep2_Bio1	duran_2020	chlamydomonas_reinhardtii	col_0	GH	phycosphere	CAS	CAS14	duran_2020_1	08_2019	MiSeq	799F	1192R	Paloma	50.958N	6.865E	Day28
duran_2020_00123	C_Day28_Rep2_Bio2	duran_2020	chlamydomonas_reinhardtii	col_0	GH	phycosphere	CAS	CAS14	duran_2020_1	08_2019	MiSeq	799F	1192R	Paloma	50.958N	6.865E	Day28
duran_2020_00124	C_Day28_Rep2_Bio3	duran_2020	chlamydomonas_reinhardtii	col_0	GH	phycosphere	CAS	CAS14	duran_2020_1	08_2019	MiSeq	799F	1192R	Paloma	50.958N	6.865E	Day28
duran_2020_00125	C_Day36_Rep1_Bio1	duran_2020	chlamydomonas_reinhardtii	col_0	GH	phycosphere	CAS	CAS14	duran_2020_1	08_2019	MiSeq	799F	1192R	Paloma	50.958N	6.865E	Day36
duran_2020_00126	C_Day36_Rep1_Bio2	duran_2020	chlamydomonas_reinhardtii	col_0	GH	phycosphere	CAS	CAS14	duran_2020_1	08_2019	MiSeq	799F	1192R	Paloma	50.958N	6.865E	Day36
duran_2020_00127	C_Day36_Rep1_Bio3	duran_2020	chlamydomonas_reinhardtii	col_0	GH	phycosphere	CAS	CAS14	duran_2020_1	08_2019	MiSeq	799F	1192R	Paloma	50.958N	6.865E	Day36
duran_2020_00128	C_Day36_Rep2_Bio1	duran_2020	chlamydomonas_reinhardtii	col_0	GH	phycosphere	CAS	CAS14	duran_2020_1	08_2019	MiSeq	799F	1192R	Paloma	50.958N	6.865E	Day36
duran_2020_00129	C_Day36_Rep2_Bio2	duran_2020	chlamydomonas_reinhardtii	col_0	GH	phycosphere	CAS	CAS14	duran_2020_1	08_2019	MiSeq	799F	1192R	Paloma	50.958N	6.865E	Day36
duran_2020_00130	C_Day36_Rep2_Bio3	duran_2020	chlamydomonas_reinhardtii	col_0	GH	phycosphere	CAS	CAS14	duran_2020_1	08_2019	MiSeq	799F	1192R	Paloma	50.958N	6.865E	Day36
duran_2020_00131	C_Day36_Rep3_Bio1	duran_2020	chlamydomonas_reinhardtii	col_0	GH	phycosphere	CAS	CAS14	duran_2020_1	08_2019	MiSeq	799F	1192R	Paloma	50.958N	6.865E	Day36
duran_2020_00132	C_Day36_Rep3_Bio2	duran_2020	chlamydomonas_reinhardtii	col_0	GH	phycosphere	CAS	CAS14	duran_2020_1	08_2019	MiSeq	799F	1192R	Paloma	50.958N	6.865E	Day36
duran_2020_00133	C_Day36_Rep3_Bio3	duran_2020	chlamydomonas_reinhardtii	col_0	GH	phycosphere	CAS	CAS14	duran_2020_1	08_2019	MiSeq	799F	1192R	Paloma	50.958N	6.865E	Day36
duran_2020_00134	C_Day36_Rep4_Bio1	duran_2020	chlamydomonas_reinhardtii	col_0	GH	phycosphere	CAS	CAS14	duran_2020_1	08_2019	MiSeq	799F	1192R	Paloma	50.958N	6.865E	Day36
duran_2020_00135	C_Day36_Rep4_Bio2	duran_2020	chlamydomonas_reinhardtii	col_0	GH	phycosphere	CAS	CAS14	duran_2020_1	08_2019	MiSeq	799F	1192R	Paloma	50.958N	6.865E	Day36
duran_2020_00136	C_Day36_Rep4_Bio3	duran_2020	chlamydomonas_reinhardtii	col_0	GH	phycosphere	CAS	CAS14	duran_2020_1	08_2019	MiSeq	799F	1192R	Paloma	50.958N	6.865E	Day36
duran_2020_00137	C_Day36_Rep5_Bio1	duran_2020	chlamydomonas_reinhardtii	col_0	GH	phycosphere	CAS	CAS14	duran_2020_1	08_2019	MiSeq	799F	1192R	Paloma	50.958N	6.865E	Day36
duran_2020_00138	C_Day36_Rep5_Bio2	duran_2020	chlamydomonas_reinhardtii	col_0	GH	phycosphere	CAS	CAS14	duran_2020_1	08_2019	MiSeq	799F	1192R	Paloma	50.958N	6.865E	Day36
duran_2020_00139	C_Day36_Rep5_Bio3	duran_2020	chlamydomonas_reinhardtii	col_0	GH	phycosphere	CAS	CAS14	duran_2020_1	08_2019	MiSeq	799F	1192R	Paloma	50.958N	6.865E	Day36
duran_2020_00140	C_Day36_Rep6_Bio1	duran_2020	chlamydomonas_reinhardtii	col_0	GH	phycosphere	CAS	CAS14	duran_2020_1	08_2019	MiSeq	799F	1192R	Paloma	50.958N	6.865E	Day36
duran_2020_00141	C_Day36_Rep6_Bio2	duran_2020	chlamydomonas_reinhardtii	col_0	GH	phycosphere	CAS	CAS14	duran_2020_1	08_2019	MiSeq	799F	1192R	Paloma	50.958N	6.865E	Day36
duran_2020_00142	C_Day36_Rep6_Bio3	duran_2020	chlamydomonas_reinhardtii	col_0	GH	phycosphere	CAS	CAS14	duran_2020_1	08_2019	MiSeq	799F	1192R	Paloma	50.958N	6.865E	Day36
duran_2020_00143	C_Day36_Rep7_Bio1	duran_2020	chlamydomonas_reinhardtii	col_0	GH	phycosphere	CAS	CAS14	duran_2020_1	08_2019	MiSeq	799F	1192R	Paloma	50.958N	6.865E	Day36
duran_2020_00144	C_Day36_Rep7_Bio2	duran_2020	chlamydomonas_reinhardtii	col_0	GH	phycosphere	CAS	CAS14	duran_2020_1	08_2019	MiSeq	799F	1192R	Paloma	50.958N	6.865E	Day36
duran_2020_00145	C_Day36_Rep7_Bio3	duran_2020	chlamydomonas_reinhardtii	col_0	GH	phycosphere	CAS	CAS14	duran_2020_1	08_2019	MiSeq	799F	1192R	Paloma	50.958N	6.865E	Day36
duran_2020_00146	C_Day36_Rep8_Bio1	duran_2020	chlamydomonas_reinhardtii	col_0	GH	phycosphere	CAS	CAS14	duran_2020_1	08_2019	MiSeq	799F	1192R	Paloma	50.958N	6.865E	Day36
duran_2020_00147	C_Day36_Rep8_Bio2	duran_2020	chlamydomonas_reinhardtii	col_0	GH	phycosphere	CAS	CAS14	duran_2020_1	08_2019	MiSeq	799F	1192R	Paloma	50.958N	6.865E	Day36
duran_2020_00148	C_Day36_Rep8_Bio3	duran_2020	chlamydomonas_reinhardtii	col_0	GH	phycosphere	CAS	CAS14	duran_2020_1	08_2019	MiSeq	799F	1192R	Paloma	50.958N	6.865E	Day36
duran_2020_00149	C_Day7_Rep1_Bio1	duran_2020	chlamydomonas_reinhardtii	col_0	GH	phycosphere	CAS	CAS14	duran_2020_1	08_2019	MiSeq	799F	1192R	Paloma	50.958N	6.865E	Day7
duran_2020_00150	C_Day7_Rep1_Bio2	duran_2020	chlamydomonas_reinhardtii	col_0	GH	phycosphere	CAS	CAS14	duran_2020_1	08_2019	MiSeq	799F	1192R	Paloma	50.958N	6.865E	Day7
duran_2020_00151	C_Day7_Rep1_Bio3	duran_2020	chlamydomonas_reinhardtii	col_0	GH	phycosphere	CAS	CAS14	duran_2020_1	08_2019	MiSeq	799F	1192R	Paloma	50.958N	6.865E	Day7
duran_2020_00152	C_Day7_Rep2_Bio1	duran_2020	chlamydomonas_reinhardtii	col_0	GH	phycosphere	CAS	CAS14	duran_2020_1	08_2019	MiSeq	799F	1192R	Paloma	50.958N	6.865E	Day7
duran_2020_00153	C_Day7_Rep2_Bio2	duran_2020	chlamydomonas_reinhardtii	col_0	GH	phycosphere	CAS	CAS14	duran_2020_1	08_2019	MiSeq	799F	1192R	Paloma	50.958N	6.865E	Day7
duran_2020_00154	C_Day7_Rep2_Bio3	duran_2020	chlamydomonas_reinhardtii	col_0	GH	phycosphere	CAS	CAS14	duran_2020_1	08_2019	MiSeq	799F	1192R	Paloma	50.958N	6.865E	Day7
duran_2020_00155	Unplanted_Day0_Rep1_Bio1	duran_2020	host_soil	soil	GH	soil	CAS	CAS14	duran_2020_1	08_2019	MiSeq	799F	1192R	Paloma	50.958N	6.865E	Day0
duran_2020_00156	Unplanted_Day0_Rep1_Bio2	duran_2020	host_soil	soil	GH	soil	CAS	CAS14	duran_2020_1	08_2019	MiSeq	799F	1192R	Paloma	50.958N	6.865E	Day0
duran_2020_00157	Unplanted_Day0_Rep1_Bio3	duran_2020	host_soil	soil	GH	soil	CAS	CAS14	duran_2020_1	08_2019	MiSeq	799F	1192R	Paloma	50.958N	6.865E	Day0
duran_2020_00158	Unplanted_Day14_Rep1_Bio1	duran_2020	host_soil	soil	GH	soil	CAS	CAS14	duran_2020_1	08_2019	MiSeq	799F	1192R	Paloma	50.958N	6.865E	Day14
duran_2020_00159	Unplanted_Day14_Rep1_Bio2	duran_2020	host_soil	soil	GH	soil	CAS	CAS14	duran_2020_1	08_2019	MiSeq	799F	1192R	Paloma	50.958N	6.865E	Day14
duran_2020_00160	Unplanted_Day14_Rep1_Bio3	duran_2020	host_soil	soil	GH	soil	CAS	CAS14	duran_2020_1	08_2019	MiSeq	799F	1192R	Paloma	50.958N	6.865E	Day14
duran_2020_00161	Unplanted_Day21_Rep1_Bio1	duran_2020	host_soil	soil	GH	soil	CAS	CAS14	duran_2020_1	08_2019	MiSeq	799F	1192R	Paloma	50.958N	6.865E	Day21
duran_2020_00162	Unplanted_Day21_Rep1_Bio2	duran_2020	host_soil	soil	GH	soil	CAS	CAS14	duran_2020_1	08_2019	MiSeq	799F	1192R	Paloma	50.958N	6.865E	Day21
duran_2020_00163	Unplanted_Day21_Rep1_Bio3	duran_2020	host_soil	soil	GH	soil	CAS	CAS14	duran_2020_1	08_2019	MiSeq	799F	1192R	Paloma	50.958N	6.865E	Day21
duran_2020_00164	Unplanted_Day28_Rep1_Bio1	duran_2020	host_soil	soil	GH	soil	CAS	CAS14	duran_2020_1	08_2019	MiSeq	799F	1192R	Paloma	50.958N	6.865E	Day28
duran_2020_00165	Unplanted_Day28_Rep1_Bio2	duran_2020	host_soil	soil	GH	soil	CAS	CAS14	duran_2020_1	08_2019	MiSeq	799F	1192R	Paloma	50.958N	6.865E	Day28
duran_2020_00166	Unplanted_Day28_Rep1_Bio3	duran_2020	host_soil	soil	GH	soil	CAS	CAS14	duran_2020_1	08_2019	MiSeq	799F	1192R	Paloma	50.958N	6.865E	Day28
duran_2020_00167	Unplanted_Day36_Rep1_Bio1	duran_2020	host_soil	soil	GH	soil	CAS	CAS14	duran_2020_1	08_2019	MiSeq	799F	1192R	Paloma	50.958N	6.865E	Day36
duran_2020_00168	Unplanted_Day36_Rep1_Bio2	duran_2020	host_soil	soil	GH	soil	CAS	CAS14	duran_2020_1	08_2019	MiSeq	799F	1192R	Paloma	50.958N	6.865E	Day36
duran_2020_00169	Unplanted_Day36_Rep2_Bio1	duran_2020	host_soil	soil	GH	soil	CAS	CAS14	duran_2020_1	08_2019	MiSeq	799F	1192R	Paloma	50.958N	6.865E	Day36
duran_2020_00170	Unplanted_Day36_Rep2_Bio2	duran_2020	host_soil	soil	GH	soil	CAS	CAS14	duran_2020_1	08_2019	MiSeq	799F	1192R	Paloma	50.958N	6.865E	Day36
duran_2020_00171	Unplanted_Day36_Rep2_Bio3	duran_2020	host_soil	soil	GH	soil	CAS	CAS14	duran_2020_1	08_2019	MiSeq	799F	1192R	Paloma	50.958N	6.865E	Day36
duran_2020_00172	Unplanted_Day36_Rep3_Bio1	duran_2020	host_soil	soil	GH	soil	CAS	CAS14	duran_2020_1	08_2019	MiSeq	799F	1192R	Paloma	50.958N	6.865E	Day36
duran_2020_00173	Unplanted_Day36_Rep3_Bio3	duran_2020	host_soil	soil	GH	soil	CAS	CAS14	duran_2020_1	08_2019	MiSeq	799F	1192R	Paloma	50.958N	6.865E	Day36
duran_2020_00174	Unplanted_Day36_Rep4_Bio1	duran_2020	host_soil	soil	GH	soil	CAS	CAS14	duran_2020_1	08_2019	MiSeq	799F	1192R	Paloma	50.958N	6.865E	Day36
duran_2020_00175	Unplanted_Day36_Rep4_Bio2	duran_2020	host_soil	soil	GH	soil	CAS	CAS14	duran_2020_1	08_2019	MiSeq	799F	1192R	Paloma	50.958N	6.865E	Day36
duran_2020_00176	Unplanted_Day36_Rep4_Bio3	duran_2020	host_soil	soil	GH	soil	CAS	CAS14	duran_2020_1	08_2019	MiSeq	799F	1192R	Paloma	50.958N	6.865E	Day36
duran_2020_00177	Unplanted_Day36_Rep5_Bio1	duran_2020	host_soil	soil	GH	soil	CAS	CAS14	duran_2020_1	08_2019	MiSeq	799F	1192R	Paloma	50.958N	6.865E	Day36
duran_2020_00178	Unplanted_Day36_Rep5_Bio2	duran_2020	host_soil	soil	GH	soil	CAS	CAS14	duran_2020_1	08_2019	MiSeq	799F	1192R	Paloma	50.958N	6.865E	Day36
duran_2020_00179	Unplanted_Day36_Rep5_Bio3	duran_2020	host_soil	soil	GH	soil	CAS	CAS14	duran_2020_1	08_2019	MiSeq	799F	1192R	Paloma	50.958N	6.865E	Day36
duran_2020_00180	Unplanted_Day36_Rep6_Bio2	duran_2020	host_soil	soil	GH	soil	CAS	CAS14	duran_2020_1	08_2019	MiSeq	799F	1192R	Paloma	50.958N	6.865E	Day36
duran_2020_00181	Unplanted_Day7_Rep1_Bio1	duran_2020	host_soil	soil	GH	soil	CAS	CAS14	duran_2020_1	08_2019	MiSeq	799F	1192R	Paloma	50.958N	6.865E	Day7
duran_2020_00182	Unplanted_Day7_Rep1_Bio2	duran_2020	host_soil	soil	GH	soil	CAS	CAS14	duran_2020_1	08_2019	MiSeq	799F	1192R	Paloma	50.958N	6.865E	Day7
wippel_2020_00001	At1	wippel_2020	arabidopsis_thaliana	col0	GH	root	CAS	CAS14	wippel_2020_1	09_2020	MiSeq	799F	1192R	Kathrin	50.958N	6.865E	Day36
wippel_2020_00002	At2	wippel_2020	arabidopsis_thaliana	col0	GH	root	CAS	CAS14	wippel_2020_1	09_2020	MiSeq	799F	1192R	Kathrin	50.958N	6.865E	Day36
wippel_2020_00003	At3	wippel_2020	arabidopsis_thaliana	col0	GH	root	CAS	CAS14	wippel_2020_1	09_2020	MiSeq	799F	1192R	Kathrin	50.958N	6.865E	Day36
wippel_2020_00004	At4	wippel_2020	arabidopsis_thaliana	col0	GH	root	CAS	CAS14	wippel_2020_1	09_2020	MiSeq	799F	1192R	Kathrin	50.958N	6.865E	Day36
wippel_2020_00005	At5	wippel_2020	arabidopsis_thaliana	col0	GH	root	CAS	CAS14	wippel_2020_1	09_2020	MiSeq	799F	1192R	Kathrin	50.958N	6.865E	Day36
wippel_2020_00006	At6	wippel_2020	arabidopsis_thaliana	col0	GH	root	CAS	CAS14	wippel_2020_1	09_2020	MiSeq	799F	1192R	Kathrin	50.958N	6.865E	Day36
wippel_2020_00007	At7	wippel_2020	arabidopsis_thaliana	col0	GH	root	CAS	CAS14	wippel_2020_1	09_2020	MiSeq	799F	1192R	Kathrin	50.958N	6.865E	Day36
wippel_2020_00008	At8	wippel_2020	arabidopsis_thaliana	col0	GH	root	CAS	CAS14	wippel_2020_1	09_2020	MiSeq	799F	1192R	Kathrin	50.958N	6.865E	Day36
wippel_2020_00009	At9	wippel_2020	arabidopsis_thaliana	col0	GH	root	CAS	CAS14	wippel_2020_1	09_2020	MiSeq	799F	1192R	Kathrin	50.958N	6.865E	Day36
wippel_2020_00010	At10	wippel_2020	arabidopsis_thaliana	col0	GH	root	CAS	CAS14	wippel_2020_1	09_2020	MiSeq	799F	1192R	Kathrin	50.958N	6.865E	Day36
wippel_2020_00011	At11	wippel_2020	arabidopsis_thaliana	col0	GH	root	CAS	CAS14	wippel_2020_1	09_2020	MiSeq	799F	1192R	Kathrin	50.958N	6.865E	Day36
wippel_2020_00012	At12	wippel_2020	arabidopsis_thaliana	col0	GH	root	CAS	CAS14	wippel_2020_1	09_2020	MiSeq	799F	1192R	Kathrin	50.958N	6.865E	Day36
wippel_2020_00013	At13	wippel_2020	arabidopsis_thaliana	col0	GH	root	CAS	CAS14	wippel_2020_1	09_2020	MiSeq	799F	1192R	Kathrin	50.958N	6.865E	Day36
wippel_2020_00014	At14	wippel_2020	arabidopsis_thaliana	col0	GH	root	CAS	CAS14	wippel_2020_1	09_2020	MiSeq	799F	1192R	Kathrin	50.958N	6.865E	Day36
wippel_2020_00015	At15	wippel_2020	arabidopsis_thaliana	col0	GH	root	CAS	CAS14	wippel_2020_1	09_2020	MiSeq	799F	1192R	Kathrin	50.958N	6.865E	Day36
wippel_2020_00016	At1R	wippel_2020	arabidopsis_thaliana	col0	GH	rhizosphere	CAS	CAS14	wippel_2020_1	09_2020	MiSeq	799F	1192R	Kathrin	50.958N	6.865E	Day36
wippel_2020_00017	At2R	wippel_2020	arabidopsis_thaliana	col0	GH	rhizosphere	CAS	CAS14	wippel_2020_1	09_2020	MiSeq	799F	1192R	Kathrin	50.958N	6.865E	Day36
wippel_2020_00018	At3R	wippel_2020	arabidopsis_thaliana	col0	GH	rhizosphere	CAS	CAS14	wippel_2020_1	09_2020	MiSeq	799F	1192R	Kathrin	50.958N	6.865E	Day36
wippel_2020_00019	At4R	wippel_2020	arabidopsis_thaliana	col0	GH	rhizosphere	CAS	CAS14	wippel_2020_1	09_2020	MiSeq	799F	1192R	Kathrin	50.958N	6.865E	Day36
wippel_2020_00020	At5R	wippel_2020	arabidopsis_thaliana	col0	GH	rhizosphere	CAS	CAS14	wippel_2020_1	09_2020	MiSeq	799F	1192R	Kathrin	50.958N	6.865E	Day36
wippel_2020_00021	At6R	wippel_2020	arabidopsis_thaliana	col0	GH	rhizosphere	CAS	CAS14	wippel_2020_1	09_2020	MiSeq	799F	1192R	Kathrin	50.958N	6.865E	Day36
wippel_2020_00022	At7R	wippel_2020	arabidopsis_thaliana	col0	GH	rhizosphere	CAS	CAS14	wippel_2020_1	09_2020	MiSeq	799F	1192R	Kathrin	50.958N	6.865E	Day36
wippel_2020_00023	At8R	wippel_2020	arabidopsis_thaliana	col0	GH	rhizosphere	CAS	CAS14	wippel_2020_1	09_2020	MiSeq	799F	1192R	Kathrin	50.958N	6.865E	Day36
wippel_2020_00024	At9R	wippel_2020	arabidopsis_thaliana	col0	GH	rhizosphere	CAS	CAS14	wippel_2020_1	09_2020	MiSeq	799F	1192R	Kathrin	50.958N	6.865E	Day36
wippel_2020_00025	At10R	wippel_2020	arabidopsis_thaliana	col0	GH	rhizosphere	CAS	CAS14	wippel_2020_1	09_2020	MiSeq	799F	1192R	Kathrin	50.958N	6.865E	Day36
wippel_2020_00026	At11R	wippel_2020	arabidopsis_thaliana	col0	GH	rhizosphere	CAS	CAS14	wippel_2020_1	09_2020	MiSeq	799F	1192R	Kathrin	50.958N	6.865E	Day36
wippel_2020_00027	At12R	wippel_2020	arabidopsis_thaliana	col0	GH	rhizosphere	CAS	CAS14	wippel_2020_1	09_2020	MiSeq	799F	1192R	Kathrin	50.958N	6.865E	Day36
wippel_2020_00028	At13R	wippel_2020	arabidopsis_thaliana	col0	GH	rhizosphere	CAS	CAS14	wippel_2020_1	09_2020	MiSeq	799F	1192R	Kathrin	50.958N	6.865E	Day36
wippel_2020_00029	At14R	wippel_2020	arabidopsis_thaliana	col0	GH	rhizosphere	CAS	CAS14	wippel_2020_1	09_2020	MiSeq	799F	1192R	Kathrin	50.958N	6.865E	Day36
wippel_2020_00030	At15R	wippel_2020	arabidopsis_thaliana	col0	GH	rhizosphere	CAS	CAS14	wippel_2020_1	09_2020	MiSeq	799F	1192R	Kathrin	50.958N	6.865E	Day36
wippel_2020_00031	Lj1	wippel_2020	lotus_japonicus	gifu	GH	root	CAS	CAS14	wippel_2020_1	09_2020	MiSeq	799F	1192R	Kathrin	50.958N	6.865E	Day36
wippel_2020_00032	Lj2	wippel_2020	lotus_japonicus	gifu	GH	root	CAS	CAS14	wippel_2020_1	09_2020	MiSeq	799F	1192R	Kathrin	50.958N	6.865E	Day36
wippel_2020_00033	Lj3	wippel_2020	lotus_japonicus	gifu	GH	root	CAS	CAS14	wippel_2020_1	09_2020	MiSeq	799F	1192R	Kathrin	50.958N	6.865E	Day36
wippel_2020_00034	Lj4	wippel_2020	lotus_japonicus	gifu	GH	root	CAS	CAS14	wippel_2020_1	09_2020	MiSeq	799F	1192R	Kathrin	50.958N	6.865E	Day36
wippel_2020_00035	Lj5	wippel_2020	lotus_japonicus	gifu	GH	root	CAS	CAS14	wippel_2020_1	09_2020	MiSeq	799F	1192R	Kathrin	50.958N	6.865E	Day36
wippel_2020_00036	Lj6	wippel_2020	lotus_japonicus	gifu	GH	root	CAS	CAS14	wippel_2020_1	09_2020	MiSeq	799F	1192R	Kathrin	50.958N	6.865E	Day36
wippel_2020_00037	Lj7	wippel_2020	lotus_japonicus	gifu	GH	root	CAS	CAS14	wippel_2020_1	09_2020	MiSeq	799F	1192R	Kathrin	50.958N	6.865E	Day36
wippel_2020_00038	Lj8	wippel_2020	lotus_japonicus	gifu	GH	root	CAS	CAS14	wippel_2020_1	09_2020	MiSeq	799F	1192R	Kathrin	50.958N	6.865E	Day36
wippel_2020_00039	Lj9	wippel_2020	lotus_japonicus	gifu	GH	root	CAS	CAS14	wippel_2020_1	09_2020	MiSeq	799F	1192R	Kathrin	50.958N	6.865E	Day36
wippel_2020_00040	Lj10	wippel_2020	lotus_japonicus	gifu	GH	root	CAS	CAS14	wippel_2020_1	09_2020	MiSeq	799F	1192R	Kathrin	50.958N	6.865E	Day36
wippel_2020_00041	Lj11	wippel_2020	lotus_japonicus	gifu	GH	root	CAS	CAS14	wippel_2020_1	09_2020	MiSeq	799F	1192R	Kathrin	50.958N	6.865E	Day36
wippel_2020_00042	Lj12	wippel_2020	lotus_japonicus	gifu	GH	root	CAS	CAS14	wippel_2020_1	09_2020	MiSeq	799F	1192R	Kathrin	50.958N	6.865E	Day36
wippel_2020_00043	Lj13	wippel_2020	lotus_japonicus	gifu	GH	root	CAS	CAS14	wippel_2020_1	09_2020	MiSeq	799F	1192R	Kathrin	50.958N	6.865E	Day36
wippel_2020_00044	Lj1R	wippel_2020	lotus_japonicus	gifu	GH	rhizosphere	CAS	CAS14	wippel_2020_1	09_2020	MiSeq	799F	1192R	Kathrin	50.958N	6.865E	Day36
wippel_2020_00045	Lj2R	wippel_2020	lotus_japonicus	gifu	GH	rhizosphere	CAS	CAS14	wippel_2020_1	09_2020	MiSeq	799F	1192R	Kathrin	50.958N	6.865E	Day36
wippel_2020_00046	Lj3R	wippel_2020	lotus_japonicus	gifu	GH	rhizosphere	CAS	CAS14	wippel_2020_1	09_2020	MiSeq	799F	1192R	Kathrin	50.958N	6.865E	Day36
wippel_2020_00047	Lj4R	wippel_2020	lotus_japonicus	gifu	GH	rhizosphere	CAS	CAS14	wippel_2020_1	09_2020	MiSeq	799F	1192R	Kathrin	50.958N	6.865E	Day36
wippel_2020_00048	Lj5R	wippel_2020	lotus_japonicus	gifu	GH	rhizosphere	CAS	CAS14	wippel_2020_1	09_2020	MiSeq	799F	1192R	Kathrin	50.958N	6.865E	Day36
wippel_2020_00049	Lj6R	wippel_2020	lotus_japonicus	gifu	GH	rhizosphere	CAS	CAS14	wippel_2020_1	09_2020	MiSeq	799F	1192R	Kathrin	50.958N	6.865E	Day36
wippel_2020_00050	Lj7R	wippel_2020	lotus_japonicus	gifu	GH	rhizosphere	CAS	CAS14	wippel_2020_1	09_2020	MiSeq	799F	1192R	Kathrin	50.958N	6.865E	Day36
wippel_2020_00051	Lj8R	wippel_2020	lotus_japonicus	gifu	GH	rhizosphere	CAS	CAS14	wippel_2020_1	09_2020	MiSeq	799F	1192R	Kathrin	50.958N	6.865E	Day36
wippel_2020_00052	Lj9R	wippel_2020	lotus_japonicus	gifu	GH	rhizosphere	CAS	CAS14	wippel_2020_1	09_2020	MiSeq	799F	1192R	Kathrin	50.958N	6.865E	Day36
wippel_2020_00053	Lj10R	wippel_2020	lotus_japonicus	gifu	GH	rhizosphere	CAS	CAS14	wippel_2020_1	09_2020	MiSeq	799F	1192R	Kathrin	50.958N	6.865E	Day36
wippel_2020_00054	Lj11R	wippel_2020	lotus_japonicus	gifu	GH	rhizosphere	CAS	CAS14	wippel_2020_1	09_2020	MiSeq	799F	1192R	Kathrin	50.958N	6.865E	Day36
wippel_2020_00055	Lj12R	wippel_2020	lotus_japonicus	gifu	GH	rhizosphere	CAS	CAS14	wippel_2020_1	09_2020	MiSeq	799F	1192R	Kathrin	50.958N	6.865E	Day36
wippel_2020_00056	Lj13R	wippel_2020	lotus_japonicus	gifu	GH	rhizosphere	CAS	CAS14	wippel_2020_1	09_2020	MiSeq	799F	1192R	Kathrin	50.958N	6.865E	Day36
wippel_2020_00057	Mt1	wippel_2020	medicago_truncatula	jemalong	GH	root	CAS	CAS14	wippel_2020_1	09_2020	MiSeq	799F	1192R	Kathrin	50.958N	6.865E	Day36
wippel_2020_00058	Mt2	wippel_2020	medicago_truncatula	jemalong	GH	root	CAS	CAS14	wippel_2020_1	09_2020	MiSeq	799F	1192R	Kathrin	50.958N	6.865E	Day36
wippel_2020_00059	Mt3	wippel_2020	medicago_truncatula	jemalong	GH	root	CAS	CAS14	wippel_2020_1	09_2020	MiSeq	799F	1192R	Kathrin	50.958N	6.865E	Day36
wippel_2020_00060	Mt4	wippel_2020	medicago_truncatula	jemalong	GH	root	CAS	CAS14	wippel_2020_1	09_2020	MiSeq	799F	1192R	Kathrin	50.958N	6.865E	Day36
wippel_2020_00061	Mt5	wippel_2020	medicago_truncatula	jemalong	GH	root	CAS	CAS14	wippel_2020_1	09_2020	MiSeq	799F	1192R	Kathrin	50.958N	6.865E	Day36
wippel_2020_00062	Mt6	wippel_2020	medicago_truncatula	jemalong	GH	root	CAS	CAS14	wippel_2020_1	09_2020	MiSeq	799F	1192R	Kathrin	50.958N	6.865E	Day36
wippel_2020_00063	Mt7	wippel_2020	medicago_truncatula	jemalong	GH	root	CAS	CAS14	wippel_2020_1	09_2020	MiSeq	799F	1192R	Kathrin	50.958N	6.865E	Day36
wippel_2020_00064	Mt8	wippel_2020	medicago_truncatula	jemalong	GH	root	CAS	CAS14	wippel_2020_1	09_2020	MiSeq	799F	1192R	Kathrin	50.958N	6.865E	Day36
wippel_2020_00065	Mt9	wippel_2020	medicago_truncatula	jemalong	GH	root	CAS	CAS14	wippel_2020_1	09_2020	MiSeq	799F	1192R	Kathrin	50.958N	6.865E	Day36
wippel_2020_00066	Mt10	wippel_2020	medicago_truncatula	jemalong	GH	root	CAS	CAS14	wippel_2020_1	09_2020	MiSeq	799F	1192R	Kathrin	50.958N	6.865E	Day36
wippel_2020_00067	Mt11	wippel_2020	medicago_truncatula	jemalong	GH	root	CAS	CAS14	wippel_2020_1	09_2020	MiSeq	799F	1192R	Kathrin	50.958N	6.865E	Day36
wippel_2020_00068	Mt12	wippel_2020	medicago_truncatula	jemalong	GH	root	CAS	CAS14	wippel_2020_1	09_2020	MiSeq	799F	1192R	Kathrin	50.958N	6.865E	Day36
wippel_2020_00069	Mt13	wippel_2020	medicago_truncatula	jemalong	GH	root	CAS	CAS14	wippel_2020_1	09_2020	MiSeq	799F	1192R	Kathrin	50.958N	6.865E	Day36
wippel_2020_00070	Mt14	wippel_2020	medicago_truncatula	jemalong	GH	root	CAS	CAS14	wippel_2020_1	09_2020	MiSeq	799F	1192R	Kathrin	50.958N	6.865E	Day36
wippel_2020_00071	Mt15	wippel_2020	medicago_truncatula	jemalong	GH	root	CAS	CAS14	wippel_2020_1	09_2020	MiSeq	799F	1192R	Kathrin	50.958N	6.865E	Day36
wippel_2020_00072	Mt1R	wippel_2020	medicago_truncatula	jemalong	GH	rhizosphere	CAS	CAS14	wippel_2020_1	09_2020	MiSeq	799F	1192R	Kathrin	50.958N	6.865E	Day36
wippel_2020_00073	Mt2R	wippel_2020	medicago_truncatula	jemalong	GH	rhizosphere	CAS	CAS14	wippel_2020_1	09_2020	MiSeq	799F	1192R	Kathrin	50.958N	6.865E	Day36
wippel_2020_00074	Mt3R	wippel_2020	medicago_truncatula	jemalong	GH	rhizosphere	CAS	CAS14	wippel_2020_1	09_2020	MiSeq	799F	1192R	Kathrin	50.958N	6.865E	Day36
wippel_2020_00075	Mt4R	wippel_2020	medicago_truncatula	jemalong	GH	rhizosphere	CAS	CAS14	wippel_2020_1	09_2020	MiSeq	799F	1192R	Kathrin	50.958N	6.865E	Day36
wippel_2020_00076	Mt5R	wippel_2020	medicago_truncatula	jemalong	GH	rhizosphere	CAS	CAS14	wippel_2020_1	09_2020	MiSeq	799F	1192R	Kathrin	50.958N	6.865E	Day36
wippel_2020_00077	Mt6R	wippel_2020	medicago_truncatula	jemalong	GH	rhizosphere	CAS	CAS14	wippel_2020_1	09_2020	MiSeq	799F	1192R	Kathrin	50.958N	6.865E	Day36
wippel_2020_00078	Mt7R	wippel_2020	medicago_truncatula	jemalong	GH	rhizosphere	CAS	CAS14	wippel_2020_1	09_2020	MiSeq	799F	1192R	Kathrin	50.958N	6.865E	Day36
wippel_2020_00079	Mt8R	wippel_2020	medicago_truncatula	jemalong	GH	rhizosphere	CAS	CAS14	wippel_2020_1	09_2020	MiSeq	799F	1192R	Kathrin	50.958N	6.865E	Day36
wippel_2020_00080	Mt9R	wippel_2020	medicago_truncatula	jemalong	GH	rhizosphere	CAS	CAS14	wippel_2020_1	09_2020	MiSeq	799F	1192R	Kathrin	50.958N	6.865E	Day36
wippel_2020_00081	Mt10R	wippel_2020	medicago_truncatula	jemalong	GH	rhizosphere	CAS	CAS14	wippel_2020_1	09_2020	MiSeq	799F	1192R	Kathrin	50.958N	6.865E	Day36
wippel_2020_00082	Mt11R	wippel_2020	medicago_truncatula	jemalong	GH	rhizosphere	CAS	CAS14	wippel_2020_1	09_2020	MiSeq	799F	1192R	Kathrin	50.958N	6.865E	Day36
wippel_2020_00083	Mt12R	wippel_2020	medicago_truncatula	jemalong	GH	rhizosphere	CAS	CAS14	wippel_2020_1	09_2020	MiSeq	799F	1192R	Kathrin	50.958N	6.865E	Day36
wippel_2020_00084	Mt13R	wippel_2020	medicago_truncatula	jemalong	GH	rhizosphere	CAS	CAS14	wippel_2020_1	09_2020	MiSeq	799F	1192R	Kathrin	50.958N	6.865E	Day36
wippel_2020_00085	Mt14R	wippel_2020	medicago_truncatula	jemalong	GH	rhizosphere	CAS	CAS14	wippel_2020_1	09_2020	MiSeq	799F	1192R	Kathrin	50.958N	6.865E	Day36
wippel_2020_00086	Mt15R	wippel_2020	medicago_truncatula	jemalong	GH	rhizosphere	CAS	CAS14	wippel_2020_1	09_2020	MiSeq	799F	1192R	Kathrin	50.958N	6.865E	Day36
wippel_2020_00087	np1	wippel_2020	host_soil	soil	GH	soil	CAS	CAS14	wippel_2020_1	09_2020	MiSeq	799F	1192R	Kathrin	50.958N	6.865E	Day36
wippel_2020_00088	np2	wippel_2020	host_soil	soil	GH	soil	CAS	CAS14	wippel_2020_1	09_2020	MiSeq	799F	1192R	Kathrin	50.958N	6.865E	Day36
wippel_2020_00089	np3	wippel_2020	host_soil	soil	GH	soil	CAS	CAS14	wippel_2020_1	09_2020	MiSeq	799F	1192R	Kathrin	50.958N	6.865E	Day36
wippel_2020_00090	np4	wippel_2020	host_soil	soil	GH	soil	CAS	CAS14	wippel_2020_1	09_2020	MiSeq	799F	1192R	Kathrin	50.958N	6.865E	Day36
wippel_2020_00091	np5	wippel_2020	host_soil	soil	GH	soil	CAS	CAS14	wippel_2020_1	09_2020	MiSeq	799F	1192R	Kathrin	50.958N	6.865E	Day36
wippel_2020_00092	np6	wippel_2020	host_soil	soil	GH	soil	CAS	CAS14	wippel_2020_1	09_2020	MiSeq	799F	1192R	Kathrin	50.958N	6.865E	Day36
wippel_2020_00093	np7	wippel_2020	host_soil	soil	GH	soil	CAS	CAS14	wippel_2020_1	09_2020	MiSeq	799F	1192R	Kathrin	50.958N	6.865E	Day36
wippel_2020_00094	np8	wippel_2020	host_soil	soil	GH	soil	CAS	CAS14	wippel_2020_1	09_2020	MiSeq	799F	1192R	Kathrin	50.958N	6.865E	Day36

## Sheet: b
#ASV table of LjAt NatCom greenhouse experiment
wippel_2020_00001	wippel_2020_00002	wippel_2020_00003	wippel_2020_00004	wippel_2020_00005	wippel_2020_00006	wippel_2020_00007	wippel_2020_00008	wippel_2020_00009	wippel_2020_00010	wippel_2020_00011	wippel_2020_00012	wippel_2020_00013	wippel_2020_00014	wippel_2020_00015	wippel_2020_00016	wippel_2020_00017	wippel_2020_00018	wippel_2020_00019	wippel_2020_00020	wippel_2020_00021	wippel_2020_00022	wippel_2020_00023	wippel_2020_00024	wippel_2020_00025	wippel_2020_00026	wippel_2020_00027	wippel_2020_00028	wippel_2020_00029	wippel_2020_00030	wippel_2020_00031	wippel_2020_00032	wippel_2020_00033	wippel_2020_00034	wippel_2020_00035	wippel_2020_00036	wippel_2020_00037	wippel_2020_00038	wippel_2020_00039	wippel_2020_00040	wippel_2020_00041	wippel_2020_00042	wippel_2020_00043	wippel_2020_00044	wippel_2020_00045	wippel_2020_00046	wippel_2020_00047	wippel_2020_00048	wippel_2020_00049	wippel_2020_00050
0.00614030464344068	0.000494790150765469	0.000329733740004946	0.00491334643559049	0.00151764259516884	0.133840323654427	0.00299562800237491	7.97724e+09	0.000383666758015895	0.00297197848853665	0.00436681222707424	0.00090526652111401	0.00179593669323156	0.00607614914184257	0	0.000549098563192093	2.555e+09	0.000225596137794121	0.0082965248077777	0.000241351568785197	0.0244767781992489	0.000810805466015386	0	0.000137164803511419	0	0.00211978725044323	0.0012451689063536	0.000566320132680717	0.00283801962006628	0	0.0053554040895813	0.00330041193111321	0	0.00226264550894638	0.011517636380708	0.00220665835172215	0	0	0.0036613709446337	8.37311e+09	0.000168477803049448	0.000279492847523947	7.21267e+09	0.00147822694889852	0.00123944865904477	0	0.00406639557362842	0.00226062860059797	9.11355e+09	0.000157693884631154
0.0981394613397987	0.0972990278828803	0.0947709724397549	0.0585730450836758	0.0602209013110746	0.0464229016233932	0.0675770497112323	0.0924827824607121	0.092244450534393	0.0684404189074441	0.124991051614289	0.107460461153416	0.0670670108878662	0.133714736634445	0.0729076086956522	0.0126109636679784	0.0187536728071744	0.0106706973176619	0.0187197644254364	0.0107535532314293	0.0183056860857914	0.00783119425712421	0.00637481432579634	0.0050750977299225	0.00756582265711692	0.0148770523394743	0.00996135125082876	0.0123376886048299	0.00744775091046294	0.00607000872684961	0.0803310613437196	0.0528314060251129	0.0637220465987589	0.062252523147459	0.0394666833588933	0.0455722920464358	0.081052036199095	0.0427125724781215	0.0934763921169092	0.0790700270730414	0.0838177070171005	0.0431181238407399	0.117097623426737	0.0220502186544029	0.0160487231541831	0.0272817278427634	0.0356865097882363	0.015970247210676	0.013275411628896	0.0231810010407796
0.0243503926632583	0.0175213923976949	0.0290990025554365	0.0397236614853195	0.0234813034863623	0.0165668049367542	0.0241269498569655	0.0266971574440929	0.0343107700739929	0.018001698273422	0.0386570262724604	0.0168273070983545	0.0190818273655854	0.029907279542316	0.0288315217391304	0.00785210945364693	0.00470119318326988	0.00755747061610305	0.0134614036317745	0.00488066505765621	0.00883202174036121	0.00557675954673997	0.00361033173791055	0.00291475207461765	0.00875617875516998	0.00959685500655207	0.00326654700108346	0.00566320132680717	0.00418320811050231	0.00453796179579172	0.0778967867575463	0.100823862226413	0.160461304296921	0.152162910476644	0.125316891490094	0.108557996737983	0.123699095022624	0.118125832823135	0.110955458626508	0.101677412152167	0.109903686855923	0.110323449449907	0.129539471311623	0.0222760588827068	0.0204509028742387	0.0306919438231088	0.0251094371486345	0.0259607671552541	0.0186220305000304	0.0275648910335257
0.00416381173246192	0.00488969090168229	0.00200588025169675	0.00366267643380382	0.00411028202858227	0.00184360116761407	0.00161925837966211	0.00273885180950355	0.00279528637983009	0.00155675063685253	0.0017180900565538	0.00191703498588849	0.002076551801549	0.00430065101597948	0.00334239130434783	0.00993868399377688	0.00572319170137203	0.00613621494800009	0.00567902965715488	0.0104585679806919	0.00515201268187737	0.01332885083157	0.00833470869780492	0.0130649475344627	0.00540704125895289	0.00809373313805596	0.00459257103122625	0.00622952145948788	0.0221299911414416	0.0215068360321924	0.00876338851022395	0.00471487418730458	0.00526870389884088	0.00342373991485308	0.00960846295890582	0.00335795836131632	0.00619343891402715	0.00673461302985558	0.0026107166735649	0.00320969047419688	0.00606520090978014	0.00551363162842696	0.00353420606585164	0.0195454452132137	0.0268404744096591	0.0266950240181878	0.0208652756482901	0.0519579960621308	0.0336290175587824	0.0200586621250828
0.000263532388130501	0.00151347575528261	0.000329733740004946	0.000565779286522542	0.000569115973188314	0.000614533722538024	0.00102553030711934	0.00103704097641397	0.000383666758015895	0.00082083215397679	0.000680077314052545	0.000798764577453539	0.00061735323829835	0.000946932333793648	0.000326086956521739	0.000823647844788139	0.00117529829581747	0.00173709026101473	0.00112178363598121	0.000911772593188522	0.00179282492592802	0.000969011410603753	0.00144413269516422	0.000685824017557095	0.00147281347725209	0.00167655900716873	0.00139070812917415	0.0017798632741394	0.00137799796581253	0.00209444390575002	0.000973709834469328	0.194153556007742	0.00559068024821449	0.00931852689868707	0.00197176927169729	0.00364578336371486	0.00288461538461538	0.00100839125580725	0.00442548314177465	0.00881967121605404	0.00339763569483054	0.0948243006326702	0.00775361534855206	0.215513170591496	0.220087616198312	0.15558652047963	0.056574006177366	0.00583388025960767	0.0622455799258764	0.0822846690005362
0.00129130870183946	0.00439490075091682	0.0032423817767153	0.0019653385742362	0.000885291513848489	0.00448097506017309	0.000944567388136234	0.00132953971335124	0.00147985749520417	0.00291536937446929	0.00282768988474479	0.00484583843655147	0.00263778201818386	0.00315644111264549	0.00236413043478261	0.0139471035050792	0.0311965047650681	0.00586549958264714	0.0370422304797962	0.00917135961383749	0.0629564626620619	0.00893863586924279	0.00369285360620564	0.00366915849393046	0.0057702007464945	0.0385415863716951	0.046879800772975	0.0405323409247199	0.0120902916762361	0.00967710656453021	0.000973709834469328	0.00151372276539779	0.00146352886078913	0.00276876358331597	0.00122061907295546	0.000815504173462535	0.00147058823529412	0.000684265495012065	0.0020694705339234	0.00203745569231628	0.00162861876281133	0.00190563305129964	0.00187529301453352	0.010080686554294	0.00380382519499947	0.00414359576106487	0.00633291113925738	0.00419310143659301	0.00422261376754359	0.00782161667770524
0.000237179149317451	8.73159e+09	0.00871046629846399	0.000744446429634924	0.00250832595590405	2.56056e+09	2.69876e+09	0.000983859387879916	0.000328857221156481	0.00200962354939145	7.15871e+09	0.000852015549283774	0.0016275676282411	0.000828565792069442	0.000326086956521739	0	2.555e+09	0.00011279806889706	0.000233704924162752	8.04505e+08	3.77437e+09	1.97757e+08	0.000123782802442647	5.14368e+09	2.01755e+09	3.85416e+09	6.46841e+09	0.000202257190243113	4.92142e+09	3.8786e+09	0.00876338851022395	0.0189587572584247	0.00462475120009367	0.0109857393789634	0.0508904259647585	0.00455722920464358	0.00794683257918552	0.0271905499333742	0.0041389410678468	0.00923832649529711	0.017100497009519	0.0207841044795081	0.0112517580872011	0.00125238672059458	0.00119670905011219	0.000990062703971251	0.000444414816789992	0.0027346313716911	0.000243028130506106	0.00249156337717223
0.00155484108996996	0.000902264392572327	0.00134641277168686	0.00151867071645524	0.000822056405716454	0.000844983868489783	0.00156528310034004	0.00172840162735661	0.00257604823239244	0.00101896405321257	0.00250554799914095	0.000319505830981415	0.00140307554158716	0.00299861905701322	0.0010054347826087	0.00142765626429944	0.000153299777715322	0.000563990344485302	0.00175278693122064	0.000724054706355591	0.000754873653022325	0.00126564755670694	0.00045387027562304	0.000994444825457788	0.000464037122969838	0.00123333076389424	0.00043661766846165	0.00105173738926419	0.00127956953968306	0.000659361970328711	0.0204479065238559	0.0298277830165269	0.0423545252312376	0.0241448093125726	0.0345216112171763	0.0317087210975727	0.0431561085972851	0.0204199229300969	0.025183864497437	0.018309190878897	0.0382163816583832	0.0381888863480448	0.0502722781203794	0.0244523374463629	0.0209637781814296	0.0396025081588501	0.0287980801279915	0.0248304528549552	0.0253356826052616	0.0285425931182389
0.00382121962789227	0.00078584318062751	0.0042865386200643	0.00214400571734858	0.00115931031575397	0.00194602345470374	0.00318454148000216	0.00372271119738347	0.00553576322280077	0.00285876026040192	0.00332879948457298	0.00138452526758613	0.00134695251992367	0.00386664036299073	0.0027445652173913	0.000640614990390775	0.000459899333145967	0.000699348027161775	0.00130874757531141	0.000134084204880665	0.000886976542301232	0.00029663614610319	0.000330087473180393	0.000274329607022838	0.000302632906284677	0.000443228243274493	0.00043661766846165	0.000202257190243113	9.84284e+09	0.00019392999127315	0.00340798442064265	0.00188594967492183	0.00310268118487297	0.00259013367471494	0.00187787549685456	0.00316607502638396	0.00254524886877828	0.00241293621925307	0.00318380082142061	0.00354461469759134	0.00269564484879117	0.00177859084787967	0.0024523062497746	0.00166300531751083	0.000641094133988674	0.00113673866011514	0.000933271115258983	0.000255232261357836	0.000243028130506106	0.00135616740782792
0.000869656880830654	0.000407474241806857	0.000631989668342813	0.000833780001191114	0.000189705324396105	0.000409689148358683	0.000242888756949317	0.000744542239476693	0.00180871471636065	0.00127370506651571	0.00150332879948457	0.000213003887320944	0.00061735323829835	0.00181495363977116	0.000516304347826087	0.00329459137915256	7.66499e+09	0.00142125566810296	0.00175278693122064	0.000589970501474926	0.00173620940195135	0.000870132695236024	0.00127908895857402	0.00313764488032371	0.000988600827196611	0.00491405226239112	0.000679183039829234	0.00202257190243113	0.00390432756980216	0.001415688936294	0.00486854917234664	0.00536006749714626	0.0128790539749444	0.0109261960760963	0.0162436230477919	0.0102657584188813	0.0179581447963801	0.0131090863254943	0.0025788786653507	0.00717296045103129	0.0151910819082919	0.00861346139187438	0.0102059215983267	0.0303241833822654	0.0295116999679453	0.0653808074511386	0.0489745128102571	0.0773353751914242	0.0538611094234158	0.0580944270981171
0.00453275707584462	0.00325979393445486	0.00502843953507543	0.00717646358168066	0.00389949833480882	0.00962769498642905	0.00507367625627463	0.00694019730369346	0.00564538229651959	0.00682139824511746	0.00680077314052545	0.00750838702806326	0.00667863957795488	0.00449792858551983	0.00744565217391304	0.000677221561270248	0.00117529829581747	0.000203036524014709	0.00172941643880437	0.000992223116116921	0.00177395308460246	0.00059327229220638	0.000969631952467404	0.000137164803511419	0.000464037122969838	0.00131041393663763	0.00108345865877521	0.00113264026536143	0.00026247580301191	0.001415688936294	0.053554040895813	0.0305226065809718	0.0552043086289662	0.0426925481556462	0.0609996557228256	0.0287825002398542	0.0360294117647059	0.0488349479598084	0.0468337100830972	0.0468614809232744	0.0384129390952742	0.0596844271667048	0.0238739226080998	0.00921838750076991	0.00594080564162838	0.00517032745407209	0.00644401484345488	0.00535987748851455	0.00258217388662738	0.00592929006213139
0.0128603805407685	0.0105943302869783	0.0340999642788448	0.00625335000893336	0.0297837359301884	0.0094228504122497	0.00671992227559778	0.0120190390086952	0.00882433543436558	0.00452872912538919	0.00425943159853962	0.00197028595771873	0.00735211583791671	0.00299861905701322	0.00766304347826087	0.000402672279674202	0.000102199851810215	0.000180476910235297	0.000490780340741779	0.000992223116116921	0.000490667874464512	0.000118654458441276	0.000103152335368873	0.000222892805706056	0.000181579743770806	0.000134895552300933	0.00043661766846165	0.000404514380486226	0.000246071065323665	0.000174536992145835	0.000486854917234664	0.000794084073651298	0.00166842290129961	0.000625204680103605	0.00291070702012457	0.00235057085292142	0.00197963800904977	0.00075629344185544	0.00152822439428189	0.000697758798738452	0.00171285766433606	0.000838478542571842	0.000901583180064193	0.00045168045660788	0.000149588631264024	0.000990062703971251	0.00055551852098749	0.000911543790563699	0.000577191809952002	0.000851546977008232
0.000579771253887103	5.82106e+09	2.74778e+09	0.00622357215174796	4.21567e+09	0.000230450145951759	0.000323851675932423	0.000372271119738347	0.000219238147437654	8.49137e+09	0.000178967714224354	0	0.0119542036143226	0.000118366541724206	5.43478e+09	0.000402672279674202	7.66499e+09	0.000157917296455885	0.00913786253476361	0.00120675784392599	0.0013965162580913	0.000830581209088932	0.000123782802442647	0.000497222412728894	0.000121053162513871	0.00030833269097356	0.000274907420883261	0.0012539945795073	0.000984284261294662	0.00182294191796761	0.00632911392405063	0.00191076480222344	0.00163915232408383	0.000446574771502575	0.00375575099370912	0.010073875083949	0.00152714932126697	0.00331328555479526	0.000254704065713649	0.00120014513383014	0.0023306096088507	0.000635211017099881	0.000288506617620542	0.00174512903689408	0.00243615770915696	0.00128341461625903	0.00135546519120947	0.00156785531976956	0.00124551916884379	0.00350080423881162
0.00110683603014811	0.00014552651493102	0.000302255928337867	0.00440712286343875	0.000379410648792209	0.000179239002406924	0.000701678631186916	0.000957268593612891	0.00142504795834475	0.000962354939145202	0.000214761257069225	0.00154427818307684	0.000112246043326973	0.00299861905701322	0.000353260869565217	0.00373387022970623	7.66499e+09	0.000360953820470594	0.00182289840846947	0.000214534727809064	0.000188718413255581	9.88787e+09	0.000185674203663971	0.000154310403950346	0.000443861595884192	0.000346874277345256	0.00656543605168259	0.000121354314145868	0.00106630794973588	0.00172597692233104	0.000973709834469328	0.00032259665492084	0.000995199625336612	0.000565661377236595	3.12979e+08	0.000383766669864722	0.00084841628959276	7.20279e+09	0.000350218090356267	0.000334924223394457	0.000365035239940471	0.000101633762735981	0.000108189981607703	6.15928e+09	0.000705203547387541	0.000110006967107917	0.000111103704197498	0	0.000334163679445896	0.000441542876967231
0.000658830970326253	0.000232842423889633	0.000796856538345286	0.000446667857780954	0.000147548585641415	0.000102422287089671	0.000242888756949317	0.00109022256494802	0.00115100027404768	0.000339654684404189	0.000250554799914096	0.000159752915490708	0.000224492086653945	0.00059183270862103	0.000543478260869565	0.000292852567035783	7.66499e+09	0.000609109572044127	0.000373927878660403	0	0.000169846571930023	9.88787e+09	0.000144413269516422	0	0.000141228689599516	3.85416e+09	0.000194052297094067	8.09029e+09	4.92142e+09	3.8786e+09	0.000973709834469328	0.00032259665492084	0.00076103500761035	0.00029771651433505	0.000438170949266064	0.000527679171063993	0.000395927601809955	0.000792307415277127	0.000541246139641504	0.000474475983142147	0.000645831578356218	0.000279492847523947	0.000649139889646219	0.000390087667070442	0.000363286675926915	0.000256682923251806	0.000422194075950492	0.000255232261357836	3.03785e+09	0.000693853092377078
0.00226637853792231	0.00186273939111706	0.00219822493336631	0.017777380739682	0.00267695291092281	0.000973011727351872	0.00307659092135802	0.00263248863243545	0.00400109619073719	0.00667987545994905	0.00540482496957549	0.00218328984503967	0.00291839712650129	0.00351154073781811	0.00271739130434783	0.000201336139837101	0.000357699481335752	0.000293274979132357	0.00135548856014396	0.000214534727809064	0.00030194946120893	0.000158205944588368	0.000350717940254167	0.000171456004389274	0.000121053162513871	0.000501040622832036	0.000242565371367584	0.000444965818534849	0.000131237901505955	0.00023271598952778	0.00389483933787731	0.00816417688222741	0.00775670296218241	0.00523981065229688	0.0109855716565992	0.00388563753238031	0.00910633484162896	0.00932761911621709	0.00340666687892005	0.00379580786513718	0.00626175834667116	0.00678405366262672	0.00656352555086732	0.00139610322951526	0.000833422374185276	0.00143009057240292	0.000844388151900984	0.00102092904543134	0.000364542195759159	0.00113539596934431
0.00687819533020608	0.00442400605390302	0.0094798450251422	0.00565779286522542	0.00411028202858227	0.0037640190505454	0.00326550439898526	0.00478634296806446	0.00301452452726774	0.00220775544862723	0.00350776719879734	0.00308855636615368	0.00291839712650129	0.00355099625172618	0.00328804347826087	0.000732131417589457	0.000281049592478091	0.000360953820470594	0.00135548856014396	0.000241351568785197	0.000679386287720093	0.00039551486147092	0.00022693513781152	0.000274329607022838	0.000201755270856451	0.000655206968318816	0.000582156891282201	0.000364062942437604	0.000360904229141376	0.000426645980800931	0.0155793573515093	0.0101493870663557	0.0156890293876595	0.0137247313108458	0.0114237426058652	0.00930634174421952	0.0104355203619909	0.00885943746173515	0.0157279760578178	0.016857852577521	0.0133939853424311	0.0144574027491933	0.00811424862057773	0.00119079393105714	0.0015813655305054	0.00165010450661875	0.00784392151634336	0.00156785531976956	0.000668327358891792	0.00151386129245908
0.00108048279133506	0.000349263635834449	0.00236309180336878	0.00157822643082604	0.00265587454154547	0.00140830644748297	0.00126841906406866	0.00162203845028851	0.00147985749520417	0.000509482026606284	0.000859045028276899	0.000426007774641887	0.00112246043326973	0.00153876504241468	0.000760869565217391	0.0139104969341997	0.0119573826617951	0.0220181830487062	0.0107270560190703	0.0231697506033789	0.0257223197267357	0.0150493404789685	0.0182579633602905	0.00872711062341403	0.0124281246847574	0.0187504817698296	0.0202946360710878	0.00853525342825938	0.0097608189245054	0.0162901192669446	0.000486854917234664	4.96303e+09	0.000117082308863131	0.00011908660573402	0.000250383399580608	4.79708e+09	0.000537330316742081	0.000180069867108438	0.000127352032856824	0.000334924223394457	0.000196557436891023	0.000254084406839952	0.000216379963215406	0.00297698482764284	0.00391067421733091	0.00403358879395695	0.00346643557096194	0.00455771895281849	0.00252141685400085	0.00476235531586085
0.00769514573341064	0.0126317014960126	0.00923254472013849	0.0129235900184623	0.00318283377597909	0.0112664515798638	0.0105791547471258	0.0105033637354748	0.012332145793368	0.006594961788848	0.0119908368530317	0.00532509718302359	0.0186328431922775	0.00990333399092523	0.0046195652173913	0.00230621396540679	0.00324484529497432	0.00108286146141178	0.0050012853770829	0.000965406275140788	0.00235898016569477	0.0012458718136334	0.000474500742696815	0.00039434881009533	0.000544739231312418	0.00183072535265552	0.000663012015071395	0.0033979207960843	0.000771022671347485	0.000465431979055561	0.000973709834469328	0.000471487418730458	0.00204894040510479	0.00148858257167525	0.00122061907295546	0.00115130000959417	0.00520361990950226	0.00223286635214463	0.00184660447642395	0.00147924865332552	0.00247100777805857	0.000889295423939833	0.00201954632334379	0.00045168045660788	0.000812052569718987	0.00033002090132375	0.00235539852898696	0.000255232261357836	0.000151892581566316	0.00104077963856562
0.0148368734517472	0.0130973863437918	0.0157173082735691	0.0117324757310464	0.00573331647063783	0.00501869206739386	0.00936471096237923	0.017230834685032	0.0190737188270759	0.00854797622417209	0.0299591953611568	0.0420682677458864	0.0154338309574588	0.0160583941605839	0.00695652173913044	0.00137274640798023	0.000562099184956182	0.00200780562636768	0.00217345579471359	0.000724054706355591	0.00190605597388137	0.00069215100757411	0.000598283545139462	0.000600096015362458	0.000625441339654998	0.00763123410159562	0.00433383463510083	0.00230573196877149	0.000918665310541684	0.00106661495200233	0.00925024342745862	0.00220854632984267	0.0159524645826016	0.0240257227068385	0.00979625050859128	0.00863475007195625	0.00899321266968326	0.0134332120862895	0.0102836766531886	0.0162717351865807	0.0156403560497571	0.0223594278019158	0.0244148725161383	0.00197096926519802	0.000512875307190939	0.00179678046276264	0.00257760593738195	0.000619849777583315	0.000394920712072422	0.000441542876967231
0.000922363358456754	0.00157168636125502	0.00348968208171901	0.00157822643082604	0.00111715357699928	0.00240692374660726	0.00188913477627247	0.0024729438668333	0.000822143052891203	0.00135861873761676	0.00236237382776147	0.00122477235209543	0.00185205971489505	0.000986387847701716	0.00116847826086957	0.000567401848631829	0.000510999259051074	0.000270715365352945	0.000444039355909229	0.000241351568785197	0.00122666968616128	0.000316411889176736	0.000103152335368873	0.000274329607022838	0.000262281852113386	0.00138749710938102	0.000485130742735167	0.000323611504388981	8.20237e+09	0.00015514399301852	0.00146056475170399	0.00255595811206512	0.00737618545837724	0.00625204680103605	0.00244123814591093	0.0073875083948959	0.00220588235294118	0.0107321640796629	0.00254704065713649	0.00602863602110023	0.00468929885154298	0.00353177325507534	0.00789786865736233	0.00539963454944874	0.00288492360294903	0.00495031351985626	0.0055996266915539	0.00149493181652447	0.0033112582781457	0.00167155517709023
0.00421651821008802	0.00119331742243437	0.000274778116670788	0.000178667143112382	0.00185489650520636	0.00207405131356583	0.000296864036271388	0.000611588268141569	0.00416552480131543	0.000339654684404189	0.000859045028276899	0	0.000448984173307891	0.000355099625172618	0.000652173913043478	0.000658918275830512	0.000178849740667876	6.76788e+09	9.3482e+09	0.000214534727809064	0.000849232859650116	7.9103e+08	0	6.85824e+09	4.03511e+09	0.000269791104601865	3.2342e+09	8.09029e+09	1.64047e+09	0.000387859982546301	0	0.00089334458285771	0.000117082308863131	8.9315e+09	9.38938e+09	0.00177492084812434	0.000254524886877828	0.000108041920265063	0	0.000502386335091685	2.80796e+09	0.000330309728891938	0.00151465974250784	0	0.000128218826797735	3.6669e+09	8.8883e+09	0	0.000486056261012212	3.15388e+09
0.00339956780688347	0.00183363408813086	0.00126397933668563	0.00232267286046096	0.0033725391003752	0.000435294720131101	0.0019161224159335	0.0028983965751057	0.00191833379007947	0.000877441268044155	0.00307824468465889	0.00117152138026519	0.00106633741160624	0.00205168672321957	0.000760869565217391	0.00107989384094445	0.000127749814762769	0.00011279806889706	0.00058426231040688	0.000241351568785197	0.000245333937232256	0.000375739118397374	0.000247565604885295	0.000342912008778547	0.000141228689599516	0.000770831727433901	0.000177881272336228	0.000283160066340358	0.00103349847435939	0.000213322990400465	0.00243427458617332	0.0016626135292074	0.00289778714436249	0.00497186578939534	0.00150230039748365	0.00666794588889955	0.00197963800904977	0.00270104800662657	0.00388423700213315	0.00276312484300427	0.00294836155336534	0.00269329471250349	0.00476035919073894	0.000780175334140883	0.000384656480393204	0.00165010450661875	0.00166655556296247	0.000328155764602932	0.0050428337080017	0.00110385719241808
0.000764243925578454	0	0	0.000982669287118099	0.00012647021626407	0.0103702565678292	0.000215901117288282	0	5.48095e+09	0.000339654684404189	0.000250554799914096	0.000213003887320944	0.000336738129980918	0.000631288222529098	0	7.32131e+09	0	4.51192e+09	0.000631003295239431	2.68168e+08	0.00298175092943819	0.000118654458441276	0	0	0	0.00015416634548678	0.000177881272336228	8.09029e+09	0.000393713704517865	0	0	0.000471487418730458	0	0.000387031468635565	0.00137710869769334	9.59417e+09	0	0	0.000382056098570473	0	0	2.54084e+09	0	0.00022584022830394	0.000170958435730313	0	0.000422194075950492	7.29235e+09	3.03785e+09	0
0.00495440889685342	0.00480237499272367	0.00527573984007914	0.00464534572092192	0.00115931031575397	0.00530035335689046	0.00404814594915529	0.00518520488206983	0.00865990682378734	0.004189074440985	0.00676497959768058	0.00335481122530486	0.00600516331799304	0.00662852633655553	0.00486413043478261	0.000384368994234465	0.000459899333145967	0.000248155751573533	0.00112178363598121	0.000107267363904532	0.00147200362339353	0.000533945062985742	0.000309457006106618	0.000428640010973184	0.000201755270856451	0.000924998072920681	0.000452788693219489	0.00076857732292383	0.000574165819088553	0.000446038979928246	0.0501460564751704	0.0385378926993896	0.0379639386488702	0.0629670427818631	0.0266658320553347	0.114458409287153	0.0418552036199095	0.0264342564915187	0.110859944601866	0.0538111585587094	0.0317019066071378	0.0483014457402749	0.10772115835407	0.0100601556244482	0.00921038572497062	0.019801254079425	0.0166655556296247	0.0103915992124262	0.0117261072969196	0.010250102501025
0.00147578137353081	0.00154258105826882	0.00184101338169428	0.00181644928830921	0.00139117237890477	0.000742561581400113	0.000863604469153128	0.00414816390565586	0.00109619073718827	0.0538069629210303	0.00354356074164221	0.00276905053517227	0.0012347064765967	0.00185440915367923	0.00345108695652174	5.49099e+09	5.10999e+09	0.000135357682676473	0.000186963939330202	2.68168e+08	0.000150974730604465	1.97757e+08	0.000185674203663971	0	8.07021e+09	0.000366145070531103	0.00014553922282055	4.04514e+09	3.28095e+09	1.9393e+08	0.0243427458617332	0.0479676410739987	0.0316414939702611	0.0453422251332281	0.0264467465807017	0.0259522210496018	0.0269513574660633	0.0165664277739763	0.00700436180712535	0.0158530799073376	0.0380759834891753	0.0220799349543918	0.0335749576255905	0.00168353624735664	0.00205150122876376	0.00168677349565472	0.00233317778814746	0.00320863414278422	0.000637948842578528	0.000504620430819693
0.00121224898540031	0.00404563711508237	0.00230813618003462	0.00178667143112382	0.00596517853378863	5.12111e+09	0.00356236843525665	0.000159544765602149	0.00219238147437654	0.00110387772431361	0.000143174171379483	0.000426007774641887	0.00101021438994275	0	0.00152173913043478	0	0.000281049592478091	0	7.01115e+09	0.000187717886832931	5.66155e+09	5.93272e+08	0	0	2.01755e+09	1.92708e+09	3.2342e+09	8.09029e+09	1.64047e+09	7.7572e+09	0.00340798442064265	0.00531043724254305	0.00623463294696171	0.0017862990860103	0.0140840662264092	0.000959416674661806	0.00466628959276018	0.00309720171426513	0.0026107166735649	0.00122805548577968	0.00381883020245416	0.00177859084787967	0.00173103970572325	0.00244318065165171	0.000897531787584144	0.00128341461625903	0.000377752594271493	0.000948005542186247	0.000151892581566316	0.00230233071561485
0.00210825910504401	0.00311426741952384	0.00365454895172148	0.00509201357870288	0.0241768896758147	0.00250934603369693	0.0121444378474659	0.00109022256494802	0.00630309673883256	0.00082083215397679	0.00587014102655881	0.00186378401405826	0.0120103266359861	0.00915367922667193	0.00888586956521739	0.000604008419511302	0.000281049592478091	0.000496311503147066	0.00261749515062282	0.00681147760793778	0.000641642605068977	0.0027092768010758	0.000144413269516422	0.00135450243467526	0.000242106325027741	0.000905727279734834	0.000549814841766523	0.00311476072974394	0.000820236884412218	0.00108600795112964	0	0.000843714328254504	0.000702493853178785	0.00145881092024175	0.00128321492285061	0.00211071668425597	0.000169683257918552	0.00410559297007239	0.000191028049285237	0.000976862318233833	0.000449274141465195	0	0.000108189981607703	8.21237e+09	0.000534245111657228	0.000293351912287778	0.000688842966024487	7.29235e+09	0.00112400510359074	0.000126155107704923
0.00693090180783218	0.00876069619884743	0.0108537356084961	0.0171520457387886	0.0137852535727836	0.0119321964459466	0.01068710530577	0.0114340415348206	0.0137571937517128	0.0125955278799887	0.00937790822535615	0.0075616379998935	0.0180154899539791	0.0135726967843756	0.0138858695652174	0.00280040267227967	0.00296379570249623	0.00128589798542649	0.00869382317885438	0.00343255564494503	0.00498216610994735	0.00377716692704728	0.00214556857567255	0.00185172484740416	0.00223948350650661	0.00416249132814307	0.00284610035737965	0.00724080741070345	0.00295285278388399	0.00358770483855328	0.0350535540408958	0.0365030522606581	0.0497307106896148	0.0345053440114323	0.045100309849457	0.0226902043557517	0.0388857466063348	0.0457377462455433	0.013276449425324	0.0440146250244216	0.0335832420745233	0.053129049470234	0.0193660067077789	0.00671361405958076	0.00683833742921252	0.00792050163177001	0.00679954669688687	0.00762050608911252	0.00434412783279665	0.0120478127858202
0.0290676224107943	0.0265149310204319	0.0250048086170417	0.0255494014650706	0.00963281480544665	0.0263481333538178	0.0208884330976413	0.0269896561810301	0.0275143875034256	0.0337956410982168	0.0556231655809292	0.0221524042813781	0.0143674935458525	0.0176760702308148	0.0315217391304348	0.0041182392239407	0.0034236950356422	0.00236875944683827	0.00939493795134264	0.00201126307320998	0.00896412462964011	0.00340142780864991	0.0010521538207625	0.00140593923599204	0.00193685060022193	0.00811300393124181	0.00315334982777859	0.00355972654827879	0.00246071065323665	0.00254048288567827	0.0053554040895813	0.00354856320412924	0.00251726964055731	0.0035428265205871	0.00256642984570123	0.00585244171543701	0.00285633484162896	0.00370943926243382	0.00410710305963259	0.00655893270814145	0.00322915789178109	0.00249002718703153	0.00259655955858487	0.000780175334140883	0.0009830110054493	0.0010634006820432	0.00124436148701198	0.00120323780354408	0.00167081839722948	0.001230012300123
0.00635113055394508	0.011409278770592	0.0121451927568488	0.0107795843011137	0.0385101808524093	0.00693910995032519	0.00979651319695579	0.00893450687372032	0.00997533570841326	0.0111803000283046	0.00440260576991911	0.00782789285904468	0.0229543158603659	0.00978496744920103	0.00823369565217391	0.00927976571794637	0.0115741332175068	0.0173257833825885	0.0235808268480217	0.0261732367927058	0.0308743324086131	0.0109953131488916	0.0121513451064532	0.0114532610932035	0.0119640875617876	0.0105796654590303	0.0123708339397468	0.0163019295335949	0.00705403720594508	0.01126733249297	0	2.48151e+09	2.92706e+09	0.000267944862901545	0.00031297924947576	0	0.000961538461538462	0	6.3676e+09	2.79104e+09	0.000673911212197793	0.000228675966155957	0.000216379963215406	0.000390087667070442	0.00792819745699327	0.000660041802647501	0.00182210074883897	0.00313571063953912	0.00167081839722948	0.003690036900369
2.63532e+09	0	0	8.93336e+09	0	0	0	0	0	0	3.57935e+09	0	0	0.000552377194712961	0.000108695652173913	0.000311155852475519	0	0	2.33705e+09	2.68168e+08	0	0	0	0	2.01755e+09	0	4.85131e+09	0	0.000114833163817711	5.8179e+09	0	0	0	0	0	4.79708e+09	0	0	0.000541246139641504	5.58207e+09	0	0	0	0	0	3.6669e+09	0	0	0	0
0.000289885626943551	0.00686885150474416	0.000274778116670788	0.00139955928771366	0.00198136672147043	0.000460900291903518	8.09629e+09	0.00319089531204297	0.000109619073718827	0.00011321822813473	0.000178967714224354	0.00175728207039778	0.000561230216634864	0.000236733083448412	0.000244565217391304	5.49099e+09	0.000127749814762769	4.51192e+09	2.33705e+09	0.000160901045856798	5.66155e+09	3.95515e+08	0	0	2.01755e+09	0	4.85131e+09	0	6.5619e+09	0.00011635799476389	0	0.00253114298476351	0.00076103500761035	0.00023817321146804	0.00137710869769334	0.000191883334932361	0.000395927601809955	0.00075629344185544	0.00251520264892228	0.000390744927293533	0.000982787184455115	0.00287115379729146	0.000613076562443651	0.000143716508920689	0.000149588631264024	0.00047669685746764	0.000133324445036998	0.000401079267848027	9.11355e+09	0.000252310215409846
0.001054129552522	0.000291053029862041	0.000109911246668315	8.93336e+09	0.000105391846886725	7.68167e+08	0	0.000212726354136198	0.00115100027404768	0.000849136711010473	0.00923473405397666	0.000479258746472123	0	0.00169658709804695	0.000815217391304348	3.66066e+09	0.000945348629244488	0	0.000444039355909229	0	0.000169846571930023	0	0.000144413269516422	5.14368e+09	0.000201755270856451	0.012892160641332	0.00108345865877521	0	1.64047e+09	0.00176476292058567	0	0	0	0.00011908660573402	9.38938e+09	0	0	0	6.3676e+09	0	0	2.54084e+09	0	0.000266902087995565	4.27396e+09	7.3338e+09	6.66622e+09	0.00018230875811274	3.03785e+09	0
0.000843303642017604	0.000727632574655102	0.00071442310334405	0.000923113572747305	0.00141225074828211	0.000128027858862088	0.000593728072542775	0.00135613050761826	0.000767333516031789	0.000226436456269459	0.00136015462810509	0.000106501943660472	0.000336738129980918	0.0012625764450582	0.000923913043478261	0.000347762423354992	5.10999e+09	2.25596e+09	0.000257075416579027	0.000134084204880665	1.88718e+09	9.88787e+09	0	0.000188601604828201	0	0.000250520311416018	4.85131e+09	0.000242708628291736	0.00052495160602382	3.8786e+09	0.000486854917234664	0.000818899200952901	0.00076103500761035	0.00291762184048349	0.000688554348846671	0.00292622085771851	0.000820135746606335	0.000936363308963878	0.0010506542710688	0.00147924865332552	0.000701990846039368	0.000889295423939833	0.00140646976090014	0.000328494877533003	8.54792e+09	0.000293351912287778	0.000599960002666489	0.000328155764602932	0.001154383619904	0.000315387769262308
0.00419016497127497	0.0214215029978462	0.00502843953507543	0.00440712286343875	0.00276126638843219	0.00366159676345573	0.00445296054407082	0.00797723828010743	0.00783776377089614	0.00529295216529861	0.0089483857112177	0.0184780872250919	0.00336738129980918	0.00682580390609588	0.00635869565217391	0.000860254415667612	0.00143079792534301	0.00155661335077943	0.00250064268854145	0.00147492625368732	0.00167959387797467	0.00100856289675085	0.00109341475491005	0.00065153281667924	0.000746494502168869	0.0019848916981423	0.00156858940151037	0.00141580033170179	0.00109911742511237	0.00124115194414816	0.0121713729308666	0.00702268102635367	0.0130546774382391	0.0126529518592396	0.00895120653500673	0.0121845917682049	0.0112556561085973	0.0118125832823135	0.0112388168996148	0.0122526445058472	0.0114284109735209	0.0111288970195899	0.0107468715063652	0.00279220645903053	0.00170958435730313	0.00231014630926625	0.00353309779348043	0.00222416684897542	0.00167081839722948	0.00264925726180339
0.000105412955252201	5.82106e+09	0	0.000119111428741588	0.000147548585641415	2.56056e+09	0.00121444378474659	0.000398861914005371	0.000164428610578241	0	3.57935e+09	0	0.000392861151644405	7.8911e+09	0	0.000274549281596046	7.66499e+09	0.000203036524014709	0.000444039355909229	0.000348618932689729	0.00156636283002133	0.00114699309826567	0.000165043736590196	0.000445785611412112	0.000322808433370322	0.000539582209203731	0.000242565371367584	0.000202257190243113	0.000590570556776797	0.00339377484728013	0.00486854917234664	0.00980197528413321	0.00207821098232057	0.00339396826341957	0.00281681324528184	0.00436534586971122	0.00902149321266968	0.00133251701660244	0.000604922156069916	0.00488431159116916	0.00626175834667116	0.0095535736971822	0.00248836957697717	0.00513273246145318	0.00252163692702212	0.00308019507902167	0.00375530520187543	0.002661707868446	0.00507321222431496	0.0062446778313937
0.000764243925578454	0.000814948483613714	0.000439644986673261	0.00104222500148889	0.000105391846886725	0.000614533722538024	0.00118745614508555	0.000771133033743718	0.00175390517950123	0.000566091140673648	0.00150332879948457	0.000426007774641887	0.000448984173307891	0.00106529887551785	0.00108695652173913	0.000402672279674202	0.00117529829581747	0.000383513434250006	0.00137885905256024	0.000107267363904532	0.000660514446394535	0.000810805466015386	0.000144413269516422	0.00108017282765242	0.000363159487541612	0.000847914900177291	0.000840893287407623	0.00105173738926419	0.000771022671347485	0.000368466983418986	0.00146056475170399	0.00104223534666733	0.00260508137220466	0.00154812587454226	0.0015648962473788	0.00206274585052288	0.00226244343891403	0.00248496416609645	0.00184660447642395	0.000893131262385219	0.00213405217195968	0.00612343420484285	0.00201954632334379	0.00135504136982364	0.00230793888235923	0.00168677349565472	0.00111103704197498	0.00109385254867644	0.000425299228385686	0.00100924086163939
0.00102777631370895	0.001426159846324	0.000494600610007419	0.00315645286165208	0.0170313224568947	0.0034823577610488	0.0102013277918713	7.97724e+09	0.00175390517950123	0.00011321822813473	0.00408046388431527	0.000532509718302359	0.00830620720619598	0.0039060958768988	0.00959239130434783	0.000549098563192093	0.000587649147908735	2.25596e+09	0.0028278295823693	0.00289621882542237	0.000490667874464512	0.00227421045345779	8.25219e+09	5.14368e+09	0.000100877635428226	0.000520311416017883	0.000258736396125422	0.0033979207960843	0.0012959742773713	0.000795112964219917	0	0.000297781527619237	0.000263435194942044	0.00047634642293608	0.00062595849895152	0.00158303751319198	5.65611e+09	0.00151258688371088	3.1838e+09	0.000669848446788914	0.000280796338415747	2.54084e+09	0.000144253308810271	2.05309e+09	0.00049150550272465	0.000293351912287778	0.000999933337777481	0.000692773280828411	0.000880976973084635	9.46163e+09
0	0	0	2.97779e+09	0	0	0	0.0111947243864174	0	0	0	0.000106501943660472	0	0	0	0	0	0	0	0	0	0	0.000309457006106618	0	0	0	3.2342e+09	0	0	0	0	0	0	0	0	0	0	0	0	0	0	0	0	0	0	0	0	0	0	0
0	0.000116421211944816	0	0	0.00012647021626407	0	0.000161925837966211	0	0.000109619073718827	0	0	0	0	0	0	1.83033e+09	5.10999e+09	0	2.33705e+09	0	0	3.95515e+08	4.12609e+09	1.71456e+09	0	0	0	0.000121354314145868	0	0	0.000486854917234664	4.96303e+09	0	0	0	0	0.00183823529411765	0	0	5.58207e+09	2.80796e+09	0	3.60633e+09	0.00022584022830394	4.27396e+09	0	0	0	6.0757e+09	0.000977702084713155
0	0	0	0	0	0	0	2.65908e+09	0	0	0	0	0	0	0	0	0	0	0	0	0	0	0	0	0	0	0	0	0	0	0	0	0	0	0	0	0	3.6014e+09	0	0	0.000196557436891023	0	0	0	0	0	0	0	0	0
0.00113318926896116	0.00014552651493102	0.000549556233341577	0.00157822643082604	0.000695586189452384	0.000230450145951759	0.000620715712203811	0.00103704097641397	0.00213757193751713	0.00124540050948203	0.000608490228362803	0.000426007774641887	0.00061735323829835	0.00268297494574867	0.00442934782608696	0.000439278850553674	0.00020439970362043	0.000225596137794121	0.00130874757531141	0.00115312416197372	0.000585027081092302	0.000573496549132834	0.000371348407327942	0.000411494410534257	0.000363159487541612	0.000944268866106529	0.000582156891282201	0.000687674446826585	0.000557761081400308	0.000252108988655096	0.00146056475170399	0.00171224378381061	0.000819576162041916	0.00369168477775462	0.00272291947043911	0.00302216252518469	0.00084841628959276	0.000288111787373501	0.00175109045178134	0.00396326997683441	0.00249908741190015	0.000889295423939833	0.000757329871253922	0.000841768123678321	0.00023506784912918	0.000183344945179861	0.000511077039308491	0.000510464522715671	0.000516434777325475	0.000536159207745924
0.000158119432878301	5.82106e+09	0.000686945291676971	0.00038711214341016	8.43135e+09	0.000128027858862088	0.000161925837966211	0.000186135559869173	0.000712523979172376	0.000962354939145202	0.000429522514138449	0.000479258746472123	0.000112246043326973	0.000434010652988755	0.00103260869565217	0.000567401848631829	0	0.000135357682676473	0.000467409848325504	0.000134084204880665	0.000132102889278907	0.000217533173809006	0.000185674203663971	0.00039434881009533	0.000100877635428226	0.000250520311416018	0.000468959717977328	0.000161805752194491	0.000344499491453132	0.000446038979928246	0.00243427458617332	0.00168742865650901	0.000848846739257698	0.00139926761737474	0.000938937748427279	0.000959416674661806	0.000480769230769231	0.000324125760795189	0.00235601260785125	0.00600072566915069	0.0022182910734844	0.000203267525471962	0.00288506617620542	0.0259510953251073	0.00378245539053318	0.0067470939826189	0.00668844299268938	0.00317217239116167	0.00814144237195455	0.00353234301573785
0	0.000174631817917225	0.000851812161679444	0.000804002144005717	0.00849458285907002	0.00194602345470374	2.69876e+09	0.000212726354136198	0.000219238147437654	0.000339654684404189	0.000286348342758966	0.000159752915490708	0.00190818273655854	3.94555e+09	0.000244565217391304	0.000146426283517891	5.10999e+09	0.000203036524014709	9.3482e+09	0.000321802091713596	7.54874e+09	7.9103e+08	4.12609e+09	5.14368e+09	2.01755e+09	7.70832e+09	9.70261e+09	0.000161805752194491	0.000147642639194199	3.8786e+09	0.00194741966893866	0.00129038661968336	0.00105374077976818	0.000952692845872161	0.00250383399580608	0.000623620838530174	0.00104638009049774	0.000468181654481939	0.000509408131427298	0.00114432442993106	0.00182517619970236	0.000863886983255838	0.00133434310649501	0.000369556737224629	0.000299177262528048	0.000220013934215834	0.000311090371752994	0.000145847006490192	0.000121514065253053	9.46163e+09
0.00221367206029621	0.000611211362710286	0.00159371307669057	0.000655112858078733	0.000800978036339109	0.000537717007220771	0.00159227074000108	0.00130294891908421	0.00312414360098657	0.00138692329465044	0.00114539337103587	0.00026625485915118	0.000729599281625323	0.00248569737620833	0.00160326086956522	0.00340441109179098	0.0010475484810547	0.00191756717125003	0.00268760662787165	0.000643604183427192	0.00137764441676574	0.0019775743073546	0.00173295923419706	0.00142308483643097	0.00159386663976596	0.00206197487088569	0.000937919435954656	0.00141580033170179	0.000771022671347485	0.00120236594589353	0.00194741966893866	0.000967789964762519	0.00158061116965227	0.00041680312006907	0.000594660574003944	0.00158303751319198	0.00101809954751131	0.000504195627903627	0.00057308414785571	0.000614027742889838	0.000758150113722517	0.000330309728891938	0.000685203216848786	0.00316176319625516	0.00303451223421306	0.0041069267720289	0.00199986667555496	0.00156785531976956	0.00142779026672337	0.00400542466963131
0.000448005059821852	0.000116421211944816	0.000164866870002473	2.97779e+09	0.00021078369377345	0.000153633430634506	0.000134938198305176	0	0.000109619073718827	0.000198131899235777	0.0014675352566397	0	0.000280615108317432	7.8911e+09	0.000380434782608696	0.000805344559348403	0.000306599555430645	0.00311322670155887	0.00137885905256024	0.0059265218557254	0.0026609296269037	0.000711926750647656	0.000433239808549266	0.00174885124477059	0.000383335014627257	0.00152239266168195	0.000679183039829234	0.00279114922535496	0.000213261589947177	0.00285077087171531	0	0	0	0	0	0	0	0	0	2.79104e+09	0	0	0	0	0.000149588631264024	0	4.44415e+09	0	9.11355e+09	0.000220771438483616
2.63532e+09	5.82106e+09	2.74778e+09	0	4.21567e+09	2.56056e+09	2.69876e+09	2.65908e+09	0	2.83046e+09	3.57935e+09	0	0	3.94555e+09	2.71739e+09	0.0037155669442665	0.000843148777434273	0.0027973921086471	0.00158919348430671	0.00206489675516224	0.000962463907603465	0.00403425158700338	0.00280574352203334	0.00372059529524724	0.0024614143044487	0.00256301549371772	0.00210223321851906	0.00076857732292383	0.00319892384920765	0.00176476292058567	0	0	0	0	3.12979e+08	4.79708e+09	2.82805e+09	7.20279e+09	0	0.000167462111697229	8.42389e+09	5.08169e+09	3.60633e+09	0.00100601556244482	0.0009830110054493	0.000586703824575556	0.000955491856098482	0.00149493181652447	0.00142779026672337	0.00138770618475416
0.000711537447952353	0.000494790150765469	0.000741900915011128	0.000476445714966351	0.000379410648792209	0.000281661289496594	0.000836616829492093	0.00122317653628314	0.00147985749520417	0.000509482026606284	0.000787457942587157	0.00111827040843495	0.000392861151644405	0.000473466166896824	0.000543478260869565	0.000366065708794729	0.000127749814762769	0.000135357682676473	0.000327186893827853	8.04505e+08	0.00030194946120893	1.97757e+08	0.000123782802442647	0.000137164803511419	0.000100877635428226	0.00030833269097356	0.000242565371367584	0.000161805752194491	1.64047e+09	5.8179e+09	0.00194741966893866	0.000372226909524046	0.000643952698747219	0.000625204680103605	0.000406873024318488	0.000335795836131632	0.000989819004524887	0.000396153707638564	0.00140087236142507	0.000697758798738452	0.000308875972257322	0.000381126610259928	0.000396696599228245	0.000390087667070442	0.000149588631264024	0.000513365846503612	0.000288869630913495	7.29235e+09	0.00018227109787958	0.000346926546188539
0.00197649291097876	0.00125152802840678	0.00115406809001731	0.00181644928830921	0.00130685890139539	0.000819378296717366	0.00164624601932315	0.000797723828010743	0.00104138120032886	0.000707613925842061	0.000715870856897416	0.000213003887320944	0.00213267482321248	0.00209114223712764	0.00230978260869565	0.00655257618742564	0.00357699481335752	0.00670020529248539	0.00638014442964313	0.0106194690265487	0.00654852893996867	0.0056756382621077	0.00579716124773065	0.00502366092860572	0.00532633915061031	0.00603175826717028	0.00438234770937434	0.0030338578536467	0.00636503822303881	0.00653544070590517	0.00438169425511198	0.00129038661968336	0.00260508137220466	0.00279853523474947	0.00259772777064881	0.00474911253957594	0.00398755656108597	0.00194475456477113	0.00483937724855933	0.00212118674816489	0.00393114873782046	0.00297278756002744	0.00436366259151069	0.0128523620834788	0.00895394807137515	0.011954090425727	0.0121325244983668	0.021694742215416	0.0212953399355975	0.0155486170246318
0	0	0	0	0	0	0	0.00654133538968809	0	0	0	0	0	0	0	0	0	0	0	0	0	0	0.00148539362931177	0	0	0	0	0	0	0	0	0.000918159710159313	0	0	0	0	0.00104638009049774	0	0	0	0.0019936540027518	0	0	0	0.000641094133988674	0	0	0	0	3.15388e+09
0.00448005059821852	0.0148437045229641	0.00813343225345533	0.00577690429396701	0.00297205008220564	0.0112920571516362	0.00385923247152804	0.00550429441327412	0.000219238147437654	0.000481177469572601	0.000823251485432028	0.000745513605623303	0.000224492086653945	0.000157822055632275	0.000217391304347826	0.00519813306488515	0.0129793811798973	0.00151149412322061	0.0138353315104349	0.00324483775811209	0.025495857630829	0.00300591294717899	0.00156791549760687	0.00159454084082025	0.00213860587107838	0.0178062129037231	0.0234803279483821	0.0221673880506452	0.00418320811050231	0.00444099680015514	0.00243427458617332	0.00456598342349496	0.00538578620770402	0.00613296019530203	0.00463209289224124	0.00422143336851195	0.000169683257918552	0.000324125760795189	0.000254704065713649	0.000390744927293533	0.000365035239940471	0.000228675966155957	0.00144253308810271	0.00607715523436056	0.00194465220643231	0.00212680136408639	0.00248872297402395	0.00109385254867644	0.00154930433197643	0.00309080013877062
0	0	0	0	0	0	0	0.005371340441939	0	0	0	0	0	0	0	0	0	0	0	0	0	0	0.000722066347582109	0	0	0	0	0	0	0	0	0.000918159710159313	0	0	0	0	0.00113122171945701	0	0	2.79104e+09	0.00134782242439559	0	0	0	0.000320547066994337	0	0	0	0	0.000126155107704923
0.00134401517946556	0.000523895453751674	0.00684197510510263	0.000178667143112382	4.21567e+09	7.68167e+08	2.69876e+09	0.00127635812481719	0.00191833379007947	0.00175488253608831	0.0319636337604696	0	0.000841845324952295	0	2.71739e+09	3.66066e+09	0	0.000248155751573533	0.000327186893827853	5.36337e+08	1.88718e+09	1.97757e+08	6.18914e+09	1.71456e+09	0.000504388177141128	0.00641717413088723	4.85131e+09	0	0	0	0	2.48151e+09	0.00108301135698396	0	0	0.00124724167706035	0.000141402714932127	3.6014e+09	0.00133719634499666	0.000111641407798152	0.000196557436891023	0.000736844779835861	0.000324569944823109	0	2.13698e+09	0.00033002090132375	0.000111103704197498	0	0.000212649614192843	0
0.0139672165709166	0.0158914954304674	0.0132168274118649	0.040438330057769	0.017473968213819	0.00727198238336662	0.0161386085172991	0.00555747600180817	0.0158399561523705	0.0105292952165299	0.00554799914095497	0.00867990840832845	0.00667863957795488	0.00757545867034918	0.0039945652173913	0.00118971355358287	0.000792048851529165	0.00042863266180883	0.00862371170160555	0.00262805041566103	0.00100020759025458	0.0021951074811636	0.000701435880508335	0.00032576640833962	0.00094824977302532	0.00123333076389424	0.00237714063940232	0.00230573196877149	0.000426523179894353	0.000310287986037041	0.0136319376825706	0.00950419375651397	0.0159231940053858	0.00857423561284944	0.0167130919220056	0.00945025424541879	0.0129524886877828	0.0121727230165304	0.00732274188926741	0.00616818778084792	0.00982787184455115	0.00825774322229845	0.00952071838147787	0.0043525571273123	0.00198739181536489	0.00300685710094973	0.0222651823211786	0.00743819733099978	0.00221763169086822	0.00362695934651654
0	0	0	0	0	0	0	0	0	0	0	0	0	0	0	0	0	0	0	0	0	0	0	0	0	0	0	0	0	0	0	0	0	0	0	0	0	0	0	0	0	2.54084e+09	0	0	0	0	0	0	0	0
0.000500711537447952	0.000116421211944816	0.000192344681669552	8.93336e+09	8.43135e+09	7.68167e+08	8.09629e+09	7.97724e+09	0.000328857221156481	2.83046e+09	0.000178967714224354	0.000106501943660472	0.000168369064990459	0.000236733083448412	0.000353260869565217	0.000109819712638419	2.555e+09	6.76788e+09	0.000140222954497651	0.000134084204880665	7.54874e+09	9.88787e+09	0.000144413269516422	0.000120019203072492	8.07021e+09	0.000115624759115085	8.08551e+09	0.000161805752194491	0.000164047376882444	0.000252108988655096	0.0107108081791626	0.00210928582063626	0.0117960426179604	0.00887195212718449	0.0150230039748365	0.00441331670344431	0.0201923076923077	0.00731083660460259	0.00512591932248719	0.00376789751318764	0.0159492320220144	0.00599639200142287	0.00843881856540084	0.00408565503931673	0.00237204829575809	0.00572036228961168	0.00239984001066596	0.00412017793334792	0.00337201531077222	0.00514082063897562
0.00421651821008802	0	0.000961723408347759	0	0.00137009400952742	0	0	2.65908e+09	0	0	0.000286348342758966	0	0.000897968346615782	7.8911e+09	5.43478e+09	1.83033e+09	0	2.25596e+09	2.33705e+09	2.68168e+08	0	0	0	0	0	0	0	0	1.64047e+09	0	0.000973709834469328	2.48151e+09	2.92706e+09	0	9.38938e+09	0	0.000169683257918552	0	3.1838e+09	5.58207e+09	0.000280796338415747	7.62253e+09	0	2.05309e+09	4.27396e+09	0	0	3.64618e+09	0	3.15388e+09
0.00316238865756602	0.00218289772396531	0.000329733740004946	0.0010124471443035	0.00012647021626407	0.00125467301684847	0.000863604469153128	0.000212726354136198	0	0.000651004811774696	0.000214761257069225	0.000213003887320944	0.000336738129980918	0.00110475438942592	0.00263586956521739	0.00860254415667612	0.00403689414650349	0.0055947842172942	0.00493117389983407	0.00187717886832931	0.0104738719356848	0.00284770700259062	0.000866479617098531	0.000274329607022838	0.00207807928982145	0.00329530563477993	0.000630669965555717	0.0025079891590146	0.000787427409035729	0.00558518374866673	0.000486854917234664	0.000471487418730458	0.000643952698747219	0.000684747982970615	3.12979e+08	9.59417e+09	8.48416e+08	0	0.000286542073927855	0.00013955175974769	0.00117934462134614	7.62253e+09	0.000180316636012839	0.000246371158149753	0.00260711614488727	0.000550034835539584	0.00371086372019643	0.000911543790563699	0.000637948842578528	0.00179771028479516
0.00160754756759606	0.000960474998544735	2.74778e+09	0.000893335715561908	0.00183381813582901	0.00448097506017309	0.000107950558644141	0.000265907942670248	0.000164428610578241	0.00011321822813473	7.15871e+09	0	0.000168369064990459	0.000197277569540343	0.000353260869565217	9.15164e+09	0.00102199851810215	0.000315834592911769	0.00107504265114866	0.00174309466344865	0.0126252618467984	7.9103e+08	0.000123782802442647	0.000377203209656402	0.000121053162513871	0.000115624759115085	3.2342e+09	0.000283160066340358	0.000147642639194199	3.8786e+09	0.0053554040895813	0.000595563055238473	0.000907387893689264	0.00342373991485308	0.00194047134674971	0.0010073875083949	0.00217760180995475	0.0106961501062412	0.000382056098570473	8.37311e+09	0.00275180411647432	0.00508168813679904	0.000396696599228245	0.00293592296795122	0.00111122983224703	0.00407025778299292	0.0052218740972824	0.00306278713629403	0.000425299228385686	0.00290156747721323
0.0100669372265851	0.00753827347342686	0.00442392767839969	0.00410934429158478	0.00124362379326335	0.0076816715317253	0.0130620175959411	0.00736565001196586	0.00778295423403672	0.00919898103594679	0.00952108239673563	0.00399382288726769	0.00420922662476148	0.00757545867034918	0.00644021739130435	0.000658918275830512	0.000613199110861289	0.000248155751573533	0.00133211806772769	0.000214534727809064	0.00371775274113495	0.000969011410603753	0.000309457006106618	0.000222892805706056	0.000302632906284677	0.000944268866106529	0.000954090460712495	0.00101128595121557	0.000836641622100463	0.000426645980800931	0	7.44454e+09	0.000643952698747219	0.00166721248027628	0.000500766799161216	0.000911445840928715	0.000367647058823529	0.000324125760795189	0.000477570123213092	0.00217700745206397	0.000280796338415747	0.000635211017099881	0.000108189981607703	8.21237e+09	2.13698e+09	0.000220013934215834	0.000177765926715997	0.000145847006490192	0.000243028130506106	6.30776e+09
0.000184472671691351	0.000232842423889633	0.0019509246283626	0.000238222857483176	0.00472155474052527	0.000102422287089671	0.000134938198305176	0.000106363177068099	0	0.00186810076422304	0.000644283771207674	0.000372756802811651	0.000392861151644405	3.94555e+09	0.000135869565217391	7.32131e+09	5.10999e+09	6.76788e+09	7.01115e+09	0.000241351568785197	3.77437e+09	1.97757e+08	6.18914e+09	3.42912e+09	8.07021e+09	5.78124e+09	0.000194052297094067	0.000121354314145868	8.20237e+09	5.8179e+09	0	0.000496302546032061	0.00122936424306287	0.00023817321146804	0.000532064724108792	9.59417e+09	0.000678733031674208	0.000252097813951813	9.5514e+09	0.000334924223394457	0.000393114873782046	0.000127042203419976	0.000216379963215406	0.000164247438766502	4.27396e+09	0.000220013934215834	6.66622e+09	0.000255232261357836	3.03785e+09	0.000157693884631154
5.27065e+09	5.82106e+09	8.24334e+09	0.000148889285926985	4.21567e+09	0	5.39753e+09	0.000452043502539421	0	0.000283045570336824	0.000143174171379483	0.000106501943660472	5.6123e+09	0.000473466166896824	0.00016304347826087	0.000219639425276837	7.66499e+09	0.000248155751573533	0.000303816401411578	0.00026816840976133	0.000169846571930023	0.000177981687661914	0.00845849150024757	0.000291475207461765	0.00141228689599516	0.000982810452478224	9.70261e+09	0.000566320132680717	0.00479018340496735	0.000484824978182876	0.00194741966893866	0.00129038661968336	0.00120009366584709	0.0011908660573402	0.00112672529811274	0.000239854168665451	0.00192307692307692	0.000972377282385566	0.000477570123213092	0.00142342794942644	0.00148822059360346	0.00152450644103971	0.00147859641530528	0.00550228919867781	0.00515012287637568	0.0087272193905614	0.00513299113392441	0.00700065631152921	0.00212649614192843	0.00823162077774624
0.00666736941970168	0.00078584318062751	0.00120902371335147	0.00142933714489905	0.000147548585641415	0.002022840170021	0.00596426836508879	0.00470657058526338	0.007289668402302	0.00260401924709878	0.00186126422793328	0.00111827040843495	0.00432147266808845	0.00449792858551983	0.0016304347826087	0.0118239223940697	0.00746058918214569	0.00945247817357367	0.00789922643670102	0.00115312416197372	0.0163618864292589	0.0126564755670694	0.0198671397920449	0.0309478087922639	0.00740441844043176	0.0126223695367301	0.00962175973091415	0.0188908215687068	0.0134846943797369	0.00942499757587511	0.000486854917234664	0.00176187403841382	0.00354173984310971	0.00488255083509482	0.00225345059622547	0.00657200422143337	0.00313914027149321	0.00626643137537364	0.00824604412747939	0.00622400848474699	0.0043242636116025	0.00246461874634754	0.00331782610263623	0.00488636130330343	0.0148733839085372	0.0193245572219574	0.0177099304490812	0.0109020637351418	0.0306823014763959	0.0138770618475416
0.00121224898540031	0.000378368938820653	0.000879289973346523	0.000625335000893336	0.000337253910037519	0.000281661289496594	0.00056674043288174	0.00106363177068099	0.00131542888462592	0.000424568355505236	0.000787457942587157	0.000426007774641887	0.000392861151644405	0.00114420990333399	0.000760869565217391	0.00051249199231262	0.000255499629525537	0.000270715365352945	0.00130874757531141	0.000160901045856798	0.000396308667836721	0.000415290604544466	0.000165043736590196	0.000120019203072492	0.000161404216685161	0.000481769829646188	0.000226394346609745	0.000121354314145868	8.20237e+09	0.000135750993891205	0.000486854917234664	0.000496302546032061	0.00125863482027866	0.000387031468635565	0.000532064724108792	0.00105535834212799	0.000622171945701357	0.000324125760795189	0.000541246139641504	0.000390744927293533	0.000280796338415747	0.000279492847523947	0.000540949908038516	0.000985484632599011	0.000534245111657228	0.000733379780719446	0.000377752594271493	0.000109385254867644	0.000364542195759159	0.00078846942315577
0.0111737732567333	0.00701437801967519	0.00860055505179567	0.00869513429813591	0.00335146073099785	0.00629897065601475	0.00607221892373293	0.00885473449091924	0.0107426692244451	0.00594395697707331	0.0132436108526022	0.0068161243942702	0.00757660792457066	0.00749654764253304	0.00782608695652174	0.00164729568957628	0.000715398962671504	0.000315834592911769	0.00196312136296712	0.00080450522928399	0.00137764441676574	0.00069215100757411	0.000536392143918138	0.000634387216240313	0.000484212650055483	0.00129114314345178	0.000598327916040039	0.00129444601755592	0.000426523179894353	0.000581789973819451	0.0175267770204479	0.0109931013946102	0.0145182062990282	0.0165232665455953	0.0112672529811274	0.0196200709968339	0.0178450226244344	0.0102999963986027	0.0243242382756535	0.0137598035111223	0.0168758599387864	0.0120690093248977	0.00919614843665477	0.00609768616420638	0.00489368522278021	0.00480363756371237	0.0053996400239984	0.00754758258586743	0.00555926848532718	0.00883085753934462
0.00163390080640911	0.00104779090750335	0.00159371307669057	0.00110178071585969	0.00101176173011256	0.00143391201925539	0.000593728072542775	0.00202090036429388	0.000602904905453549	0.00127370506651571	0.00128856754241535	0.000852015549283774	0.000336738129980918	0.00110475438942592	0.0016304347826087	0.000128122998078155	0	2.25596e+09	0	8.04505e+08	9.43592e+09	5.93272e+08	0.000144413269516422	8.5728e+09	6.05266e+09	7.70832e+09	3.2342e+09	0	0.000131237901505955	3.8786e+09	0.000973709834469328	0.00290336989428756	0.0016976934785154	0.00270922028044896	0.00428781571781791	0.00239854168665451	0.00316742081447964	0.00212482443187957	0.00452099716641727	0.00393535962488487	0.00306068008873164	0.00269329471250349	0.00295719283061055	0.000123185579074876	0.000534245111657228	0.000366689890359723	0.000355531853431993	0.000546926274338219	0.000273406646819369	0.000315387769262308
5.27065e+09	8.73159e+09	5.49556e+09	5.95557e+09	0	2.56056e+09	0.000134938198305176	0.000106363177068099	0	2.83046e+09	0.000107380628534612	0.000106501943660472	5.6123e+09	7.8911e+09	2.71739e+09	0.0062780269058296	0.00155854774010578	0.0057752611275295	0.00362242632452266	0.00573880396889246	0.00267980146822926	0.00854312100777187	0.00536392143918138	0.00540086413826212	0.00419650963381418	0.00512603098743544	0.00380019081809214	0.00161805752194491	0.00734932248433348	0.00465431979055561	0.000486854917234664	4.96303e+09	5.85412e+09	5.95433e+07	0.000125191699790304	9.59417e+09	5.65611e+09	7.20279e+09	9.5514e+09	0.00013955175974769	5.61593e+09	2.54084e+09	0	0.00170406717720246	0.00168821455283684	0.00124674562722306	0.00157767259960447	0.00342740465251951	0.00306823014763959	0.00227079193868862
0.000131766194065251	0.000116421211944816	0	0	4.21567e+09	0.000230450145951759	5.39753e+09	7.97724e+09	0.000328857221156481	0	0	5.3251e+09	0.000168369064990459	0.00059183270862103	2.71739e+09	7.32131e+09	2.555e+09	0	0	2.68168e+08	0.000490667874464512	3.95515e+08	0	3.42912e+09	2.01755e+09	1.92708e+09	6.46841e+09	4.04514e+09	1.64047e+09	3.8786e+09	0.000486854917234664	0	0.000146352886078913	0.0011610944059067	0	4.79708e+09	8.48416e+08	3.6014e+09	3.1838e+09	5.58207e+09	0.000252716704574172	0.000127042203419976	0	0.000718582544603445	2.13698e+09	7.3338e+09	0.000755505188542986	7.29235e+09	0.000121514065253053	6.30776e+09
0	0	0	0	0	0	0	2.65908e+09	0	0	3.57935e+09	0	0	0	8.15217e+09	5.49099e+09	2.555e+09	2.25596e+09	2.33705e+09	8.04505e+08	0	7.9103e+08	0.000144413269516422	0.000154310403950346	0.000121053162513871	0	1.6171e+09	8.09029e+09	0.000147642639194199	0.000252108988655096	0	0	0	0	6.25958e+08	0	0.000113122171945701	0	0	0	5.61593e+09	0	0	4.10619e+09	6.41094e+09	0	6.66622e+09	0	9.11355e+09	0.000536159207745924
0.0181837347810046	0.0121951219512195	0.0122276261918501	0.0114346971591924	0.00895830698537161	0.018026322527782	0.0131429805149242	0.017177653096498	0.029816388051521	0.0251910557599774	0.0163934426229508	0.0263059800841365	0.00869906835784039	0.0167291378970211	0.0134782608695652	0.00129953326622129	0.00232504662868239	0.000654228799602951	0.00406646568043189	0.00163582729954411	0.00596350185887637	0.00122609607055985	0.00247565604885295	0.0014402304368699	0.00167456874810854	0.00256301549371772	0.00316952085253643	0.00351927511023017	0.00063978476984153	0.00110540095025696	0.00438169425511198	0.00193557992952504	0.00222456386839948	0.00467414927506029	0.00134581077274577	0.0130480667754006	0.002460407239819	0.00324125760795189	0.0222866057499443	0.00798236065756789	0.00336955606098896	0.00162614020377569	0.00728479209491868	0.000780175334140883	0.000555614916123517	0.000183344945179861	0.00226651556562896	0.000218770509735288	0.00106324807096421	0.00119847352319677
0.00108048279133506	0.000174631817917225	0.000769378726678207	0.000446667857780954	0.000147548585641415	0.000281661289496594	0.000620715712203811	0.000691360650942644	0.00131542888462592	0.000566091140673648	0.000680077314052545	0.000426007774641887	0.000448984173307891	0.00102584336160978	0.000570652173913044	3.66066e+09	0.000127749814762769	4.51192e+09	0.000233704924162752	2.68168e+08	0.000169846571930023	9.88787e+09	0.000144413269516422	1.71456e+09	2.01755e+09	0.000192707931858475	8.08551e+09	0	1.64047e+09	1.9393e+08	0	0.000496302546032061	0.000731764430394567	0.0005954330286701	0.000344277174423336	0.00110332917586108	0.000367647058823529	0.000540209601325314	0.000859626221783565	0.000641938094839376	0.000589672310673069	0.000660619457783876	0.000649139889646219	0.000349025807378816	0.000149588631264024	0.000220013934215834	0.000155545185876497	0.000109385254867644	0	0.000410004100041
0.00166025404522216	0.00125152802840678	0.00197840244002968	0.00136978143052826	0.00362547953290333	0.00143391201925539	0.00161925837966211	0.00162203845028851	0.00104138120032886	0.00169827342202095	0.000966425656811511	0.000798764577453539	0.00140307554158716	0.00161767607023081	0.00244565217391304	0.00926146243250663	0.00638749073813843	0.0207097254495003	0.00860034120918928	0.0205148833467418	0.0202117420596728	0.00967033836296399	0.0165868955273147	0.00392634250051437	0.0100474124886513	0.0116010174978802	0.00946004948333576	0.00416649811900813	0.00506906394566751	0.0156695432948706	0	7.44454e+09	0.000175623463294696	8.9315e+09	3.12979e+08	9.59417e+09	0.000197963800904977	3.6014e+09	6.3676e+09	0.000251193167545843	0.000280796338415747	0.000228675966155957	0.000288506617620542	0.000349025807378816	0.00692381664707768	0.00121007663818709	0.00151101037708597	0.00415663968497047	0.00425299228385686	0.00258617970795093
0.00495440889685342	0.00884801210780604	0.00447888330173385	0.00229289500327556	0.000822056405716454	0.00222768474420034	0.00248286284881524	0.00518520488206983	0.00432995341189367	0.00472686102462496	0.00830410194001002	0.00447308163373982	0.00314288921315524	0.00426119550207141	0.00220108695652174	0.000164729568957628	0.000127749814762769	0.000135357682676473	0.000444039355909229	0.000160901045856798	0.00060389892241786	3.95515e+08	0.000103152335368873	0.000274329607022838	0.000201755270856451	0.000443228243274493	0.000226394346609745	0.000242708628291736	0.000180452114570688	7.7572e+09	0.000486854917234664	0.000545932800635267	0.00043905865823674	0.00172675578314329	0.00103283152327001	0.00182289168185743	0.00124434389140271	0.000972377282385566	0.00350218090356267	0.0017583521728209	0.00207789290427653	0.000736844779835861	0.00155072306971041	0.000328494877533003	4.27396e+09	0.000220013934215834	0.000288869630913495	0.000109385254867644	0.000121514065253053	3.15388e+09
5.27065e+09	0.000116421211944816	0.000631989668342813	0.000416890000595557	0.000189705324396105	0.000256055717724177	5.39753e+09	0.000797723828010743	5.48095e+09	8.49137e+09	0.000107380628534612	5.3251e+09	0	0.000118366541724206	8.15217e+09	0.000878557701107349	0.000357699481335752	0.000631669185823539	0.000631003295239431	0.000724054706355591	0.000736001811696767	0.000454842090691558	0.000577653078065687	0.000137164803511419	0.000484212650055483	0.000944268866106529	0.000582156891282201	0.000323611504388981	0.000180452114570688	0.000329680985164356	0	2.48151e+09	0	2.97717e+08	3.12979e+08	0	2.82805e+09	0	0	0	0.000112318535366299	5.08169e+09	3.60633e+09	2.05309e+09	0.000128218826797735	0.000293351912287778	8.8883e+09	7.29235e+09	0	0.000346926546188539
2.63532e+09	0	5.49556e+09	0	0	0	0	2.65908e+09	0	0	3.57935e+09	0	5.6123e+09	0.000197277569540343	0	0.00333119795003203	0.000434349370193413	0.00227852099172062	0.000958190189067284	0.000992223116116921	0.000528411557115628	0.00290703423181126	0.00200115530615613	0.00348055688910226	0.00219913245233532	0.00175364217991213	0.00119665583208008	0.000323611504388981	0.00273959119393681	0.00213322990400465	0	4.96303e+09	0	5.95433e+07	0	0	0	0	0	0	0	0	0	0.00108813928182807	0.000790682765252698	0.000953393714935279	0.00053329778014799	0.000984467293808795	0.00133665471778358	0.000914624530860693
0	5.82106e+09	2.74778e+09	0	0	0	0	2.65908e+09	0	2.83046e+09	3.57935e+09	0	0	0.000118366541724206	0	0.00307495195387572	0.000383249444288306	0.00126333837164708	0.00119189511323004	0.0025207830517565	0.000717129970371209	0.00367828821167955	0.00629229245750124	0.00462931211851039	0.00300615353576112	0.00265936945964696	0.00177881272336228	0.000970834513166943	0.00695560877981561	0.00397556482109958	0	4.96303e+09	0	0	3.12979e+08	9.59417e+09	0.000113122171945701	3.6014e+09	6.3676e+09	0	0	0	3.60633e+09	0.000862299053524134	0.00111122983224703	0.000953393714935279	0.00106659556029598	0.00233355210384307	0.00285558053344675	0.00116693474627054
0	2.91053e+09	0	0.000178667143112382	0	0	0	0	0	0	3.57935e+09	0.000479258746472123	0	0.00122312093115013	0.000190217391304348	3.66066e+09	2.555e+09	2.25596e+09	0.000280445908995303	2.68168e+08	1.88718e+09	0	0	0	0	0	0.00105111660925953	0	9.84284e+09	0.000426645980800931	0	0	0	0	9.38938e+09	0	0	0	0	0	0	2.54084e+09	7.21267e+09	8.21237e+09	0	3.6669e+09	0	0	0	0
0.000184472671691351	0.000553000756737878	0.000329733740004946	0.000714668572449526	2.10784e+08	0.000153633430634506	0.000674690991525881	0.000877496210811817	0.000328857221156481	0.000764223039909425	0.000859045028276899	0.00026625485915118	0.000392861151644405	0.000157822055632275	0.000135869565217391	0.00190354168573259	0.00595314136794502	0.00606853610666185	0.00338872140035991	0.000214534727809064	0.00217026175243919	0.00144362924436886	0.00847912196732134	0.000840134421507441	0.00470089781095531	0.00450936560548832	0.00310483675350507	0.00331701791998706	0.000475737392959087	0.000892077959856492	0.00194741966893866	0.000223336145714428	2.92706e+09	5.95433e+07	0.000187787549685456	0	0.000593891402714932	3.6014e+09	0.000254704065713649	0.000418655279243071	2.80796e+09	0.000330309728891938	0.000180316636012839	0.00492742316299505	0.00132492787690993	0.000403358879395695	0.00053329778014799	0.00131262305841173	0.00112400510359074	0.00110385719241808
0.00113318926896116	0.000553000756737878	0.000769378726678207	0.00128044785897207	0.00630243244382615	0.00151072873457264	0.00250985048847628	0.00127635812481719	0.000712523979172376	0.000792527596943108	0.00354356074164221	0.00239629373236062	0.00106633741160624	0.000670743736437167	0.00078804347826087	0.00076873798846893	0.000536549222003628	0.000721907640941187	0.000747855757320807	0.00166264414052025	0.000622770763743418	0.00116676884133921	0.00068080541343456	0.000497222412728894	0.000564914758398063	0.000847914900177291	0.00103494558450169	0.000809028760972453	0.00123035532661833	0.00118297294676622	0.00146056475170399	0.000545932800635267	0.000995199625336612	0.000387031468635565	0.000688554348846671	0.000719562505996354	0.00130090497737557	0.00104440522922894	0.000318380082142061	0.00103268302213291	0.000982787184455115	0.000355718169575933	0.0012261531248873	0.000574866035682756	0.000576984720589807	0.000550034835539584	0.000466635557629491	0.000729235032450959	0.000698705875205055	0.000820008200082001
0.00121224898540031	0.00180452878514465	0.00131893496001978	0.00110178071585969	0.000358332279414864	0.000588928150765607	0.00140335726237383	0.00172840162735661	0.00142504795834475	0.00127370506651571	0.00239816737060634	0.00170403109856755	0.00061735323829835	0.00224896429275991	0.00260869565217391	0.00221469753820811	0.000510999259051074	0.00126333837164708	0.00215008530229732	0.00201126307320998	0.00132102889278907	0.00217533173809006	0.00278511305495956	0.00113160962896921	0.00108947846262484	0.00217759963000077	0.00129368198062711	0.00113264026536143	0.00205059221103055	0.00168719092407641	0.000973709834469328	0.00171224378381061	0.00207821098232057	0.00122063770877371	0.000970235673374855	0.00235057085292142	0.00175339366515837	0.00165664277739763	0.00197395650928078	0.00153506935722459	0.00165669839665291	0.00177859084787967	0.00302931948501569	0.00264848995010984	0.00247889731808954	0.00231014630926625	0.00182210074883897	0.00375556041712244	0.00185308949510906	0.00340618790803293
0.000131766194065251	0.000174631817917225	2.74778e+09	0.000208445000297779	4.21567e+09	5.12111e+09	0.000107950558644141	0.000106363177068099	0.000164428610578241	5.66091e+09	0.000143174171379483	0	0	3.94555e+09	0.000217391304347826	0.000366065708794729	0.000306599555430645	0.000203036524014709	0.000701114772488256	0.000482703137570394	0.000264205778557814	0.000573496549132834	0.000309457006106618	0.000428640010973184	0.000100877635428226	0.000173437138672628	0.000274907420883261	0.000485417256583472	0.000738213195970996	0.00106661495200233	0.00486854917234664	0.0015881681473026	0.00441985715958319	0.00261990532614844	0.00244123814591093	0.000959416674661806	0.00361990950226244	0.00108041920265063	0.000764112197140947	0.00212118674816489	0.00379075056861259	0.0031760550854994	0.00108189981607703	0.0201613731085881	0.014488727428144	0.0296652121301016	0.0149990000666622	0.0336906584992343	0.0116957287806064	0.0295518339798783
0.000500711537447952	0	5.49556e+09	5.95557e+09	2.10784e+08	0.0279100732319353	0	0	0	0	0	0.000106501943660472	0	0.000118366541724206	0	3.66066e+09	0	0	0	2.68168e+08	0.0070769404970843	0	0	1.71456e+09	0	0	0.000194052297094067	0	4.92142e+09	0	0.00146056475170399	0	0	0	0.00209696097148759	4.79708e+09	0	0	0.000955140246426184	0	2.80796e+09	0	0	0.000287433017841378	0	0	2.22207e+09	0.000364617516225479	0	0
0	0	0.000109911246668315	2.97779e+09	0	0	5.39753e+09	7.97724e+09	0.000109619073718827	0.000169827342202095	3.57935e+09	0	0	0.000394555139080687	0	0.00790701930996614	0.00102199851810215	0.00327114399801475	0.00315501647619715	0.00603378921962993	0.00213251806978807	0.00830581209088931	0.00606535731968972	0.0095843906453604	0.00532633915061031	0.00516457257380714	0.00266821908504342	0.002143926216577	0.0119426490370419	0.00907592359158344	0	2.48151e+09	2.92706e+09	2.97717e+08	0	9.59417e+09	0	0	6.3676e+09	0.000167462111697229	0.000112318535366299	0	7.21267e+09	0.00240211879196009	0.0033336894967411	0.00286018114480584	0.00248872297402395	0.00608911252096551	0.0076857646272556	0.00268079603872962
0.000843303642017604	8.73159e+09	0.000192344681669552	0.000119111428741588	0.000274018801905485	0.000179239002406924	0.000134938198305176	0.000478634296806446	0.000219238147437654	0.000198131899235777	7.15871e+09	0.000213003887320944	0.000168369064990459	0.00110475438942592	0.00016304347826087	0.000384368994234465	0.000127749814762769	0.000270715365352945	0.000233704924162752	5.36337e+08	0.000226462095906698	1.97757e+08	0.000165043736590196	1.71456e+09	0.000141228689599516	9.6354e+09	0.00014553922282055	8.09029e+09	4.92142e+09	5.8179e+09	0	4.96303e+09	8.78117e+09	5.95433e+07	3.12979e+08	4.79708e+09	0.000113122171945701	3.6014e+09	3.1838e+09	0.00013955175974769	8.42389e+09	2.54084e+09	0.000108189981607703	0.000123185579074876	0.000149588631264024	0.000146675956143889	2.22207e+09	7.29235e+09	0	0.000157693884631154
0	0	0.00109911246668315	0	0	0	0	0	0	0	7.15871e+09	0	0	0.0196488459262182	2.71739e+09	0	0	0	0	0.000107267363904532	0	0	0	3.42912e+09	0	0	0	8.09029e+09	0.00534794448636766	0.000135750993891205	0	0	5.85412e+09	0	0	0	2.82805e+09	0	0	0	0	0.000101633762735981	0	0	0	3.6669e+09	0	0	0	0
0.00432193116534022	0.00323068863146865	0.00321490396504822	0.0058662378655232	0.00590194342565659	0.00253495160546935	0.00547849085119015	0.00335044007764512	0.00734447793916141	0.00302858760260402	0.00479633474121269	0.00276905053517227	0.00538781007969469	0.0066679818504636	0.00502717391304348	0.00669900247094353	0.00666854033061652	0.00818913980192659	0.015541377456823	0.0146688120139448	0.00737888995829323	0.0116676884133921	0.00433239808549266	0.00677251217337631	0.00403510541712902	0.0119864333615972	0.00884555054253788	0.00954653937947494	0.00631582400997408	0.00702026568408804	0.000973709834469328	0.000397042036825649	0.00146352886078913	0.000506118074369585	0.000782448123689399	0.000719562505996354	0.00175339366515837	0.000288111787373501	0.000541246139641504	0.000530296687041224	0.00230252997500913	0.000940112305307823	0.00079339319845649	0.0038803457408586	0.00611176407735869	0.00495031351985626	0.00459969335377641	0.00816743236345074	0.00534661887113433	0.00520389819282808
0.000421651821008802	0.002852319692648	0.000686945291676971	0.00110178071585969	0.000779899666961764	0.00033287243304143	0.00161925837966211	0.000877496210811817	0.000548095368594135	0.000537786583639966	0.000572696685517933	0.000319505830981415	0.000561230216634864	0.000434010652988755	0.000489130434782609	0.00025624599615631	0.000127749814762769	6.76788e+09	0.000350557386244128	5.36337e+08	0.000283077619883372	0.000316411889176736	0.000144413269516422	0.000171456004389274	0.000161404216685161	0.000346874277345256	0.000177881272336228	0.000121354314145868	0.000246071065323665	0.00015514399301852	0.00146056475170399	0.00124075636508015	0.00210748155953635	0.00288785018904999	0.00165879002222153	0.00215868751798906	0.00152714932126697	0.00118846112291569	0.00175109045178134	0.00460520807167378	0.00269564484879117	0.00223594278019158	0.00129827977929244	0.000595396965528569	0.000427396089325783	0.000256682923251806	0.00239984001066596	0.000729235032450959	0.000637948842578528	0.000126155107704923
0.00202919938860486	0.00314337272251004	0.0024730030500371	0.00232267286046096	0.0050166519118081	0.00363599119168331	0.00302261564203595	0.0022602175126971	0.00268566730611126	0.0019247098782904	0.0023265802849166	0.00122477235209543	0.00280615108317432	0.00240678634839219	0.004375	0.00805344559348403	0.00416464396126626	0.010399981952309	0.00621655098272921	0.0192008581389112	0.00903961199494235	0.0108371072043032	0.00734444627826374	0.0034462656882244	0.00635529103197821	0.00718800585832113	0.00609647633370527	0.0033979207960843	0.00475737392959087	0.00649665470765054	0.000973709834469328	0.000297781527619237	0.000351246926589392	0.000267944862901545	0.000219085474633032	0.000143912501199271	0.000989819004524887	7.20279e+09	0.000254704065713649	0.000558207038990762	0.000786229747564092	0.000431943491627919	0.000288506617620542	0.00151928880859014	0.00429533069772412	0.00146675956143889	0.00453303113125792	0.00550572449500474	0.00312898718026612	0.00312233891569685
0.000237179149317451	0.000727632574655102	0.000439644986673261	0.000595557143707939	0.00029509717128283	0.000256055717724177	0.000350839315593458	0.000478634296806446	0.000328857221156481	0.000367959241437871	0.000536903142673062	0.00026625485915118	0.000224492086653945	0.000512921680804892	0.000217391304347826	0.00358744394618834	0.00321929533202177	0.00266203442597063	0.0032017574610297	0.00327165459908823	0.00269867330955481	0.00446931793462139	0.002104307641525	0.00387490569919759	0.00225965903359225	0.00400832498265629	0.00410744028849108	0.00186076615023664	0.00479018340496735	0.00380102782895375	0.000486854917234664	0.000272966400317634	0.000351246926589392	0.00017862990860103	0.000532064724108792	0.000335795836131632	0.000622171945701357	0.000288111787373501	0.00041389410678468	0.000697758798738452	0.000336955606098896	0.000355718169575933	0.000252443290417974	0.00227893321288521	0.00141040709477508	0.00190678742987056	0.00159989334044397	0.00145847006490192	0.00173157542985601	0.00230233071561485
0.00197649291097876	0.000698527271668898	0.00120902371335147	0.00134000357334286	8.43135e+09	0.00076816715317253	0.00186214713661143	0.00148908447895339	0.00334338174842423	0.00158505519388622	0.00314983177034863	0.000852015549283774	0.00168369064990459	0.00220950877885184	0.00141304347826087	0.00172050883133522	0.000383249444288306	0.000834705709838248	0.002547383673374	0.00026816840976133	0.00105682311423126	0.00138430201514822	0.00101089288661495	0.00108017282765242	0.000786845556340159	0.00254374470053187	0.000663012015071395	0.00113264026536143	0.00149283112963024	0.00108600795112964	0.00292112950340798	0.000868529455556107	0.000936658470905046	0.0011610944059067	0.000438170949266064	0.00163100834692507	0.000989819004524887	0.001152447149494	0.000859626221783565	0.000948951966284295	0.00140398169207874	0.000609802576415885	0.000613076562443651	0.0022584022830394	0.00119670905011219	0.00139342158336695	0.00268870964157945	0.00164077882301466	0.0026429309192539	0.00145078373860662
0.000421651821008802	5.82106e+09	0.000192344681669552	0.000238222857483176	8.43135e+09	5.12111e+09	0.000161925837966211	0.000265907942670248	0.000274047684297068	0.000226436456269459	0.000107380628534612	0.000159752915490708	0.000168369064990459	0.000118366541724206	0.000217391304347826	0.000329459137915256	5.10999e+09	0.000180476910235297	0.000420668863492954	2.68168e+08	7.54874e+09	0.000118654458441276	8.25219e+09	5.14368e+09	8.07021e+09	0.000134895552300933	1.6171e+09	8.09029e+09	4.92142e+09	3.8786e+09	0	4.96303e+09	0.000175623463294696	0.000267944862901545	6.25958e+08	0.000191883334932361	0.000226244343891403	0.000288111787373501	6.3676e+09	0.000167462111697229	5.61593e+09	0.000279492847523947	0.000108189981607703	0.000266902087995565	0.000341916871460626	0.000220013934215834	0.000155545185876497	7.29235e+09	6.0757e+09	0.000252310215409846
0.000527064776261002	0.00160079166424122	0.000494600610007419	0.000238222857483176	0.000674507820075039	0.00033287243304143	0.000917579748475198	0.000611588268141569	0.000164428610578241	0.000622700254741013	0.00189705777077815	0.000319505830981415	0.000785722303288809	0.00457683961333596	2.71739e+09	0.000164729568957628	0.000306599555430645	0.000225596137794121	0.000186963939330202	0.000107267363904532	0.000188718413255581	0.000158205944588368	4.12609e+09	6.85824e+09	6.05266e+09	0.00104062283203577	9.70261e+09	0.000283160066340358	0.000705403720594508	0	0.00243427458617332	0.00064519330984168	0.000380517503805175	0.00151835422310876	0.00172138587211668	0.0014870958457258	0.00195135746606335	0.00180069867108438	0.00350218090356267	0.00415864244048117	0.00117934462134614	0.00114337983077978	0.000829456525659057	0.00158088159812758	0.000683833742921252	0.000990062703971251	0.000399973335110993	0.00164077882301466	0.000668327358891792	0.000536159207745924
0.000210825910504401	5.82106e+09	5.49556e+09	0.000327556429039366	0	0	8.09629e+09	0.000452043502539421	0.000109619073718827	0.000594395697707331	0	0.000319505830981415	0	0.000157822055632275	0.000326086956521739	0.000128122998078155	0	2.25596e+09	0.000280445908995303	2.68168e+08	3.77437e+09	1.97757e+08	2.06305e+09	6.85824e+09	4.03511e+09	0.000289061897787713	0.000420446643703811	0.000161805752194491	0.000180452114570688	1.9393e+08	0.000486854917234664	0.000868529455556107	0.00032197634937361	0.00142903926880824	0.000532064724108792	0.00374172503118104	0.000904977375565611	0.000684265495012065	0.00136903435321086	0.00128387618967875	0.00137590205823716	0.000381126610259928	0.0024523062497746	0.00357238179317141	0.00623998290415643	0.00168677349565472	0.00191098371219696	0.0105739079705389	0.0268242299046115	0.00346926546188539
0.0132820323617773	0.00721811514057861	0.00604511856675734	0.00351378714787684	0.000316175540660175	0.0346699441798535	0.0126572030010255	0.00973223070173106	0.00438476294875308	0.0129068780073592	0.00282768988474479	0.00218328984503967	0.0113368503760242	0.0318011442099033	0.0133152173913043	0.0055275922028004	0.00746058918214569	0.00670020529248539	0.00476758045292014	0.00107267363904532	0.0136065975957274	0.00482528130994522	0.0169995048687902	0.0126534531239284	0.0119439120347019	0.00211978725044323	0.00669480424974531	0.00667448727802273	0.0245907017946783	0.006709977698051	0.00827653359298929	0.000421857164127252	0	5.95433e+07	0.000125191699790304	4.79708e+09	0.000622171945701357	7.20279e+09	0.00286542073927855	0.00072566915068799	0.00227445034116755	0.0015753233224077	0.00046882325363338	8.21237e+09	0.00305588203867935	0.000110006967107917	0.00142212741372797	0.000364617516225479	0.00139741175041011	0.000536159207745924
0.0113055394507985	0.00419116363001339	0.0159371307669057	0.00366267643380382	0.0130685890139539	0.00601730936651815	0.0079613537000054	0.00502566011646768	0.00312414360098657	0.00365128785734503	0.00214761257069225	0.0034080621971351	0.00791334605455158	0.00556322746103768	0.0122554347826087	0.000420975565113938	0.000434349370193413	0.000563990344485302	0.000911449204234733	0.000992223116116921	0.00156636283002133	0.000276860403029644	0.000309457006106618	0.000274329607022838	0.000302632906284677	0.000289061897787713	0.000679183039829234	0.00105173738926419	0.000196856852258932	0.000387859982546301	0	4.96303e+09	8.78117e+09	0	0.000500766799161216	9.59417e+09	0.000509049773755656	0.000180069867108438	0	0	0.000140398169207874	5.08169e+09	3.60633e+09	0.000102654649229064	0.000149588631264024	3.6669e+09	0.000199986667555496	0	6.0757e+09	0.000252310215409846
0	0.000407474241806857	0.000522078421674498	0.000327556429039366	0.000105391846886725	0.000281661289496594	8.09629e+09	0.000132953971335124	0.000219238147437654	0.000339654684404189	0.000393728971293579	0.000213003887320944	0.000336738129980918	0.000197277569540343	0.000380434782608696	0.00111650041182392	0.0027593959988758	0.00042863266180883	0.00250064268854145	0.00139447573075892	0.00600124554152749	0.00069215100757411	0.000330087473180393	0.000462931211851039	0.000585090285483708	0.00358436753256764	0.00548197739290739	0.00695764734436309	0.00183733062108337	0.00168719092407641	0.000486854917234664	0.000248151273016031	0.000263435194942044	0.000208401560034535	0.000344277174423336	4.79708e+09	0.000141402714932127	3.6014e+09	0.000222866057499443	0.00013955175974769	0.000112318535366299	0.000152450644103971	3.60633e+09	0.00131397951013201	0.00023506784912918	0.000403358879395695	0.000666622225184988	0.000583388025960767	0.000364542195759159	0.00037846532311477
0.00413745849364887	0.00442400605390302	0.00442392767839969	0.00607468286582098	0.0098435984992201	0.00266297946433144	0.00569439196847844	0.00406839152285479	0.00432995341189367	0.00246249646193037	0.00476054119836781	0.00303530539432345	0.00583679425300258	0.00426119550207141	0.00497282608695652	0.0060766907659925	0.00666854033061652	0.00816658018814718	0.0157750823809858	0.0125770984178064	0.00760535205419993	0.00844424229240414	0.00334213566595148	0.0036348672930526	0.0033087864420458	0.00840206582902952	0.00766506573521564	0.00902067068484285	0.00367466124216674	0.00482885678270144	0	0.00032259665492084	0.000995199625336612	0.000208401560034535	0.000782448123689399	0.000287825002398542	0.00138574660633484	0.000324125760795189	0.000541246139641504	0.000502386335091685	0.00157245949512818	0.000609802576415885	0.000613076562443651	0.00110867021167389	0.003547387541404	0.00242015327637417	0.00311090371752994	0.00517756873040181	0.00312898718026612	0.00312233891569685
0.000632477731513203	0.000174631817917225	2.74778e+09	0.000178667143112382	2.10784e+08	0	0	0	0.00126061934776651	0.000679309368808378	0.00211181902784738	5.3251e+09	0	0.000355099625172618	0.000760869565217391	3.66066e+09	7.66499e+09	0	0.000607632802823155	0	5.66155e+09	0	0	3.42912e+09	0.000141228689599516	0.00213905804362908	0.000307249470398939	0	0	0.00131872394065742	0	0	0	0	0	0	0	0	0	0	0	0	0	2.05309e+09	2.13698e+09	0	0	3.64618e+09	0	0
0.00521794128498392	0.00541358635543396	0.00763883164344792	0.0058364600083378	0.00366763627165802	0.0037640190505454	0.00385923247152804	0.0081633738399766	0.00361742943272129	0.00577412963487121	0.0115971078817381	0.00521859523936312	0.00252553597485689	0.00497139475241665	0.00611413043478261	0.00186693511485312	0.00143079792534301	0.000699348027161775	0.00317838696861343	0.00120675784392599	0.00186831229123026	0.000870132695236024	0.000495131209770589	0.000428640010973184	0.000786845556340159	0.0023124951823017	0.00105111660925953	0.00182031471218802	0.000459332655270842	0.000659361970328711	0	0.000496302546032061	0.00137571712914179	0.00113132275447319	0.00122061907295546	0.00119927084332726	0.00132918552036199	0.000936363308963878	0.00130535833678245	0.000837310558486142	0.00131974279055401	0.000660619457783876	0.00108189981607703	0.000410618596916254	0.000363286675926915	0.000550034835539584	0.000666622225184988	0.000802158535696055	0.000516434777325475	0.000473081653893462
0.000448005059821852	0.000553000756737878	0.000439644986673261	0.000208445000297779	0.000421567387546899	0.000460900291903518	0.000107950558644141	5.31816e+09	5.48095e+09	8.49137e+09	0.000286348342758966	0.000159752915490708	0.000168369064990459	0.000157822055632275	0.000271739130434783	0.000109819712638419	0	4.51192e+09	2.33705e+09	2.68168e+08	0	3.95515e+08	0.000123782802442647	0	2.01755e+09	5.78124e+09	1.6171e+09	8.09029e+09	0.000164047376882444	0.00011635799476389	0.000973709834469328	0.000942974837460916	0.00108301135698396	0.000863377891571646	0.00194047134674971	0.000815504173462535	0.000707013574660633	0.00104440522922894	0.0010188162628546	0.0011722347818806	0.000870468649088816	0.000381126610259928	0.000649139889646219	6.15928e+09	0.000192328240196602	0.00047669685746764	0.000177765926715997	0.000255232261357836	0.000212649614192843	0.000126155107704923
0	5.82106e+09	5.49556e+09	0	0	0	5.39753e+09	2.65908e+09	0	0	7.15871e+09	0	0	3.94555e+09	0	0.000183032854397364	5.10999e+09	0.00011279806889706	7.01115e+09	0	1.88718e+09	3.95515e+08	6.18914e+09	8.5728e+09	0	0	0	8.09029e+09	0.000180452114570688	0.00011635799476389	0.00827653359298929	0.00476450444190779	0.00793232642547711	0.005954330286701	0.00287940909517699	0.00652403338770028	0.00822963800904977	0.00468181654481939	0.00948772644783342	0.0066705741159396	0.00946283660461068	0.00665701145920675	0.00634714558765192	0.00490689223314924	0.00651779036221819	0.00506032048696417	0.0056885096549119	0.00751112083424488	0.00574153958320676	0.00816854322389378
0.000184472671691351	5.82106e+09	0.000164866870002473	0.000476445714966351	0.000316175540660175	0.000102422287089671	0.000296864036271388	0.000186135559869173	0.000109619073718827	0.000254741013303142	0.000107380628534612	0.00026625485915118	0.000280615108317432	0.000157822055632275	0.000326086956521739	0.000567401848631829	0.000306599555430645	0.000338394206691181	0.000841337726985908	0.000321802091713596	0.000169846571930023	7.9103e+08	0.000144413269516422	5.14368e+09	0.000141228689599516	0.000134895552300933	0.000274907420883261	0.000242708628291736	0.000131237901505955	0.000252108988655096	0.00584225900681597	0.00235743709365229	0.00532724505327245	0.00154812587454226	0.00328628211949548	0.00206274585052288	0.00353506787330317	0.0014405589368675	0.00159190041071031	0.00184208322866951	0.0025552466795833	0.00348095637370735	0.00623895560604421	0.00223787135319359	0.00540656052997115	0.00601371420189945	0.00422194075950492	0.00484941296579888	0.00404034266966401	0.00353234301573785
0.000131766194065251	8.73159e+09	0.000137389058335394	2.97779e+09	0	0	2.69876e+09	7.97724e+09	0.000274047684297068	0.000169827342202095	0.000178967714224354	5.3251e+09	0	0.000236733083448412	5.43478e+09	0.000695524846709984	0.000383249444288306	0.000496311503147066	0.000514150833158055	0.000134084204880665	0.00030194946120893	0.000415290604544466	0.000433239808549266	0.000702969617996022	0.000524563704226773	0.00023124951823017	0.00043661766846165	0.000121354314145868	0.00052495160602382	0.000465431979055561	0	0	0	0.00011908660573402	9.38938e+09	0	0.000141402714932127	3.6014e+09	3.1838e+09	0.00013955175974769	0	0	3.60633e+09	0.00045168045660788	0.00049150550272465	0.000623372813611529	0.000288869630913495	0.000218770509735288	0.000243028130506106	0.000693853092377078
0.0109102408686028	0.0113801734676058	0.0133267386585332	0.0114346971591924	0.0136587833565195	0.0151328929174988	0.00588330544610568	0.00943973196479379	0.00778295423403672	0.00520803849419757	0.0171093134798482	0.00463283454923052	0.00892356044449433	0.00769382521207339	0.00923913043478261	0.000201336139837101	0.000229949666572983	0.000270715365352945	0.000677744280071981	0.00026816840976133	0.000660514446394535	0.000158205944588368	0.000185674203663971	8.5728e+09	4.03511e+09	0.000289061897787713	0.000129368198062711	0.000364062942437604	8.20237e+09	0.000135750993891205	0.00389483933787731	0.00141446225619137	0.00594192717480389	0.00160766917740927	0.00406873024318488	0.00522882087690684	0.00500565610859729	0.00324125760795189	0.0020694705339234	0.00251193167545843	0.00370651166708786	0.00152450644103971	0.00238017959536947	0.000266902087995565	0.00023506784912918	0.000293351912287778	0.000199986667555496	0.000109385254867644	0.000121514065253053	0.000220771438483616
0	0	2.74778e+09	0	2.10784e+08	0	2.69876e+09	0	0	0	0	0	0	0	0	0	0	4.51192e+09	0	2.68168e+08	5.66155e+09	1.97757e+08	6.18914e+09	3.42912e+09	0	1.92708e+09	3.2342e+09	0	1.64047e+09	0	0.00778967867575463	0.00238225222095389	0.0182355696054326	0.00300693679478401	0.00287940909517699	0.0197639834980332	0.00398755656108597	0.00489790038534952	0.00700436180712535	0.00393535962488487	0.00628983798051273	0.00467515308585512	0.0128385444841141	0.000944422772907385	0.000170958435730313	0.00113673866011514	0.000777725929382486	0.000218770509735288	0.000577191809952002	0.000315387769262308
0.000263532388130501	5.82106e+09	0.000192344681669552	0	0	7.68167e+08	0.00056674043288174	0	0	0.000424568355505236	7.15871e+09	0	5.6123e+09	3.94555e+09	0	0.0209206552576187	0.0115996831804594	0.00489543619013242	0.00102830166631611	0	0.00111343863820793	0.00577451697747543	0.000185674203663971	0.000531513613606748	0.0325834762433169	0.00210051645725738	0.000226394346609745	0.000606771570729339	0.000114833163817711	0.00153204693105789	0	0	0	2.97717e+08	0	0	5.65611e+09	0	3.1838e+09	0.000279103519495381	2.80796e+09	0	0	6.15928e+09	0.000897531787584144	0	0.000577739261826989	0	0.00018227109787958	0.000851546977008232
0	0	0	2.97779e+09	0	0	0	5.31816e+09	5.48095e+09	2.83046e+09	3.57935e+09	0	0	0.000157822055632275	0	0	0	0	0	0	0	1.97757e+08	0	0	4.03511e+09	0.00015416634548678	0	0	9.84284e+09	0	0	0	8.78117e+09	0	0	4.79708e+09	0	0	3.1838e+09	0	0	2.54084e+09	0	0	0	3.6669e+09	0	0	0.000273406646819369	0
0.000421651821008802	0.00209558181500669	0.000192344681669552	0.000268000714668572	4.21567e+09	0.000153633430634506	0.000107950558644141	0.000212726354136198	0.000712523979172376	0.000537786583639966	0.000393728971293579	0.000798764577453539	0	0.000512921680804892	0.000244565217391304	0.000237942710716574	0.00020439970362043	0.000270715365352945	0.000677744280071981	0.000402252614641995	0.000226462095906698	0.00019775743073546	0.000495131209770589	0.000582950414923531	0.000141228689599516	0.00023124951823017	0.00014553922282055	0.000283160066340358	6.5619e+09	0.00019392999127315	0.000486854917234664	0.00032259665492084	2.92706e+09	0.000387031468635565	0.000187787549685456	0.000527679171063993	0.000480769230769231	0.000252097813951813	0.00098697825464039	0.000418655279243071	0.000505433409148345	0.000254084406839952	0.000252443290417974	0.000102654649229064	0.000128218826797735	0.000366689890359723	0.000333311112592494	0.00018230875811274	6.0757e+09	0.000157693884631154
0.000237179149317451	0.000494790150765469	0.000137389058335394	0.000297778571853969	0.000611272711943004	0.000230450145951759	0.000701678631186916	5.31816e+09	0.000712523979172376	0.000141522785168412	0.000107380628534612	0.000159752915490708	0.000448984173307891	0.000236733083448412	2.71739e+09	0.000384368994234465	0.000638749073813843	0.000744467254720599	0.000560891817990605	0.00131402520783052	0.000886976542301232	0.000514169319912196	0.000350717940254167	0.000788697620190659	0.000524563704226773	0.00102135203884992	0.000695354064587073	0.000809028760972453	0.000853046359788707	0.000892077959856492	0	0	0	0	0	4.79708e+09	2.82805e+09	0.00014405589368675	0	0	0	0	0	8.21237e+09	0.000149588631264024	3.6669e+09	0.000755505188542986	7.29235e+09	0.000121514065253053	0.000725391869303308
0.000527064776261002	0.000203737120903429	0	5.95557e+09	0.00012647021626407	7.68167e+08	0	2.65908e+09	0.00104138120032886	0.000651004811774696	0.000107380628534612	0.000159752915490708	0	0.000236733083448412	0.000625	1.83033e+09	0.000127749814762769	0	0.000116852462081376	0	0	0	0	0	0.000141228689599516	1.92708e+09	0.000614498940797878	4.04514e+09	4.92142e+09	0.00176476292058567	0	0	0.000263435194942044	0	0	0	0	0.000396153707638564	3.1838e+09	2.79104e+09	0.000112318535366299	5.08169e+09	0	0	0	0.000403358879395695	0	0	0	0
0.000474358298634902	0.000320158332848245	0.000494600610007419	0.000446667857780954	0.00246616921714936	0.000537717007220771	0.000620715712203811	0.000478634296806446	0.000822143052891203	0.000481177469572601	0.000608490228362803	0.000319505830981415	0.000280615108317432	0.00134148747287433	0.000489130434782609	0.00179372197309417	0.000996448555149595	0.00173709026101473	0.00172941643880437	0.00622150710646286	0.00303836645341486	0.00191824707813396	0.00111404522198383	0.000822988821068514	0.00171491980227983	0.00188853773221306	0.00197286502045635	0.00109218882731281	0.000869451097476951	0.00118297294676622	0	0	0.000146352886078913	0	3.12979e+08	4.79708e+09	0.000254524886877828	0	0.000159190041071031	0.000111641407798152	0.000140398169207874	5.08169e+09	0.000108189981607703	0.000205309298458127	0.000876161983117854	0.00033002090132375	0.000799946670221985	0.000765696784073507	0.000455677744698949	0.00135616740782792
0.00366310019501397	0.00160079166424122	0.0024730030500371	0.00792091001131559	0.00189705324396105	0.00212526245711067	0.00232093701084903	0.00630201824128487	0.00334338174842423	0.00877441268044155	0.00279189634189992	0.00772139091538421	0.00404085755977102	0.0026435194318406	0.0053804347826087	0.000860254415667612	0.000945348629244488	0.000902384551176484	0.00467409848325504	0.000938589434164655	0.00213251806978807	0.000435066347618012	0.00177422016834461	0.000480076812289966	0.00115000504388177	0.000693748554690511	0.00173029964908876	0.00226528053072287	0.000426523179894353	0.00139629593716668	0.000486854917234664	0.000223336145714428	0.000146352886078913	8.9315e+09	3.12979e+08	0.000431737503597813	0.000480769230769231	0.000288111787373501	0.000668598172498329	0.00072566915068799	0.000224637070732598	0.000254084406839952	0.000865519852861625	0.000123185579074876	0.000192328240196602	0.000220013934215834	0.000355531853431993	3.64618e+09	0.000212649614192843	0.000346926546188539
0.000263532388130501	2.91053e+09	0.000384689363339104	0	0	0.000281661289496594	0.000539752793220705	7.97724e+09	5.48095e+09	0.000424568355505236	0.000107380628534612	0	0.000112246043326973	0	0	0.0271437723071291	0.0159431768823935	0.00660996683736774	0.00147234102222534	0	0.00130215705146351	0.00848379377855123	0.000185674203663971	0.000411494410534257	0.0422072026631696	0.00285207739150543	0.000161710247578389	0.000647223008777962	4.92142e+09	0.00184233491709493	0	0	0	0	0	0	2.82805e+09	0	0	0.000223282815596305	5.61593e+09	2.54084e+09	7.21267e+09	2.05309e+09	0.00143177689924137	3.6669e+09	0.000999933337777481	3.64618e+09	0.000273406646819369	0.00104077963856562
0	0	0	2.97779e+09	0	0	0	0	0	0	0	0	0	0	0	0	0	0	7.01115e+09	0	0	0	0	0	0	0	0	0	1.64047e+09	1.9393e+08	0.000486854917234664	0	0	0	0.000187787549685456	0	0.000141402714932127	0	0	0.000614027742889838	0.00204981327043495	0	0.000108189981607703	0.000287433017841378	0	0	8.8883e+09	0.000145847006490192	3.03785e+09	0.000220771438483616
0.000237179149317451	0.000116421211944816	2.74778e+09	2.97779e+09	0	0	0.000215901117288282	5.31816e+09	5.48095e+09	8.49137e+09	0.000178967714224354	0.000798764577453539	0	0	0	7.32131e+09	0	0	2.33705e+09	0	5.66155e+09	1.97757e+08	0	0	0.000302632906284677	0	0.000113197173304872	0	0	0	0	0.00057074792793687	0.000643952698747219	0.000625204680103605	6.25958e+08	0.00110332917586108	2.82805e+09	0.000108041920265063	0.00200579451749499	0.000307013871444919	0.000112318535366299	0.00058439413573189	0.00876338851022395	0.000123185579074876	8.54792e+09	0.000220013934215834	0.00164433482212297	0	0.000637948842578528	0.000189232661557385
0.00268803035893111	0.00267768787473078	0.00189596900502844	0.00220356143171937	0.00870536655284347	0.00138270087571055	0.00148432018135694	0.00180817401015768	0.00334338174842423	0.00147183696575149	0.00243396091345121	0.00202353692954896	0.00291839712650129	0.00355099625172618	0.00320652173913043	0.00144595954973918	0.00117529829581747	0.00146637489566179	0.0029213115520344	0.00439796192008581	0.00173620940195135	0.0022346589673107	0.000783957748803433	0.00126877443248063	0.00133158478765258	0.00175364217991213	0.00173029964908876	0.0017798632741394	0.0017389021949539	0.00114418694851159	0	0.000223336145714428	0.000204894040510479	0.00017862990860103	0.000532064724108792	0.000383766669864722	0.000735294117647059	0.00014405589368675	0.000254704065713649	0.000223282815596305	0.000673911212197793	0.000304901288207943	0.000180316636012839	0.000390087667070442	0.000576984720589807	0.000660041802647501	0.000844388151900984	0.00116677605192153	0.00130627620147032	0.000662314315450847
0	0	0	0	0	0	0.000107950558644141	5.31816e+09	0	0	0	0	0	0	0	0	0	0	0	0	0	1.97757e+08	0	0	0	0	0	0	0	0	0	0	5.85412e+09	0.00011908660573402	0.000219085474633032	0.000239854168665451	5.65611e+09	7.20279e+09	0.000955140246426184	8.37311e+09	8.42389e+09	0.000609802576415885	0.00133434310649501	0	2.13698e+09	0	2.22207e+09	0	0	0
0.000210825910504401	0.000844053786599919	0.00241804742670294	0.000327556429039366	0.000737742928207074	0.000281661289496594	0.00580234252712258	0.000478634296806446	0.000767333516031789	0.000537786583639966	0.000357935428448708	0.000106501943660472	0.00381636547311707	0.00134148747287433	0.000815217391304348	0.00353253408986913	0.00281049592478091	0.00360953820470594	0.00306153450653205	0.00359345669080182	0.00435939534620393	0.00338165206557636	0.00288826539032844	0.00142308483643097	0.00242106325027741	0.00533800971247977	0.00412361131324892	0.00242708628291736	0.00244430591554841	0.00358770483855328	0	0	8.78117e+09	0	9.38938e+09	0	8.48416e+08	0.00014405589368675	0	8.37311e+09	5.61593e+09	0	0.000144253308810271	0.000698051614757632	0.000619724329522385	0.000696710791683473	0.000911050374419483	0.00116677605192153	0.000668327358891792	0.000977702084713155
0.000289885626943551	0.00133884393736539	0.000577034045008655	0.00172711571675302	0.000822056405716454	0.000563322578993189	0.00299562800237491	0.000691360650942644	0.000328857221156481	0.000735918482875743	0.000536903142673062	0.00117152138026519	0.000785722303288809	0.0012625764450582	0.00673913043478261	0.000896860986547085	0.00068984899971895	0.000721907640941187	0.00112178363598121	0.000992223116116921	0.00105682311423126	0.000909684181383115	0.000618914012213237	0.000445785611412112	0.000464037122969838	0.00127187235026594	0.000792380213134106	0.000728125884875207	0.00121395058893008	0.00164840492582178	0.000486854917234664	0.000397042036825649	0.00538578620770402	0.0017862990860103	0.00375575099370912	0.000431737503597813	0.00322398190045249	0.00313321568768682	0.00267439268999331	0.00153506935722459	0.00140398169207874	0.00190563305129964	0.00046882325363338	0.00182725275627733	0.00188054279303344	0.000953393714935279	0.00137768593204897	0.00298986363304893	0.00109362658727748	0.00280695114643454
0	0	0	2.97779e+09	6.32351e+09	2.56056e+09	0	7.97724e+09	0	2.83046e+09	0	0	0	0	0	0.000164729568957628	0.00020439970362043	0.000360953820470594	4.6741e+09	5.36337e+08	0.000773745494347884	0.000177981687661914	6.18914e+09	0	0.000363159487541612	0.000173437138672628	9.70261e+09	0.000161805752194491	3.28095e+09	3.8786e+09	0	0	0	0	0	0	2.82805e+09	0	0	0	0	0	0	4.10619e+09	2.13698e+09	0	6.66622e+09	7.29235e+09	0	9.46163e+09
0.000448005059821852	0.00279410908667559	0.000357211551672025	0.000625335000893336	0.00025294043252814	0.000204844574179341	0.000377826955254493	0.000452043502539421	0.00115100027404768	0.000339654684404189	0.000393728971293579	0.000106501943660472	0.000280615108317432	0.000986387847701716	0.000326086956521739	1.83033e+09	5.10999e+09	0	4.6741e+09	0	0	0	8.25219e+09	0	2.01755e+09	1.92708e+09	0	0	0	0	0.0111976630963973	0.00282892451238275	0.00690785622292472	0.00913989699008604	0.0103283152327001	0.00436534586971122	0.0082579185520362	0.00482587243850614	0.048043554395237	0.00614027742889838	0.00833965125094769	0.00884213735803034	0.0059143856612211	0.00121132486090295	0.000534245111657228	0.000586703824575556	0.000666622225184988	0.000510464522715671	0.000364542195759159	0.000473081653893462
0.000527064776261002	0.00375458408522033	0.00343472645838485	0.00595557143707939	0.0173053412588002	0.000409689148358683	0.00823123009661575	0.00611588268141569	0.00570019183337901	0.00164166430795358	0.00375832199871143	0.0578305554076362	0.00364799640812661	0.00157822055632275	0.005	0.000823647844788139	0.000383249444288306	0.000563990344485302	0.00275771810512047	0.00144810941271118	0.000585027081092302	0.000652599521427018	0.00148539362931177	0.000737260818873877	0.000383335014627257	0.00703383951283435	0.00231245654037096	0.000647223008777962	0.00141080744118902	0.000581789973819451	0	0.0024070673482555	0.00032197634937361	0.00077406293727113	0.00103283152327001	0.000143912501199271	0.000933257918552036	0.000540209601325314	0.000509408131427298	0.000530296687041224	0.000814309381405666	0.000330309728891938	0.000324569944823109	0.000656989755066007	0.000384656480393204	0.000660041802647501	0.000288869630913495	0.000911543790563699	0.000364542195759159	0.000725391869303308
0.000579771253887103	0.00334710984341347	0.000439644986673261	0.000268000714668572	0.000105391846886725	7.68167e+08	5.39753e+09	0.000212726354136198	0.000548095368594135	0.000339654684404189	0.00046531605698332	0.000639011661962831	0.000280615108317432	0.000473466166896824	0.00135869565217391	0.000219639425276837	0.000127749814762769	0.000248155751573533	0.000514150833158055	0.00026816840976133	9.43592e+09	0.000613048035279926	0.000123782802442647	0.000497222412728894	0.000100877635428226	0.000269791104601865	0.000711525089344912	0.000121354314145868	0.000196856852258932	0.000290894986909726	0	9.92605e+09	0.000146352886078913	0.000446574771502575	0.000406873024318488	0.000383766669864722	0.000141402714932127	3.6014e+09	0.000477570123213092	0.000781489854587066	0.000196557436891023	0.000101633762735981	0.000108189981607703	0.000184778368612314	0.000128218826797735	3.6669e+09	0.00055551852098749	0.00018230875811274	0.000243028130506106	0.000189232661557385
0	2.91053e+09	0	0	0	0	0	0	0	0	0	0	0	0	0	0	0	0	0	0	0	0	0	0	0	0	0	8.09029e+09	0	0	0.000973709834469328	9.92605e+09	0.000204894040510479	0.000267944862901545	0	0.000191883334932361	0.000226244343891403	0.000360139734216876	0.000191028049285237	0.000167462111697229	0.000196557436891023	5.08169e+09	0.000540949908038516	0.00515326339129899	0.0025643765359547	0.00905724029188515	0.00475523853965291	0.00309924888791658	0.00315936569657938	0.001230012300123
2.63532e+09	0	0	0	0	0	0	0	0	2.83046e+09	0	0	0	3.94555e+09	0	0.0012080168390226	0	0.000518871116926478	0.000233704924162752	0.000858138911236256	0.000245333937232256	0.00110744161211858	0.00101089288661495	0.00231465605925519	0.000645616866740644	0.000558853002389578	0.000582156891282201	0.000242708628291736	0.00282161488237803	0.001415688936294	0	0	0	0	0	0	2.82805e+09	0	0	2.79104e+09	5.61593e+09	2.54084e+09	0	0.000431149526762067	0.000299177262528048	0.000183344945179861	0.000222207408394996	0.000838620287318603	0.00100249103833769	0.000220771438483616
0.000342592104569652	2.91053e+09	8.24334e+09	8.93336e+09	8.43135e+09	2.56056e+09	0.00631510768068225	0	0.00197314332693889	2.83046e+09	0.000107380628534612	0.000106501943660472	0	0.000118366541724206	2.71739e+09	0.000640614990390775	0.00068984899971895	0.000902384551176484	0.000560891817990605	0.00104585679806919	0.000773745494347884	0.00164138667510432	0.000557022610991913	0.000428640010973184	0.000786845556340159	0.000770831727433901	0.000986432510228173	0.000444965818534849	0.000295285278388399	0.000310287986037041	0	0	0	0	0	0	0	0	0	0	0	0	0	2.05309e+09	8.54792e+09	0	6.66622e+09	0	3.03785e+09	3.15388e+09
0	0	2.74778e+09	0	2.10784e+08	0	2.69876e+09	5.31816e+09	0	0	0	0	0	0	0	0.00104328727006498	0.000434349370193413	0.00103774223385296	0.000444039355909229	0.000321802091713596	0.000471796033138953	0.00100856289675085	0.00206304670737746	0.000874425622385296	0.00179562191062241	0.000481769829646188	0.000533643817008684	0.000404514380486226	0.000410118442206109	0.000523610976437506	0	0	0	0	0	0	2.82805e+09	0	6.3676e+09	2.79104e+09	5.61593e+09	0	0	0.000143716508920689	0.000683833742921252	0.00033002090132375	0.000199986667555496	0.000328155764602932	0.000121514065253053	0.000567697984672154
0.000474358298634902	0.000407474241806857	0.000879289973346523	0.000536001429337145	0.00029509717128283	0.000844983868489783	0.000188913477627247	0.000664769856675619	0.000328857221156481	0.000396263798471554	0.00093063211396664	0.00127802332392566	0.00151532158491413	0.000789110278161373	0.000217391304347826	7.32131e+09	7.66499e+09	4.51192e+09	0.000116852462081376	0.000107267363904532	0.000188718413255581	7.9103e+08	4.12609e+09	5.14368e+09	0	9.6354e+09	0.000226394346609745	0.000323611504388981	8.20237e+09	0	0.00146056475170399	0.00516154647873344	0.00313195176208875	0.00529935395516389	0.00350536759412851	0.00129521251079344	0.0183257918552036	0.00763496236539777	0.00143271036963928	0.00332133188199503	0.00530705079605762	0.0224356531239678	0.00338995275704136	0.00067752068491182	0.00104712041884817	0.0010634006820432	0.00108881630113548	0.000729235032450959	0.000334163679445896	0.000662314315450847
0.00108048279133506	0.000523895453751674	0.000631989668342813	0.000446667857780954	2.10784e+08	0.00243252931837968	0.000863604469153128	0.000452043502539421	0.000109619073718827	0.00133031418058307	0.00046531605698332	0.00026625485915118	0.00134695251992367	0.00323535214046163	0.00105978260869565	0.000640614990390775	0.000996448555149595	0.00054143073070589	0.000397298371076679	8.04505e+08	0.00113231047953349	0.000177981687661914	0.00134098035979535	0.00138879363555312	0.00117018057096742	0.000192707931858475	0.000792380213134106	0.000970834513166943	0.00403556547130811	0.000814505963347232	0.000973709834469328	7.44454e+09	0	5.95433e+07	0	0	8.48416e+08	0	0.000159190041071031	0.000111641407798152	5.61593e+09	0.000152450644103971	3.60633e+09	0	0.000363286675926915	0	0.000111103704197498	0.000109385254867644	0.000334163679445896	6.30776e+09
5.27065e+09	0	0.000109911246668315	8.93336e+09	0.000274018801905485	0	2.69876e+09	0.000186135559869173	0	0	0.000393728971293579	5.3251e+09	0	0	0.000135869565217391	1.83033e+09	0	0	4.6741e+09	0	0	0	0	0	0	1.92708e+09	0	0	0	0	0	0	0	0	9.38938e+09	0	5.65611e+09	0	0	2.79104e+09	2.80796e+09	0	0	0	0	0	0	0	0	0
0.000764243925578454	0.000320158332848245	0.000796856538345286	0.000536001429337145	0.000421567387546899	0.000409689148358683	0.000809629189831057	0.000771133033743718	0.00137023842148534	0.000537786583639966	0.000536903142673062	0.000372756802811651	0.000112246043326973	0.000986387847701716	0.000733695652173913	0.000933467557426558	0.000383249444288306	0.000767026868500011	0.00105167215873238	0.000107267363904532	0.000792617335673442	0.00049439357683865	0.000391978874401716	0.000462931211851039	0.000282457379199032	0.000558853002389578	0.000307249470398939	0.000404514380486226	0.000311690016076643	0.000213322990400465	0.000973709834469328	0.000297781527619237	0.00105374077976818	0.00023817321146804	0.000532064724108792	0.000431737503597813	0.000593891402714932	0.000396153707638564	0.000541246139641504	0.000390744927293533	0.000365035239940471	0.000177859084787967	0.00046882325363338	0.00102654649229064	0.000769312960786409	0.001320083605295	0.00055551852098749	0.000255232261357836	0.000729084391518318	0.00107231841549185
0	0	0	0	0	0	0	0	0	0	0	0	0	0	0	0.00226960739452732	0.000229949666572983	0.000902384551176484	0.000490780340741779	0.000831322070260123	0.000490667874464512	0.00183914410583978	0.000928371018319855	0.00166312324257596	0.000706143447997579	0.000655206968318816	0.000598327916040039	0.000323611504388981	0.00124676006430657	0.00118297294676622	0	0	0	0	0	0	0	3.6014e+09	0	0	2.80796e+09	2.54084e+09	0	0.000349025807378816	0.000470135698258361	0.00033002090132375	0.000399973335110993	0.000474002771093123	0.000820219940458108	0.000283848992336077
0.00297791598587466	0.00241574014785494	0.00283021460170912	0.00342445357632065	0.00120146705450866	0.00163875659343473	0.00205106061423868	0.0026856702209695	0.00213757193751713	0.00288706481743561	0.00454577994129859	0.00149102721124661	0.00196430575822202	0.00244624186230026	0.00372282608695652	0.00232451725084653	0.00135414803648535	0.00115054030275002	0.00481432143775269	0.00101903995709305	0.00150974730604465	0.0019775743073546	0.000536392143918138	0.00097729922501886	0.00100877635428226	0.00238957835504509	0.000792380213134106	0.00222482909267424	0.00108271268742413	0.00112479394938427	0.00243427458617332	0.00104223534666733	0.00163915232408383	0.00202447229747834	0.00165879002222153	0.00259042502158688	0.00158371040723982	0.00136853099002413	0.00283358273106434	0.00120014513383014	0.00112318535366299	0.00139746423761974	0.00256049623138231	0.00279220645903053	0.00168821455283684	0.00333687800227348	0.00319978668088794	0.00335448114927441	0.00276444498450696	0.00356388179266408
0	0.000814948483613714	2.74778e+09	0	0	0	2.69876e+09	0.000212726354136198	0.000328857221156481	0.00560430229266912	0.000214761257069225	0.000159752915490708	0.0012347064765967	3.94555e+09	5.43478e+09	7.32131e+09	0.13927284805437	4.51192e+09	0.000210334431746477	0	9.43592e+09	7.9103e+08	0.00526076910381251	0.0622556751937453	0.036154544537476	0.000443228243274493	0.0662688594576238	0.00813073904777315	6.5619e+09	0.00122175894502085	0	2.48151e+09	2.92706e+09	0.00133972431450773	0	0	0.000593891402714932	3.6014e+09	0	0.000111641407798152	0.000168477803049448	0	0.000144253308810271	6.15928e+09	0.00683833742921252	3.6669e+09	0.00284425482745595	3.64618e+09	0.000303785163132633	0.00119847352319677
7.90597e+09	0	5.49556e+09	2.97779e+09	0	0.000153633430634506	0	0	0	2.83046e+09	3.57935e+09	0	0	0	0	0	0	0	0	2.68168e+08	0	0	0	0	0	0	0	0	0	0	0	0.000223336145714428	2.92706e+09	0	9.38938e+09	4.79708e+09	8.48416e+08	0.000180069867108438	9.5514e+09	2.79104e+09	0.000140398169207874	0.000101633762735981	3.60633e+09	0.000164247438766502	6.41094e+09	0.000220013934215834	0.000466635557629491	0.000437541019470575	6.0757e+09	0.000252310215409846
7.90597e+09	0	0.000109911246668315	8.93336e+09	2.10784e+08	2.56056e+09	8.09629e+09	5.31816e+09	5.48095e+09	0.000226436456269459	7.15871e+09	0.000213003887320944	5.6123e+09	0.000473466166896824	0.00016304347826087	0.000292852567035783	0.000255499629525537	0.000563990344485302	4.6741e+09	0.000429069455618128	0.000283077619883372	0.00079102972294184	0.000618914012213237	0.000102873602633564	0.000242106325027741	0.000366145070531103	0.000776209188376267	0.000161805752194491	0.000541356343712064	0.00023271598952778	0	2.48151e+09	0	8.9315e+09	0	0	0.000622171945701357	0.00014405589368675	6.3676e+09	0.000195372463646767	8.42389e+09	0.000177859084787967	0.000432759926430812	0	0.000170958435730313	0.000146675956143889	0.000222207408394996	7.29235e+09	6.0757e+09	0.000252310215409846
0.000316238865756601	2.91053e+09	0.00071442310334405	0.00136978143052826	0.0012647021626407	2.56056e+09	0.000593728072542775	0.000265907942670248	0	0	0.000322141885603837	0	0.000224492086653945	3.94555e+09	0.000760869565217391	0.000128122998078155	0	0	0.000163593446913926	0.000160901045856798	0	5.93272e+08	6.18914e+09	0	0	0	8.08551e+09	0	0	0.000135750993891205	0	4.96303e+09	0	0	0	0	0	0	0	0	0	2.54084e+09	0	0	2.13698e+09	7.3338e+09	0	0	6.0757e+09	0
0	0	2.74778e+09	0	2.10784e+08	0	0	2.65908e+09	0	0	0	0	0	7.8911e+09	0	0.00199505811293127	0.00020439970362043	0.00103774223385296	0.000397298371076679	0.00179672834540091	0.00030194946120893	0.00239286491189906	0.00249628651592672	0.00252040326452232	0.00197720165439322	0.00105989362522161	0.000598327916040039	0.000242708628291736	0.00398635125824338	0.00259866188306022	0	0	0	0	0	0	0	0	0	0	2.80796e+09	0	0	0.000533804175991131	0.000833422374185276	0.00047669685746764	0.000711063706863987	0.00127616130678918	0.00173157542985601	0.000630775538524616
0.000316238865756601	0.000349263635834449	0.000384689363339104	0.000297778571853969	0.000358332279414864	0.000230450145951759	0.000296864036271388	0.000372271119738347	0.000657714442312962	0.000396263798471554	0.000859045028276899	0.000106501943660472	0.000168369064990459	0.000394555139080687	0.000543478260869565	0.00188523840029285	0.000638749073813843	0.00157917296455885	0.00179952791605319	0.00166264414052025	0.000754873653022325	0.00257084659956098	0.00140287176101667	0.00209176325354914	0.00131140926056693	0.00167655900716873	0.00161710247578389	0.000970834513166943	0.00303487647232521	0.0021914089013866	0	9.92605e+09	0.000526870389884088	0.00011908660573402	0.000250383399580608	0.000143912501199271	0.000311085972850679	0.000108041920265063	0.000191028049285237	0.00013955175974769	0.000224637070732598	0.000203267525471962	0.000252443290417974	0.000800706263986696	0.0009830110054493	0.000843386747827362	0.00119992000533298	0.00207831984248523	0.00151892581566316	0.000851546977008232
0.00166025404522216	0.00125152802840678	0.00156623526502349	0.000536001429337145	0.000548037603810969	0.000512111435448354	0.00124143142440762	0.00103704097641397	0.00153466703206358	0.000905745825077838	0.00275610279905505	0.000852015549283774	0.00196430575822202	0.00114420990333399	0.0014945652173913	0.000366065708794729	0.000102199851810215	0.000180476910235297	0.000257075416579027	0.000134084204880665	0.000358564985185605	0.000118654458441276	6.18914e+09	0.000120019203072492	0.000100877635428226	0.000289061897787713	0.000371933569430295	0.000323611504388981	8.20237e+09	0.00019392999127315	0	0.00116631098317534	0.00102447020255239	0.00184584238887731	0.00172138587211668	0.00139115417825962	0.0017816742081448	0.00100839125580725	0.00251520264892228	0.00379580786513718	0.00202173363659338	0.0016007317630917	0.00191135634173609	0.000369556737224629	0.000363286675926915	0.000843386747827362	0.000933271115258983	0.000437541019470575	0.000516434777325475	0.000346926546188539
0.000448005059821852	0.000291053029862041	0	8.93336e+09	0	0	0.000188913477627247	0	0	0	0	0	0.000112246043326973	0.00217005326494378	0	0.00129953326622129	0.000281049592478091	0.000721907640941187	0.000631003295239431	0	3.77437e+09	0.000237308916882552	0.000371348407327942	0.000291475207461765	0.000968425300110965	0.00015416634548678	0.000258736396125422	8.09029e+09	0.00185373535877161	0.00011635799476389	0	0	0	0	0	0	0	0	0	0	0	0	0	4.10619e+09	0.00111122983224703	0	0.000733284447703486	0.00018230875811274	0.00167081839722948	0.000283848992336077
0	0	0	0	0	0	0	0	0	0	7.15871e+09	0	0	3.94555e+09	0	0.00131783655166102	0.000638749073813843	0.00103774223385296	0.000560891817990605	0.000616787342451059	0.000566155239766744	0.00122609607055985	0.000557022610991913	0.000805843220629586	0.000988600827196611	0.00140676790256687	0.00109962968353305	0.000323611504388981	0.000918665310541684	0.000581789973819451	0	2.48151e+09	0	0	3.12979e+08	0	0	0	0	2.79104e+09	2.80796e+09	2.54084e+09	0	0.000410618596916254	0.000341916871460626	0.000403358879395695	0.000355531853431993	0.000218770509735288	0.000303785163132633	0.000315387769262308
0	0	0	0	0	0	0	0	0	0	3.57935e+09	0	0	0	5.43478e+09	0.000146426283517891	0.000102199851810215	0.000924944164955896	0.000116852462081376	0.000107267363904532	0.00030194946120893	7.9103e+08	0.000412609341475491	0.000222892805706056	0.000544739231312418	0.000443228243274493	0.00043661766846165	0	0.000213261589947177	0.000446038979928246	0	0	0	0	0	0	0	0	0	0	0	0	0	0	4.27396e+09	3.6669e+09	0	0	0	0
7.90597e+09	0.000349263635834449	0.00206083587503091	0.000655112858078733	0.000231862063150795	0.000896195012034619	0.000971555027797269	0.00122317653628314	0.000876952589750617	0.000679309368808378	0.00157491588517431	0.00292880345066297	0.000224492086653945	0.000512921680804892	0	9.15164e+09	0.000306599555430645	9.02385e+09	0.000444039355909229	0.000134084204880665	0.000660514446394535	0.00019775743073546	8.25219e+09	0	4.03511e+09	0.000269791104601865	0.000226394346609745	4.04514e+09	0.000196856852258932	0	0	0	8.78117e+09	0.00035725981720206	3.12979e+08	4.79708e+09	8.48416e+08	0.000288111787373501	0.0015600624024961	0.000223282815596305	0	7.62253e+09	7.21267e+09	4.10619e+09	0	0.000256682923251806	2.22207e+09	7.29235e+09	3.03785e+09	0.000315387769262308
0.000184472671691351	0.000174631817917225	2.74778e+09	5.95557e+09	4.21567e+09	0.000102422287089671	8.09629e+09	0.000319089531204297	0.000493285831734722	0.000169827342202095	0.000143174171379483	0	0	7.8911e+09	0	0	5.10999e+09	0	2.33705e+09	0	3.77437e+09	0	6.18914e+09	3.42912e+09	0	0	4.85131e+09	0	0	0	0	7.44454e+09	0.000351246926589392	0.000148858257167525	9.38938e+09	0.000287825002398542	0.000311085972850679	0.000108041920265063	0.000286542073927855	0.000390744927293533	8.42389e+09	0.000101633762735981	0	2.05309e+09	4.27396e+09	0	0.000111103704197498	0.00018230875811274	6.0757e+09	6.30776e+09
0.00108048279133506	0.000320158332848245	0.000494600610007419	0.000744446429634924	0.000147548585641415	0.000256055717724177	0.000620715712203811	0.000159544765602149	0.000822143052891203	0.000622700254741013	0.000429522514138449	0.000319505830981415	0.000505107194971377	0.00059183270862103	0.00116847826086957	0.00287361581403862	0.000485449296098521	0.000924944164955896	0.0029213115520344	0.00117994100294985	0.00141538809941686	0.00166116241817786	0.000165043736590196	0.000788697620190659	0.000685967920911934	0.0019463501117706	0.00118048480732224	0.00161805752194491	0.000951474785918173	0.00221080190051391	0	0.000198521018412824	0.000263435194942044	0.00011908660573402	0.000187787549685456	9.59417e+09	0.000113122171945701	0.000288111787373501	9.5514e+09	0.000167462111697229	0.000196557436891023	7.62253e+09	0.000144253308810271	0.000841768123678321	0.000683833742921252	0.00121007663818709	0.00115547852365398	0.00156785531976956	0.00194422504404885	0.000693853092377078
5.27065e+09	0	0	2.97779e+09	0	0	2.69876e+09	5.31816e+09	5.48095e+09	0	0	0	0	7.8911e+09	8.15217e+09	0.000109819712638419	0.000102199851810215	0.000338394206691181	2.33705e+09	0.000402252614641995	0.000226462095906698	0.000138430201514822	0.000144413269516422	0.000171456004389274	0.000181579743770806	0.000211978725044323	8.08551e+09	4.04514e+09	8.20237e+09	5.8179e+09	0	0	2.92706e+09	0	0	0	2.82805e+09	0	0	0	5.61593e+09	0	0	0	6.41094e+09	0	0	0	0	0
0.00308332894112686	0.00119331742243437	0.00208831368669799	0.00125067000178667	0.00134901564015008	0.00117785630153121	0.00304960328169698	0.00321748610631	0.00186352425322006	0.00234927823379564	0.000787457942587157	0.00111827040843495	0.00314288921315524	0.00355099625172618	0.00402173913043478	0.00225130410908758	0.0058509415161348	0.00309066708777946	0.00563228867232233	0.00174309466344865	0.00475570401404065	0.00365851246860601	0.00228998184518898	0.00195459845003772	0.00163421769393725	0.00416249132814307	0.00287844240689532	0.00416649811900813	0.00211621116178352	0.00447978279840977	0.00243427458617332	7.44454e+09	0.00131717597471022	0.000208401560034535	0.000125191699790304	4.79708e+09	0.000254524886877828	0.000612237548168689	0.000891464229997771	0.000921041614334757	0.00131974279055401	0.000686027898467871	0.000540949908038516	0.00796600078017533	0.00380382519499947	0.00858054343441751	0.00384418816523343	0.000401079267848027	0.000759462907831582	0.00107231841549185
2.63532e+09	5.82106e+09	0	0	0	0	0	0	0	0	3.57935e+09	0.0342936258586719	0	0	0	0	0	2.25596e+09	0	0	0	0	2.06305e+09	3.42912e+09	0	1.92708e+09	0.000177881272336228	0	0	0	0	0	0	0	0	0	5.65611e+09	0	0	0	0	0	0	0	0	0	2.22207e+09	0	0	0
0	0	0	0.000506223572151748	0	0	0	0	0	0	0	0	0	0.000710199250345236	0	0	0	0	2.33705e+09	0	0	0	2.06305e+09	0	0	0	0	0	3.28095e+09	0	0.000486854917234664	4.96303e+09	0	0.00919944029295305	0.000187787549685456	0.000671591672263264	2.82805e+09	0.00547412396009652	3.1838e+09	0.000753579502637528	0.000140398169207874	0.00228675966155957	3.60633e+09	0.00117026300121132	0.00023506784912918	7.3338e+09	0.00675510521520787	0	0.00197460356036211	0.000220771438483616
0	0	0	0	0	0	5.39753e+09	0	0	0	0	0	0	3.94555e+09	0	1.83033e+09	0	0	0	0	0	1.97757e+08	4.12609e+09	6.85824e+09	2.01755e+09	0	0	4.04514e+09	0	1.9393e+08	0.00146056475170399	0.000769268946349695	0.000965929048120829	0.00342373991485308	0.00103283152327001	0.00177492084812434	0.00254524886877828	0.00183671264450607	0.00397975102677576	0.00251193167545843	0.0026675652149496	0.00142287267830373	0.00173103970572325	0.000903360913215759	0.00147451650817395	0.00139342158336695	0.00157767259960447	0.000911543790563699	0.00151892581566316	0.00179771028479516
0.000210825910504401	2.91053e+09	8.24334e+09	5.95557e+09	2.10784e+08	0	0	5.31816e+09	0.000328857221156481	0.000141522785168412	0.000250554799914096	0	0.000168369064990459	0.000236733083448412	5.43478e+09	0.000420975565113938	0	0.000135357682676473	0.000233704924162752	0.00026816840976133	0.000113231047953349	7.9103e+08	0.000123782802442647	0.000634387216240313	0.000141228689599516	0.000520311416017883	0.00014553922282055	0.000364062942437604	0.00063978476984153	0.00019392999127315	0	0.000595563055238473	0.00184404636459431	0.00139926761737474	0.00259772777064881	0.0014870958457258	0.00260180995475113	0.0014405589368675	0.000350218090356267	0.000558207038990762	0.000842389015247241	0.000406535050943924	0.0011179631432796	0.00346972714394235	0.00301314242974677	0.00425360272817278	0.00484412150301091	0.0088237438926566	0.00680478765417097	0.00406850222348377
0	0	0	0	0	2.56056e+09	0	0	0	0	0	0	0	0	0	0.00113480369726366	0	0.000654228799602951	0.000327186893827853	0.000884955752212389	0.000226462095906698	0.00191824707813396	0.0021868295098201	0.00210890885398807	0.00121053162513871	0.000674477761504664	0.00043661766846165	0.000364062942437604	0.00224744906328948	0.0018035489188403	0	0	2.92706e+09	0	0	9.59417e+09	5.65611e+09	0	0	2.79104e+09	0	0	0	0.000533804175991131	0.000341916871460626	0.000256682923251806	0.000511077039308491	0.00102092904543134	0.00170119691354274	0.000536159207745924
2.63532e+09	0	0	0	0	0	0	0	0	0	0	0	5.6123e+09	0	0	0.00076873798846893	7.66499e+09	0.00054143073070589	0.000420668863492954	0.000321802091713596	0.000132102889278907	0.000949235667530207	0.000350717940254167	0.00065153281667924	0.000342983960455967	0.000462499036460341	0.000161710247578389	0.000242708628291736	0.00052495160602382	0.000484824978182876	0	0	0	0	0	4.79708e+09	0	0	0	8.37311e+09	5.61593e+09	2.54084e+09	0	0.000246371158149753	0.000128218826797735	0.000183344945179861	6.66622e+09	0.000255232261357836	0.000151892581566316	0.000157693884631154
0	0	0	0	0	0	0	0	0	0	0	0	0	3.94555e+09	0	3.66066e+09	0	0	0	0	0	0	0	0	0	0	0	0	4.92142e+09	0	0	0	0	0	0	0	0	0	0	0	0	0	0	0	0	0	0	0	0	0
0	0	0	0	0	0	0	0	0	2.83046e+09	0	0	0	0	0	0	2.555e+09	0	0	0	0	0	0	0	2.01755e+09	0	0	0	0	1.9393e+08	0	0	0	0	0	0	0	0	9.5514e+09	0	0	0.000254084406839952	0	0	0	0	0	0	0	0
0.00408475201602277	0.00343442575237208	0.00379193801005688	0.00378178786254541	0.00497449517305341	0.00442976391662826	0.00299562800237491	0.00366952960884942	0.00389147711701836	0.0035380696292103	0.00501109599828191	0.00319505830981415	0.00347962734313615	0.00319589662655356	0.00402173913043478	0.000384368994234465	0.000664299036766397	0.00042863266180883	0.000771226249737082	0.000563153660498793	0.00090584838362679	0.000355963375323828	0.000185674203663971	8.5728e+09	0.000302632906284677	0.000558853002389578	0.000598327916040039	0.000647223008777962	0.000213261589947177	0.000252108988655096	0.00194741966893866	0.000620378182540076	0.00122936424306287	0.00110155110303969	0.000438170949266064	0.00153506667945889	0.00141402714932127	0.000576223574747002	0.00175109045178134	0.000781489854587066	0.00109510571982141	0.000813070101887847	0.00205560965054636	0.000410618596916254	0.000363286675926915	0.000256682923251806	0.000977712596937982	0.000474002771093123	0.000455677744698949	0.000536159207745924
2.63532e+09	0	2.74778e+09	2.97779e+09	2.10784e+08	0	2.69876e+09	2.65908e+09	5.48095e+09	2.83046e+09	3.57935e+09	0	0	7.8911e+09	0.000108695652173913	0.00265397638876178	0.000562099184956182	0.00221084215038239	0.00112178363598121	0.00281576830249397	0.00135877257544019	0.003440979294797	0.00191863343786103	0.00180028804608737	0.00127105820639564	0.0027557234255762	0.00158476042626821	0.000809028760972453	0.0032153285868959	0.00230776689615049	0	4.96303e+09	0	0	0	4.79708e+09	8.48416e+08	3.6014e+09	0	2.79104e+09	5.61593e+09	0.000101633762735981	7.21267e+09	0.00067752068491182	0.000833422374185276	0.000513365846503612	0.000933271115258983	0.00171370232625975	0.00136703323409685	0.000977702084713155
2.63532e+09	5.82106e+09	5.49556e+09	5.95557e+09	0	0	0	2.65908e+09	5.48095e+09	2.83046e+09	0	0	5.6123e+09	0	0	0.00245264024892468	0.000255499629525537	0.00155661335077943	0.00116852462081376	0.00297666934835076	0.000736001811696767	0.00352008226709119	0.00216619904274633	0.00411494410534257	0.00199737718147887	0.00140676790256687	0.0011643137825644	0.00101128595121557	0.00506906394566751	0.00345195384466208	0	2.48151e+09	2.92706e+09	2.97717e+08	3.12979e+08	0	5.65611e+09	0	3.1838e+09	8.37311e+09	5.61593e+09	7.62253e+09	0	0.000985484632599011	0.0009830110054493	0.000990062703971251	0.000955491856098482	0.00200539633924014	0.00258217388662738	0.00182924906172139
0.00258261740367891	0.00352174166133069	0.00151127964168934	0.00217378357453398	0.00029509717128283	0.00366159676345573	0.00178118421762833	0.00263248863243545	0.00263085776925185	0.00263232380413247	0.00433101868422936	0.00154427818307684	0.00235716690986643	0.0012625764450582	0.001875	0	5.10999e+09	2.25596e+09	7.01115e+09	0	0.000207590254581139	0	0	0	4.03511e+09	0.00015416634548678	6.46841e+09	4.04514e+09	1.64047e+09	0	0	4.96303e+09	0.000117082308863131	5.95433e+07	3.12979e+08	4.79708e+09	0	3.6014e+09	6.3676e+09	2.79104e+09	8.42389e+09	5.08169e+09	0	0	0	3.6669e+09	0	0	0	0
0.000184472671691351	5.82106e+09	0.00071442310334405	0.000416890000595557	0.000505880865056279	0.000128027858862088	0.000134938198305176	5.31816e+09	0.000164428610578241	0.000367959241437871	0.000429522514138449	5.3251e+09	0	0.000157822055632275	2.71739e+09	3.66066e+09	0	0	9.3482e+09	5.36337e+08	0	0	0	0	0	0	3.2342e+09	0	3.28095e+09	0	0	0.000347411782222443	0.000351246926589392	0.00017862990860103	0.000845043973584551	0.000191883334932361	0.000367647058823529	0.000180069867108438	0.000700436180712535	0.000530296687041224	0.000280796338415747	0.000203267525471962	0.000216379963215406	0.000184778368612314	0.000128218826797735	0.000146675956143889	0.000111103704197498	0.000218770509735288	0.00018227109787958	0.000315387769262308
0.000289885626943551	0.000553000756737878	0.000357211551672025	8.93336e+09	0.000463724126301589	0.000230450145951759	0.000134938198305176	5.31816e+09	5.48095e+09	5.66091e+09	0.000286348342758966	0.00026625485915118	0	3.94555e+09	0.00198369565217391	0	0	2.25596e+09	0	5.36337e+08	3.77437e+09	0	0.000268196071959069	0	2.01755e+09	0	3.2342e+09	0	4.92142e+09	1.9393e+08	0.000486854917234664	0.000471487418730458	0.000468329235452523	0.000267944862901545	0.000438170949266064	0.000143912501199271	0.000452488687782805	0.00014405589368675	0.000159190041071031	0.000307013871444919	0.000561592676831494	0.000254084406839952	0.000252443290417974	0.000102654649229064	0.000128218826797735	7.3338e+09	0.000133324445036998	0.000145847006490192	0.000121514065253053	0.000157693884631154
0.000184472671691351	2.91053e+09	8.24334e+09	0.000119111428741588	2.10784e+08	0.000204844574179341	0.000269876396610352	0.000132953971335124	0	0.00011321822813473	0.000608490228362803	0.00026625485915118	0.000168369064990459	0.000236733083448412	8.15217e+09	3.66066e+09	0	4.51192e+09	7.01115e+09	0	0.000132102889278907	0.000118654458441276	2.06305e+09	1.71456e+09	0	3.85416e+09	4.85131e+09	0	1.64047e+09	3.8786e+09	0	4.96303e+09	0	2.97717e+08	0	0.000239854168665451	2.82805e+09	0.000288111787373501	9.5514e+09	0.000167462111697229	5.61593e+09	0	3.60633e+09	2.05309e+09	0	0	6.66622e+09	0	6.0757e+09	0
0.000105412955252201	2.91053e+09	8.24334e+09	0.000208445000297779	0.00029509717128283	0.000204844574179341	0.000134938198305176	0.000186135559869173	5.48095e+09	5.66091e+09	7.15871e+09	0.000106501943660472	0.000224492086653945	7.8911e+09	8.15217e+09	0.00201336139837101	0.00227394670277728	0.00275227288108828	0.00163593446913926	0.00367390721373022	0.00352903432787937	0.0031838946348409	0.00274385212081202	0.00221178245662163	0.00230001008776354	0.00354582594619595	0.00307249470398939	0.00121354314145868	0.00183733062108337	0.0029671288664792	0	0.000124075636508015	2.92706e+09	5.95433e+07	0	0	5.65611e+09	7.20279e+09	3.1838e+09	0.000111641407798152	0	0.000228675966155957	7.21267e+09	0.00121132486090295	0.00128218826797735	0.000733379780719446	0.000955491856098482	0.00153139356814701	0.000820219940458108	0.00132462863090169
7.90597e+09	0.000203737120903429	2.74778e+09	0.000238222857483176	2.10784e+08	2.56056e+09	8.09629e+09	0.000265907942670248	0.000767333516031789	0	0	0	0	0	0	9.15164e+09	7.66499e+09	0.000135357682676473	0.000140222954497651	0.000187717886832931	0.000132102889278907	1.97757e+08	0.000144413269516422	3.42912e+09	0	0	0	0	1.64047e+09	0	0.000486854917234664	0.000173705891111221	0	0	0	0	0	0	0	0	0	0	0	0	0	0	0	0	0	0
0.000790597164391504	0.000873159089586123	0.000439644986673261	0.00038711214341016	2.10784e+08	0.000204844574179341	0.000323851675932423	0.000584997473874545	0.00153466703206358	0.00127370506651571	0.00100221919965638	0.000692262633793067	0.000168369064990459	0.00122312093115013	0.000652173913043478	0.00151917269149812	0.000715398962671504	0.000563990344485302	0.00109841314356494	0.00026816840976133	0.000358564985185605	0.00176004113354559	0.00101089288661495	0.0020060352513545	0.00121053162513871	0.00277499421876204	0.00103494558450169	0.00133489745560455	0.00293644804619574	0.000833898962474547	0	4.96303e+09	0.00111228193419974	0.000565661377236595	0.000375575099370912	0.000863475007195625	0.00042420814479638	0.000108041920265063	0.000445732114998886	0.000614027742889838	0.000842389015247241	0.000381126610259928	0.0012261531248873	0.00229946414273102	0.00119670905011219	0.00836052950020168	0.00146656889540697	0.00251586086195581	0.0026429309192539	0.00283848992336077
0	0	0	0	0	0	0	0	0	0	0	0	0	0	0	0	0	0	0	0	0	0	0	0	0	0	0	0	0	0	0	0.000595563055238473	0	0	0	0.00287825002398542	0	0	3.1838e+09	0.00120014513383014	0	0.00363340701781132	0	0	4.27396e+09	0	0	0	0	0
0.000263532388130501	0.000436579544793061	0.000577034045008655	0.000297778571853969	0.000548037603810969	0.000153633430634506	0.000107950558644141	0.000319089531204297	0.000109619073718827	8.49137e+09	0.000178967714224354	0.000213003887320944	0.000112246043326973	0	8.15217e+09	3.66066e+09	0	0	2.33705e+09	0	1.88718e+09	1.97757e+08	2.06305e+09	1.71456e+09	0	1.92708e+09	1.6171e+09	4.04514e+09	0	1.9393e+08	0	0.000446672291428855	0.000614682121531437	0.00035725981720206	0.000845043973584551	0.000383766669864722	0.000311085972850679	0.000432167681060251	0.000541246139641504	0.00072566915068799	0.000533513042989919	0.000686027898467871	0.000288506617620542	2.05309e+09	0.000149588631264024	7.3338e+09	8.8883e+09	0.000145847006490192	0	0.000126155107704923
0.00147578137353081	0.0021246871179929	0.00145632401835518	0.00214400571734858	0.00179166139707432	0.00273979617964869	0.00232093701084903	0.00406839152285479	0.00230200054809537	0.00246249646193037	0.00118118691388074	0.00154427818307684	0.00319901223481872	0.00220950877885184	0.00165760869565217	0.000604008419511302	0.00150744781420067	0.00180476910235297	0.00184626890088574	0.00080450522928399	0.00211364622846251	0.000711926750647656	0.00119656709027892	0.000445785611412112	0.00117018057096742	0.0015416634548678	0.00176264169860444	0.00165850895999353	0.000803832146723974	0.00127993794240279	0.000486854917234664	0.000397042036825649	0.00175623463294696	0.0011908660573402	0.000594660574003944	0.000863475007195625	0.00110294117647059	0.000684265495012065	0.00117800630392563	0.000641938094839376	0.000898548282930391	0.000558985695047895	0.000721266544051354	0.000944422772907385	0.000683833742921252	0.000953393714935279	0.00226651556562896	0.000510464522715671	0.00133665471778358	0.000820008200082001
7.90597e+09	0.00014552651493102	0.000274778116670788	0.000148889285926985	0.000737742928207074	0.000204844574179341	0.00056674043288174	0.000930677799345866	0	2.83046e+09	0.000966425656811511	0.000639011661962831	0	7.8911e+09	0.000271739130434783	9.15164e+09	0	0.000180476910235297	7.01115e+09	0	1.88718e+09	7.9103e+08	0.000288826539032844	3.42912e+09	4.03511e+09	3.85416e+09	4.85131e+09	0	0.000328094753764887	1.9393e+08	0.000973709834469328	0.000620378182540076	0.000848846739257698	0.000922921194438656	0.000719852273794247	0.000335795836131632	0.000452488687782805	0.000108041920265063	0.000445732114998886	0.000669848446788914	0.000701990846039368	0.000355718169575933	0.000216379963215406	0.000246371158149753	4.27396e+09	7.3338e+09	0.000222207408394996	3.64618e+09	0.000212649614192843	0.000315387769262308
0.000553418015074053	0.000582106059724082	0.000384689363339104	0.000416890000595557	0.000379410648792209	2.56056e+09	0.000377826955254493	0.000850905416544792	0.000219238147437654	0.000481177469572601	0.000286348342758966	0.00026625485915118	0.000561230216634864	0.000946932333793648	0.00385869565217391	0.000439278850553674	0.00020439970362043	0.000157917296455885	0.000163593446913926	0.00142129257173505	0.000415180509162279	0.000474617833765104	0.000371348407327942	0.000377203209656402	0.000302632906284677	0.000481769829646188	0.000468959717977328	0.000242708628291736	0.000311690016076643	0.00023271598952778	0	7.44454e+09	0.000263435194942044	0.000387031468635565	0.000250383399580608	4.79708e+09	0.00042420814479638	0.000180069867108438	6.3676e+09	0.0005861173909403	0.000505433409148345	0.000482760372995909	0.000288506617620542	0.000143716508920689	0.000128218826797735	0.000256682923251806	0.000266648890073995	7.29235e+09	9.11355e+09	0.000189232661557385
0.000131766194065251	8.73159e+09	8.24334e+09	0	0	2.56056e+09	0.000134938198305176	0	0	2.83046e+09	0	0	0	0	2.71739e+09	3.66066e+09	0.000127749814762769	0.000135357682676473	4.6741e+09	0	0	0.000138430201514822	2.06305e+09	3.42912e+09	0.000221930797942096	0	0	0	3.28095e+09	1.9393e+08	0	0	0	0	0	0	0	0	0	0	2.80796e+09	0	0	0	0	3.6669e+09	0	0.000145847006490192	0	0
0.000289885626943551	0.000523895453751674	0.00131893496001978	0.00801024358287178	0.00132793727077273	7.68167e+08	0.00788039078102229	0.000717951445209668	0.0194025760482324	0.0128785734503255	0.00110959982819099	0	0.0347962734313615	0.000276188597356481	0.001875	0.00682712546902169	0.0433838370934362	0.00042863266180883	0.0100726822314146	0.0501206757843926	0.00600124554152749	0.0069215100757411	0.00536392143918138	0.00126877443248063	0.0172097246040553	0.00131041393663763	0.00827956467601352	0.173010800533959	0.000114833163817711	0.00190051391447687	0	2.48151e+09	2.92706e+09	0	3.12979e+08	4.79708e+09	2.82805e+09	3.6014e+09	0	0.000167462111697229	0	7.62253e+09	0.000216379963215406	0.00022584022830394	4.27396e+09	0.000146675956143889	4.44415e+09	0.000291694012980384	9.11355e+09	3.15388e+09
0.000184472671691351	0	0	2.97779e+09	0	5.12111e+09	8.09629e+09	0	0.000109619073718827	2.83046e+09	3.57935e+09	0	5.6123e+09	0	2.71739e+09	7.32131e+09	0	0	2.33705e+09	0	1.88718e+09	0	0	0	0	0	0	0	1.64047e+09	0	0	0	5.85412e+09	5.95433e+07	3.12979e+08	4.79708e+09	0.000311085972850679	0	3.1838e+09	8.37311e+09	0	0.000177859084787967	0	0	0.000106849022331446	0	0	0	0	0
0	0	0	0	0	7.68167e+08	0	0	0	0	0	0	0	0	0	0.000420975565113938	0.000229949666572983	0.000248155751573533	0.000303816401411578	0.000187717886832931	7.54874e+09	0.000336187632250282	0.000309457006106618	0.000171456004389274	0.000201755270856451	0.000211978725044323	9.70261e+09	0.000161805752194491	0.000180452114570688	0.00011635799476389	0	0	2.92706e+09	0	0	0	5.65611e+09	0	0	0	2.80796e+09	0	0	0.000143716508920689	0.000128218826797735	0.000220013934215834	0.000199986667555496	0.000109385254867644	0.000121514065253053	0.00037846532311477
0	0	0	0	0	0	0	0	5.48095e+09	2.83046e+09	0	0	0	0	0	0.00139104969341997	0.000255499629525537	0.00097006339251472	0.000560891817990605	0.000643604183427192	0.000434052350487837	0.0015029564735895	0.000866479617098531	0.00114875522940813	0.0010289518813679	0.000751560934248054	0.000582156891282201	0.000242708628291736	0.00155845008038321	0.000853291961601862	0	0	0	0	0	0	0	0	0	0	2.80796e+09	0	0	0.000431149526762067	0.000363286675926915	0.000366689890359723	0.000222207408394996	0.000583388025960767	0.000698705875205055	0.000536159207745924
0	0	0	0	0	0	0	0	0	0	0	0	0	0	0	0.000402672279674202	0.000127749814762769	0.000315834592911769	9.3482e+09	0.000134084204880665	3.77437e+09	0.000336187632250282	0.000412609341475491	0.000428640010973184	0.000100877635428226	0.000327603484159408	0.000129368198062711	8.09029e+09	0.000344499491453132	0.000252108988655096	0	0	0	0	0	0	0	0	0	0	0	0	0	0.000123185579074876	0.000299177262528048	0.000256682923251806	0.000177765926715997	7.29235e+09	0.00018227109787958	0.000315387769262308
0	0	0	2.97779e+09	0.000105391846886725	0	2.69876e+09	5.31816e+09	0	0	3.57935e+09	0	0.000112246043326973	3.94555e+09	2.71739e+09	5.49099e+09	0.000229949666572983	0.000676788413382363	0.00147234102222534	0.00246714936980424	0.000547283398441186	0.000237308916882552	0.00160917643175441	0.000137164803511419	0.000383335014627257	0.000443228243274493	0.0014553922282055	0.000566320132680717	0.000935070048229929	0.000736933966837971	0	0	0	0	0	0	0	0	0	0	0	0	0	2.05309e+09	0	0	0.000177765926715997	3.64618e+09	0	6.30776e+09
0.000395298582195752	0.000349263635834449	0.000219822493336631	0.00131022571615747	0.00012647021626407	0.000230450145951759	0.000593728072542775	0.000531815885340495	0.000438476294875308	0.000254741013303142	0.00089483857112177	0.000106501943660472	0.000168369064990459	0.000631288222529098	0.000842391304347826	0.000164729568957628	0.000357699481335752	4.51192e+09	0.000467409848325504	2.68168e+08	7.54874e+09	0.000375739118397374	0.000123782802442647	0.000171456004389274	0.000121053162513871	0.000366145070531103	0.000113197173304872	0.000121354314145868	0.000246071065323665	0.000174536992145835	0.000973709834469328	0.000496302546032061	0.00108301135698396	0.00151835422310876	0.00159619417232637	0.000671591672263264	0.00084841628959276	0.000576223574747002	0.00143271036963928	0.00281894554690335	0.00235868924269228	0.00177859084787967	0.000324569944823109	0.00121132486090295	0.00102575061438188	0.00209013237505042	0.00126658222785148	0.00280755487493619	0.00136703323409685	0.00375311445422147
0	0	5.49556e+09	0	0	0	0.000107950558644141	2.65908e+09	0	0	3.57935e+09	0	0	0	0	7.32131e+09	0	2.25596e+09	4.6741e+09	0.000107267363904532	3.77437e+09	0	4.12609e+09	5.14368e+09	2.01755e+09	1.92708e+09	3.2342e+09	0	9.84284e+09	5.8179e+09	0.00827653359298929	0.0048389498238126	0.00848846739257698	0.00845514900711542	0.00428781571781791	0.00474911253957594	0.00605203619909502	0.00623041740195196	0.00751376993855264	0.00622400848474699	0.00623367871282958	0.00843560230708641	0.00508492913556205	0.00137557229966945	0.000918901592050433	0.00168677349565472	0.00162211408128347	0.00207831984248523	0.0014885472993499	0.00160847762323777
0.000316238865756601	2.91053e+09	2.74778e+09	0.000208445000297779	0	2.56056e+09	0	5.31816e+09	0	0	0	0	5.6123e+09	0.000157822055632275	0.00214673913043478	0	2.555e+09	0	2.33705e+09	2.68168e+08	3.77437e+09	0	0	0	2.01755e+09	3.85416e+09	0	0	1.64047e+09	0.000135750993891205	0	0	0	0	0	0	0	0	0	2.79104e+09	0	0	0	0	0	0	0	0	0	0
0.000448005059821852	0.000320158332848245	0.000439644986673261	0.000833780001191114	0.00025294043252814	0.000640139294310442	0.000350839315593458	0.000664769856675619	0.000602904905453549	0.000622700254741013	0.000286348342758966	0.000106501943660472	0.000392861151644405	0.000276188597356481	0.000760869565217391	0.00208657454012995	0.000510999259051074	0.00128589798542649	0.00207997382504849	0.000938589434164655	0.00147200362339353	0.000830581209088932	0.000557022610991913	0.000737260818873877	0.00112982951679613	0.000982810452478224	0.000404275618945973	0.000647223008777962	0.00132878375274779	0.000853291961601862	0.000973709834469328	0.00101742021936573	0.000585411544315654	0.0011610944059067	0.00150230039748365	0.00402955003357958	0.00206447963800905	0.000468181654481939	0.00114616829571142	0.00108850372603199	0.00160053912896976	0.0015753233224077	0.0044718525731184	0.00283326831872215	0.010129287317021	0.00231014630926625	0.00237761926982646	0.00342740465251951	0.00461753447961602	0.00592929006213139
0	0	0	0.000208445000297779	0	0	0	0	0	5.66091e+09	0	0	5.6123e+09	3.94555e+09	2.71739e+09	0.000183032854397364	0	2.25596e+09	0.000257075416579027	2.68168e+08	0.000245333937232256	1.97757e+08	4.12609e+09	0	4.03511e+09	3.85416e+09	3.2342e+09	0	0.000213261589947177	9.6965e+09	0	0.00032259665492084	2.92706e+09	8.9315e+09	3.12979e+08	0.000287825002398542	2.82805e+09	0.000288111787373501	0	2.79104e+09	0.000224637070732598	2.54084e+09	0	0.000205309298458127	0.000213698044662891	0	4.44415e+09	0.000145847006490192	6.0757e+09	0.000252310215409846
0	5.82106e+09	8.24334e+09	0	8.43135e+09	0	2.69876e+09	0	0	0	0	0	0	0	0	0	0.000638749073813843	0	0	0	1.88718e+09	9.88787e+09	0	0	0	0	0	0	0	1.9393e+08	0	0	0	0.000922921194438656	0	4.79708e+09	5.65611e+09	0.000720279468433752	0.000604922156069916	0.000223282815596305	0.000140398169207874	2.54084e+09	3.60633e+09	2.05309e+09	0	0	0	0	0	0
0.000210825910504401	0.000116421211944816	0.000164866870002473	2.97779e+09	2.10784e+08	5.12111e+09	0.000161925837966211	7.97724e+09	5.48095e+09	5.66091e+09	0.000107380628534612	5.3251e+09	5.6123e+09	0.000197277569540343	0.000108695652173913	0.000128122998078155	0.000153299777715322	0.000248155751573533	9.3482e+09	2.68168e+08	7.54874e+09	0.000177981687661914	0.00022693513781152	0.000291475207461765	0.000262281852113386	0.00015416634548678	0.000113197173304872	4.04514e+09	9.84284e+09	9.6965e+09	0	9.92605e+09	0	2.97717e+08	6.25958e+08	4.79708e+09	0.000113122171945701	0	0	0.000167462111697229	0	2.54084e+09	0	0.000184778368612314	0.000192328240196602	0.000220013934215834	2.22207e+09	0.000109385254867644	0.000121514065253053	0.000157693884631154
5.27065e+09	0	5.49556e+09	5.95557e+09	2.10784e+08	2.56056e+09	0	7.97724e+09	0	5.66091e+09	0	0	5.6123e+09	0	0.000108695652173913	0.000347762423354992	2.555e+09	2.25596e+09	0.000490780340741779	0.000214534727809064	1.88718e+09	0.00019775743073546	6.18914e+09	0.000497222412728894	0.000201755270856451	0.000115624759115085	0.000129368198062711	4.04514e+09	0.000459332655270842	0.0021914089013866	0.00146056475170399	0.000198521018412824	0.000204894040510479	0.00169698413170979	0.00062595849895152	4.79708e+09	0.000367647058823529	0.000468181654481939	0.000159190041071031	0.000279103519495381	0.00112318535366299	0.00137205579693574	0.000396696599228245	0.000985484632599011	0.00108986002778075	0.000990062703971251	0.00115547852365398	0.00123969955516663	0.000789841424144845	0.00126155107704923
0.000131766194065251	0.00407474241806857	0.001044156843349	0.00407956643439938	0.00132793727077273	0.000281661289496594	0.000755653910508987	0.000957268593612891	0.000602904905453549	0.000679309368808378	0.00114539337103587	0.00234304276053038	0.000954091368279268	0.000670743736437167	0.00467391304347826	0.000585705134071566	0.00068984899971895	0.000451192275588242	0.00217345579471359	0.00115312416197372	0.00090584838362679	0.000276860403029644	0.000330087473180393	0.000342912008778547	0.000443861595884192	0.000462499036460341	0.000565985866524362	0.000202257190243113	9.84284e+09	0.000950256957238437	0	7.44454e+09	0.00128790539749444	0.000952692845872161	0.000187787549685456	0.000431737503597813	0.00042420814479638	0.000468181654481939	0.000382056098570473	0.000418655279243071	0.000336955606098896	0.000203267525471962	0	0.0012934485802862	0.000619724329522385	0.00113673866011514	0.00255538519654245	0.00123969955516663	0.001154383619904	0.000504620430819693
0.00126495546302641	0.000902264392572327	0.00129145714835271	0.00113155857304508	0.00132793727077273	0.000870589440262201	0.00159227074000108	0.000957268593612891	0.00169909564264182	0.00138692329465044	0.000966425656811511	0.000585760690132595	0.00106633741160624	0.00209114223712764	0.00214673913043478	0.00415484579482017	0.00201844707325174	0.00638437069957362	0.00369253780177148	0.00766961651917404	0.00422729245692502	0.00524057191448969	0.00338339660009903	0.00198888965091558	0.00363159487541612	0.00491405226239112	0.00282992933262181	0.00149670320779904	0.00237868696479543	0.00403374381848153	0	2.48151e+09	0.000204894040510479	0.00011908660573402	0.00015648962473788	9.59417e+09	0.000452488687782805	0	3.1838e+09	0.000111641407798152	0.000280796338415747	0.000101633762735981	0.000324569944823109	0.000328494877533003	0.00145314670370766	0.000256682923251806	0.000488856298468991	0.00109385254867644	0.00127589768515706	0.000883085753934462
0.000184472671691351	0.000727632574655102	0.000137389058335394	0	2.10784e+08	7.68167e+08	0.000107950558644141	0.000132953971335124	0.000328857221156481	8.49137e+09	7.15871e+09	5.3251e+09	0	3.94555e+09	0.00016304347826087	0.000292852567035783	0.000485449296098521	0.000315834592911769	0.000467409848325504	5.36337e+08	0.000113231047953349	0.000158205944588368	0.000206304670737745	0.00039434881009533	0.000121053162513871	0.00015416634548678	0.000210223321851906	0	0.000114833163817711	0	0	0	0	0	3.12979e+08	0.000143912501199271	2.82805e+09	0	0	8.37311e+09	0	5.08169e+09	3.60633e+09	0.000246371158149753	0.000106849022331446	7.3338e+09	8.8883e+09	7.29235e+09	0.000243028130506106	0.000220771438483616
2.63532e+09	2.91053e+09	0	0	8.43135e+09	0	0	0.000132953971335124	0	0	0.00218340611353712	0	0	0.000118366541724206	0.000244565217391304	0	2.555e+09	0	0	0	9.43592e+09	0	4.12609e+09	0	8.07021e+09	0.00323749325522239	0	0	0	0.00226898089789586	0	0	0	0	0	9.59417e+09	0	0	0	0	0.000421194507623621	0.00114337983077978	0	0	0.000106849022331446	0	0	0.000109385254867644	0.000273406646819369	0
5.27065e+09	2.91053e+09	2.74778e+09	0	2.10784e+08	0	0	2.65908e+09	0	5.66091e+09	0	0	0	0	0	0.00159238583325707	0.000332149518383198	0.00124077875786767	0.000724485264904532	0.00155537677661571	0.000566155239766744	0.00225443471038424	0.0012997194256478	0.00197174405047665	0.0010289518813679	0.0011755183843367	0.00121282685683792	0.000404514380486226	0.00213261589947177	0.00168719092407641	0	2.48151e+09	2.92706e+09	0	0	0	0	3.6014e+09	3.1838e+09	5.58207e+09	2.80796e+09	0.000101633762735981	3.60633e+09	0.000636458825220194	0.000448765893792072	0.000550034835539584	0.000377752594271493	0.00105739079705389	0.000850598456771371	0.000441542876967231
0.000210825910504401	0.000960474998544735	0.00109911246668315	0.000268000714668572	0.000316175540660175	0.000204844574179341	0.000863604469153128	0.00055840667960752	0.000438476294875308	0.000452872912538919	0.000572696685517933	0.000426007774641887	0.000224492086653945	0.000907476819885579	0.000679347826086957	0.000201336139837101	0.00040879940724086	0.000496311503147066	0.000140222954497651	0.00080450522928399	0.000245333937232256	0.000553720806059288	0.000185674203663971	0.00097729922501886	0.000706143447997579	0.000481769829646188	0.000760038163618428	0.000444965818534849	0.000475737392959087	0.00242412489091438	0.00146056475170399	0.000670008437143283	0.00427350427350427	0.000208401560034535	0.000500766799161216	0.000143912501199271	0.000876696832579186	0.00133251701660244	9.5514e+09	0.000223282815596305	0.00140398169207874	0.000152450644103971	0.000108189981607703	0.00383928388116698	0.00512875307190939	0.00704044589490668	0.00513299113392441	0.00528695398526945	0.0029770945986998	0.004510045100451
0.00382121962789227	0.00413295302404098	0.00392932706839227	0.00437734500625335	0.00204460182960246	0.00407128591181441	0.00294165272305284	0.00462679820246231	0.00345300082214305	0.00387772431361449	0.00493950891259217	0.00239629373236062	0.00196430575822202	0.00280134148747287	0.00301630434782609	0.00204996796925048	0.00135414803648535	0.00085726532361766	0.00453387552875739	0.00101903995709305	0.00226462095906698	0.00130519904285404	0.000639544479287011	0.000291475207461765	0.000625441339654998	0.00213905804362908	0.00114814275780656	0.00194166902633389	0.000869451097476951	0.000892077959856492	0.00146056475170399	0.00064519330984168	0.00199039925067322	0.00151835422310876	0.00131451284779819	0.00143912501199271	0.00155542986425339	0.000936363308963878	0.00133719634499666	0.00072566915068799	0.0021059725381181	0.000660619457783876	0.00079339319845649	0.000595396965528569	0.000448765893792072	0.000843386747827362	0.000799946670221985	0.000984467293808795	0.000941734005711161	0.000725391869303308
0.000448005059821852	0	0.000302255928337867	0	0	0	0	0	0	0	0	0	0	0	0	3.66066e+09	0	0	0	0	0	0	0	0	0	0	0	0	0	0	0	4.96303e+09	0	0	0	0	2.82805e+09	0	0	0	0	0	0	0	4.27396e+09	7.3338e+09	0	0	0	0
0.000184472671691351	5.82106e+09	5.49556e+09	0.000446667857780954	0.00274018801905485	0.000614533722538024	0.000134938198305176	0.000186135559869173	5.48095e+09	8.49137e+09	0.000357935428448708	0	0.000224492086653945	0.000118366541724206	0.000244565217391304	1.83033e+09	0	0	0	5.36337e+08	7.54874e+09	0	6.18914e+09	0	0	0	0	0	1.64047e+09	0	0	0.000173705891111221	0.000234164617726262	0.000267944862901545	0.00046946887421364	0.000383766669864722	0.00084841628959276	0.000360139734216876	0.000318380082142061	0.000279103519495381	0.000645831578356218	0.000254084406839952	0.000252443290417974	6.15928e+09	0	0	2.22207e+09	3.64618e+09	3.03785e+09	9.46163e+09
0.000816950403204554	0.000349263635834449	0.000302255928337867	0.000923113572747305	0.00212891530711184	0.00143391201925539	0.000593728072542775	0.000611588268141569	0.000164428610578241	0.000367959241437871	0.000286348342758966	0.000319505830981415	0.000280615108317432	0.000355099625172618	0.000489130434782609	0	0	0.00011279806889706	0	5.36337e+08	5.66155e+09	0	2.06305e+09	0	0	1.92708e+09	0	0	0	0	0	4.96303e+09	0.000204894040510479	0.00047634642293608	0.00031297924947576	0.000191883334932361	0.000197963800904977	0.000360139734216876	0.000222866057499443	0.000279103519495381	0.000449274141465195	0.000101633762735981	0.000108189981607703	8.21237e+09	2.13698e+09	3.6669e+09	4.44415e+09	0	0	3.15388e+09
0.000474358298634902	0.000174631817917225	0.00071442310334405	0.000416890000595557	0.000674507820075039	0.000486505863675936	0.000377826955254493	0.000638179062408594	0.000657714442312962	0.000452872912538919	0.000715870856897416	0.000106501943660472	0.000280615108317432	0.00059183270862103	0.000353260869565217	1.83033e+09	0	0	2.33705e+09	0	7.54874e+09	0	0	1.71456e+09	2.01755e+09	7.70832e+09	1.6171e+09	4.04514e+09	1.64047e+09	0	0	0.000124075636508015	0.000351246926589392	8.9315e+09	0.000344277174423336	0.000239854168665451	0.000113122171945701	0.000180069867108438	6.3676e+09	2.79104e+09	0.000308875972257322	5.08169e+09	0.000108189981607703	2.05309e+09	2.13698e+09	0	0	0	3.03785e+09	0
0.000210825910504401	0	0.000192344681669552	0.00038711214341016	0.00118038868513132	0.000563322578993189	0.000701678631186916	0.000265907942670248	0.000109619073718827	8.49137e+09	7.15871e+09	0	0	7.8911e+09	0.00135869565217391	1.83033e+09	0.00166074759191599	0.000135357682676473	0.000444039355909229	0.000107267363904532	0.000471796033138953	0.00029663614610319	0.00090774055124608	0.00039434881009533	8.07021e+09	7.70832e+09	0.00111580070829088	4.04514e+09	0.000114833163817711	0.000523610976437506	0.000973709834469328	0.00238225222095389	0.00278070483549936	0.00077406293727113	0.0154611749241025	0.000911445840928715	0.0132352941176471	0.00716678071091584	0.000254704065713649	0.00131178654162829	0.00224637070732598	0.0031760550854994	0.00046882325363338	0.000492742316299505	0.00074794315632012	0.000843386747827362	0.00124436148701198	0.00324509589440677	0.00106324807096421	0.002050020500205
0.000922363358456754	0.000203737120903429	0.00046712279834034	0.000506223572151748	0.00029509717128283	0.000435294720131101	0.000917579748475198	0.000372271119738347	0.00126061934776651	0.0011321822813473	0.000715870856897416	0.000479258746472123	0.00112246043326973	0.0020122312093115	0.00046195652173913	0.000530795277752357	0.000281049592478091	0.000360953820470594	0.000654373787655706	0.000455886296594261	0.000320821302534488	0.000573496549132834	0.000206304670737745	0.000497222412728894	0.000121053162513871	0.000847914900177291	0.000339591519914617	0.000687674446826585	0.000967879523606417	0.000368466983418986	0.000973709834469328	0.000744453819048092	0.00204894040510479	0.00071451963440412	0.000845043973584551	0.000383766669864722	0.0020079185520362	0.00111643317607232	0.000318380082142061	0.00114432442993106	0.00160053912896976	0.000711436339151866	0.000649139889646219	0.00176565996673989	0.0011753392456459	0.00183344945179861	0.00166655556296247	0.000729235032450959	0.00106324807096421	0.002050020500205
0.00121224898540031	0.000727632574655102	0.000741900915011128	0.000923113572747305	0.000379410648792209	0.000307266861269012	0.00113348086576348	0.00103704097641397	0.00093176212661003	0.00101896405321257	0.00186126422793328	0.000798764577453539	0.000897968346615782	0.00165713158413888	0.0010054347826087	0.0025624599615631	0.00122639822172258	0.00101518262007354	0.00313164598378088	0.00104585679806919	0.00192492781520693	0.00276860403029644	0.000845849150024757	0.000754406419312804	0.00125088267931	0.00354582594619595	0.00263587703552774	0.00242708628291736	0.00208340168640703	0.00199747891011345	0	4.96303e+09	5.85412e+09	0.000148858257167525	6.25958e+08	0.000191883334932361	0.000282805429864253	7.20279e+09	0.000254704065713649	0.000167462111697229	0.000140398169207874	0.0005335772543639	7.21267e+09	0.000780175334140883	0.000961641200983011	0.00047669685746764	0.000799946670221985	0.00145847006490192	0.00151892581566316	0.000410004100041
0.000105412955252201	2.91053e+09	0.000137389058335394	8.93336e+09	6.32351e+09	2.56056e+09	0.000107950558644141	5.31816e+09	0.000219238147437654	8.49137e+09	0.000107380628534612	5.3251e+09	0.000112246043326973	0.000118366541724206	0.000135869565217391	0.000347762423354992	2.555e+09	0.000338394206691181	0.000116852462081376	8.04505e+08	7.54874e+09	9.88787e+09	0.000288826539032844	0.000154310403950346	0.000161404216685161	0.000173437138672628	9.70261e+09	0.000161805752194491	3.28095e+09	0.00011635799476389	0	7.44454e+09	2.92706e+09	5.95433e+07	3.12979e+08	0	5.65611e+09	7.20279e+09	3.1838e+09	5.58207e+09	8.42389e+09	0	7.21267e+09	0.000246371158149753	0.000213698044662891	0.000256682923251806	6.66622e+09	0	0.000151892581566316	0.000157693884631154
0	0	0	0	0	0	0	0	0	0	0	0	0	0	0	0.000457582135993411	0.000153299777715322	0.00054143073070589	0.000280445908995303	0.000241351568785197	0.000245333937232256	0.000158205944588368	0.000268196071959069	0.00039434881009533	0.000342983960455967	0.000211978725044323	0.000258736396125422	0.000202257190243113	0.00026247580301191	5.8179e+09	0	2.48151e+09	0	0	0	0	0	0	0	0	0	0	0	0.000102654649229064	0.000213698044662891	0.000146675956143889	4.44415e+09	0.000145847006490192	0.00018227109787958	9.46163e+09
0.000500711537447952	0.000291053029862041	0.000384689363339104	0.000238222857483176	0.000105391846886725	0.000691350437855277	0.000188913477627247	0.000372271119738347	0.000274047684297068	0.000452872912538919	0.000357935428448708	0.000319505830981415	0.000224492086653945	0.000631288222529098	0.000489130434782609	9.15164e+09	5.10999e+09	0	9.3482e+09	2.68168e+08	0.000150974730604465	1.97757e+08	6.18914e+09	0.000137164803511419	2.01755e+09	0.00015416634548678	3.2342e+09	0.000161805752194491	4.92142e+09	7.7572e+09	0	2.48151e+09	0.000117082308863131	0.00023817321146804	9.38938e+09	0.000287825002398542	0.000226244343891403	0	0.000254704065713649	0.000251193167545843	0.000168477803049448	0.000127042203419976	0.000108189981607703	8.21237e+09	2.13698e+09	7.3338e+09	4.44415e+09	0	0.000121514065253053	0
0.000263532388130501	0	0	0	0	7.68167e+08	0	0	0	0.011321822813473	7.15871e+09	0	0	0.000157822055632275	0	0	0	0	0	0	0	3.95515e+08	0	0	0.00141228689599516	5.78124e+09	0	0	1.64047e+09	3.8786e+09	0	0	0	8.9315e+09	0	0	0	3.6014e+09	0	0	0	0	0	0	0	0	0	0	3.03785e+09	0
0.000105412955252201	0.000232842423889633	0.000329733740004946	0.000119111428741588	0.000463724126301589	0.000435294720131101	0.000161925837966211	0.000319089531204297	0.000109619073718827	0.000424568355505236	0.000787457942587157	0.000159752915490708	0.00185205971489505	0.000473466166896824	0.000896739130434783	0	0.000485449296098521	2.25596e+09	0.000140222954497651	5.36337e+08	1.88718e+09	3.95515e+08	2.06305e+09	0	2.01755e+09	0.00023124951823017	4.85131e+09	0.000283160066340358	0.000114833163817711	9.6965e+09	0.000973709834469328	0.00469005906000298	0.0074347266128088	0.00184584238887731	0.00676035178867641	0.00335795836131632	0.00164027149321267	0.00360139734216876	0.00133719634499666	0.00577744285355438	0.00679527138966108	0.00406535050943924	0.00649139889646219	0.000390087667070442	0.000277807458061759	0.000660041802647501	0.00179988000799947	0.000692773280828411	0.000303785163132633	0.000504620430819693
0.000869656880830654	0.000523895453751674	0.000302255928337867	0.000655112858078733	0.000147548585641415	0.000435294720131101	0.000269876396610352	0.000239317148403223	0.000822143052891203	0.000198131899235777	0.000322141885603837	0.000426007774641887	0.000224492086653945	0.000236733083448412	0.000543478260869565	5.49099e+09	0	2.25596e+09	0.000140222954497651	5.36337e+08	7.54874e+09	0.000138430201514822	0	5.14368e+09	0	0.000173437138672628	4.85131e+09	8.09029e+09	1.64047e+09	0.00019392999127315	0	2.48151e+09	8.78117e+09	0.00011908660573402	6.25958e+08	9.59417e+09	2.82805e+09	7.20279e+09	0.000318380082142061	0.000390744927293533	2.80796e+09	0.000127042203419976	3.60633e+09	6.15928e+09	0	0.000183344945179861	2.22207e+09	0.000109385254867644	6.0757e+09	3.15388e+09
0	0	0	0	0	0	0	0	0	0	0	0	0	3.94555e+09	0	5.49099e+09	0	6.76788e+09	2.33705e+09	5.36337e+08	3.77437e+09	0.000138430201514822	0.000247565604885295	0.000102873602633564	4.03511e+09	7.70832e+09	0	0.000323611504388981	9.84284e+09	0.00015514399301852	0.000486854917234664	0.000248151273016031	0.000409788081020958	0.00089314954300515	0.000438170949266064	0.000623620838530174	0.000537330316742081	0.000432167681060251	0.000509408131427298	0.00120014513383014	0.000982787184455115	0.000965520745991818	0.000757329871253922	0.0113741351345802	0.0111550379314029	0.0149242785376407	0.0149767793258227	0.0157879384525633	0.0139133604714746	0.00712776358532816
0	0	0	8.93336e+09	2.10784e+08	2.56056e+09	0	0	5.48095e+09	0.00011321822813473	3.57935e+09	0	5.6123e+09	0	0	0.0010066806991855	0.000178849740667876	0.000631669185823539	0.000514150833158055	0.00101903995709305	0.000528411557115628	0.0017204896473985	0.00152665456345932	0.00176599684520952	0.00094824977302532	0.000790102520619749	0.00074386713886059	0.000202257190243113	0.00278880540700154	0.00207505090662271	0	2.48151e+09	5.85412e+09	2.97717e+08	3.12979e+08	0	5.65611e+09	0.00014405589368675	3.1838e+09	5.58207e+09	0	5.08169e+09	3.60633e+09	0.000410618596916254	0.000363286675926915	0.00033002090132375	0.000333311112592494	0.00102092904543134	0.000637948842578528	0.000599236761598385
0.00187107995572656	0.00078584318062751	0.00093424559668068	0.00068489071526413	0.00101176173011256	0.00204844574179341	0.00105251794678037	0.00103704097641397	0.000876952589750617	0.000679309368808378	0.000751664399742286	0.00026625485915118	0.00101021438994275	0.000434010652988755	0.000679347826086957	3.66066e+09	0	0	7.01115e+09	2.68168e+08	0.000113231047953349	7.9103e+08	8.25219e+09	0.000102873602633564	4.03511e+09	5.78124e+09	4.85131e+09	0	3.28095e+09	1.9393e+08	0	0.000148890763809618	0.000380517503805175	0.000148858257167525	0.00031297924947576	0.000383766669864722	0.000113122171945701	0.000108041920265063	0.000286542073927855	0.00013955175974769	0.000112318535366299	0.000228675966155957	0.000180316636012839	4.10619e+09	0	3.6669e+09	4.44415e+09	0	0	3.15388e+09
0	0	0	0	0	0	0	0	0	0	0	0	0	3.94555e+09	0	0.00199505811293127	0.000102199851810215	0.00085726532361766	0.000607632802823155	0.00117994100294985	0.000528411557115628	0.00199735005042814	0.00152665456345932	0.00243467526232769	0.00149298900433774	0.00131041393663763	0.000549814841766523	0.000606771570729339	0.00378949440598445	0.00271501987782411	0	0	0	0	0	0	0	0	0	5.58207e+09	0	2.54084e+09	3.60633e+09	0.00114973207136551	0.000918901592050433	0.00033002090132375	0.000688842966024487	0.00156785531976956	0.00121514065253053	0.00126155107704923
2.63532e+09	2.91053e+09	0.000109911246668315	0.000119111428741588	0	0	0	2.65908e+09	0	0	0	5.3251e+09	0	3.94555e+09	2.71739e+09	0	0	0	4.6741e+09	2.68168e+08	0	0	0.000350717940254167	0	0	1.92708e+09	4.85131e+09	4.04514e+09	1.64047e+09	0	0	0.000173705891111221	2.92706e+09	0.0005954330286701	0.00143970454758849	0.00177492084812434	0.000113122171945701	0.171390499513811	3.1838e+09	0.00111641407798152	0	0	0	2.05309e+09	0.000106849022331446	0	0.00377752594271493	0.00408371618172537	0.0139741175041011	3.15388e+09
5.27065e+09	2.91053e+09	0	0	0	0	0	0	0	0	0	0	0	0	2.71739e+09	0.000750434703029194	0.000153299777715322	0.00042863266180883	0.000233704924162752	0.000107267363904532	9.43592e+09	0	0	0.000274329607022838	0	0	0	0	0	0.000387859982546301	0	0	0	0	0	0	0	0	0	0	0	0	3.60633e+09	0.00022584022830394	0	3.6669e+09	0	0.000145847006490192	3.03785e+09	3.15388e+09
0.000632477731513203	0.000814948483613714	0.000851812161679444	0.000327556429039366	2.10784e+08	5.12111e+09	2.69876e+09	0.000106363177068099	0.000219238147437654	0.00011321822813473	0	0	0.000224492086653945	0	0.000407608695652174	0.000237942710716574	0.000178849740667876	0.000609109572044127	0.000303816401411578	2.68168e+08	0	7.9103e+08	6.18914e+09	6.85824e+09	6.05266e+09	0	8.08551e+09	0.000283160066340358	0.000114833163817711	9.6965e+09	0	0	2.92706e+09	0.00017862990860103	0.000250383399580608	0.000143912501199271	8.48416e+08	0.000576223574747002	0.000509408131427298	0.000418655279243071	0	0.000686027898467871	0.000216379963215406	8.21237e+09	0	7.3338e+09	4.44415e+09	0.00018230875811274	0.000637948842578528	0.000252310215409846
2.63532e+09	0.000116421211944816	2.74778e+09	0.000119111428741588	4.21567e+09	7.68167e+08	0.000215901117288282	0.000106363177068099	5.48095e+09	0	7.15871e+09	0.000106501943660472	5.6123e+09	0.000197277569540343	0.000108695652173913	0.000860254415667612	0.000817598814481719	0.00054143073070589	0.00149571151464161	0.00107267363904532	0.00107569495555681	0.000929459924456661	0.00045387027562304	0.000360057609217475	0.000423686068798547	0.00140676790256687	0.00114814275780656	0.000809028760972453	0.00118114111355359	0.000872684960729177	0	9.92605e+09	2.92706e+09	0	0.00015648962473788	0	0.000282805429864253	0.00014405589368675	0	5.58207e+09	5.61593e+09	0	0	0.000369556737224629	0.000384656480393204	0.000256682923251806	0.00053329778014799	0.000692773280828411	0.000577191809952002	0.000346926546188539
0	5.82106e+09	0.000164866870002473	0	0	0	0	0	5.48095e+09	0	3.57935e+09	0	0.000112246043326973	0	0	0	0	6.76788e+09	0	8.04505e+08	0	0.000138430201514822	0	0	0	7.70832e+09	0	0	0	5.8179e+09	0	2.48151e+09	8.78117e+09	0	3.12979e+08	0.000191883334932361	0	3.6014e+09	0	0.000279103519495381	8.42389e+09	0	7.21267e+09	0.000143716508920689	0	0.000293351912287778	0.000133324445036998	7.29235e+09	9.11355e+09	9.46163e+09
2.63532e+09	0	5.49556e+09	0.000119111428741588	2.10784e+08	0	8.09629e+09	0.000106363177068099	0	0.000141522785168412	3.57935e+09	0	0	3.94555e+09	0	1.83033e+09	0	4.51192e+09	0	0	0	1.97757e+08	0	0	0	0	0	0	0	0	0	0.00064519330984168	0.000263435194942044	0.000922921194438656	0.00109542737316516	0.00105535834212799	0.000367647058823529	0.000540209601325314	0.000795950205355153	0.000753579502637528	0.000730070479880942	0.000279492847523947	0.000432759926430812	8.21237e+09	0.000106849022331446	0.000110006967107917	0.000133324445036998	7.29235e+09	6.0757e+09	0.000189232661557385
0	5.82106e+09	0	0	0	0	0	0	0	0	3.57935e+09	0	0	0	0	0.000658918275830512	2.555e+09	0.000360953820470594	0.000397298371076679	0.000777688388307857	0.000396308667836721	0.000909684181383115	0.000804588215877207	0.000548659214045676	0.000504388177141128	0.000481769829646188	0.000420446643703811	0.000202257190243113	0.00136159322812428	0.000795112964219917	0	2.48151e+09	0	0	3.12979e+08	4.79708e+09	0	7.20279e+09	0	0.000195372463646767	5.61593e+09	0	7.21267e+09	0.000492742316299505	0.000384656480393204	0.000146675956143889	0.000333311112592494	0.000911543790563699	0.000972112522024424	0.00107231841549185
0.000158119432878301	0.000232842423889633	2.74778e+09	8.93336e+09	0.000779899666961764	0.000230450145951759	0.000296864036271388	7.97724e+09	0.000164428610578241	0.000169827342202095	0.000178967714224354	0.00122477235209543	0.000336738129980918	0.000157822055632275	8.15217e+09	0.000420975565113938	0.000153299777715322	0.000248155751573533	0.000397298371076679	0.000589970501474926	0.00030194946120893	0.000276860403029644	0.00022693513781152	0.000222892805706056	0.000141228689599516	0.000327603484159408	0.000177881272336228	0.000242708628291736	0.000705403720594508	0.00023271598952778	0	0	0.000204894040510479	2.97717e+08	0	0.000239854168665451	0.000141402714932127	3.6014e+09	9.5514e+09	0.000223282815596305	0.000112318535366299	0.000127042203419976	7.21267e+09	0.000184778368612314	0.000170958435730313	0.000440027868431667	0.000244428149234495	0.000145847006490192	0.00018227109787958	0.000126155107704923
0	0	2.74778e+09	0	0	0	0	0	0	0	0	0	0	0	0.000190217391304348	0	0	0	0	0	0	0	2.06305e+09	0	0	0	0	0	0	0	0	0	0.000585411544315654	0.000148858257167525	0	0	0	0.00104440522922894	0	2.79104e+09	8.42389e+09	0	0.00046882325363338	0	0	0.000916724725899307	8.8883e+09	0	0.000121514065253053	0
5.27065e+09	2.91053e+09	0	0.000119111428741588	2.10784e+08	2.56056e+09	8.09629e+09	7.97724e+09	5.48095e+09	0.00011321822813473	3.57935e+09	0	0	0	0.000135869565217391	0.00124462340990208	0.000383249444288306	0.00124077875786767	0.000677744280071981	0.000911772593188522	0.00060389892241786	0.00179959261969269	0.00111404522198383	0.0014402304368699	0.000585090285483708	0.000674477761504664	0.00074386713886059	0.000202257190243113	0.000820236884412218	0.000523610976437506	0	7.44454e+09	0.000292705772157827	0.00011908660573402	6.25958e+08	9.59417e+09	0.000141402714932127	3.6014e+09	0	0	8.42389e+09	0	3.60633e+09	0.000780175334140883	0.000384656480393204	0.000660041802647501	0.000333311112592494	0.000401079267848027	0.000607570326265265	0.000536159207745924
0	8.73159e+09	2.74778e+09	0	0	0	0.000377826955254493	0	0	0.000679309368808378	0	0	5.6123e+09	3.94555e+09	2.71739e+09	0	2.555e+09	0	0	0	0	0	0	0	0	0	0	4.04514e+09	0	0	0	0	0	0	0	0	0	0	0	0	0	0	3.60633e+09	0	0	0	0.000133324445036998	0	3.03785e+09	0.000536159207745924
0.000263532388130501	8.73159e+09	0.000137389058335394	8.93336e+09	4.21567e+09	0.000102422287089671	0.000269876396610352	0.000132953971335124	0.000438476294875308	0.000141522785168412	0.000286348342758966	5.3251e+09	0.000168369064990459	0.000473466166896824	0.000326086956521739	0.000219639425276837	5.10999e+09	2.25596e+09	0.000397298371076679	0.000214534727809064	7.54874e+09	0.000316411889176736	0.000165043736590196	0.000445785611412112	6.05266e+09	0.000115624759115085	9.70261e+09	4.04514e+09	0.000278880540700154	0.00019392999127315	0	0.000223336145714428	8.78117e+09	8.9315e+09	0.000187787549685456	9.59417e+09	0.000169683257918552	7.20279e+09	0.000222866057499443	0.00013955175974769	0.000140398169207874	7.62253e+09	0.000144253308810271	0.000143716508920689	8.54792e+09	3.6669e+09	0.000377752594271493	0.000145847006490192	0.000212649614192843	0.000126155107704923
0	2.91053e+09	8.24334e+09	0	0	0	0	0	0	8.49137e+09	0	0	0	7.8911e+09	2.71739e+09	0.000933467557426558	0.000459899333145967	0.00101518262007354	0.000397298371076679	0.000482703137570394	0.000339693143860046	0.00106789012597148	0.00107278428783628	0.000737260818873877	0.00115000504388177	0.000886456486548986	0.000630669965555717	8.09029e+09	0.000311690016076643	0.000368466983418986	0	0	0	0	0	0	0	0	0	0	0	0	0	8.21237e+09	0.000320547066994337	0.000366689890359723	0.000244428149234495	0.000218770509735288	0.000303785163132633	0.000252310215409846
0.00187107995572656	0.00107689621048955	0.00131893496001978	0.00324578643320827	0.00516420049744952	0.00148512316280023	0.00148432018135694	0.00175499242162363	0.00268566730611126	0.000849136711010473	0.00132436108526022	0.000479258746472123	0.00241328993152991	0.00209114223712764	0.00290760869565217	0.00129953326622129	0.000536549222003628	0.00146637489566179	0.00285120007478558	0.00367390721373022	0.000924720224952349	0.00205667727964878	0.000783957748803433	0.00130306563335848	0.000928074245939675	0.00165728821398289	0.00118048480732224	0.00194166902633389	0.00162406903113619	0.001415688936294	0.000486854917234664	0.000148890763809618	0.000234164617726262	0.00041680312006907	0.00112672529811274	0.000191883334932361	0.000509049773755656	0.000108041920265063	0.000350218090356267	0.000390744927293533	0.000336955606098896	0.000101633762735981	0.000216379963215406	0.00067752068491182	0.000918901592050433	0.000293351912287778	0.000399973335110993	0.00120323780354408	0.000911355489397898	0.000820008200082001
2.63532e+09	0	0	0	0	0	0	0	0	0	0	0	0	0	0	0.00232451725084653	0.000485449296098521	0.00126333837164708	0.000817967234569632	0.00128720836685438	0.000811489176999	0.00251151937034034	0.00136161082686912	0.00281187847198409	0.00185614849187935	0.00138749710938102	0.000970261485470334	0.000202257190243113	0.00185373535877161	0.00147386793367594	0	7.44454e+09	0	5.95433e+07	0	0	0	0	0	2.79104e+09	5.61593e+09	2.54084e+09	0	0.000492742316299505	0.000705203547387541	0.000880055736863335	0.000888829633579984	0.000583388025960767	0.00124551916884379	0.00113539596934431
0	0	0	0.00199511643142159	0.000231862063150795	0.000384083576586265	0	5.31816e+09	0	0.000254741013303142	3.57935e+09	0	0	0	2.71739e+09	0	0	0	0.000210334431746477	0	0	0	0	0	0	0	0	0	0	1.9393e+08	0	0	0	0	0	0	0	0	0	0	0.000112318535366299	2.54084e+09	0	0	0	0	0	0	0	0
0.000237179149317451	8.73159e+09	0.000329733740004946	0.000238222857483176	0.000147548585641415	0	0.000242888756949317	0.000425452708272396	0.000164428610578241	8.49137e+09	0.000178967714224354	5.3251e+09	5.6123e+09	0.000236733083448412	0.000108695652173913	0.000219639425276837	5.10999e+09	0.000180476910235297	0.000420668863492954	0.000402252614641995	7.54874e+09	0.000177981687661914	0.000247565604885295	0.000137164803511419	0.000121053162513871	0.000134895552300933	3.2342e+09	0.000161805752194491	0.000114833163817711	0.000174536992145835	0	7.44454e+09	0.000234164617726262	0.00011908660573402	0.000281681324528184	0.000143912501199271	0.000169683257918552	3.6014e+09	6.3676e+09	0	0.000505433409148345	0.000203267525471962	0.000216379963215406	0.000800706263986696	8.54792e+09	0.00080671775879139	0.000111103704197498	0.00134908481003427	0.000273406646819369	0.00264925726180339
0	2.91053e+09	0	0	0	0	0	0	0	0	0	0	0	0	0	0	0	6.76788e+09	0	0	0	0	4.12609e+09	0	0	0	0	0	3.28095e+09	0	0.000486854917234664	0.00032259665492084	0.000175623463294696	0.00053588972580309	6.25958e+08	0.000383766669864722	0.000113122171945701	0.000288111787373501	0.000700436180712535	0.000669848446788914	0.000421194507623621	0.000152450644103971	0.000432759926430812	0.000287433017841378	0.00023506784912918	0.000440027868431667	0.000177765926715997	0.000218770509735288	0.000303785163132633	0.000315387769262308
0	0	0	0	2.10784e+08	0	0	0	0	0	0	0	0	0	0	7.32131e+09	2.555e+09	4.51192e+09	9.3482e+09	0.000107267363904532	0.00143425994074242	5.93272e+08	4.12609e+09	0	6.05266e+09	7.70832e+09	6.46841e+09	8.09029e+09	6.5619e+09	0.000135750993891205	0	0.000148890763809618	0.00190258751902588	0.00017862990860103	0	0.000671591672263264	0.00042420814479638	3.6014e+09	3.1838e+09	0.000362834575343995	0.000336955606098896	2.54084e+09	0	0.000164247438766502	0.000128218826797735	0.00033002090132375	0.000199986667555496	0.000291694012980384	0.000212649614192843	0.000630775538524616
0	0.000349263635834449	0.000164866870002473	0	0	0	2.69876e+09	5.31816e+09	0	0.000198131899235777	0	0.00436657969007934	0	0.00193332018149536	0	5.49099e+09	5.10999e+09	0.000135357682676473	0	0	0	0.000138430201514822	4.12609e+09	0.000120019203072492	2.01755e+09	1.92708e+09	0.000711525089344912	0	0.00165687850651268	0	0	0	0	0	0	0	0	0	0	0	0	0	0	0	0	0	0	0	0	0
0.000105412955252201	0	5.49556e+09	2.97779e+09	2.10784e+08	0	0	2.65908e+09	0	2.83046e+09	3.57935e+09	0	5.6123e+09	0.000118366541724206	0	0	2.555e+09	4.51192e+09	7.01115e+09	8.04505e+08	1.88718e+09	0	4.12609e+09	6.85824e+09	4.03511e+09	0	1.6171e+09	0.000202257190243113	0.000131237901505955	0	0	2.48151e+09	0.000117082308863131	0.00011908660573402	3.12979e+08	0.000191883334932361	0.000197963800904977	0.000180069867108438	0.000222866057499443	0.000223282815596305	0.000112318535366299	2.54084e+09	0.000180316636012839	6.15928e+09	2.13698e+09	0.000256682923251806	6.66622e+09	0.000145847006490192	6.0757e+09	3.15388e+09
7.90597e+09	0.00276500378368939	8.24334e+09	0.000178667143112382	0.00105391846886725	2.56056e+09	0.000404814594915529	0.000132953971335124	0	8.49137e+09	0.000178967714224354	0.0207146280419618	0.000785722303288809	0.000118366541724206	0.000271739130434783	0.000366065708794729	0.000638749073813843	0.000248155751573533	0.000444039355909229	0.000455886296594261	0.000169846571930023	0.000415290604544466	0.000247565604885295	0.000188601604828201	0.000121053162513871	0.000366145070531103	0.000323420495156778	0.000202257190243113	0.000344499491453132	0.000252108988655096	0	2.48151e+09	5.85412e+09	8.9315e+09	0	9.59417e+09	0.000169683257918552	0	9.5514e+09	8.37311e+09	0.000280796338415747	5.08169e+09	3.60633e+09	0.000328494877533003	0.000363286675926915	0.000440027868431667	0.000266648890073995	0.000328155764602932	6.0757e+09	0.000441542876967231
0.000421651821008802	0.000174631817917225	0.000769378726678207	2.97779e+09	8.43135e+09	7.68167e+08	2.69876e+09	0.000983859387879916	0.000328857221156481	5.66091e+09	0	5.3251e+09	5.6123e+09	3.94555e+09	0.000706521739130435	0.000860254415667612	0.00135414803648535	0.00175964987479414	0.000280445908995303	0.00225261464199517	0.00337805959727491	9.88787e+09	0.0024343951147054	0.00180028804608737	8.07021e+09	3.85416e+09	0.00074386713886059	0.000889931637069698	4.92142e+09	0.00162901192669446	0	0	0	0	0	4.79708e+09	0	0	0	0	2.80796e+09	0.000406535050943924	0	0	0	0.000220013934215834	4.44415e+09	0.000218770509735288	0.000577191809952002	0.000189232661557385
0.000131766194065251	0	0	0.000178667143112382	4.21567e+09	2.56056e+09	0	0	0	0	0	0	0	3.94555e+09	0	1.83033e+09	0	0	0.000116852462081376	2.68168e+08	9.43592e+09	0	0	0	0	1.92708e+09	0	0	1.64047e+09	0	0	0	0	0	0	0	0	3.6014e+09	0	0	0	0	0	2.05309e+09	0	0.000110006967107917	0	0	3.03785e+09	9.46163e+09
0.00606124492700153	0.00104779090750335	0.000961723408347759	0.00122089214460127	0.000189705324396105	0.000358478004813847	0.00180817185728936	0.00055840667960752	0.000712523979172376	0.000622700254741013	0.000393728971293579	0.000213003887320944	0.0012347064765967	0.00102584336160978	0.00347826086956522	0.000860254415667612	0.000357699481335752	0.000248155751573533	0.000724485264904532	8.04505e+08	0.000113231047953349	0.000158205944588368	0.000165043736590196	6.85824e+09	6.05266e+09	9.6354e+09	0.000727696114102751	0.000525868694632094	4.92142e+09	0.000465431979055561	0.00389483933787731	0.000670008437143283	0.000702493853178785	0.000506118074369585	0.000375575099370912	0.00777127506476063	0.00251696832579186	0.00126048906975907	0.00238785061606546	0.0304222836249965	0.000252716704574172	0.00111797139009579	0.00241624292257204	0.00301804668733447	0.000406026284859494	0.00113673866011514	0.000355531853431993	7.29235e+09	0.000668327358891792	0.000662314315450847
2.63532e+09	0	0	2.97779e+09	0	0	0	0	0	8.49137e+09	0	0	0	7.8911e+09	2.71739e+09	0.00214148439644916	0.000459899333145967	0.000812146096058836	0.00058426231040688	0.000911772593188522	0.000585027081092302	0.0019775743073546	0.0010521538207625	0.00234894726013305	0.00135176031473822	0.00208124566407153	0.00111580070829088	0.000606771570729339	0.00334656648840185	0.00166779792494909	0	0	0	0	0	0	0	0	3.1838e+09	5.58207e+09	2.80796e+09	0	0	0.000472211386453693	0.000406026284859494	0.00047669685746764	0.000422194075950492	0.000656311529205863	0.00112400510359074	0.000410004100041
0.000158119432878301	0.00014552651493102	0.000577034045008655	0.000268000714668572	0.000653429450697694	0.00033287243304143	0.000323851675932423	0.000212726354136198	0.000383666758015895	0.000169827342202095	0.000250554799914096	0.000106501943660472	0.000224492086653945	0.000157822055632275	0.000380434782608696	0.000951770842866294	0.000306599555430645	0.0011279806889706	0.00058426231040688	0.00168946098149638	0.000773745494347884	0.000870132695236024	0.000495131209770589	0.000342912008778547	0.00094824977302532	0.000558853002389578	0.000905577386438979	0.000161805752194491	0.000393713704517865	0.000872684960729177	0	7.44454e+09	2.92706e+09	0	3.12979e+08	4.79708e+09	5.65611e+09	0	0	2.79104e+09	2.80796e+09	0	0.000144253308810271	0.000102654649229064	0.000320547066994337	0.000110006967107917	0.000511077039308491	0.000364617516225479	0.000577191809952002	0.000315387769262308
0	2.91053e+09	0	0	0	0	5.39753e+09	5.31816e+09	0	5.66091e+09	0	0	0	3.94555e+09	0	0.00142765626429944	0.00020439970362043	0.00119565953030884	0.000654373787655706	0.000402252614641995	0.000471796033138953	0.00156228370281013	0.00068080541343456	0.00246896646320554	0.00086754766468274	0.000924998072920681	0.000646840990313556	4.04514e+09	0.00119754585124184	0.0010278289537477	0	0	0	2.97717e+08	6.25958e+08	0	0	0	0	0	0	0	0	0.000390087667070442	0.000341916871460626	0.000146675956143889	0.000488856298468991	0.00105739079705389	0.000759462907831582	0.000441542876967231
0.00115954250777421	0.000814948483613714	0.00126397933668563	0.000804002144005717	0.00128578053201804	0.000998617299124289	0.00161925837966211	0.00106363177068099	0.000712523979172376	0.00110387772431361	0.00103801274250125	0.000585760690132595	0.000729599281625323	0.00130203195896627	0.0014945652173913	0.00419145236569964	0.00155854774010578	0.00597829765154421	0.00327186893827853	0.00874229015821936	0.0046424729660873	0.00565586251903415	0.00610661825383727	0.00281187847198409	0.00534651467769596	0.00379634625761196	0.00423680848655379	0.00129444601755592	0.00333016175071361	0.00449917579753709	0.000486854917234664	7.44454e+09	5.85412e+09	0.00011908660573402	0.00031297924947576	0.000287825002398542	0.000565610859728507	0.000108041920265063	3.1838e+09	0.00013955175974769	0.000252716704574172	0.000127042203419976	0.000288506617620542	0.000369556737224629	0.00188054279303344	0.000586703824575556	0.000733284447703486	0.00211478159410778	0.00142779026672337	0.00129308985397546
0.000843303642017604	0.00014552651493102	0.000302255928337867	0.000208445000297779	0.000274018801905485	0.000179239002406924	0.000296864036271388	0.000452043502539421	0.00153466703206358	0.000792527596943108	0.000572696685517933	0.000106501943660472	0.000168369064990459	0.000907476819885579	0.000516304347826087	0.00159238583325707	0.000229949666572983	0.000924944164955896	0.000888078711818458	0.000938589434164655	0.000679386287720093	0.00187869559198687	0.000742696814655884	0.00174885124477059	0.00094824977302532	0.00104062283203577	0.000468959717977328	0.00076857732292383	0.00162406903113619	0.00129933094153011	0.000973709834469328	7.44454e+09	0.000380517503805175	0.00023817321146804	0.000751150198741823	0.000527679171063993	0.000339366515837104	0.000288111787373501	0.000286542073927855	0.000362834575343995	0.000308875972257322	0.000177859084787967	0.000613076562443651	0.00153981973843595	0.00160273533497169	0.00337354699130945	0.00239984001066596	0.00466710420768614	0.00346315085971201	0.00255464093102469
0	0	0.000109911246668315	2.97779e+09	0	0	0	0	0	0	7.15871e+09	0	0	0	0	0	0	0	0	0	0	0	2.06305e+09	0	0	0	0	0	0	1.9393e+08	0.00632911392405063	0.0169239168196933	0.0102739726027397	0.00782994432701182	0.00125191699790304	0.0125203876043366	0.00132918552036199	0.00587027766773508	0.0195485370435226	0.00480058053532055	0.00370651166708786	0.00335391417028737	0.012513974539291	0.000964953702753198	0.000726573351853831	0.000513365846503612	0.00111103704197498	3.64618e+09	0.000334163679445896	0.000126155107704923
7.90597e+09	0.00014552651493102	0	2.97779e+09	0.000189705324396105	2.56056e+09	0.000215901117288282	5.31816e+09	0.000164428610578241	0	0	0	0.000224492086653945	3.94555e+09	2.71739e+09	0.000237942710716574	0.000306599555430645	0.000225596137794121	0.000210334431746477	0.000482703137570394	0.00090584838362679	0.00069215100757411	0.000165043736590196	0.000205747205267128	0.000221930797942096	0.000616665381947121	0.000986432510228173	0.000323611504388981	0.000344499491453132	7.7572e+09	0	0	0	0	0	0	0	0.000216083840530126	0	0	0	0	0	6.15928e+09	0	3.6669e+09	0.000222207408394996	0	3.03785e+09	3.15388e+09
2.63532e+09	2.91053e+09	5.49556e+09	0	0	2.56056e+09	5.39753e+09	2.65908e+09	5.48095e+09	0	3.57935e+09	0	5.6123e+09	7.8911e+09	0	0.000366065708794729	5.10999e+09	0.000135357682676473	0.000210334431746477	0.00026816840976133	0.000132102889278907	0.000355963375323828	0.000309457006106618	0.000240038406144983	0.000221930797942096	0.000211978725044323	0.000242565371367584	4.04514e+09	0.000393713704517865	0.000252108988655096	0.000973709834469328	0.000719638691746489	0.00128790539749444	0.00077406293727113	0.000688554348846671	0.00110332917586108	0.000989819004524887	0.000468181654481939	0.00041389410678468	0.000474475983142147	0.000898548282930391	0.000508168813679904	0.00162284972411555	0.00702157800726795	0.00673148840688108	0.0117707454805471	0.00873275114992334	0.0120323780354408	0.00911355489397898	0.0102185637240988
0	0	0	0	0	0	0	0	0	0	0	0	0	0	0	0.000201336139837101	2.555e+09	0.000157917296455885	0.000140222954497651	0.000321802091713596	1.88718e+09	0.000751478236794748	0.000495131209770589	0.000308620807900693	0.000201755270856451	0.000250520311416018	9.70261e+09	0.000161805752194491	0.000508546868335575	0.000290894986909726	0	0	0	0	9.38938e+09	0	0	0	0	0	0	0	0	0.000143716508920689	0.000213698044662891	0.000183344945179861	0.000266648890073995	0.000328155764602932	0.000364542195759159	0.000252310215409846
0.00158119432878301	0.00259037196577216	0.00398428269172643	0.00142933714489905	0.00822056405716454	0.00192041788293133	0.00234792465051007	0.00103704097641397	0.00093176212661003	0.00198131899235777	0.00139594817094996	0.000745513605623303	0.00718374677292625	0.00197277569540343	0.00144021739130435	0.00204996796925048	0.00127749814762769	0.00135357682676473	0.00105167215873238	0.00697237865379458	0.004057445884995	0.00183914410583978	0.00140287176101667	0.000600096015362458	0.00161404216685161	0.00333384722115162	0.00297546855544236	0.00105173738926419	0.00132878375274779	0.00207505090662271	0.000486854917234664	0.000124075636508015	8.78117e+09	0.000148858257167525	6.25958e+08	4.79708e+09	0.000197963800904977	0	6.3676e+09	2.79104e+09	0.000280796338415747	0.000101633762735981	7.21267e+09	0.000328494877533003	0.000512875307190939	0.000696710791683473	0.000711063706863987	0.000474002771093123	0.000486056261012212	0.00160847762323777
0	0	0	0	0	0	2.69876e+09	0	0.000109619073718827	0	0	0	5.6123e+09	0.000118366541724206	0	0.00104328727006498	0.000178849740667876	0.000676788413382363	0.000560891817990605	0.00128720836685438	0.000188718413255581	0.00168093816125141	0.000825218682950982	0.0010630272272135	0.00121053162513871	0.000790102520619749	0.000582156891282201	0.000525868694632094	0.00228025853866597	0.001415688936294	0	0	0	0	0	0	0	0	3.1838e+09	0	0	0	0	0.000307963947687191	0.000555614916123517	0.000293351912287778	0.000311090371752994	0.000948005542186247	0.000789841424144845	0.000567697984672154
0.000342592104569652	8.73159e+09	0.000302255928337867	0.000506223572151748	0.000864213144471144	0.00033287243304143	0.000350839315593458	0.00050522509107347	0.000274047684297068	0.000169827342202095	0.000429522514138449	0.000159752915490708	0.000112246043326973	0.000157822055632275	0.000679347826086957	7.32131e+09	7.66499e+09	0	9.3482e+09	0.000107267363904532	5.66155e+09	7.9103e+08	4.12609e+09	5.14368e+09	2.01755e+09	7.70832e+09	6.46841e+09	4.04514e+09	4.92142e+09	5.8179e+09	0	2.48151e+09	0.000175623463294696	8.9315e+09	0.000406873024318488	0	8.48416e+08	3.6014e+09	9.5514e+09	0.000167462111697229	0.000140398169207874	7.62253e+09	7.21267e+09	4.10619e+09	4.27396e+09	0	6.66622e+09	3.64618e+09	0	3.15388e+09
2.63532e+09	0.000232842423889633	0.000577034045008655	0.000476445714966351	0	2.56056e+09	0	0.000159544765602149	5.48095e+09	8.49137e+09	0.000680077314052545	0	0.000224492086653945	0.000355099625172618	5.43478e+09	1.83033e+09	0	2.25596e+09	0.000257075416579027	0	0	1.97757e+08	0	3.42912e+09	0	9.6354e+09	8.08551e+09	0	0	0	0	7.44454e+09	0.000204894040510479	0	0	0	0.000113122171945701	7.20279e+09	0.000286542073927855	0.000251193167545843	2.80796e+09	7.62253e+09	0.000288506617620542	0	0	0	0.000466635557629491	7.29235e+09	0	0
2.63532e+09	0	0	2.97779e+09	2.10784e+08	2.56056e+09	0	0	0	0	7.15871e+09	0	0	0.000394555139080687	0	0	0	0	2.33705e+09	0	0	0	0	0	0	1.92708e+09	0	0	1.64047e+09	3.8786e+09	0.00146056475170399	4.96303e+09	0	0.00434666110929173	0.000125191699790304	0.000239854168665451	5.65611e+09	0.00201678251161451	0	0.000223282815596305	5.61593e+09	0.00109256294941179	0	0.000513273246145318	4.27396e+09	0	0.00297757927249295	0	0.000668327358891792	0
0.000131766194065251	0	2.74778e+09	0.000178667143112382	0.00016862695501876	5.12111e+09	0.000107950558644141	2.65908e+09	0.000109619073718827	0	0	0	0.000168369064990459	0.000434010652988755	5.43478e+09	0.000128122998078155	0.000127749814762769	0.000157917296455885	0.000444039355909229	0.000214534727809064	5.66155e+09	0.000316411889176736	0.000144413269516422	0.000102873602633564	0.000161404216685161	7.70832e+09	0.00014553922282055	0	0.000180452114570688	1.9393e+08	0.000486854917234664	0.00032259665492084	0.000146352886078913	0.00011908660573402	0	0	0	0.000108041920265063	3.1838e+09	2.79104e+09	0.000112318535366299	0	0	8.21237e+09	6.41094e+09	0.000183344945179861	8.8883e+09	3.64618e+09	9.11355e+09	0.000283848992336077
0.000421651821008802	0.000261947726875837	0.00024730030500371	0.000536001429337145	0.00189705324396105	0.000896195012034619	0.000269876396610352	0.000771133033743718	0.000438476294875308	0.000226436456269459	0.000680077314052545	0.000319505830981415	0.000112246043326973	0.00059183270862103	0.000543478260869565	0.000237942710716574	0	0.00011279806889706	0.000116852462081376	0.000321802091713596	7.54874e+09	0.000118654458441276	8.25219e+09	6.85824e+09	6.05266e+09	0.000134895552300933	3.2342e+09	4.04514e+09	0.000131237901505955	0.000252108988655096	0	0.000148890763809618	0.000175623463294696	2.97717e+08	0.000594660574003944	4.79708e+09	0.000169683257918552	0.000108041920265063	0.00041389410678468	0.000111641407798152	0.000112318535366299	2.54084e+09	0.000144253308810271	2.05309e+09	6.41094e+09	0.000110006967107917	2.22207e+09	3.64618e+09	6.0757e+09	9.46163e+09
0.00326780161281822	0.0035799522673031	0.00291264803671036	0.00145911500208445	0.000822056405716454	0.0017411788805244	0.000620715712203811	0.00175499242162363	0.00224719101123596	0.00271723747523351	0.00433101868422936	0.004739336492891	0.00263778201818386	0.00149930952850661	0.00269021739130435	0.000219639425276837	0.000459899333145967	0.000180476910235297	0.000794596742153357	0.000294985250737463	0.000547283398441186	9.88787e+09	0.000103152335368873	6.85824e+09	0.000100877635428226	0.000809373313805596	0.000549814841766523	0.000606771570729339	0.000246071065323665	0.000349073984291671	0.00584225900681597	0.00302744553079557	0.00172696405573118	0.00285807853761648	0.00460079496729367	0.00522882087690684	0.00410067873303167	0.00180069867108438	0.00331115285427744	0.0037399871612381	0.00258332631342487	0.00254084406839952	0.00198348299614122	0.00100601556244482	0.000790682765252698	0.0010634006820432	0.00124436148701198	0.000911543790563699	0.00103286955465095	0.00129308985397546
0	0	0	0	0	0	0	0	0	2.83046e+09	0	0	0	7.8911e+09	2.71739e+09	0.00137274640798023	0.000127749814762769	0.000789586482279423	0.000747855757320807	0.00123357468490212	0.000358564985185605	0.00179959261969269	0.00103152335368873	0.00174885124477059	0.00108947846262484	0.00161874662761119	0.000711525089344912	0.000444965818534849	0.00259194855474261	0.00213322990400465	0	0	0	2.97717e+08	3.12979e+08	4.79708e+09	0	0	0	0	0	0	0	0.00045168045660788	0.000619724329522385	0.00047669685746764	0.000688842966024487	0.00116677605192153	0.00145816878303664	0.000599236761598385
0	0	2.74778e+09	0	0	2.56056e+09	0	0	0	0	3.57935e+09	0	0	0	0	0.000475885421433147	2.555e+09	0.000563990344485302	0.000350557386244128	0.00104585679806919	0.000245333937232256	0.000988787153677299	0.000350717940254167	0.000360057609217475	0.000262281852113386	0.000346874277345256	0.000274907420883261	0.000283160066340358	0.00126316480199482	0.000620575972074081	0	0	0	0	3.12979e+08	0	0	0	3.1838e+09	2.79104e+09	0	0	0	0.00022584022830394	0.000192328240196602	3.6669e+09	0.000133324445036998	0.000364617516225479	0.000820219940458108	0.000252310215409846
0.000289885626943551	0.000669421968682694	0.000357211551672025	8.93336e+09	4.21567e+09	0.00033287243304143	0.000323851675932423	0.000478634296806446	0.000109619073718827	0.000339654684404189	0.00089483857112177	0	5.6123e+09	0.000197277569540343	0.000244565217391304	5.49099e+09	7.66499e+09	9.02385e+09	0.000116852462081376	2.68168e+08	0.000264205778557814	1.97757e+08	8.25219e+09	0	2.01755e+09	0.000115624759115085	6.46841e+09	0.000323611504388981	6.5619e+09	7.7572e+09	0	9.92605e+09	0	0.000148858257167525	0.00031297924947576	0.000383766669864722	2.82805e+09	0	9.5514e+09	0	5.61593e+09	0.000101633762735981	3.60633e+09	0	0	0	2.22207e+09	3.64618e+09	0	0
0.00158119432878301	0.00125152802840678	0.00321490396504822	0.00285867428979811	0.00185489650520636	0.00220207917242792	0.00172720893830626	0.00199430957002686	0.00224719101123596	0.00147183696575149	0.0029350705132794	0.00122477235209543	0.00106633741160624	0.00197277569540343	0.00255434782608696	0.000183032854397364	0.000255499629525537	0.000135357682676473	0.000817967234569632	0.000429069455618128	0.000377436826511163	0.00019775743073546	0.000969631952467404	0.000274329607022838	0.000201755270856451	0.000423957450088646	0.00014553922282055	0.000728125884875207	0.000131237901505955	0.000252108988655096	0.00146056475170399	0.00111668072857214	0.00324903407095188	0.00139926761737474	0.00125191699790304	0.00182289168185743	0.00169683257918552	0.00090034933554219	0.00143271036963928	0.00161880041307321	0.00162861876281133	0.000813070101887847	0.00216379963215406	0.00067752068491182	0.00023506784912918	0.000366689890359723	0.000622180743505989	0.000328155764602932	0.000546813293638739	0.000851546977008232
0.000158119432878301	0	0.000137389058335394	0.000655112858078733	0.00134901564015008	0.00135709530393814	0.000269876396610352	0.000292498736937272	0	5.66091e+09	0	0.000159752915490708	0.000673476259961836	0	0.000271739130434783	7.32131e+09	5.10999e+09	6.76788e+09	7.01115e+09	0.000134084204880665	0.000339693143860046	3.95515e+08	4.12609e+09	3.42912e+09	2.01755e+09	3.85416e+09	3.2342e+09	0.000404514380486226	4.92142e+09	1.9393e+08	0	2.48151e+09	5.85412e+09	0	0.000187787549685456	0	0	0	0	0	0.000393114873782046	0.000127042203419976	0	4.10619e+09	0	3.6669e+09	2.22207e+09	0	9.11355e+09	0.000189232661557385
0	0	0	0	0	0	0	2.65908e+09	0	0	3.57935e+09	0	0	0	0	0.00217809096732864	0.00020439970362043	0.00097006339251472	0.000841337726985908	0.00131402520783052	0.000679386287720093	0.00187869559198687	0.00127908895857402	0.00186887044784308	0.00145263795016645	0.00142603869575272	0.000857064312165462	0.000404514380486226	0.00269037698087208	0.0018035489188403	0	0	0	2.97717e+08	0	0	0	0	0	5.58207e+09	0.000196557436891023	5.08169e+09	0	0.000882829983369947	0.000918901592050433	0.000550034835539584	0.000977712596937982	0.00255232261357836	0.00194422504404885	0.000883085753934462
0.000105412955252201	5.82106e+09	0	0.000446667857780954	6.32351e+09	0	0	0	0	0.000169827342202095	0	0	5.6123e+09	0	0.000108695652173913	0	0	0.000135357682676473	9.3482e+09	0	0	0	0	0	2.01755e+09	3.85416e+09	0	0	0	1.9393e+08	0	0.000148890763809618	0	0.000267944862901545	0	4.79708e+09	0.000367647058823529	0.00014405589368675	0	5.58207e+09	0	0	0	0	6.41094e+09	0	0	0	6.0757e+09	6.30776e+09
5.27065e+09	0.00014552651493102	0.000109911246668315	0.000208445000297779	0.00021078369377345	0	0.000134938198305176	2.65908e+09	0.000109619073718827	0	7.15871e+09	0	0.000112246043326973	0.000236733083448412	0.00016304347826087	0.000146426283517891	0.000153299777715322	0.000406073048029418	0.000490780340741779	0.000643604183427192	0.000245333937232256	0.000652599521427018	0.000144413269516422	3.42912e+09	0.000141228689599516	0.000423957450088646	0.000517472792250845	0.000283160066340358	0.000213261589947177	0.00011635799476389	0	0	0	0	0	0	2.82805e+09	0	0	0	0	0	0	0	6.41094e+09	0.000146675956143889	0.000133324445036998	3.64618e+09	0	6.30776e+09
0	0	2.74778e+09	0	0	0	0	0	0	0	0	0	0	0	0	1.83033e+09	0	0	0	0	1.88718e+09	1.97757e+08	2.06305e+09	1.71456e+09	2.01755e+09	0	1.6171e+09	0	9.84284e+09	7.7572e+09	0.000973709834469328	0.000496302546032061	0.000526870389884088	0.000952692845872161	0.000594660574003944	0.00220665835172215	0.000565610859728507	0.000648251521590377	0.00162373841892451	0.00206536604426582	0.000758150113722517	0.000813070101887847	0.00093764650726676	0.000841768123678321	0.000619724329522385	0.00117340764915111	0.000977712596937982	0.000838620287318603	0.00176195394616927	0.000946163307786924
0.00503346861329257	0.000174631817917225	0.00901272222680186	0.00771246501101781	0.0157876986636314	0.00596609822297332	0.0199708533491661	0.005371340441939	0.00213757193751713	0.00498160203792811	0.00307824468465889	0.00090526652111401	0.0172858906723538	0.00209114223712764	0.00673913043478261	0.00545437906104146	0.00135414803648535	0.00239131906061768	0.00888078711818458	0.00675784392598552	0.000868104700975674	0.0127751300255107	0.00101089288661495	0.00188601604828201	0.00516493493392515	0.00369999229168273	0.0020375491194877	0.00715990453460621	0.000869451097476951	0.00279259187433337	0.00438169425511198	0.00198521018412824	0.000556140967099871	0.002947393491917	0.00575881819035398	0.00532476254437302	0.00079185520361991	0.000720279468433752	0.00321563882963482	0.00619609813279745	0.00749726223570045	0.00231216810224357	0.00230805294096433	0.0027511445993389	0.00188054279303344	0.000586703824575556	0.00144434815456747	0.00178662582950485	0.00197460356036211	0.00302772258491816
5.27065e+09	0	0.000164866870002473	5.95557e+09	0	0.000102422287089671	0	0	0.000219238147437654	2.83046e+09	0	0	0	0	0	9.15164e+09	0.000102199851810215	0.000157917296455885	0.000116852462081376	0	1.88718e+09	1.97757e+08	0	1.71456e+09	2.01755e+09	3.85416e+09	0	0	4.92142e+09	0	0	0	2.92706e+09	0	3.12979e+08	0	0	0	6.3676e+09	0	5.61593e+09	2.54084e+09	0	0	8.54792e+09	3.6669e+09	4.44415e+09	7.29235e+09	3.03785e+09	3.15388e+09
0.00142307489590471	5.82106e+09	0.000109911246668315	0	2.10784e+08	2.56056e+09	0.000593728072542775	0	0	0.000141522785168412	0	0	0	0.000118366541724206	0.000108695652173913	0.00025624599615631	7.66499e+09	0.00117309991652943	0.000210334431746477	2.68168e+08	5.66155e+09	0.000613048035279926	0.000330087473180393	0.000240038406144983	0.000342983960455967	7.70832e+09	9.70261e+09	0	4.92142e+09	0.00023271598952778	0	4.96303e+09	0	0	3.12979e+08	0	0	0	0	2.79104e+09	0	0	0	2.05309e+09	0.000277807458061759	3.6669e+09	0.000111103704197498	0.000109385254867644	0	6.30776e+09
0.000237179149317451	0.000291053029862041	0.000192344681669552	0.000208445000297779	0.000484802495678934	0.000230450145951759	0.000242888756949317	0.000212726354136198	0.000274047684297068	0.000283045570336824	0.000178967714224354	0.000372756802811651	5.6123e+09	0.000276188597356481	0.000108695652173913	0.000860254415667612	0.000127749814762769	0.000834705709838248	0.000210334431746477	0.00115312416197372	0.000358564985185605	0.000969011410603753	0.00103152335368873	0.000600096015362458	0.000645616866740644	0.000250520311416018	0.000161710247578389	0.000121354314145868	0.000820236884412218	0.000833898962474547	0	7.44454e+09	0.000117082308863131	0.00011908660573402	6.25958e+08	0.000143912501199271	0.000113122171945701	0.000180069867108438	0.000159190041071031	0.00013955175974769	0.000168477803049448	7.62253e+09	0.000216379963215406	0.000636458825220194	0.000769312960786409	0.00135675259433097	0.000999933337777481	0.00131262305841173	0.00106324807096421	0.000977702084713155
5.27065e+09	2.91053e+09	2.74778e+09	2.97779e+09	0.00016862695501876	0.000281661289496594	5.39753e+09	5.31816e+09	0	2.83046e+09	7.15871e+09	0	0	3.94555e+09	0.000271739130434783	0	0	0	0	0	0	0	0	0	0	1.92708e+09	0	0	1.64047e+09	0	0	0.000124075636508015	0.000117082308863131	0.00011908660573402	0.000688554348846671	0.000191883334932361	0.000141402714932127	0.000108041920265063	0.000318380082142061	0.000167462111697229	0.000280796338415747	2.54084e+09	3.60633e+09	0	2.13698e+09	3.6669e+09	6.66622e+09	0	0	0
0.000816950403204554	0.000320158332848245	0.000604511856675734	0.00038711214341016	0.00012647021626407	0.000128027858862088	0.000296864036271388	0.000957268593612891	0.000109619073718827	0.000169827342202095	0.000536903142673062	0.000532509718302359	0.000168369064990459	0.000552377194712961	0.000353260869565217	0.000201336139837101	0.00020439970362043	0.000248155751573533	0.00053752132557433	5.36337e+08	9.43592e+09	1.97757e+08	6.18914e+09	5.14368e+09	8.07021e+09	0.000173437138672628	0.000194052297094067	4.04514e+09	1.64047e+09	0	0	2.48151e+09	0.000702493853178785	0.00029771651433505	0.00015648962473788	0.00119927084332726	5.65611e+09	0.000252097813951813	0.000541246139641504	0.000418655279243071	0.000814309381405666	0.000127042203419976	0.000288506617620542	0.000266902087995565	8.54792e+09	0.000403358879395695	8.8883e+09	0.000145847006490192	3.03785e+09	9.46163e+09
0.00168660728403521	0.00107689621048955	0.00197840244002968	0.00131022571615747	0.000189705324396105	0.000435294720131101	0.000782641550170022	0.00167522003882256	0.00142504795834475	0.00101896405321257	0.00175388359939867	0.000639011661962831	0.000673476259961836	0.00086802130597751	0.00105978260869565	0.000237942710716574	0.000485449296098521	0.000203036524014709	0.000958190189067284	0.000294985250737463	0.000283077619883372	0.000316411889176736	6.18914e+09	0.000205747205267128	0.000181579743770806	0.000520311416017883	0.000517472792250845	0.000849480199021075	0.000278880540700154	0.000252108988655096	0.000486854917234664	0.00057074792793687	0.000936658470905046	0.00065497633153711	0.000751150198741823	0.00177492084812434	0.00079185520361991	0.000468181654481939	0.000604922156069916	0.000558207038990762	0.000758150113722517	0.000558985695047895	0.000865519852861625	0.000369556737224629	8.54792e+09	0.00033002090132375	0.000288869630913495	0.000255232261357836	0.000212649614192843	0.000410004100041
7.90597e+09	2.91053e+09	8.24334e+09	8.93336e+09	0.000274018801905485	0	8.09629e+09	0	0.000219238147437654	2.83046e+09	0	0	5.6123e+09	0.000118366541724206	0.000217391304347826	0.00107989384094445	0.000587649147908735	0.000563990344485302	0.00156582299189044	0.000777688388307857	0.000754873653022325	0.000711926750647656	0.000495131209770589	0.000240038406144983	0.000282457379199032	0.000944268866106529	0.000565985866524362	0.000323611504388981	0.000278880540700154	0.000329680985164356	0	0.000124075636508015	2.92706e+09	2.97717e+08	0	0.000239854168665451	0.000282805429864253	0.000108041920265063	0.000127352032856824	0	0.000140398169207874	5.08169e+09	7.21267e+09	0.000472211386453693	0.00049150550272465	0.000293351912287778	0.000311090371752994	0.000437541019470575	0.000394920712072422	0.000851546977008232
0.000105412955252201	8.73159e+09	0.000137389058335394	8.93336e+09	6.32351e+09	2.56056e+09	0.000296864036271388	0.000159544765602149	0	0.000226436456269459	7.15871e+09	5.3251e+09	0.000112246043326973	0.000236733083448412	0.000190217391304348	0.000951770842866294	0.000459899333145967	0.000744467254720599	0.00102830166631611	0.000992223116116921	0.000641642605068977	0.00118654458441276	0.000474500742696815	0.00108017282765242	0.000484212650055483	0.000751560934248054	0.000614498940797878	0.000809028760972453	0.00100068899898291	0.000969649956365752	0	0	2.92706e+09	8.9315e+09	0.000125191699790304	0.000143912501199271	0.000113122171945701	0	0.000159190041071031	0.000251193167545843	5.61593e+09	2.54084e+09	0.000180316636012839	0.000554335105836943	0.000470135698258361	0.000660041802647501	0.000644401484345488	0.00109385254867644	0.000820219940458108	0.000914624530860693
0	5.82106e+09	0	0	0	0	2.69876e+09	2.65908e+09	0	0	0	0	0	0	0	0.000695524846709984	5.10999e+09	0.000406073048029418	0.000186963939330202	0.000563153660498793	9.43592e+09	0.000949235667530207	0.000701435880508335	0.00145737603730883	0.000564914758398063	0.000693748554690511	0.000404275618945973	0.000121354314145868	0.00160766429344795	0.000892077959856492	0	0	0	0	3.12979e+08	9.59417e+09	2.82805e+09	0	3.1838e+09	5.58207e+09	2.80796e+09	0	0	0.000533804175991131	0.000299177262528048	0.000256682923251806	0.000177765926715997	0.000911543790563699	0.000911355489397898	0.00037846532311477
0	0	0	8.93336e+09	0	0	0.000107950558644141	2.65908e+09	0	0.000141522785168412	0	0	0	0	2.71739e+09	1.83033e+09	0	0	7.01115e+09	5.36337e+08	0	3.95515e+08	0	3.42912e+09	0.000121053162513871	0	0	0	1.64047e+09	0	0	4.96303e+09	0.000409788081020958	8.9315e+09	0.00031297924947576	0.000191883334932361	2.82805e+09	0.000432167681060251	0	5.58207e+09	0.000112318535366299	0.000381126610259928	3.60633e+09	8.21237e+09	2.13698e+09	0.000256682923251806	0.000133324445036998	0.000510464522715671	9.11355e+09	9.46163e+09
0.00171296052284826	0.000494790150765469	0.00131893496001978	0.00136978143052826	0.00025294043252814	0.000973011727351872	0.000701678631186916	0.00114340415348206	0.00520690600164429	0.00212284177752618	0.00100221919965638	0.00175728207039778	0.00106633741160624	0.000946932333793648	0.00179347826086957	0.000878557701107349	7.66499e+09	0.00085726532361766	0.00229030825679497	0.000160901045856798	0.000736001811696767	0.000613048035279926	0.00134098035979535	0.00255469446540018	0.000363159487541612	0.00109843521159331	0.00101877455974385	0.00101128595121557	0.00123035532661833	0.0010278289537477	0	0.000446672291428855	5.85412e+09	0.000387031468635565	0.00046946887421364	9.59417e+09	0.000650452488687783	0.000684265495012065	0.000955140246426184	0.000558207038990762	0.000280796338415747	0.000101633762735981	0.000288506617620542	0.000985484632599011	0.00365423656373544	7.3338e+09	0.00117769926449348	0.000948005542186247	0.00203536059298864	0.00160847762323777
0	0	0	0	0	0	0	0	0	0	0	0	0	0	0	0.000274549281596046	0.00020439970362043	0.000180476910235297	0.000397298371076679	8.04505e+08	0.000150974730604465	0.000237308916882552	8.25219e+09	0.000257184006583911	0.000322808433370322	0.000327603484159408	1.6171e+09	0	0.000246071065323665	9.6965e+09	0	0	0	0	0	0	0	0	0	8.37311e+09	0	0	3.60633e+09	6.15928e+09	0	0	2.22207e+09	3.64618e+09	0.000121514065253053	9.46163e+09
0.00210825910504401	8.73159e+09	0.000137389058335394	0.000178667143112382	0.000674507820075039	0.000384083576586265	0.000296864036271388	0.00055840667960752	0.00339819128528364	0.00141522785168412	0.000250554799914096	0.00260929761968156	0.00106633741160624	0.000394555139080687	0.00241847826086957	0.000274549281596046	0.000102199851810215	4.51192e+09	0.000140222954497651	8.04505e+08	0.000113231047953349	1.97757e+08	2.06305e+09	8.5728e+09	0.000262281852113386	5.78124e+09	0.000582156891282201	0.000444965818534849	4.92142e+09	9.6965e+09	0	2.48151e+09	0	0	0.000125191699790304	0	0.000113122171945701	0	0	2.79104e+09	0	0	0	0	0	0	0	0	0	0
0.000342592104569652	0.000291053029862041	0.000494600610007419	0.000625335000893336	0.00118038868513132	0.00140830644748297	0.00164624601932315	0.00127635812481719	0.00186352425322006	0.000311350127370507	0.000178967714224354	0.000319505830981415	0.0028622741048378	0.00059183270862103	0.000135869565217391	1.83033e+09	0.000434349370193413	9.02385e+09	0.000327186893827853	0.000241351568785197	0.000396308667836721	0.000138430201514822	0.000247565604885295	3.42912e+09	8.07021e+09	5.78124e+09	0.000307249470398939	0.000809028760972453	0.000131237901505955	0.000135750993891205	0	2.48151e+09	0.000234164617726262	0.00035725981720206	0.00015648962473788	0	0.00113122171945701	0.000180069867108438	0	0.000530296687041224	0.000365035239940471	0.000177859084787967	0.000865519852861625	0.000410618596916254	6.41094e+09	0.000110006967107917	0.000199986667555496	0.00018230875811274	0.000425299228385686	0.000252310215409846
0	0	2.74778e+09	0	0	0	0	0	0	2.83046e+09	0	0	0	7.8911e+09	2.71739e+09	0.00203166468381074	0.000153299777715322	0.000699348027161775	0.00100493117389983	0.00139447573075892	0.000641642605068977	0.00278837977336998	0.0012997194256478	0.00313764488032371	0.0014324624230808	0.00115624759115085	0.000824722262649784	0.000809028760972453	0.00538075396174415	0.00310287986037041	0	0	0	0	3.12979e+08	0	0	0	0	0	0	0	0	0.000882829983369947	0.000576984720589807	0.00047669685746764	0.000844388151900984	0.00153139356814701	0.00267330943556717	0.000914624530860693
0.00213461234385706	0.00488969090168229	0.00403923831506059	0.00273956286105652	0.00147548585641415	0.00235571260306243	0.00170022129864522	0.0031111229292419	0.00328857221156481	0.00240588734786301	0.00669339251199084	0.00394057191543746	0.002076551801549	0.00236733083448412	0.00429347826086957	0.00025624599615631	0.000715398962671504	0.00101518262007354	0.00126200659047886	0.000697237865379458	0.00109456679688237	0.00029663614610319	0.000123782802442647	0.000308620807900693	0.000322808433370322	0.000867185693363139	0.000485130742735167	0.000404514380486226	0.000459332655270842	0.000349073984291671	0	0.000148890763809618	0.000117082308863131	0.00041680312006907	0.000438170949266064	0.000383766669864722	0.000367647058823529	0.000180069867108438	0.000700436180712535	0.000948951966284295	0.000533513042989919	0.000660619457783876	0.00133434310649501	0.000431149526762067	0.000384656480393204	0.000256682923251806	0.000288869630913495	0.000109385254867644	0.000273406646819369	0.000126155107704923
0.000368945343382702	0.000174631817917225	0.000302255928337867	0.000119111428741588	4.21567e+09	0.000230450145951759	0.000215901117288282	0.000372271119738347	0.000328857221156481	0.000198131899235777	0.000322141885603837	0	0.000168369064990459	0.000315644111264549	0.000271739130434783	0.000274549281596046	2.555e+09	0.000180476910235297	0.000257075416579027	0	0.000150974730604465	5.93272e+08	0.000144413269516422	0.000137164803511419	0.000262281852113386	9.6354e+09	0.00014553922282055	4.04514e+09	0.000131237901505955	0.00023271598952778	0	0.000173705891111221	5.85412e+09	0.000148858257167525	9.38938e+09	4.79708e+09	0.000169683257918552	0	6.3676e+09	0.00013955175974769	8.42389e+09	0	3.60633e+09	0.000102654649229064	6.41094e+09	0.000293351912287778	6.66622e+09	0.000109385254867644	0.00018227109787958	0.000220771438483616
5.27065e+09	0.000669421968682694	2.74778e+09	5.95557e+09	0	0	5.39753e+09	7.97724e+09	5.48095e+09	0.000169827342202095	0.000143174171379483	5.3251e+09	0.000112246043326973	7.8911e+09	0.000108695652173913	0	0.000127749814762769	6.76788e+09	2.33705e+09	0.000214534727809064	0	5.93272e+08	0	6.85824e+09	6.05266e+09	0.000173437138672628	1.6171e+09	4.04514e+09	0.000246071065323665	9.6965e+09	0.00340798442064265	0.00148890763809618	0.00137571712914179	0.0011610944059067	0.000532064724108792	0.00191883334932361	0.000820135746606335	0.000540209601325314	0.000891464229997771	0.0019816349884172	0.00168477803049448	0.0010417460680438	0.00209167297774893	0.000328494877533003	0.00023506784912918	0.000440027868431667	0.000399973335110993	0.000328155764602932	0.000303785163132633	0.000220771438483616
0.00387392610551837	0.00587927120321323	0.00288517022504328	0.00199511643142159	0.00225538552337591	0.00691350437855277	0.00175419657796729	0.00406839152285479	0.0028500959166895	0.00605717520520804	0.00214761257069225	0.00197028595771873	0.00583679425300258	0.00319589662655356	0.0071195652173913	0.000237942710716574	0.000970898592197041	0.0014889345094412	0.000514150833158055	0.00185036202735318	0.0018494404499047	0.000533945062985742	0.00379600594157452	0.000874425622385296	0.00117018057096742	0.000713019347876359	0.00224777244133961	0.000728125884875207	0.000311690016076643	0.000736933966837971	0	4.96303e+09	0	5.95433e+07	0	0	5.65611e+09	0	0	2.79104e+09	0.000112318535366299	0	0	2.05309e+09	0.000320547066994337	3.6669e+09	0.000199986667555496	0	6.0757e+09	0.000220771438483616
2.63532e+09	0	5.49556e+09	2.97779e+09	4.21567e+09	0	0.000107950558644141	2.65908e+09	0.000438476294875308	0	0.000107380628534612	0	0	0.000118366541724206	0.000190217391304348	0	2.555e+09	0	0	2.68168e+08	5.66155e+09	7.9103e+08	0	5.14368e+09	0	3.85416e+09	0	0	0	7.7572e+09	0	0	0	0	6.25958e+08	0	5.65611e+09	3.6014e+09	0	2.79104e+09	0	0	0	0	0	0	0	7.29235e+09	6.0757e+09	0
0	0	0	2.97779e+09	2.10784e+08	0	0	0	0.000164428610578241	0	3.57935e+09	0	0	3.94555e+09	0	0.000640614990390775	0.000229949666572983	0.000676788413382363	0.000677744280071981	0.000589970501474926	0.000415180509162279	0.000870132695236024	0.000722066347582109	0.000514368013167821	0.000443861595884192	0.000790102520619749	0.000549814841766523	0.000202257190243113	0.000754617933659241	0.000698147968583341	0	2.48151e+09	2.92706e+09	0	9.38938e+09	4.79708e+09	0	0	0	2.79104e+09	0	2.54084e+09	7.21267e+09	0.000205309298458127	0.000170958435730313	0.000146675956143889	0.000311090371752994	0.000583388025960767	0.000516434777325475	0.000220771438483616
0	0	0	0	0	0	0	0	0	0	0	5.3251e+09	0	0	2.71739e+09	0	0	0	0	0	0	0	0	0	0	0	3.2342e+09	0	0	0	0	0	0.000673223275963002	0	0	0	0	0.000684265495012065	0	0	2.80796e+09	0	0.000180316636012839	0	0	0.000366689890359723	0	0	0	0
0	2.91053e+09	0	0	0	0	2.69876e+09	0	0	2.83046e+09	0	0	0	7.8911e+09	0	0	2.555e+09	0	0	0	0	0	0	0	0	0	0	0	0	0	0	0	0	0	0	0	0	0	0	0	0	0	0	0	0	0	0	0	0	0
0.000210825910504401	2.91053e+09	0	0.000148889285926985	4.21567e+09	0.000153633430634506	0.000107950558644141	0.000425452708272396	0.000493285831734722	8.49137e+09	0.000393728971293579	0.000692262633793067	0.000112246043326973	7.8911e+09	0.00016304347826087	0.000347762423354992	5.10999e+09	0.000225596137794121	0.000140222954497651	0.000160901045856798	9.43592e+09	0.000237308916882552	0.000495131209770589	0.000188601604828201	0.000141228689599516	0.000115624759115085	6.46841e+09	8.09029e+09	6.5619e+09	0.000271501987782411	0.000973709834469328	0.000148890763809618	5.85412e+09	0.000446574771502575	0.00015648962473788	0.000335795836131632	0.000226244343891403	0.000252097813951813	0.000159190041071031	0.000279103519495381	0.000308875972257322	2.54084e+09	0.000144253308810271	0.000205309298458127	0.000170958435730313	0.000146675956143889	8.8883e+09	0.000218770509735288	0.000121514065253053	0.000189232661557385
0.000737890686765403	0.000320158332848245	0.00118154590168439	0.000952891429932702	0.000674507820075039	0.000435294720131101	0.000350839315593458	0.00146249368468636	0.000548095368594135	0.000905745825077838	0.000286348342758966	0.00111827040843495	0.00101021438994275	0.000631288222529098	0.000951086956521739	7.32131e+09	0.00020439970362043	0.000270715365352945	0.000444039355909229	0.000134084204880665	0.000264205778557814	5.93272e+08	0.000103152335368873	0.000102873602633564	4.03511e+09	0.000173437138672628	0.000274907420883261	0.000242708628291736	0.000114833163817711	0.000271501987782411	0.00243427458617332	0.000918159710159313	0.00216602271396792	0.00154812587454226	0.00219085474633032	0.00105535834212799	0.00195135746606335	0.00151258688371088	0.00152822439428189	0.00122805548577968	0.00179709656586078	0.00134664735625175	0.000865519852861625	0.000390087667070442	0.00025643765359547	0.000256682923251806	0.000711063706863987	0.000218770509735288	0.000151892581566316	0.000283848992336077
5.27065e+09	0	0	0	0	2.56056e+09	2.69876e+09	2.65908e+09	0	2.83046e+09	7.15871e+09	5.3251e+09	5.6123e+09	0	0	0.000274549281596046	7.66499e+09	6.76788e+09	7.01115e+09	0.000134084204880665	7.54874e+09	0.000158205944588368	0.00022693513781152	0.000257184006583911	0.000181579743770806	0.000289061897787713	6.46841e+09	0	0.000114833163817711	7.7572e+09	0	2.48151e+09	2.92706e+09	0	0	0	0	0	0	0	0	0	3.60633e+09	6.15928e+09	0.000192328240196602	3.6669e+09	8.8883e+09	3.64618e+09	9.11355e+09	9.46163e+09
0.000158119432878301	2.91053e+09	0.00321490396504822	0.000923113572747305	0.00457400615488386	2.56056e+09	0.0014573325416959	0.000132953971335124	0	0.000254741013303142	0.000143174171379483	0.00026625485915118	0.000224492086653945	0.000118366541724206	5.43478e+09	0	5.10999e+09	0.000383513434250006	4.6741e+09	2.68168e+08	0	1.97757e+08	0	0	0	1.92708e+09	0	0	0	0	0	0	2.92706e+09	0	0.000219085474633032	0	0.000197963800904977	7.20279e+09	0	0	2.80796e+09	7.62253e+09	0	4.10619e+09	0	3.6669e+09	2.22207e+09	0	0	3.15388e+09
2.63532e+09	0	5.49556e+09	5.95557e+09	4.21567e+09	7.68167e+08	2.69876e+09	2.65908e+09	0	0	0	0	5.6123e+09	0	0	5.49099e+09	5.10999e+09	0.000225596137794121	0.000116852462081376	0.000134084204880665	0.000264205778557814	0.000138430201514822	0.000123782802442647	0.000154310403950346	0.000141228689599516	0.000134895552300933	0.000161710247578389	0.000121354314145868	8.20237e+09	7.7572e+09	0	0	0	0	0	0	8.48416e+08	0	0	0	0	0	0	0	0	3.6669e+09	0	3.64618e+09	0	0
0.000105412955252201	0.00110600151347576	0.000164866870002473	8.93336e+09	0.00292989334345095	0.000204844574179341	0.000404814594915529	0.000292498736937272	0.000109619073718827	0	0.000143174171379483	0	0.000224492086653945	0	0.00016304347826087	0.000164729568957628	0.000153299777715322	0	4.6741e+09	0	0.000113231047953349	1.97757e+08	6.18914e+09	5.14368e+09	4.03511e+09	3.85416e+09	1.6171e+09	0.000161805752194491	0.000147642639194199	1.9393e+08	0	9.92605e+09	0.000497599812668306	5.95433e+07	0.000657256423899095	0	0.000113122171945701	0.000108041920265063	3.1838e+09	0.000111641407798152	0.000365035239940471	0.000254084406839952	0.000108189981607703	4.10619e+09	2.13698e+09	7.3338e+09	4.44415e+09	7.29235e+09	6.0757e+09	0.000252310215409846
2.63532e+09	0.000494790150765469	0.00046712279834034	0	0.000906369883225834	0.000460900291903518	2.69876e+09	0.000159544765602149	0	0	0.00776719879733696	0	5.6123e+09	3.94555e+09	0.000489130434782609	3.66066e+09	2.555e+09	0	0	2.68168e+08	3.77437e+09	1.97757e+08	4.12609e+09	0	0	0.000211978725044323	0	0	1.64047e+09	1.9393e+08	0	0.000446672291428855	0.000409788081020958	0.000208401560034535	0.000563362649056368	0.000143912501199271	0.000480769230769231	7.20279e+09	9.5514e+09	0.000362834575343995	0.000673911212197793	0.000254084406839952	0.000216379963215406	0.000205309298458127	6.41094e+09	3.6669e+09	0.000222207408394996	0.000145847006490192	3.03785e+09	0.000157693884631154
[truncated: 9,890 more rows]
[truncated: 14 more columns]

## Sheet: c
#taxonomy table of LjAt NatCom greenhouse experiment
ASV	Kingdom	Phylum	Class	Order	Family	Genus
ASV_1	Bacteria	Proteobacteria	Gammaproteobacteria	Burkholderiales	Oxalobacteraceae	Pseudoduganella
[truncated: 26,487 more rows]

## Sheet: d
#IRLs design table
[truncated: 20,114 more rows]

[truncated: 1 more sheets: e]
