# Supplementary material for: Host preference and invasiveness of commensal bacteria in the Lotus and Arabidopsis root microbiota
Source: Nat Microbiol. 2021 Jul 26;6(9):1150–62. doi: 10.1038/s41564-021-00941-9 (PMC8387241; doi:10.1038/s41564-021-00941-9)
Supplement: Source Data Fig. 2 — Statistical source data. [file 41564_2021_941_MOESM7_ESM.zip]

Archive with 11 entries (10 files):
- SourceData2/
- SourceData2/AtSPHERE_LjSPHERE_SC3.txt
- SourceData2/AtSPHERE_LjSPHERE_Lj-derived.txt
- SourceData2/AtSPHERE_LjSPHERE_SC4.txt
- SourceData2/AtSPHERE_LjSPHERE_labels_family.txt
- SourceData2/AtSPHERE_LjSPHERE.newick
- SourceData2/AtSPHERE_LjSPHERE_SC5.txt
- SourceData2/AtSPHERE_LjSPHERE_SC1.txt
- SourceData2/AtSPHERE_LjSPHERE_At-derived.txt
- SourceData2/AtSPHERE_LjSPHERE_SC2.txt
- SourceData2/AtSPHERE_LjSPHERE_taxonomy.txt
