# Supplementary material for: Host preference and invasiveness of commensal bacteria in the Lotus and Arabidopsis root microbiota
Source: Nat Microbiol. 2021 Jul 26;6(9):1150–62. doi: 10.1038/s41564-021-00941-9 (PMC8387241; doi:10.1038/s41564-021-00941-9)
Supplement: Source Data Fig. 2 — Statistical source data. [file 41564_2021_941_MOESM7_ESM.zip › SourceData2/AtSPHERE_LjSPHERE_Lj-derived.txt]

DATASET_EXTERNALSHAPE
SEPARATOR TAB
DATASET_LABEL	LjSPHERE
SHAPE_TYPE	1
FIELD_LABELS	LjSPHERE
FIELD_COLORS	#000000
DATA
LjRoot146	0
Root695	1
Root1203	1
Root720	1
LjRoot49	0
Root920	1
Root431	1
Root495	1
Root322	1
Root1294	1
LjRoot266	0
LjRoot150	0
Root267	1
Root239	1
LjNodule210	0
LjRoot55	0
LjRoot298	0
LjRoot33	0
LjRoot275	0
Root236	1
LjRoot303	0
LjRoot126	0
Root107	1
LjRoot196	0
LjRoot90	0
LjRoot135	0
LjRoot104	0
LjRoot86	0
LjRoot34	0
LjRoot100	0
LjRoot280	0
Root172	1
LjRoot130	0
Root494	1
LjRoot202	0
Root77	1
Root268	1
LjRoot16	0
LjRoot307	0
LjRoot118	0
LjRoot95	0
Root423	1
LjRoot153	0
LjRoot142	0
LjRoot63	0
LjRoot81	0
LjRoot20	0
LjRoot301	0
LjRoot120	0
LjRoot194	0
LjRoot172	0
Root151	1
Root1293	1
Root565	1
LjRoot32	0
LjRoot13	0
Root264	1
LjRoot71	0
Root102	1
Root682	1
LjRoot5	0
Root122	1
LjRoot231	0
LjRoot288	0
Root655	1
LjRoot255	0
Root918	1
LjNodule209	0
LjRoot41	0
Root485	1
LjRoot113	0
LjRoot182	0
Root916	1
Root73	1
Root1462	1
Root1220	1
Root53	1
Root651	1
Root1472	1
Root85	1
LjRoot6	0
Root278	1
LjRoot246	0
LjRoot166	0
Root483D1	1
Root1252	1
LjRoot60	0
LjRoot248	0
LjRoot117	0
Root482	1
LjRoot178	0
Root342	1
LjRoot179	0
Root554	1
LjRoot286	0
LjRoot106	0
Root60	1
LjRoot59	0
LjRoot93	0
LjRoot89	0
LjRoot121	0
LjRoot53	0
Root123D2	1
Root70	1
Root190	1
LjRoot68	0
Root1298	1
LjRoot188	0
Root74	1
LjRoot42	0
LjRoot10	0
Root473	1
Root405	1
Root627	1
Root630	1
LjRoot258	0
Root65	1
LjRoot56	0
LjRoot137	0
Root901	1
Root662	1
Root11	1
LjRoot174A	0
Root50	1
LjRoot109	0
LjRoot256	0
Root667	1
LjRoot8	0
Root274	1
Root1433D1	1
LjRoot83	0
LjRoot164	0
LjRoot220	0
LjRoot239	0
LjRoot294	0
Root140	1
LjNodule212	0
LjRoot119	0
LjRoot112B	0
Root401	1
Root224	1
LjRoot138	0
LjRoot222	0
LjRoot274	0
LjRoot186	0
LjRoot72	0
LjRoot198	0
Root670	1
Root1423	1
Root343	1
Root672	1
LjRoot227	0
Root1310	1
Root436	1
LjRoot147	0
LjRoot299	0
LjRoot114	0
Root1237	1
LjRoot43	0
LjRoot290	0
LjRoot26	0
LjRoot76	0
LjRoot203	0
LjRoot224	0
LjRoot302	0
Root318D1	1
Root186	1
LjNodule211	0
LjRoot237	0
LjRoot144	0
Root491	1
LjRoot44	0
Root258	1
LjRoot261	0
Root189	1
LjRoot143	0
Root685	1
LjRoot297	0
LjRoot17	0
Root1257	1
Root411	1
Root1312	1
LjRoot45	0
LjRoot257	0
LjRoot267	0
LjRoot131	0
LjRoot134	0
Root418	1
Root1279	1
Root1217	1
Root241	1
LjRoot295	0
Root149	1
Root1464	1
LjRoot57	0
LjRoot192	0
Root157	1
LjRoot62	0
Root209	1
LjRoot223	0
Root66D1	1
Root181	1
Root483D2	1
LjRoot273	0
LjRoot73	0
LjRoot200	0
LjRoot191	0
Root135	1
LjRoot199	0
Root9	1
Root700	1
Root690	1
LjRoot181	0
Root456	1
LjRoot18	0
LjRoot158	0
Root52	1
LjRoot11	0
LjRoot102	0
LjRoot31	0
LjRoot304	0
LjRoot36	0
Root180	1
LjRoot157	0
LjRoot189	0
Root187	1
LjRoot306	0
LjRoot229	0
Root154	1
LjRoot259	0
Root137	1
Root604	1
Root61	1
LjRoot30	0
LjRoot184	0
LjRoot46	0
LjRoot187	0
LjRoot148	0
LjRoot107	0
Root231	1
LjRoot3	0
LjRoot260	0
Root569	1
LjRoot88	0
LjRoot2	0
LjRoot168	0
LjRoot271	0
LjRoot111	0
LjRoot284	0
LjRoot281	0
Root369	1
LjRoot233	0
LjRoot170	0
LjRoot167	0
LjRoot19	0
LjRoot185A	0
LjRoot160	0
LjRoot278	0
LjRoot27	0
LjRoot268	0
LjRoot136	0
LjRoot40	0
LjRoot84	0
LjRoot74	0
LjRoot139	0
LjRoot270	0
LjRoot241	0
Root559	1
LjRoot236	0
LjRoot39	0
LjRoot75	0
Root1334	1
Root1238	1
Root402	1
LjRoot125	0
LjRoot282	0
Root142	1
LjRoot240	0
LjRoot285	0
Root1480D1	1
LjRoot183	0
Root1290	1
Root227	1
Root105	1
LjRoot250	0
LjRoot149	0
Root351	1
LjRoot253	0
Root487D2Y	1
LjRoot47	0
Root83	1
LjRoot193	0
Root480	1
LjRoot48	0
LjRoot272	0
LjRoot252	0
Root708	1
LjRoot98	0
LjRoot65	0
LjRoot115A	0
LjRoot279	0
LjRoot300	0
LjRoot124	0
LjRoot37	0
Root240	1
LjNodule213	0
LjRoot305	0
Root1304	1
LjRoot201	0
LjRoot50	0
LjRoot156	0
Root112D2	1
Root329	1
Root656	1
LjRoot171	0
LjRoot67	0
Root568	1
Root29	1
Root4	1
LjRoot70	0
LjNodule215	0
LjRoot296	0
Root635	1
LjNodule218	0
LjRoot115B	0
LjRoot177	0
LjRoot159	0
Root76	1
LjRoot14	0
Root265	1
LjRoot110	0
LjRoot232	0
Root444D2	1
Root131	1
Root1212	1
LjRoot234	0
Root381	1
LjRoot225	0
LjRoot226	0
LjRoot141	0
LjRoot235	0
LjRoot129	0
Root614	1
Root553	1
Root404	1
LjRoot175	0
LjRoot249	0
LjRoot152	0
LjRoot180	0
LjRoot77	0
LjRoot66	0
LjRoot269	0
Root127	1
Root930	1
LjRoot221	0
Root219	1
Root1280	1
Root563	1
LjRoot197	0
LjRoot277	0
LjRoot123	0
Root558	1
LjRoot54	0
LjRoot145	0
LjRoot245	0
LjRoot140	0
LjRoot87	0
Root1497	1
LjRoot24	0
LjRoot283	0
Root1204	1
LjRoot52	0
LjRoot174B	0
LjRoot154	0
Root332	1
LjRoot127	0
Root472D3	1
Root55	1
LjRoot103	0
LjRoot94	0
LjRoot176	0
LjRoot82	0
LjRoot247	0
LjRoot96	0
Root954	1
LjRoot263	0
LjRoot219	0
LjRoot112A	0
Root564	1
Root275	1
LjRoot28	0
Root1240	1
LjRoot276	0
Root81	1
LjRoot230	0
LjRoot15	0
LjRoot7	0
LjRoot163	0
LjRoot155	0
LjRoot264	0
Root179	1
Root96	1
Root434	1
LjRoot12	0
Root1221	1
LjRoot244	0
LjRoot29	0
Root335	1
LjRoot287	0
LjRoot293	0
LjRoot1	0
Root16D2	1
LjNodule214	0
LjRoot25	0
LjRoot162	0
Root133	1
LjRoot69	0
Root166	1
LjRoot38	0
LjRoot265	0
Root336D2	1
Root1444	1
Root147	1
Root552	1
Root562	1
Root1455	1
LjRoot228	0
LjRoot195	0
Root1272	1
Root983	1
Root344	1
Root608	1
Root280D1	1
Root63	1
Root101	1
LjRoot9	0
Root1295	1
LjRoot78	0
Root217	1
LjRoot61	0
LjRoot238	0
LjRoot161	0
LjRoot22	0
Root935	1
Root170	1
LjRoot91	0
LjRoot165	0
Root22	1
Root31	1
Root1485	1
Root214	1
LjRoot243	0
Root710	1
LjRoot92	0
Root1319	1
LjRoot85	0
LjNodule217	0
LjRoot262	0
LjRoot80	0
Root71	1
LjRoot289	0
LjRoot254	0
LjRoot291	0
LjRoot101	0
Root413D1	1
Root68	1
Root1277	1
LjRoot133	0
Root79	1
LjRoot21	0
Root100	1
LjRoot122	0
LjRoot97	0
Root198D2	1
LjRoot4	0
LjRoot99	0
LjRoot79	0
Root136	1
LjRoot35	0
LjRoot173	0
LjRoot51	0
LjRoot251	0
Root420	1
LjRoot105	0
Root561	1
Root1471	1
LjRoot185B	0
LjRoot151	0
