# Supplementary material for: Host preference and invasiveness of commensal bacteria in the Lotus and Arabidopsis root microbiota
Source: Nat Microbiol. 2021 Jul 26;6(9):1150–62. doi: 10.1038/s41564-021-00941-9 (PMC8387241; doi:10.1038/s41564-021-00941-9)
Supplement: Source Data Fig. 2 — Statistical source data. [file 41564_2021_941_MOESM7_ESM.zip › SourceData2/AtSPHERE_LjSPHERE_SC4.txt]

DATASET_EXTERNALSHAPE
SEPARATOR TAB
DATASET_LABEL	SC4
SHAPE_TYPE	5
FIELD_LABELS	SC4
FIELD_COLORS	#000000
DATA
Root68	1
Root935	1
Root142	1
Root480	1
Root695	1
Root1485	1
Root1221	1
Root83	1
Root131	1
Root123D2	1
Root77	1
Root101	1
Root61	1
Root265	1
Root1310	1
Root685	1
LjRoot59	1
LjRoot82	1
LjRoot46	1
LjRoot60	1
LjNodule218	1
LjRoot33	1
LjRoot72	1
LjRoot1	1
LjRoot5	1
LjRoot52	1
LjRoot17	1
LjRoot24	1
LjRoot44	1
LjRoot80	1
LjRoot303	1
LjRoot16	1
Root137	1
Root1280	1
Root136	1
Root224	1
Root22	1
LjRoot22	1
LjRoot78	1
