# Supplementary material for: Host preference and invasiveness of commensal bacteria in the Lotus and Arabidopsis root microbiota
Source: Nat Microbiol. 2021 Jul 26;6(9):1150–62. doi: 10.1038/s41564-021-00941-9 (PMC8387241; doi:10.1038/s41564-021-00941-9)
Supplement: Source Data Fig. 2 — Statistical source data. [file 41564_2021_941_MOESM7_ESM.zip › SourceData2/AtSPHERE_LjSPHERE_labels_family.txt]

LABELS
SEPARATOR TAB
DATA
Root4	Root4 Microbacteriaceae
Root9	Root9 Pseudomonadaceae
Root11	Root11 Bacillaceae
Root22	Root22 Promicromonosporaceae
Root29	Root29 Comamonadaceae
Root31	Root31 Rhizobiaceae
Root50	Root50 Sphingomonadaceae
Root52	Root52 Paenibacillaceae
Root53	Root53 Microbacteriaceae
Root55	Root55 Streptomycetaceae
Root60	Root60 Microbacteriaceae
Root61	Root61 Microbacteriaceae
Root63	Root63 Streptomycetaceae
Root65	Root65 Xanthomonadaceae
Root68	Root68 Pseudomonadaceae
Root70	Root70 Comamonadaceae
Root71	Root71 Pseudomonadaceae
Root73	Root73 Rhizobiaceae
Root74	Root74 Rhizobiaceae
Root76	Root76 Xanthomonadaceae
Root77	Root77 Caulobacteraceae
Root79	Root79 Nocardioidaceae
Root81	Root81 Microbacteriaceae
Root83	Root83 Alcaligenaceae
Root85	Root85 Intrasporangiaceae
Root96	Root96 Xanthomonadaceae
Root100	Root100 Phyllobacteriaceae
Root101	Root101 Intrasporangiaceae
Root102	Root102 Phyllobacteriaceae
Root105	Root105 Hyphomicrobiaceae
Root107	Root107 Streptomycetaceae
Root122	Root122 Nocardioidaceae
Root127	Root127 Rhizobiaceae
Root131	Root131 Bacillaceae
Root133	Root133 Oxalobacteraceae
Root135	Root135 Mycobacteriaceae
Root136	Root136 Nocardiaceae
Root137	Root137 Cellulomonadaceae
Root140	Root140 Nocardioidaceae
Root142	Root142 Rhizobiaceae
Root147	Root147 Bacillaceae
Root149	Root149 Rhizobiaceae
Root151	Root151 Nocardioidaceae
Root154	Root154 Sphingomonadaceae
Root157	Root157 Phyllobacteriaceae
Root166	Root166 Microbacteriaceae
Root170	Root170 Alcaligenaceae
Root172	Root172 Phyllobacteriaceae
Root179	Root179 Xanthomonadaceae
Root180	Root180 Microbacteriaceae
Root181	Root181 Intrasporangiaceae
Root186	Root186 Flavobacteriaceae
Root187	Root187 Streptomycetaceae
Root189	Root189 Oxalobacteraceae
Root190	Root190 Nocardioidaceae
Root209	Root209 Comamonadaceae
Root214	Root214 Sphingomonadaceae
Root217	Root217 Comamonadaceae
Root219	Root219 Comamonadaceae
Root224	Root224 Nocardioidaceae
Root227	Root227 Microbacteriaceae
Root231	Root231 Rhizobiaceae
Root236	Root236 Nocardioidaceae
Root239	Root239 Bacillaceae
Root240	Root240 Nocardioidaceae
Root241	Root241 Sphingomonadaceae
Root258	Root258 Rhizobiaceae
Root264	Root264 Streptomycetaceae
Root265	Root265 Mycobacteriaceae
Root267	Root267 Comamonadaceae
Root268	Root268 Rhizobiaceae
Root274	Root274 Rhizobiaceae
Root275	Root275 Comamonadaceae
Root278	Root278 Rhizobiaceae
Root322	Root322 Microbacteriaceae
Root329	Root329 Pseudomonadaceae
Root332	Root332 Microbacteriaceae
Root335	Root335 Oxalobacteraceae
Root342	Root342 Caulobacteraceae
Root343	Root343 Caulobacteraceae
Root344	Root344 Nocardioidaceae
Root351	Root351 Oxalobacteraceae
Root369	Root369 Streptomycetaceae
Root381	Root381 Bradyrhizobiaceae
Root401	Root401 Pseudomonadaceae
Root402	Root402 Comamonadaceae
Root404	Root404 Comamonadaceae
Root405	Root405 Comamonadaceae
Root411	Root411 Comamonadaceae
Root418	Root418 Oxalobacteraceae
Root420	Root420 Flavobacteriaceae
Root423	Root423 Rhizobiaceae
Root431	Root431 Streptomycetaceae
Root434	Root434 Comamonadaceae
Root436	Root436 Hyphomicrobiaceae
Root456	Root456 Intrasporangiaceae
Root473	Root473 Comamonadaceae
Root480	Root480 Xanthomonadaceae
Root482	Root482 Rhizobiaceae
Root485	Root485 Cellulomonadaceae
Root491	Root491 Rhizobiaceae
Root494	Root494 Xanthomonadaceae
Root495	Root495 Nocardioidaceae
Root552	Root552 Phyllobacteriaceae
Root553	Root553 Microbacteriaceae
Root554	Root554 Phyllobacteriaceae
Root558	Root558 Rhizobiaceae
Root559	Root559 Xanthomonadaceae
Root561	Root561 Xanthomonadaceae
Root562	Root562 Pseudomonadaceae
Root563	Root563 Intrasporangiaceae
Root564	Root564 Rhizobiaceae
Root565	Root565 Alcaligenaceae
Root568	Root568 Comamonadaceae
Root569	Root569 Pseudomonadaceae
Root604	Root604 Xanthomonadaceae
Root608	Root608 Caulobacteraceae
Root614	Root614 Nocardioidaceae
Root627	Root627 Xanthomonadaceae
Root630	Root630 Xanthomonadaceae
Root635	Root635 Hyphomicrobiaceae
Root651	Root651 Rhizobiaceae
Root655	Root655 Caulobacteraceae
Root656	Root656 Caulobacteraceae
Root662	Root662 Comamonadaceae
Root667	Root667 Xanthomonadaceae
Root670	Root670 Bradyrhizobiaceae
Root672	Root672 Sphingomonadaceae
Root682	Root682 Nocardioidaceae
Root685	Root685 Hyphomicrobiaceae
Root690	Root690 Xanthomonadaceae
Root695	Root695 Phyllobacteriaceae
Root700	Root700 Caulobacteraceae
Root708	Root708 Rhizobiaceae
Root710	Root710 Sphingomonadaceae
Root720	Root720 Sphingomonadaceae
Root901	Root901 Flavobacteriaceae
Root916	Root916 Xanthomonadaceae
Root918	Root918 Promicromonosporaceae
Root920	Root920 Bacillaceae
Root930	Root930 Cellulomonadaceae
Root935	Root935 Flavobacteriaceae
Root954	Root954 Rhizobiaceae
Root983	Root983 Xanthomonadaceae
Root1203	Root1203 Rhizobiaceae
Root1204	Root1204 Rhizobiaceae
Root1212	Root1212 Rhizobiaceae
Root1217	Root1217 Comamonadaceae
Root1220	Root1220 Rhizobiaceae
Root1221	Root1221 Comamonadaceae
Root1237	Root1237 Comamonadaceae
Root1238	Root1238 Comamonadaceae
Root1240	Root1240 Rhizobiaceae
Root1252	Root1252 Rhizobiaceae
Root1257	Root1257 Nocardioidaceae
Root1272	Root1272 Comamonadaceae
Root1277	Root1277 Caulobacteraceae
Root1279	Root1279 Caulobacteraceae
Root1280	Root1280 Moraxellaceae
Root1290	Root1290 Caulobacteraceae
Root1293	Root1293 Microbacteriaceae
Root1294	Root1294 Sphingomonadaceae
Root1295	Root1295 Streptomycetaceae
Root1298	Root1298 Rhizobiaceae
Root1304	Root1304 Streptomycetaceae
Root1310	Root1310 Streptomycetaceae
Root1312	Root1312 Rhizobiaceae
Root1319	Root1319 Streptomycetaceae
Root1334	Root1334 Rhizobiaceae
Root1423	Root1423 Caulobacteraceae
Root1444	Root1444 Comamonadaceae
Root1455	Root1455 Caulobacteraceae
Root1462	Root1462 Bradyrhizobiaceae
Root1464	Root1464 Microbacteriaceae
Root1471	Root1471 Phyllobacteriaceae
Root1472	Root1472 Caulobacteraceae
Root1485	Root1485 Oxalobacteraceae
Root1497	Root1497 Sphingomonadaceae
Root112D2	Root112D2 Microbacteriaceae
Root123D2	Root123D2 Bradyrhizobiaceae
Root1433D1	Root1433D1 Microbacteriaceae
Root1480D1	Root1480D1 Oxalobacteraceae
Root16D2	Root16D2 Comamonadaceae
Root198D2	Root198D2 Oxalobacteraceae
Root280D1	Root280D1 Microbacteriaceae
Root318D1	Root318D1 Comamonadaceae
Root336D2	Root336D2 Oxalobacteraceae
Root413D1	Root413D1 Hyphomicrobiaceae
Root444D2	Root444D2 Paenibacillaceae
Root472D3	Root472D3 Nocardioidaceae
Root483D1	Root483D1 Bradyrhizobiaceae
Root483D2	Root483D2 Rhizobiaceae
Root487D2Y	Root487D2Y Caulobacteraceae
Root66D1	Root66D1 Streptomycetaceae
LjNodule209	LjNodule209 Phyllobacteriaceae
LjNodule210	LjNodule210 Phyllobacteriaceae
LjNodule211	LjNodule211 Phyllobacteriaceae
LjNodule212	LjNodule212 Phyllobacteriaceae
LjNodule213	LjNodule213 Phyllobacteriaceae
LjNodule214	LjNodule214 Phyllobacteriaceae
LjNodule215	LjNodule215 Phyllobacteriaceae
LjNodule217	LjNodule217 Phyllobacteriaceae
LjNodule218	LjNodule218 Phyllobacteriaceae
LjRoot1	LjRoot1 Alcaligenaceae
LjRoot2	LjRoot2 Rhizobiaceae
LjRoot3	LjRoot3 Hyphomicrobiaceae
LjRoot4	LjRoot4 Bradyrhizobiaceae
LjRoot5	LjRoot5 Bacillaceae
LjRoot6	LjRoot6 Pseudomonadaceae
LjRoot7	LjRoot7 Phyllobacteriaceae
LjRoot8	LjRoot8 Microbacteriaceae
LjRoot9	LjRoot9 Bradyrhizobiaceae
LjRoot10	LjRoot10 Rhizobiaceae
LjRoot11	LjRoot11 Rhizobiaceae
LjRoot12	LjRoot12 Microbacteriaceae
LjRoot13	LjRoot13 Micrococcaceae
LjRoot14	LjRoot14 Micrococcaceae
LjRoot15	LjRoot15 Bacillaceae
LjRoot16	LjRoot16 Hyphomicrobiaceae
LjRoot17	LjRoot17 Caulobacteraceae
LjRoot18	LjRoot18 Xanthomonadaceae
LjRoot19	LjRoot19 Microbacteriaceae
LjRoot20	LjRoot20 Comamonadaceae
LjRoot21	LjRoot21 Xanthomonadaceae
LjRoot22	LjRoot22 Burkholderiaceae
LjRoot24	LjRoot24 Intrasporangiaceae
LjRoot25	LjRoot25 Oxalobacteraceae
LjRoot26	LjRoot26 Comamonadaceae
LjRoot27	LjRoot27 Intrasporangiaceae
LjRoot28	LjRoot28 Burkholderiaceae
LjRoot29	LjRoot29 Burkholderiaceae
LjRoot30	LjRoot30 Rhizobiaceae
LjRoot31	LjRoot31 Burkholderiaceae
LjRoot32	LjRoot32 Oxalobacteraceae
LjRoot33	LjRoot33 Oxalobacteraceae
LjRoot34	LjRoot34 Burkholderiaceae
LjRoot35	LjRoot35 Oxalobacteraceae
LjRoot36	LjRoot36 Oxalobacteraceae
LjRoot37	LjRoot37 Comamonadaceae
LjRoot38	LjRoot38 Comamonadaceae
LjRoot39	LjRoot39 Comamonadaceae
LjRoot40	LjRoot40 Comamonadaceae
LjRoot41	LjRoot41 Comamonadaceae
LjRoot42	LjRoot42 Microbacteriaceae
LjRoot43	LjRoot43 Pseudomonadaceae
LjRoot44	LjRoot44 Microbacteriaceae
LjRoot45	LjRoot45 Microbacteriaceae
LjRoot46	LjRoot46 Rhizobiaceae
LjRoot47	LjRoot47 Intrasporangiaceae
LjRoot48	LjRoot48 Intrasporangiaceae
LjRoot49	LjRoot49 Intrasporangiaceae
LjRoot50	LjRoot50 Rhizobiaceae
LjRoot51	LjRoot51 Rhizobiaceae
LjRoot52	LjRoot52 Bradyrhizobiaceae
LjRoot53	LjRoot53 Bacillaceae
LjRoot54	LjRoot54 Pseudomonadaceae
LjRoot55	LjRoot55 Paenibacillaceae
LjRoot56	LjRoot56 Paenibacillaceae
LjRoot57	LjRoot57 Micrococcaceae
LjRoot59	LjRoot59 Pseudomonadaceae
LjRoot60	LjRoot60 Xanthomonadaceae
LjRoot61	LjRoot61 Comamonadaceae
LjRoot62	LjRoot62 Comamonadaceae
LjRoot63	LjRoot63 Xanthomonadaceae
LjRoot65	LjRoot65 Comamonadaceae
LjRoot66	LjRoot66 Comamonadaceae
LjRoot67	LjRoot67 Comamonadaceae
LjRoot68	LjRoot68 Xanthomonadaceae
LjRoot69	LjRoot69 Comamonadaceae
LjRoot70	LjRoot70 Oxalobacteraceae
LjRoot71	LjRoot71 Pseudomonadaceae
LjRoot72	LjRoot72 Comamonadaceae
LjRoot73	LjRoot73 Xanthomonadaceae
LjRoot74	LjRoot74 Comamonadaceae
LjRoot75	LjRoot75 Comamonadaceae
LjRoot76	LjRoot76 Comamonadaceae
LjRoot77	LjRoot77 Xanthomonadaceae
LjRoot78	LjRoot78 Micrococcaceae
LjRoot79	LjRoot79 Comamonadaceae
LjRoot80	LjRoot80 Mycobacteriaceae
LjRoot81	LjRoot81 Pseudomonadaceae
LjRoot82	LjRoot82 Flavobacteriaceae
LjRoot83	LjRoot83 Comamonadaceae
LjRoot84	LjRoot84 Comamonadaceae
LjRoot85	LjRoot85 Comamonadaceae
LjRoot86	LjRoot86 Comamonadaceae
LjRoot87	LjRoot87 Comamonadaceae
LjRoot88	LjRoot88 Comamonadaceae
LjRoot89	LjRoot89 Sphingomonadaceae
LjRoot90	LjRoot90 Bradyrhizobiaceae
LjRoot91	LjRoot91 Oxalobacteraceae
LjRoot92	LjRoot92 Pseudomonadaceae
LjRoot93	LjRoot93 Comamonadaceae
LjRoot94	LjRoot94 Comamonadaceae
LjRoot95	LjRoot95 Comamonadaceae
LjRoot96	LjRoot96 Comamonadaceae
LjRoot97	LjRoot97 Caulobacteraceae
LjRoot98	LjRoot98 Rhizobiaceae
LjRoot99	LjRoot99 Comamonadaceae
LjRoot100	LjRoot100 Comamonadaceae
LjRoot101	LjRoot101 Caulobacteraceae
LjRoot102	LjRoot102 Comamonadaceae
LjRoot103	LjRoot103 Comamonadaceae
LjRoot104	LjRoot104 Rhizobiaceae
LjRoot105	LjRoot105 Comamonadaceae
LjRoot106	LjRoot106 Comamonadaceae
LjRoot107	LjRoot107 Comamonadaceae
LjRoot109	LjRoot109 Comamonadaceae
LjRoot110	LjRoot110 Pseudomonadaceae
LjRoot111	LjRoot111 Pseudomonadaceae
LjRoot112A	LjRoot112A Comamonadaceae
LjRoot112B	LjRoot112B Pseudomonadaceae
LjRoot113	LjRoot113 Pseudomonadaceae
LjRoot114	LjRoot114 Comamonadaceae
LjRoot115A	LjRoot115A Comamonadaceae
LjRoot115B	LjRoot115B Pseudomonadaceae
LjRoot117	LjRoot117 Comamonadaceae
LjRoot118	LjRoot118 Comamonadaceae
LjRoot119	LjRoot119 Comamonadaceae
LjRoot120	LjRoot120 Comamonadaceae
LjRoot121	LjRoot121 Comamonadaceae
LjRoot122	LjRoot122 Oxalobacteraceae
LjRoot123	LjRoot123 Pseudomonadaceae
LjRoot124	LjRoot124 Comamonadaceae
LjRoot125	LjRoot125 Xanthomonadaceae
LjRoot126	LjRoot126 Comamonadaceae
LjRoot127	LjRoot127 Comamonadaceae
LjRoot129	LjRoot129 Comamonadaceae
LjRoot130	LjRoot130 Comamonadaceae
LjRoot131	LjRoot131 Comamonadaceae
LjRoot133	LjRoot133 Comamonadaceae
LjRoot134	LjRoot134 Comamonadaceae
LjRoot135	LjRoot135 Comamonadaceae
LjRoot136	LjRoot136 Pseudomonadaceae
LjRoot137	LjRoot137 Pseudomonadaceae
LjRoot138	LjRoot138 Comamonadaceae
LjRoot139	LjRoot139 Comamonadaceae
LjRoot140	LjRoot140 Comamonadaceae
LjRoot141	LjRoot141 Comamonadaceae
LjRoot142	LjRoot142 Bradyrhizobiaceae
LjRoot143	LjRoot143 Xanthomonadaceae
LjRoot144	LjRoot144 Comamonadaceae
LjRoot145	LjRoot145 Bradyrhizobiaceae
LjRoot146	LjRoot146 Xanthomonadaceae
LjRoot147	LjRoot147 Pseudomonadaceae
LjRoot148	LjRoot148 Comamonadaceae
LjRoot149	LjRoot149 Flavobacteriaceae
LjRoot150	LjRoot150 Comamonadaceae
LjRoot151	LjRoot151 Pseudomonadaceae
LjRoot152	LjRoot152 Pseudomonadaceae
LjRoot153	LjRoot153 Paenibacillaceae
LjRoot154	LjRoot154 Pseudomonadaceae
LjRoot155	LjRoot155 Xanthomonadaceae
LjRoot156	LjRoot156 Xanthomonadaceae
LjRoot157	LjRoot157 Xanthomonadaceae
LjRoot158	LjRoot158 Comamonadaceae
LjRoot159	LjRoot159 Pseudomonadaceae
LjRoot160	LjRoot160 Comamonadaceae
LjRoot161	LjRoot161 Comamonadaceae
LjRoot162	LjRoot162 Pseudomonadaceae
LjRoot163	LjRoot163 Pseudomonadaceae
LjRoot164	LjRoot164 Comamonadaceae
LjRoot165	LjRoot165 Xanthomonadaceae
LjRoot166	LjRoot166 Comamonadaceae
LjRoot167	LjRoot167 Caulobacteraceae
LjRoot168	LjRoot168 Pseudomonadaceae
LjRoot170	LjRoot170 Comamonadaceae
LjRoot171	LjRoot171 Comamonadaceae
LjRoot172	LjRoot172 Comamonadaceae
LjRoot173	LjRoot173 Xanthomonadaceae
LjRoot174A	LjRoot174A Xanthomonadaceae
LjRoot174B	LjRoot174B Comamonadaceae
LjRoot175	LjRoot175 Comamonadaceae
LjRoot176	LjRoot176 Comamonadaceae
LjRoot177	LjRoot177 Hyphomicrobiaceae
LjRoot178	LjRoot178 Comamonadaceae
LjRoot179	LjRoot179 Comamonadaceae
LjRoot180	LjRoot180 Comamonadaceae
LjRoot181	LjRoot181 Comamonadaceae
LjRoot182	LjRoot182 Pseudomonadaceae
LjRoot183	LjRoot183 Oxalobacteraceae
LjRoot184	LjRoot184 Hyphomicrobiaceae
LjRoot185A	LjRoot185A Comamonadaceae
LjRoot185B	LjRoot185B Microbacteriaceae
LjRoot186	LjRoot186 Microbacteriaceae
LjRoot187	LjRoot187 Comamonadaceae
LjRoot188	LjRoot188 Comamonadaceae
LjRoot189	LjRoot189 Comamonadaceae
LjRoot191	LjRoot191 Comamonadaceae
LjRoot192	LjRoot192 Comamonadaceae
LjRoot193	LjRoot193 Xanthomonadaceae
LjRoot194	LjRoot194 Comamonadaceae
LjRoot195	LjRoot195 Pseudomonadaceae
LjRoot196	LjRoot196 Oxalobacteraceae
LjRoot197	LjRoot197 Xanthomonadaceae
LjRoot198	LjRoot198 Comamonadaceae
LjRoot199	LjRoot199 Comamonadaceae
LjRoot200	LjRoot200 Comamonadaceae
LjRoot201	LjRoot201 Comamonadaceae
LjRoot202	LjRoot202 Caulobacteraceae
LjRoot203	LjRoot203 Comamonadaceae
LjRoot219	LjRoot219 Caulobacteraceae
LjRoot220	LjRoot220 Bradyrhizobiaceae
LjRoot221	LjRoot221 Rhizobiaceae
LjRoot222	LjRoot222 Hyphomicrobiaceae
LjRoot223	LjRoot223 Burkholderiaceae
LjRoot224	LjRoot224 Rhizobiaceae
LjRoot225	LjRoot225 Caulobacteraceae
LjRoot226	LjRoot226 Sphingomonadaceae
LjRoot227	LjRoot227 Sphingomonadaceae
LjRoot228	LjRoot228 Phyllobacteriaceae
LjRoot229	LjRoot229 Bradyrhizobiaceae
LjRoot230	LjRoot230 Burkholderiaceae
LjRoot231	LjRoot231 Phyllobacteriaceae
LjRoot232	LjRoot232 Pseudomonadaceae
LjRoot233	LjRoot233 Bradyrhizobiaceae
LjRoot234	LjRoot234 Phyllobacteriaceae
LjRoot235	LjRoot235 Rhizobiaceae
LjRoot236	LjRoot236 Comamonadaceae
LjRoot237	LjRoot237 Bradyrhizobiaceae
LjRoot238	LjRoot238 Rhizobiaceae
LjRoot239	LjRoot239 Rhizobiaceae
LjRoot240	LjRoot240 Rhizobiaceae
LjRoot241	LjRoot241 Burkholderiaceae
LjRoot243	LjRoot243 Bradyrhizobiaceae
LjRoot244	LjRoot244 Phyllobacteriaceae
LjRoot245	LjRoot245 Rhizobiaceae
LjRoot246	LjRoot246 Phyllobacteriaceae
LjRoot247	LjRoot247 Xanthomonadaceae
LjRoot248	LjRoot248 Rhizobiaceae
LjRoot249	LjRoot249 Microbacteriaceae
LjRoot250	LjRoot250 Pseudomonadaceae
LjRoot251	LjRoot251 Rhizobiaceae
LjRoot252	LjRoot252 Pseudomonadaceae
LjRoot253	LjRoot253 Bradyrhizobiaceae
LjRoot254	LjRoot254 Rhizobiaceae
LjRoot255	LjRoot255 Rhizobiaceae
LjRoot256	LjRoot256 Caulobacteraceae
LjRoot257	LjRoot257 Rhizobiaceae
LjRoot258	LjRoot258 Rhizobiaceae
LjRoot259	LjRoot259 Caulobacteraceae
LjRoot260	LjRoot260 Comamonadaceae
LjRoot261	LjRoot261 Bradyrhizobiaceae
LjRoot262	LjRoot262 Sphingomonadaceae
LjRoot263	LjRoot263 Pseudomonadaceae
LjRoot264	LjRoot264 Pseudomonadaceae
LjRoot265	LjRoot265 Rhizobiaceae
LjRoot266	LjRoot266 Caulobacteraceae
LjRoot267	LjRoot267 Burkholderiaceae
LjRoot268	LjRoot268 Pseudomonadaceae
LjRoot269	LjRoot269 Oxalobacteraceae
LjRoot270	LjRoot270 Oxalobacteraceae
LjRoot271	LjRoot271 Oxalobacteraceae
LjRoot272	LjRoot272 Oxalobacteraceae
LjRoot273	LjRoot273 Rhizobiaceae
LjRoot274	LjRoot274 Rhizobiaceae
LjRoot275	LjRoot275 Oxalobacteraceae
LjRoot276	LjRoot276 Oxalobacteraceae
LjRoot277	LjRoot277 Pseudomonadaceae
LjRoot278	LjRoot278 Pseudomonadaceae
LjRoot279	LjRoot279 Pseudomonadaceae
LjRoot280	LjRoot280 Oxalobacteraceae
LjRoot281	LjRoot281 Pseudomonadaceae
LjRoot282	LjRoot282 Oxalobacteraceae
LjRoot283	LjRoot283 Micrococcaceae
LjRoot284	LjRoot284 Caulobacteraceae
LjRoot285	LjRoot285 Caulobacteraceae
LjRoot286	LjRoot286 Pseudomonadaceae
LjRoot287	LjRoot287 Oxalobacteraceae
LjRoot288	LjRoot288 Comamonadaceae
LjRoot289	LjRoot289 Oxalobacteraceae
LjRoot290	LjRoot290 Comamonadaceae
LjRoot291	LjRoot291 Caulobacteraceae
LjRoot293	LjRoot293 Bradyrhizobiaceae
LjRoot294	LjRoot294 Comamonadaceae
LjRoot295	LjRoot295 Oxalobacteraceae
LjRoot296	LjRoot296 Burkholderiaceae
LjRoot297	LjRoot297 Bradyrhizobiaceae
LjRoot298	LjRoot298 Xanthomonadaceae
LjRoot299	LjRoot299 Caulobacteraceae
LjRoot300	LjRoot300 Caulobacteraceae
LjRoot301	LjRoot301 Caulobacteraceae
LjRoot302	LjRoot302 Comamonadaceae
LjRoot303	LjRoot303 Streptomycetaceae
LjRoot304	LjRoot304 Streptomycetaceae
LjRoot305	LjRoot305 Comamonadaceae
LjRoot306	LjRoot306 Comamonadaceae
LjRoot307	LjRoot307 Streptomycetaceae
