# Supplementary material for: Host preference and invasiveness of commensal bacteria in the Lotus and Arabidopsis root microbiota
Source: Nat Microbiol. 2021 Jul 26;6(9):1150–62. doi: 10.1038/s41564-021-00941-9 (PMC8387241; doi:10.1038/s41564-021-00941-9)
Supplement: Source Data Fig. 2 — Statistical source data. [file 41564_2021_941_MOESM7_ESM.zip › SourceData2/AtSPHERE_LjSPHERE.newick]

((LjRoot166:0.0,LjRoot79:0.0):0.00012,(LjRoot109:0.0,LjRoot200:0.0,LjRoot199:0.0,LjRoot158:0.0,LjRoot107:0.0,LjRoot201:0.0):0.00014,((LjRoot93:0.0,LjRoot188:0.0,LjRoot189:0.0,LjRoot187:0.0,LjRoot94:0.0):0.00170,(((Root568:0.00119,(Root402:0.00058,((((LjRoot120:0.0,LjRoot121:0.0,LjRoot72:0.0,LjRoot76:0.0,LjRoot191:0.0,LjRoot148:0.0,LjRoot75:0.0,LjRoot124:0.0,LjRoot140:0.0):0.00014,LjRoot112A:0.00014)0.878:0.00014,LjRoot115A:0.00014)0.894:0.00034,((LjRoot86:0.0,LjRoot181:0.0,LjRoot87:0.0):0.00068,((((LjRoot106:0.0,LjRoot144:0.0,LjRoot96:0.0,LjRoot133:0.0,LjRoot105:0.0):0.00100,(LjRoot74:0.0,LjRoot67:0.0):0.00146)1.000:0.02447,(((LjRoot288:0.06517,((((((LjRoot99:0.00031,((LjRoot172:0.0,LjRoot170:0.0,LjRoot160:0.0):0.00011,(LjRoot69:0.00021,(LjRoot294:0.00020,(LjRoot260:0.00071,LjRoot161:0.00031)0.510:0.00031)0.900:0.00032)0.986:0.00062)0.807:0.00016)0.882:0.00021,(LjRoot139:0.0,LjRoot127:0.0):0.00041)1.000:0.01634,(((LjRoot150:0.0,LjRoot203:0.0):0.00018,LjRoot236:0.00024)0.975:0.00082,(LjRoot302:0.00014,(LjRoot126:0.00011,(LjRoot62:0.00062,LjRoot171:0.00061)0.899:0.00021)1.000:0.00128)0.808:0.00013)0.888:0.00016)1.000:0.01916,Root318D1:0.02218)0.746:0.00916,((Root411:0.00820,Root434:0.01063)1.000:0.01065,Root473:0.03837)0.997:0.01225)1.000:0.02855,(LjRoot305:0.03306,((LjRoot290:0.0,LjRoot61:0.0):0.00067,(((LjRoot83:0.0,LjRoot84:0.0,LjRoot85:0.0):0.01078,((LjRoot179:0.01406,LjRoot175:0.01601)1.000:0.04012,(LjRoot178:0.00011,LjRoot174B:0.00011)1.000:0.00899)0.987:0.00527)0.871:0.00368,LjRoot130:0.00577)1.000:0.00954)1.000:0.01482)0.984:0.02004)1.000:0.02902)1.000:0.04497,(((LjRoot41:0.0,LjRoot40:0.0):0.00014,(LjRoot26:0.0,LjRoot39:0.0):0.00433)1.000:0.09475,((LjRoot131:0.01662,LjRoot306:0.02313)1.000:0.08022,(Root209:0.11681,((((((LjRoot122:0.04791,(Root335:0.00878,(LjRoot282:0.00037,(Root133:0.0,Root1485:0.0):0.00015)1.000:0.00882)1.000:0.03553)1.000:0.03485,((Root1480D1:0.00599,((Root336D2:0.0,Root198D2:0.0):0.00314,(LjRoot287:0.00044,(LjRoot196:0.00045,(LjRoot70:0.0,LjRoot91:0.0):0.00023)0.644:0.00015)1.000:0.00950)0.774:0.00524)1.000:0.05924,((LjRoot289:0.01509,(Root418:0.01227,Root351:0.00514)1.000:0.01383)1.000:0.02958,((LjRoot275:0.0,LjRoot280:0.0,LjRoot271:0.0,LjRoot270:0.0,LjRoot272:0.0,LjRoot269:0.0,LjRoot276:0.0):0.01438,LjRoot183:0.02103)1.000:0.03320)1.000:0.02193)0.999:0.02236)1.000:0.05568,((LjRoot33:0.0,LjRoot32:0.0,LjRoot36:0.0,LjRoot25:0.0,LjRoot35:0.0):0.07383,(Root189:0.00439,LjRoot295:0.00785)1.000:0.06673)0.929:0.01879)1.000:0.09372,(LjRoot296:0.12647,((LjRoot29:0.03236,(LjRoot34:0.00207,LjRoot31:0.00044)0.997:0.00406)1.000:0.05815,(LjRoot230:0.05798,(LjRoot223:0.02229,((LjRoot267:0.0,LjRoot22:0.0):0.00013,LjRoot241:0.00014)1.000:0.03268)0.810:0.01179)0.570:0.01807)1.000:0.09387)1.000:0.04207)1.000:0.04111,((Root83:0.01427,(Root565:0.00748,(LjRoot1:0.00014,Root170:0.00114)1.000:0.00461)0.989:0.01175)1.000:0.19697,((((((Root710:0.04428,((Root720:0.0,Root50:0.0):0.00014,Root1294:0.00011)1.000:0.06075)1.000:0.10589,(LjRoot227:0.08104,(Root241:0.01016,(LjRoot226:0.0,LjRoot262:0.0):0.01904)1.000:0.08395)1.000:0.05650)0.882:0.02702,((Root1497:0.04158,(LjRoot89:0.00075,(Root154:0.00014,Root214:0.00014)0.880:0.00022)1.000:0.04523)1.000:0.12168,Root672:0.18520)0.997:0.03756)1.000:0.22448,((LjRoot259:0.17914,((((LjRoot299:0.00278,(Root342:0.00016,Root343:0.02704)0.169:0.00602)1.000:0.05338,(Root655:0.03922,(LjRoot266:0.02617,(((Root1472:0.01066,Root656:0.02620)1.000:0.01123,((LjRoot285:0.0,LjRoot300:0.0):0.00479,LjRoot291:0.00622)0.997:0.00851)0.611:0.00594,(Root487D2Y:0.00161,Root1455:0.02497)1.000:0.02292)1.000:0.02704)0.000:0.01001)1.000:0.05495)1.000:0.06592,(((LjRoot101:0.0,LjRoot97:0.0):0.01979,((Root77:0.0,Root1290:0.0,Root1277:0.0):0.01318,(Root700:0.00303,LjRoot167:0.00518)1.000:0.06648)0.770:0.02276)1.000:0.06283,(LjRoot219:0.04980,(LjRoot301:0.03480,LjRoot225:0.04403)0.992:0.01804)1.000:0.06138)1.000:0.06056)1.000:0.06116,(LjRoot17:0.07062,(Root1279:0.03585,((Root1423:0.03136,(LjRoot284:0.00454,Root608:0.00015)1.000:0.00878)1.000:0.04492,(LjRoot202:0.02796,LjRoot256:0.01324)1.000:0.03038)0.997:0.02039)1.000:0.04345)1.000:0.10820)0.852:0.03663)1.000:0.19349,(((((Root670:0.00011,LjRoot253:0.00014)1.000:0.01651,(LjRoot145:0.00321,((LjRoot142:0.0,LjRoot52:0.0):0.00014,LjRoot4:0.01184)1.000:0.00446)0.999:0.00929)1.000:0.02690,((LjRoot261:0.04181,(LjRoot237:0.01454,(LjRoot90:0.01484,Root483D1:0.02235)0.988:0.00904)1.000:0.02601)1.000:0.02809,(Root381:0.04136,(LjRoot233:0.00315,LjRoot9:0.00350)1.000:0.03496)0.940:0.01266)1.000:0.01958)1.000:0.17069,(Root1462:0.15583,(Root123D2:0.07198,((LjRoot229:0.01105,LjRoot243:0.02016)1.000:0.05443,(LjRoot293:0.05855,(LjRoot220:0.02412,LjRoot297:0.02535)1.000:0.03398)0.998:0.02319)0.521:0.02432)1.000:0.08440)1.000:0.08270)1.000:0.06171,(((LjRoot254:0.09631,(((((LjRoot104:0.00773,(LjRoot239:0.01015,LjRoot240:0.01670)0.998:0.00745)1.000:0.04891,(Root274:0.0,Root1240:0.0):0.08176)0.868:0.01194,(Root149:0.05079,(Root564:0.03783,(LjRoot221:0.00962,(Root491:0.01958,(Root651:0.00031,LjRoot11:0.00014)1.000:0.00487)1.000:0.00707)1.000:0.03158)1.000:0.02937)0.920:0.01217)1.000:0.01851,((LjRoot251:0.09459,((Root1203:0.01663,(Root1220:0.01680,(Root708:0.04629,LjRoot258:0.01378)0.966:0.00797)0.953:0.00914)1.000:0.01669,(LjRoot248:0.03106,(LjRoot224:0.00046,LjRoot245:0.00011)1.000:0.04574)0.998:0.01081)0.982:0.01166)1.000:0.02740,LjRoot30:0.05679)0.852:0.01232)0.980:0.01139,((LjRoot46:0.0,LjRoot2:0.0,LjRoot50:0.0,LjRoot51:0.0):0.06212,((((Root127:0.0,Root31:0.0):0.00011,((Root1252:0.0,Root258:0.0,Root231:0.0):0.00014,(LjRoot257:0.00010,Root142:0.00014)0.836:0.00011)0.853:0.00010)1.000:0.01500,(Root278:0.01638,(LjRoot10:0.00061,((Root1298:0.0,Root74:0.0,Root1312:0.0,Root954:0.0):0.00011,(Root423:0.00013,Root558:0.00014)0.976:0.00050)1.000:0.00350)1.000:0.01018)1.000:0.00925)1.000:0.03785,((Root268:0.0,Root1212:0.0):0.03308,((((LjRoot255:0.0,LjRoot265:0.0):0.00422,LjRoot235:0.00628)1.000:0.00575,((LjRoot274:0.0,LjRoot273:0.0):0.00422,LjRoot238:0.00578)0.990:0.00296)1.000:0.01517,(Root482:0.04271,(Root483D2:0.02127,(LjRoot98:0.00020,((Root73:0.0,Root1334:0.0):0.00011,Root1204:0.00014)0.761:0.00014)1.000:0.01620)0.823:0.00962)0.728:0.00752)1.000:0.03225)1.000:0.02292)0.999:0.01367)0.999:0.01567)1.000:0.03211)1.000:0.06974,(((LjRoot7:0.04374,Root100:0.02378)1.000:0.02893,((((LjNodule210:0.0,LjNodule209:0.0,LjNodule212:0.0,LjNodule211:0.0,LjNodule213:0.0,LjNodule215:0.0,LjNodule218:0.0,LjNodule214:0.0,LjNodule217:0.0):0.00629,LjRoot234:0.00274)1.000:0.01249,(LjRoot228:0.01021,(Root172:0.01614,(LjRoot246:0.00663,(Root695:0.00031,Root102:0.00039)1.000:0.00715)1.000:0.00661)0.999:0.00682)0.964:0.00737)1.000:0.03131,((Root554:0.0,Root1471:0.0):0.04610,(Root157:0.02348,Root552:0.03364)1.000:0.02622)0.632:0.00899)1.000:0.02323)1.000:0.07562,(LjRoot231:0.07388,LjRoot244:0.09873)1.000:0.04580)1.000:0.04001)1.000:0.09362,((LjRoot222:0.01354,(Root105:0.00142,(LjRoot16:0.00108,Root413D1:0.00016)1.000:0.00925)1.000:0.01952)1.000:0.08444,((LjRoot177:0.01225,(Root436:0.00538,Root635:0.00714)1.000:0.01155)1.000:0.03297,(Root685:0.00871,(LjRoot184:0.01322,LjRoot3:0.01131)0.090:0.00656)1.000:0.05121)1.000:0.05777)1.000:0.18041)0.962:0.03478)1.000:0.09472)0.998:0.06835)1.000:0.30735,((Root901:0.01945,((Root186:0.01377,(LjRoot82:0.02145,(LjRoot149:0.01769,Root420:0.01105)1.000:0.02085)0.976:0.00947)0.828:0.00665,Root935:0.01902)0.218:0.00978)1.000:0.92613,(((Root136:0.13705,(Root135:0.08764,(Root265:0.01160,LjRoot80:0.01733)1.000:0.05448)1.000:0.09034)1.000:0.15148,(((Root495:0.09620,(Root472D3:0.05517,(Root236:0.00682,Root344:0.00909)1.000:0.05223)1.000:0.05516)1.000:0.11595,(Root122:0.10833,(((Root682:0.00014,Root614:0.00012)1.000:0.04982,(Root190:0.03797,(Root240:0.0,Root79:0.0):0.04845)0.760:0.02265)1.000:0.08420,((Root224:0.0,Root1257:0.0):0.08761,(Root151:0.00404,Root140:0.00434)1.000:0.10625)0.386:0.02462)0.463:0.02034)1.000:0.08923)1.000:0.08390,(((Root107:0.0,Root187:0.0):0.11821,((Root369:0.02781,(Root264:0.02431,Root1310:0.02202)1.000:0.01870)1.000:0.03180,(((Root55:0.0,Root1319:0.0):0.02588,(Root63:0.0,Root1295:0.0):0.02912)1.000:0.02703,((LjRoot303:0.0,LjRoot307:0.0,LjRoot304:0.0):0.04425,(Root431:0.01456,(Root66D1:0.0,Root1304:0.0):0.01724)1.000:0.03445)0.850:0.01107)1.000:0.02222)1.000:0.06798)1.000:0.13401,((((Root918:0.00015,Root22:0.00124)1.000:0.11034,(Root485:0.01787,(Root137:0.00863,Root930:0.00863)1.000:0.01684)1.000:0.10740)1.000:0.09025,((LjRoot13:0.04235,(LjRoot283:0.02867,(LjRoot14:0.01215,(LjRoot57:0.00022,LjRoot78:0.00016)1.000:0.01326)1.000:0.01934)0.998:0.02053)1.000:0.16540,((Root53:0.08461,(((Root553:0.01574,(Root280D1:0.01344,((LjRoot186:0.0,LjRoot185B:0.0):0.00030,LjRoot44:0.00014)1.000:0.01287)1.000:0.01265)1.000:0.01378,(LjRoot249:0.02519,((LjRoot42:0.0,LjRoot12:0.0):0.00837,(Root322:0.00048,Root1433D1:0.00018)1.000:0.00899)1.000:0.02039)0.978:0.00869)1.000:0.07462,((LjRoot45:0.0,LjRoot19:0.0):0.07711,(Root61:0.07098,(Root180:0.03945,Root166:0.03443)1.000:0.02646)1.000:0.02400)0.993:0.01758)0.314:0.01690)1.000:0.06469,(Root332:0.13106,((Root227:0.07665,Root112D2:0.07519)1.000:0.03355,((Root81:0.01188,(LjRoot8:0.00413,Root1464:0.00343)1.000:0.01194)1.000:0.07310,((Root1293:0.0,Root60:0.0):0.07212,Root4:0.08044)0.991:0.02016)1.000:0.02395)1.000:0.03081)0.817:0.02310)1.000:0.17613)1.000:0.05843)1.000:0.03622,(Root456:0.12872,(((LjRoot49:0.0,LjRoot27:0.0):0.00911,(Root181:0.00855,Root85:0.04977)0.194:0.00292)1.000:0.11139,((LjRoot47:0.0,LjRoot48:0.0,LjRoot24:0.0):0.10578,(Root563:0.03448,Root101:0.00124)1.000:0.08379)1.000:0.04422)1.000:0.07151)1.000:0.04704)1.000:0.04578)0.886:0.02891)1.000:0.06764)1.000:0.42656,((Root52:0.11440,(Root444D2:0.01386,(LjRoot153:0.00131,(LjRoot55:0.00014,LjRoot56:0.00013)0.976:0.00114)1.000:0.01446)1.000:0.13157)1.000:0.14353,((Root11:0.00078,Root131:0.02453)1.000:0.12956,((((LjRoot5:0.0,LjRoot53:0.0):0.13072,LjRoot15:0.12396)1.000:0.03185,(Root239:0.00084,Root147:0.00046)1.000:0.09980)0.569:0.01720,Root920:0.12272)0.999:0.03289)1.000:0.14299)1.000:0.28030)1.000:0.10975)1.000:0.17383)1.000:0.22591,(((LjRoot18:0.04543,((Root179:0.00038,Root561:0.00088)1.000:0.03226,(Root627:0.00145,Root480:0.00121)1.000:0.04448)1.000:0.03747)1.000:0.15052,((LjRoot247:0.07882,((Root630:0.00696,LjRoot125:0.00368)0.987:0.00661,((LjRoot143:0.00514,(LjRoot146:0.00014,(LjRoot197:0.00013,((LjRoot63:0.0,LjRoot60:0.0,LjRoot68:0.0,LjRoot73:0.0,LjRoot157:0.0,LjRoot193:0.0,LjRoot156:0.0,LjRoot77:0.0,LjRoot165:0.0,LjRoot173:0.0):0.00014,((LjRoot174A:0.0,LjRoot168:0.0):0.00014,LjRoot155:0.00071)1.000:0.00080)0.000:0.00015)0.805:0.00015)1.000:0.00900)0.130:0.00149,(LjRoot21:0.00393,Root65:0.01156)0.685:0.00239)0.999:0.00701)1.000:0.05174)1.000:0.04016,((LjRoot298:0.01428,Root494:0.01035)1.000:0.06944,(Root690:0.04830,((Root604:0.00170,(Root916:0.00023,Root983:0.00012)0.997:0.00245)1.000:0.01335,(Root559:0.00014,(Root667:0.00251,(Root76:0.0,Root96:0.0):0.00025)0.797:0.00112)1.000:0.02130)1.000:0.02948)1.000:0.03625)1.000:0.04064)1.000:0.11337)1.000:0.20767,(Root1280:0.38596,((LjRoot232:0.00075,LjRoot92:0.00019)1.000:0.03554,(LjRoot71:0.04400,(LjRoot152:0.06472,(LjRoot268:0.01989,((Root401:0.00220,(((LjRoot136:0.00014,LjRoot123:0.00014)0.000:0.00014,(LjRoot137:0.00014,(LjRoot81:0.0,LjRoot182:0.0,LjRoot286:0.0,LjRoot59:0.0,LjRoot112B:0.0,LjRoot147:0.0,LjRoot114:0.0,LjRoot111:0.0,LjRoot250:0.0,LjRoot252:0.0,LjRoot115B:0.0,LjRoot159:0.0,LjRoot110:0.0,LjRoot54:0.0,LjRoot154:0.0,LjRoot163:0.0,LjRoot195:0.0,LjRoot151:0.0):0.00014)0.000:0.00014)0.000:0.00014,((LjRoot6:0.0,LjRoot43:0.0):0.00013,LjRoot113:0.00014)0.758:0.00016)1.000:0.00273)1.000:0.01516,((((LjRoot264:0.00334,(Root71:0.0,Root68:0.0):0.00624)0.996:0.00309,(LjRoot263:0.00640,(Root329:0.00246,((LjRoot278:0.0,LjRoot277:0.0):0.00024,LjRoot279:0.00013)0.995:0.00128)1.000:0.00863)1.000:0.00468)0.997:0.00454,(LjRoot281:0.01197,Root562:0.01329)0.873:0.00336)1.000:0.00838,(LjRoot162:0.01148,(Root9:0.00625,Root569:0.00283)1.000:0.01980)1.000:0.00971)0.993:0.00460)0.867:0.00607)1.000:0.02665)1.000:0.02680)1.000:0.03740)1.000:0.19049)1.000:0.11432)1.000:0.07091)1.000:0.22644)0.935:0.04631)1.000:0.14018,(Root1272:0.09766,(((Root405:0.0,Root662:0.0):0.01342,(Root1444:0.02881,(Root1237:0.01268,Root1217:0.01265)1.000:0.01408)0.374:0.01082)1.000:0.09056,(Root404:0.10187,(((Root1238:0.0,Root29:0.0):0.00014,Root16D2:0.00014)1.000:0.06611,(LjRoot28:0.04081,Root1221:0.04123)1.000:0.04834)0.922:0.02109)1.000:0.02894)0.469:0.02021)1.000:0.04812)1.000:0.06520)0.975:0.02033)1.000:0.02710)0.398:0.01480)1.000:0.06207,((LjRoot66:0.00186,((Root217:0.00032,((LjRoot95:0.0,LjRoot102:0.0,LjRoot103:0.0):0.00011,Root219:0.00014)1.000:0.00364)0.910:0.00031,((LjRoot118:0.0,LjRoot180:0.0,LjRoot176:0.0):0.00014,LjRoot119:0.00015)0.925:0.00034)0.992:0.00236)1.000:0.03265,(LjRoot192:0.02747,(((Root267:0.00014,Root275:0.00050)1.000:0.01325,((LjRoot20:0.0,LjRoot37:0.0,LjRoot38:0.0):0.01544,((LjRoot194:0.0,LjRoot65:0.0):0.01681,(LjRoot88:0.00044,(LjRoot117:0.00014,(LjRoot100:0.00452,LjRoot164:0.00013)0.000:0.00014)0.940:0.00051)1.000:0.01619)1.000:0.01863)0.931:0.00749)0.999:0.01269,(LjRoot138:0.00687,LjRoot129:0.00061)1.000:0.02138)1.000:0.01285)0.989:0.00900)0.967:0.01005)0.999:0.01357)0.956:0.01842,LjRoot141:0.01306)1.000:0.00594)0.739:0.00012)0.669:0.00022)0.832:0.00015)0.728:0.00024,((LjRoot135:0.0,LjRoot198:0.0,LjRoot134:0.0):0.01389,Root70:0.00526)1.000:0.00961)0.870:0.00022,LjRoot185A:0.00015)0.995:0.00162)0.852:0.00013);
