# Supplementary material for: Host preference and invasiveness of commensal bacteria in the Lotus and Arabidopsis root microbiota
Source: Nat Microbiol. 2021 Jul 26;6(9):1150–62. doi: 10.1038/s41564-021-00941-9 (PMC8387241; doi:10.1038/s41564-021-00941-9)
Supplement: Source Data Fig. 2 — Statistical source data. [file 41564_2021_941_MOESM7_ESM.zip › SourceData2/AtSPHERE_LjSPHERE_SC5.txt]

DATASET_EXTERNALSHAPE
SEPARATOR TAB
DATASET_LABEL	SC4
SHAPE_TYPE	5
FIELD_LABELS	SC4
FIELD_COLORS	#000000
DATA
Root83	1
Root147	1
Root670	1
Root655	1
Root29	1
Root901	1
Root635	1
Root563	1
Root53	1
Root135	1
Root418	1
Root157	1
Root569	1
Root73	1
Root431	1
Root559	1
Root720	1
LjRoot1	1
LjRoot15	1
LjRoot90	1
LjRoot284	1
LjRoot20	1
LjRoot82	1
LjRoot222	1
LjRoot49	1
LjRoot12	1
LjRoot80	1
LjRoot25	1
LjNodule215	1
LjRoot154	1
LjRoot11	1
LjRoot303	1
LjRoot143	1
LjRoot262	1
