# Supplementary material for: Host preference and invasiveness of commensal bacteria in the Lotus and Arabidopsis root microbiota
Source: Nat Microbiol. 2021 Jul 26;6(9):1150–62. doi: 10.1038/s41564-021-00941-9 (PMC8387241; doi:10.1038/s41564-021-00941-9)
Supplement: Source Data Fig. 2 — Statistical source data. [file 41564_2021_941_MOESM7_ESM.zip › SourceData2/AtSPHERE_LjSPHERE_SC1.txt]

DATASET_EXTERNALSHAPE
SEPARATOR TAB
DATASET_LABEL	SC1
SHAPE_TYPE	5
FIELD_LABELS	SC1
FIELD_COLORS	#000000
DATA
Root71	1
Root186	1
Root142	1
Root480	1
Root695	1
Root335	1
Root404	1
Root83	1
Root131	1
Root123D2	1
Root77	1
Root85	1
Root61	1
Root265	1
Root63	1
Root436	1
LjRoot54	1
LjRoot149	1
LjRoot46	1
LjRoot21	1
LjNodule218	1
LjRoot35	1
LjRoot149	1
LjRoot109	1
LjRoot1	1
LjRoot5	1
LjRoot52	1
LjRoot17	1
LjRoot27	1
LjRoot44	1
LjRoot80	1
LjRoot303	1
LjRoot16	1
