# Supplementary material for: Host preference and invasiveness of commensal bacteria in the Lotus and Arabidopsis root microbiota
Source: Nat Microbiol. 2021 Jul 26;6(9):1150–62. doi: 10.1038/s41564-021-00941-9 (PMC8387241; doi:10.1038/s41564-021-00941-9)
Supplement: Source Data Fig. 2 — Statistical source data. [file 41564_2021_941_MOESM7_ESM.zip › SourceData2/AtSPHERE_LjSPHERE_At-derived.txt]

DATASET_EXTERNALSHAPE
SEPARATOR TAB
DATASET_LABEL	AtSPHERE
SHAPE_TYPE	1
FIELD_LABELS	AtSPHERE
FIELD_COLORS	#000000
DATA
