# Supplementary material for: Host preference and invasiveness of commensal bacteria in the Lotus and Arabidopsis root microbiota
Source: Nat Microbiol. 2021 Jul 26;6(9):1150–62. doi: 10.1038/s41564-021-00941-9 (PMC8387241; doi:10.1038/s41564-021-00941-9)
Supplement: Source Data Fig. 2 — Statistical source data. [file 41564_2021_941_MOESM7_ESM.zip › SourceData2/AtSPHERE_LjSPHERE_SC2.txt]

DATASET_EXTERNALSHAPE
SEPARATOR TAB
DATASET_LABEL	SC2
SHAPE_TYPE	5
FIELD_LABELS	SC2
FIELD_COLORS	#000000
DATA
Root170	1
Root11	1
Root123D2	1
Root1290	1
Root16D2	1
Root935	1
Root436	1
Root101	1
Root4	1
Root135	1
Root1485	1
Root554	1
Root68	1
Root142	1
Root1295	1
Root627	1
LjRoot1	1
LjRoot53	1
LjRoot4	1
LjRoot17	1
LjRoot72	1
LjRoot82	1
LjRoot3	1
LjRoot24	1
LjRoot42	1
LjRoot80	1
LjRoot33	1
LjNodule210	1
LjRoot59	1
LjRoot2	1
LjRoot303	1
LjRoot60	1
