# Supplementary material for: Host preference and invasiveness of commensal bacteria in the Lotus and Arabidopsis root microbiota
Source: Nat Microbiol. 2021 Jul 26;6(9):1150–62. doi: 10.1038/s41564-021-00941-9 (PMC8387241; doi:10.1038/s41564-021-00941-9)
Supplement: Source Data Fig. 2 — Statistical source data. [file 41564_2021_941_MOESM7_ESM.zip › SourceData2/AtSPHERE_LjSPHERE_taxonomy.txt]

DATASET_SYMBOL
EPARATOR TAB
DATASET_LABEL	taxonomy
COLOR	#ff0000
MAXIMUM_SIZE	1
DATA	
Root4	2	1	#FFFF00	1	1
Root9	2	1	#2E7F59	1	1
Root11	2	1	#FF4500	1	1
Root22	2	1	#FFFF00	1	1
Root29	2	1	#2E7F59	1	1
Root31	2	1	#2E7F59	1	1
Root50	2	1	#2E7F59	1	1
Root52	2	1	#FF4500	1	1
Root53	2	1	#FFFF00	1	1
Root55	2	1	#FFFF00	1	1
Root60	2	1	#FFFF00	1	1
Root61	2	1	#FFFF00	1	1
Root63	2	1	#FFFF00	1	1
Root65	2	1	#2E7F59	1	1
Root68	2	1	#2E7F59	1	1
Root70	2	1	#2E7F59	1	1
Root71	2	1	#2E7F59	1	1
Root73	2	1	#2E7F59	1	1
Root74	2	1	#2E7F59	1	1
Root76	2	1	#2E7F59	1	1
Root77	2	1	#2E7F59	1	1
Root79	2	1	#FFFF00	1	1
Root81	2	1	#FFFF00	1	1
Root83	2	1	#2E7F59	1	1
Root85	2	1	#FFFF00	1	1
Root96	2	1	#2E7F59	1	1
Root100	2	1	#2E7F59	1	1
Root101	2	1	#FFFF00	1	1
Root102	2	1	#2E7F59	1	1
Root105	2	1	#2E7F59	1	1
Root107	2	1	#FFFF00	1	1
Root122	2	1	#FFFF00	1	1
Root127	2	1	#2E7F59	1	1
Root131	2	1	#FF4500	1	1
Root133	2	1	#2E7F59	1	1
Root135	2	1	#FFFF00	1	1
Root136	2	1	#FFFF00	1	1
Root137	2	1	#FFFF00	1	1
Root140	2	1	#FFFF00	1	1
Root142	2	1	#2E7F59	1	1
Root147	2	1	#FF4500	1	1
Root149	2	1	#2E7F59	1	1
Root151	2	1	#FFFF00	1	1
Root154	2	1	#2E7F59	1	1
Root157	2	1	#2E7F59	1	1
Root166	2	1	#FFFF00	1	1
Root170	2	1	#2E7F59	1	1
Root172	2	1	#2E7F59	1	1
Root179	2	1	#2E7F59	1	1
Root180	2	1	#FFFF00	1	1
Root181	2	1	#FFFF00	1	1
Root186	2	1	#0000FF	1	1
Root187	2	1	#FFFF00	1	1
Root189	2	1	#2E7F59	1	1
Root190	2	1	#FFFF00	1	1
Root209	2	1	#2E7F59	1	1
Root214	2	1	#2E7F59	1	1
Root217	2	1	#2E7F59	1	1
Root219	2	1	#2E7F59	1	1
Root224	2	1	#FFFF00	1	1
Root227	2	1	#FFFF00	1	1
Root231	2	1	#2E7F59	1	1
Root236	2	1	#FFFF00	1	1
Root239	2	1	#FF4500	1	1
Root240	2	1	#FFFF00	1	1
Root241	2	1	#2E7F59	1	1
Root258	2	1	#2E7F59	1	1
Root264	2	1	#FFFF00	1	1
Root265	2	1	#FFFF00	1	1
Root267	2	1	#2E7F59	1	1
Root268	2	1	#2E7F59	1	1
Root274	2	1	#2E7F59	1	1
Root275	2	1	#2E7F59	1	1
Root278	2	1	#2E7F59	1	1
Root322	2	1	#FFFF00	1	1
Root329	2	1	#2E7F59	1	1
Root332	2	1	#FFFF00	1	1
Root335	2	1	#2E7F59	1	1
Root342	2	1	#2E7F59	1	1
Root343	2	1	#2E7F59	1	1
Root344	2	1	#FFFF00	1	1
Root351	2	1	#2E7F59	1	1
Root369	2	1	#FFFF00	1	1
Root381	2	1	#2E7F59	1	1
Root401	2	1	#2E7F59	1	1
Root402	2	1	#2E7F59	1	1
Root404	2	1	#2E7F59	1	1
Root405	2	1	#2E7F59	1	1
Root411	2	1	#2E7F59	1	1
Root418	2	1	#2E7F59	1	1
Root420	2	1	#0000FF	1	1
Root423	2	1	#2E7F59	1	1
Root431	2	1	#FFFF00	1	1
Root434	2	1	#2E7F59	1	1
Root436	2	1	#2E7F59	1	1
Root456	2	1	#FFFF00	1	1
Root473	2	1	#2E7F59	1	1
Root480	2	1	#2E7F59	1	1
Root482	2	1	#2E7F59	1	1
Root485	2	1	#FFFF00	1	1
Root491	2	1	#2E7F59	1	1
Root494	2	1	#2E7F59	1	1
Root495	2	1	#FFFF00	1	1
Root552	2	1	#2E7F59	1	1
Root553	2	1	#FFFF00	1	1
Root554	2	1	#2E7F59	1	1
Root558	2	1	#2E7F59	1	1
Root559	2	1	#2E7F59	1	1
Root561	2	1	#2E7F59	1	1
Root562	2	1	#2E7F59	1	1
Root563	2	1	#FFFF00	1	1
Root564	2	1	#2E7F59	1	1
Root565	2	1	#2E7F59	1	1
Root568	2	1	#2E7F59	1	1
Root569	2	1	#2E7F59	1	1
Root604	2	1	#2E7F59	1	1
Root608	2	1	#2E7F59	1	1
Root614	2	1	#FFFF00	1	1
Root627	2	1	#2E7F59	1	1
Root630	2	1	#2E7F59	1	1
Root635	2	1	#2E7F59	1	1
Root651	2	1	#2E7F59	1	1
Root655	2	1	#2E7F59	1	1
Root656	2	1	#2E7F59	1	1
Root662	2	1	#2E7F59	1	1
Root667	2	1	#2E7F59	1	1
Root670	2	1	#2E7F59	1	1
Root672	2	1	#2E7F59	1	1
Root682	2	1	#FFFF00	1	1
Root685	2	1	#2E7F59	1	1
Root690	2	1	#2E7F59	1	1
Root695	2	1	#2E7F59	1	1
Root700	2	1	#2E7F59	1	1
Root708	2	1	#2E7F59	1	1
Root710	2	1	#2E7F59	1	1
Root720	2	1	#2E7F59	1	1
Root901	2	1	#0000FF	1	1
Root916	2	1	#2E7F59	1	1
Root918	2	1	#FFFF00	1	1
Root920	2	1	#FF4500	1	1
Root930	2	1	#FFFF00	1	1
Root935	2	1	#0000FF	1	1
Root954	2	1	#2E7F59	1	1
Root983	2	1	#2E7F59	1	1
Root1203	2	1	#2E7F59	1	1
Root1204	2	1	#2E7F59	1	1
Root1212	2	1	#2E7F59	1	1
Root1217	2	1	#2E7F59	1	1
Root1220	2	1	#2E7F59	1	1
Root1221	2	1	#2E7F59	1	1
Root1237	2	1	#2E7F59	1	1
Root1238	2	1	#2E7F59	1	1
Root1240	2	1	#2E7F59	1	1
Root1252	2	1	#2E7F59	1	1
Root1257	2	1	#FFFF00	1	1
Root1272	2	1	#2E7F59	1	1
Root1277	2	1	#2E7F59	1	1
Root1279	2	1	#2E7F59	1	1
Root1280	2	1	#2E7F59	1	1
Root1290	2	1	#2E7F59	1	1
Root1293	2	1	#FFFF00	1	1
Root1294	2	1	#2E7F59	1	1
Root1295	2	1	#FFFF00	1	1
Root1298	2	1	#2E7F59	1	1
Root1304	2	1	#FFFF00	1	1
Root1310	2	1	#FFFF00	1	1
Root1312	2	1	#2E7F59	1	1
Root1319	2	1	#FFFF00	1	1
Root1334	2	1	#2E7F59	1	1
Root1423	2	1	#2E7F59	1	1
Root1444	2	1	#2E7F59	1	1
Root1455	2	1	#2E7F59	1	1
Root1462	2	1	#2E7F59	1	1
Root1464	2	1	#FFFF00	1	1
Root1471	2	1	#2E7F59	1	1
Root1472	2	1	#2E7F59	1	1
Root1485	2	1	#2E7F59	1	1
Root1497	2	1	#2E7F59	1	1
Root112D2	2	1	#FFFF00	1	1
Root123D2	2	1	#2E7F59	1	1
Root1433D1	2	1	#FFFF00	1	1
Root1480D1	2	1	#2E7F59	1	1
Root16D2	2	1	#2E7F59	1	1
Root198D2	2	1	#2E7F59	1	1
Root280D1	2	1	#FFFF00	1	1
Root318D1	2	1	#2E7F59	1	1
Root336D2	2	1	#2E7F59	1	1
Root413D1	2	1	#2E7F59	1	1
Root444D2	2	1	#FF4500	1	1
Root472D3	2	1	#FFFF00	1	1
Root483D1	2	1	#2E7F59	1	1
Root483D2	2	1	#2E7F59	1	1
Root487D2Y	2	1	#2E7F59	1	1
Root66D1	2	1	#FFFF00	1	1
LjNodule209	2	1	#2E7F59	1	1
LjNodule210	2	1	#2E7F59	1	1
LjNodule211	2	1	#2E7F59	1	1
LjNodule212	2	1	#2E7F59	1	1
LjNodule213	2	1	#2E7F59	1	1
LjNodule214	2	1	#2E7F59	1	1
LjNodule215	2	1	#2E7F59	1	1
LjNodule217	2	1	#2E7F59	1	1
LjNodule218	2	1	#2E7F59	1	1
LjRoot1	2	1	#2E7F59	1	1
LjRoot2	2	1	#2E7F59	1	1
LjRoot3	2	1	#2E7F59	1	1
LjRoot4	2	1	#2E7F59	1	1
LjRoot5	2	1	#FF4500	1	1
LjRoot6	2	1	#2E7F59	1	1
LjRoot7	2	1	#2E7F59	1	1
LjRoot8	2	1	#FFFF00	1	1
LjRoot9	2	1	#2E7F59	1	1
LjRoot10	2	1	#2E7F59	1	1
LjRoot11	2	1	#2E7F59	1	1
LjRoot12	2	1	#FFFF00	1	1
LjRoot13	2	1	#FFFF00	1	1
LjRoot14	2	1	#FFFF00	1	1
LjRoot15	2	1	#FF4500	1	1
LjRoot16	2	1	#2E7F59	1	1
LjRoot17	2	1	#2E7F59	1	1
LjRoot18	2	1	#2E7F59	1	1
LjRoot19	2	1	#FFFF00	1	1
LjRoot20	2	1	#2E7F59	1	1
LjRoot21	2	1	#2E7F59	1	1
LjRoot22	2	1	#2E7F59	1	1
LjRoot24	2	1	#FFFF00	1	1
LjRoot25	2	1	#2E7F59	1	1
LjRoot26	2	1	#2E7F59	1	1
LjRoot27	2	1	#FFFF00	1	1
LjRoot28	2	1	#2E7F59	1	1
LjRoot29	2	1	#2E7F59	1	1
LjRoot30	2	1	#2E7F59	1	1
LjRoot31	2	1	#2E7F59	1	1
LjRoot32	2	1	#2E7F59	1	1
LjRoot33	2	1	#2E7F59	1	1
LjRoot34	2	1	#2E7F59	1	1
LjRoot35	2	1	#2E7F59	1	1
LjRoot36	2	1	#2E7F59	1	1
LjRoot37	2	1	#2E7F59	1	1
LjRoot38	2	1	#2E7F59	1	1
LjRoot39	2	1	#2E7F59	1	1
LjRoot40	2	1	#2E7F59	1	1
LjRoot41	2	1	#2E7F59	1	1
LjRoot42	2	1	#FFFF00	1	1
LjRoot43	2	1	#2E7F59	1	1
LjRoot44	2	1	#FFFF00	1	1
LjRoot45	2	1	#FFFF00	1	1
LjRoot46	2	1	#2E7F59	1	1
LjRoot47	2	1	#FFFF00	1	1
LjRoot48	2	1	#FFFF00	1	1
LjRoot49	2	1	#FFFF00	1	1
LjRoot50	2	1	#2E7F59	1	1
LjRoot51	2	1	#2E7F59	1	1
LjRoot52	2	1	#2E7F59	1	1
LjRoot53	2	1	#FF4500	1	1
LjRoot54	2	1	#2E7F59	1	1
LjRoot55	2	1	#FF4500	1	1
LjRoot56	2	1	#FF4500	1	1
LjRoot57	2	1	#FFFF00	1	1
LjRoot59	2	1	#2E7F59	1	1
LjRoot60	2	1	#2E7F59	1	1
LjRoot61	2	1	#2E7F59	1	1
LjRoot62	2	1	#2E7F59	1	1
LjRoot63	2	1	#2E7F59	1	1
LjRoot65	2	1	#2E7F59	1	1
LjRoot66	2	1	#2E7F59	1	1
LjRoot67	2	1	#2E7F59	1	1
LjRoot68	2	1	#2E7F59	1	1
LjRoot69	2	1	#2E7F59	1	1
LjRoot70	2	1	#2E7F59	1	1
LjRoot71	2	1	#2E7F59	1	1
LjRoot72	2	1	#2E7F59	1	1
LjRoot73	2	1	#2E7F59	1	1
LjRoot74	2	1	#2E7F59	1	1
LjRoot75	2	1	#2E7F59	1	1
LjRoot76	2	1	#2E7F59	1	1
LjRoot77	2	1	#2E7F59	1	1
LjRoot78	2	1	#FFFF00	1	1
LjRoot79	2	1	#2E7F59	1	1
LjRoot80	2	1	#FFFF00	1	1
LjRoot81	2	1	#2E7F59	1	1
LjRoot82	2	1	#0000FF	1	1
LjRoot83	2	1	#2E7F59	1	1
LjRoot84	2	1	#2E7F59	1	1
LjRoot85	2	1	#2E7F59	1	1
LjRoot86	2	1	#2E7F59	1	1
LjRoot87	2	1	#2E7F59	1	1
LjRoot88	2	1	#2E7F59	1	1
LjRoot89	2	1	#2E7F59	1	1
LjRoot90	2	1	#2E7F59	1	1
LjRoot91	2	1	#2E7F59	1	1
LjRoot92	2	1	#2E7F59	1	1
LjRoot93	2	1	#2E7F59	1	1
LjRoot94	2	1	#2E7F59	1	1
LjRoot95	2	1	#2E7F59	1	1
LjRoot96	2	1	#2E7F59	1	1
LjRoot97	2	1	#2E7F59	1	1
LjRoot98	2	1	#2E7F59	1	1
LjRoot99	2	1	#2E7F59	1	1
LjRoot100	2	1	#2E7F59	1	1
LjRoot101	2	1	#2E7F59	1	1
LjRoot102	2	1	#2E7F59	1	1
LjRoot103	2	1	#2E7F59	1	1
LjRoot104	2	1	#2E7F59	1	1
LjRoot105	2	1	#2E7F59	1	1
LjRoot106	2	1	#2E7F59	1	1
LjRoot107	2	1	#2E7F59	1	1
LjRoot109	2	1	#2E7F59	1	1
LjRoot110	2	1	#2E7F59	1	1
LjRoot111	2	1	#2E7F59	1	1
LjRoot112A	2	1	#2E7F59	1	1
LjRoot112B	2	1	#2E7F59	1	1
LjRoot113	2	1	#2E7F59	1	1
LjRoot114	2	1	#2E7F59	1	1
LjRoot115A	2	1	#2E7F59	1	1
LjRoot115B	2	1	#2E7F59	1	1
LjRoot117	2	1	#2E7F59	1	1
LjRoot118	2	1	#2E7F59	1	1
LjRoot119	2	1	#2E7F59	1	1
LjRoot120	2	1	#2E7F59	1	1
LjRoot121	2	1	#2E7F59	1	1
LjRoot122	2	1	#2E7F59	1	1
LjRoot123	2	1	#2E7F59	1	1
LjRoot124	2	1	#2E7F59	1	1
LjRoot125	2	1	#2E7F59	1	1
LjRoot126	2	1	#2E7F59	1	1
LjRoot127	2	1	#2E7F59	1	1
LjRoot129	2	1	#2E7F59	1	1
LjRoot130	2	1	#2E7F59	1	1
LjRoot131	2	1	#2E7F59	1	1
LjRoot133	2	1	#2E7F59	1	1
LjRoot134	2	1	#2E7F59	1	1
LjRoot135	2	1	#2E7F59	1	1
LjRoot136	2	1	#2E7F59	1	1
LjRoot137	2	1	#2E7F59	1	1
LjRoot138	2	1	#2E7F59	1	1
LjRoot139	2	1	#2E7F59	1	1
LjRoot140	2	1	#2E7F59	1	1
LjRoot141	2	1	#2E7F59	1	1
LjRoot142	2	1	#2E7F59	1	1
LjRoot143	2	1	#2E7F59	1	1
LjRoot144	2	1	#2E7F59	1	1
LjRoot145	2	1	#2E7F59	1	1
LjRoot146	2	1	#2E7F59	1	1
LjRoot147	2	1	#2E7F59	1	1
LjRoot148	2	1	#2E7F59	1	1
LjRoot149	2	1	#0000FF	1	1
LjRoot150	2	1	#2E7F59	1	1
LjRoot151	2	1	#2E7F59	1	1
LjRoot152	2	1	#2E7F59	1	1
LjRoot153	2	1	#FF4500	1	1
LjRoot154	2	1	#2E7F59	1	1
LjRoot155	2	1	#2E7F59	1	1
LjRoot156	2	1	#2E7F59	1	1
LjRoot157	2	1	#2E7F59	1	1
LjRoot158	2	1	#2E7F59	1	1
LjRoot159	2	1	#2E7F59	1	1
LjRoot160	2	1	#2E7F59	1	1
LjRoot161	2	1	#2E7F59	1	1
LjRoot162	2	1	#2E7F59	1	1
LjRoot163	2	1	#2E7F59	1	1
LjRoot164	2	1	#2E7F59	1	1
LjRoot165	2	1	#2E7F59	1	1
LjRoot166	2	1	#2E7F59	1	1
LjRoot167	2	1	#2E7F59	1	1
LjRoot168	2	1	#2E7F59	1	1
LjRoot170	2	1	#2E7F59	1	1
LjRoot171	2	1	#2E7F59	1	1
LjRoot172	2	1	#2E7F59	1	1
LjRoot173	2	1	#2E7F59	1	1
LjRoot174A	2	1	#2E7F59	1	1
LjRoot174B	2	1	#2E7F59	1	1
LjRoot175	2	1	#2E7F59	1	1
LjRoot176	2	1	#2E7F59	1	1
LjRoot177	2	1	#2E7F59	1	1
LjRoot178	2	1	#2E7F59	1	1
LjRoot179	2	1	#2E7F59	1	1
LjRoot180	2	1	#2E7F59	1	1
LjRoot181	2	1	#2E7F59	1	1
LjRoot182	2	1	#2E7F59	1	1
LjRoot183	2	1	#2E7F59	1	1
LjRoot184	2	1	#2E7F59	1	1
LjRoot185A	2	1	#2E7F59	1	1
LjRoot185B	2	1	#FFFF00	1	1
LjRoot186	2	1	#FFFF00	1	1
LjRoot187	2	1	#2E7F59	1	1
LjRoot188	2	1	#2E7F59	1	1
LjRoot189	2	1	#2E7F59	1	1
LjRoot191	2	1	#2E7F59	1	1
LjRoot192	2	1	#2E7F59	1	1
LjRoot193	2	1	#2E7F59	1	1
LjRoot194	2	1	#2E7F59	1	1
LjRoot195	2	1	#2E7F59	1	1
LjRoot196	2	1	#2E7F59	1	1
LjRoot197	2	1	#2E7F59	1	1
LjRoot198	2	1	#2E7F59	1	1
LjRoot199	2	1	#2E7F59	1	1
LjRoot200	2	1	#2E7F59	1	1
LjRoot201	2	1	#2E7F59	1	1
LjRoot202	2	1	#2E7F59	1	1
LjRoot203	2	1	#2E7F59	1	1
LjRoot219	2	1	#2E7F59	1	1
LjRoot220	2	1	#2E7F59	1	1
LjRoot221	2	1	#2E7F59	1	1
LjRoot222	2	1	#2E7F59	1	1
LjRoot223	2	1	#2E7F59	1	1
LjRoot224	2	1	#2E7F59	1	1
LjRoot225	2	1	#2E7F59	1	1
LjRoot226	2	1	#2E7F59	1	1
LjRoot227	2	1	#2E7F59	1	1
LjRoot228	2	1	#2E7F59	1	1
LjRoot229	2	1	#2E7F59	1	1
LjRoot230	2	1	#2E7F59	1	1
LjRoot231	2	1	#2E7F59	1	1
LjRoot232	2	1	#2E7F59	1	1
LjRoot233	2	1	#2E7F59	1	1
LjRoot234	2	1	#2E7F59	1	1
LjRoot235	2	1	#2E7F59	1	1
LjRoot236	2	1	#2E7F59	1	1
LjRoot237	2	1	#2E7F59	1	1
LjRoot238	2	1	#2E7F59	1	1
LjRoot239	2	1	#2E7F59	1	1
LjRoot240	2	1	#2E7F59	1	1
LjRoot241	2	1	#2E7F59	1	1
LjRoot243	2	1	#2E7F59	1	1
LjRoot244	2	1	#2E7F59	1	1
LjRoot245	2	1	#2E7F59	1	1
LjRoot246	2	1	#2E7F59	1	1
LjRoot247	2	1	#2E7F59	1	1
LjRoot248	2	1	#2E7F59	1	1
LjRoot249	2	1	#FFFF00	1	1
LjRoot250	2	1	#2E7F59	1	1
LjRoot251	2	1	#2E7F59	1	1
LjRoot252	2	1	#2E7F59	1	1
LjRoot253	2	1	#2E7F59	1	1
LjRoot254	2	1	#2E7F59	1	1
LjRoot255	2	1	#2E7F59	1	1
LjRoot256	2	1	#2E7F59	1	1
LjRoot257	2	1	#2E7F59	1	1
LjRoot258	2	1	#2E7F59	1	1
LjRoot259	2	1	#2E7F59	1	1
LjRoot260	2	1	#2E7F59	1	1
LjRoot261	2	1	#2E7F59	1	1
LjRoot262	2	1	#2E7F59	1	1
LjRoot263	2	1	#2E7F59	1	1
LjRoot264	2	1	#2E7F59	1	1
LjRoot265	2	1	#2E7F59	1	1
LjRoot266	2	1	#2E7F59	1	1
LjRoot267	2	1	#2E7F59	1	1
LjRoot268	2	1	#2E7F59	1	1
LjRoot269	2	1	#2E7F59	1	1
LjRoot270	2	1	#2E7F59	1	1
LjRoot271	2	1	#2E7F59	1	1
LjRoot272	2	1	#2E7F59	1	1
LjRoot273	2	1	#2E7F59	1	1
LjRoot274	2	1	#2E7F59	1	1
LjRoot275	2	1	#2E7F59	1	1
LjRoot276	2	1	#2E7F59	1	1
LjRoot277	2	1	#2E7F59	1	1
LjRoot278	2	1	#2E7F59	1	1
LjRoot279	2	1	#2E7F59	1	1
LjRoot280	2	1	#2E7F59	1	1
LjRoot281	2	1	#2E7F59	1	1
LjRoot282	2	1	#2E7F59	1	1
LjRoot283	2	1	#FFFF00	1	1
LjRoot284	2	1	#2E7F59	1	1
LjRoot285	2	1	#2E7F59	1	1
LjRoot286	2	1	#2E7F59	1	1
LjRoot287	2	1	#2E7F59	1	1
LjRoot288	2	1	#2E7F59	1	1
LjRoot289	2	1	#2E7F59	1	1
LjRoot290	2	1	#2E7F59	1	1
LjRoot291	2	1	#2E7F59	1	1
LjRoot293	2	1	#2E7F59	1	1
LjRoot294	2	1	#2E7F59	1	1
LjRoot295	2	1	#2E7F59	1	1
LjRoot296	2	1	#2E7F59	1	1
LjRoot297	2	1	#2E7F59	1	1
LjRoot298	2	1	#2E7F59	1	1
LjRoot299	2	1	#2E7F59	1	1
LjRoot300	2	1	#2E7F59	1	1
LjRoot301	2	1	#2E7F59	1	1
LjRoot302	2	1	#2E7F59	1	1
LjRoot303	2	1	#FFFF00	1	1
LjRoot304	2	1	#FFFF00	1	1
LjRoot305	2	1	#2E7F59	1	1
LjRoot306	2	1	#2E7F59	1	1
LjRoot307	2	1	#FFFF00	1	1
