# Supplementary material for: Host preference and invasiveness of commensal bacteria in the Lotus and Arabidopsis root microbiota
Source: Nat Microbiol. 2021 Jul 26;6(9):1150–62. doi: 10.1038/s41564-021-00941-9 (PMC8387241; doi:10.1038/s41564-021-00941-9)
Supplement: Source Data Fig. 3 — Statistical source data. [file 41564_2021_941_MOESM8_ESM.zip › SourceData3.xlsx]

## Sheet: a
#design experiment B (LjAt_002)
SampleID	replicate	genotype	host	compartment	input	corresponding_input	revBC_ID	revBC	fwdBC_ID	fwdBC	library	box
L1	rep1	gifu	Lj	root	FALSE	input1	1	TCCCTTGTCTCC	51	TTGTTGATGGAG	LAcomp2	box1
L2	rep1	gifu	Lj	root	FALSE	input1	2	ACGAGACTGATT	51	TTGTTGATGGAG	LAcomp2	box1
L3	rep1	gifu	Lj	root	FALSE	input1	3	ACCGGTATGTAC	51	TTGTTGATGGAG	LAcomp2	box1
L4	rep1	gifu	Lj	root	FALSE	input1	4	TGCATACACTGG	51	TTGTTGATGGAG	LAcomp2	box2
L5	rep1	gifu	Lj	root	FALSE	input1	5	TGGTCAACGATA	51	TTGTTGATGGAG	LAcomp2	box2
L6	rep1	gifu	Lj	root	FALSE	input1	6	ATCGCACAGTAA	51	TTGTTGATGGAG	LAcomp2	box2
L7	rep1	gifu	Lj	root	FALSE	input1	7	GTCGTGTAGCCT	51	TTGTTGATGGAG	LAcomp2	box3
L8	rep1	gifu	Lj	root	FALSE	input1	8	TACAGCGCATAC	51	TTGTTGATGGAG	LAcomp2	box3
L25	rep1	gifu	Lj	rhizosphere	FALSE	input1	9	ATCCTTTGGTTC	51	TTGTTGATGGAG	LAcomp2	box1
L26	rep1	gifu	Lj	rhizosphere	FALSE	input1	10	AGTCGAACGAGG	51	TTGTTGATGGAG	LAcomp2	box1
L27	rep1	gifu	Lj	rhizosphere	FALSE	input1	11	ACCAGTGACTCA	51	TTGTTGATGGAG	LAcomp2	box1
L28	rep1	gifu	Lj	rhizosphere	FALSE	input1	12	CCAATACGCCTG	51	TTGTTGATGGAG	LAcomp2	box2
L29	rep1	gifu	Lj	rhizosphere	FALSE	input1	13	GCAACACCATCC	51	TTGTTGATGGAG	LAcomp2	box2
L30	rep1	gifu	Lj	rhizosphere	FALSE	input1	14	AGTCGTGCACAT	51	TTGTTGATGGAG	LAcomp2	box2
L31	rep1	gifu	Lj	rhizosphere	FALSE	input1	15	AGTTACGAGCTA	51	TTGTTGATGGAG	LAcomp2	box3
L32	rep1	gifu	Lj	rhizosphere	FALSE	input1	16	TTGCGTTAGCAG	51	TTGTTGATGGAG	LAcomp2	box3
N1	rep1	nfr5	Lj	root	FALSE	input1	17	TACGAGCCCTAA	51	TTGTTGATGGAG	LAcomp2	box1
N2	rep1	nfr5	Lj	root	FALSE	input1	18	TGTCGCAAATAG	51	TTGTTGATGGAG	LAcomp2	box1
N3	rep1	nfr5	Lj	root	FALSE	input1	19	ACAATAGACACC	51	TTGTTGATGGAG	LAcomp2	box2
N4	rep1	nfr5	Lj	root	FALSE	input1	20	TCTCTACCACTC	51	TTGTTGATGGAG	LAcomp2	box2
N5	rep1	nfr5	Lj	root	FALSE	input1	21	CGATCGAACACT	51	TTGTTGATGGAG	LAcomp2	box2
N6	rep1	nfr5	Lj	root	FALSE	input1	22	ATTGCAAGCAAC	51	TTGTTGATGGAG	LAcomp2	box3
N7	rep1	nfr5	Lj	root	FALSE	input1	23	AGCGCTCACATC	51	TTGTTGATGGAG	LAcomp2	box3
N8	rep1	nfr5	Lj	root	FALSE	input1	24	TCGACCAAACAC	51	TTGTTGATGGAG	LAcomp2	box3
N25	rep1	nfr5	Lj	rhizosphere	FALSE	input1	25	TGTGTTACTCCT	51	TTGTTGATGGAG	LAcomp2	box1
N26	rep1	nfr5	Lj	rhizosphere	FALSE	input1	26	TGCACAGTCGCT	51	TTGTTGATGGAG	LAcomp2	box1
N27	rep1	nfr5	Lj	rhizosphere	FALSE	input1	27	TTCTAGAGTGCG	51	TTGTTGATGGAG	LAcomp2	box2
N28	rep1	nfr5	Lj	rhizosphere	FALSE	input1	28	ACACCTGCGATC	51	TTGTTGATGGAG	LAcomp2	box2
N29	rep1	nfr5	Lj	rhizosphere	FALSE	input1	29	ATTCCTCTCCAC	51	TTGTTGATGGAG	LAcomp2	box2
N30	rep1	nfr5	Lj	rhizosphere	FALSE	input1	30	CATCGACGAGTT	51	TTGTTGATGGAG	LAcomp2	box3
N31	rep1	nfr5	Lj	rhizosphere	FALSE	input1	31	CACCACAGAATC	51	TTGTTGATGGAG	LAcomp2	box3
N32	rep1	nfr5	Lj	rhizosphere	FALSE	input1	32	GGTCTTAGCACC	51	TTGTTGATGGAG	LAcomp2	box3
A1	rep1	col0	At	root	FALSE	input1	33	TATCGCGCGATA	51	TTGTTGATGGAG	LAcomp2	box1
A2	rep1	col0	At	root	FALSE	input1	34	CTCTACGAACAG	51	TTGTTGATGGAG	LAcomp2	box1
A3	rep1	col0	At	root	FALSE	input1	35	CTCCTCCCTTAC	51	TTGTTGATGGAG	LAcomp2	box1
A4	rep1	col0	At	root	FALSE	input1	36	CGTGTTATGTGG	51	TTGTTGATGGAG	LAcomp2	box2
A5	rep1	col0	At	root	FALSE	input1	37	ATTAGCAGCGTA	51	TTGTTGATGGAG	LAcomp2	box2
A6	rep1	col0	At	root	FALSE	input1	38	CAAGTTTCCGCG	51	TTGTTGATGGAG	LAcomp2	box3
A7	rep1	col0	At	root	FALSE	input1	39	CCTTGTTCACCT	51	TTGTTGATGGAG	LAcomp2	box3
A8	rep1	col0	At	root	FALSE	input1	40	AACCAGCAGATT	51	TTGTTGATGGAG	LAcomp2	box3
A25	rep1	col0	At	rhizosphere	FALSE	input1	41	CTAGAGCTCCCA	51	TTGTTGATGGAG	LAcomp2	box1
A26	rep1	col0	At	rhizosphere	FALSE	input1	42	CACGCAGTCTAC	51	TTGTTGATGGAG	LAcomp2	box1
A27	rep1	col0	At	rhizosphere	FALSE	input1	43	ACAAACATGGTC	51	TTGTTGATGGAG	LAcomp2	box1
A28	rep1	col0	At	rhizosphere	FALSE	input1	44	TCGAAACATGCA	51	TTGTTGATGGAG	LAcomp2	box2
A29	rep1	col0	At	rhizosphere	FALSE	input1	45	TTCCCACCCATT	51	TTGTTGATGGAG	LAcomp2	box2
A30	rep1	col0	At	rhizosphere	FALSE	input1	46	AGCAGAACATCT	51	TTGTTGATGGAG	LAcomp2	box3
A31	rep1	col0	At	rhizosphere	FALSE	input1	47	GAAACATCCCAC	51	TTGTTGATGGAG	LAcomp2	box3
A32	rep1	col0	At	rhizosphere	FALSE	input1	48	CTGTCAGTGACC	51	TTGTTGATGGAG	LAcomp2	box3
np1	rep1	soil	soil	soil	FALSE	input1	49	CGGATCTAGTGT	51	TTGTTGATGGAG	LAcomp2	box1
np2	rep1	soil	soil	soil	FALSE	input1	50	TTCTCCATCACA	51	TTGTTGATGGAG	LAcomp2	box1
np3	rep1	soil	soil	soil	FALSE	input1	51	ATTTAGGACGAC	51	TTGTTGATGGAG	LAcomp2	box2
np4	rep1	soil	soil	soil	FALSE	input1	52	GGTTTAACACGC	51	TTGTTGATGGAG	LAcomp2	box2
np5	rep1	soil	soil	soil	FALSE	input1	53	AGACAGTAGGAG	51	TTGTTGATGGAG	LAcomp2	box3
np6	rep1	soil	soil	soil	FALSE	input1	54	GCAGATTTCCAG	51	TTGTTGATGGAG	LAcomp2	box3
input1	rep1	input	input	input	TRUE	input1	55	AGATGATCAGTC	51	TTGTTGATGGAG	LAcomp2	input
L9	rep2	gifu	Lj	root	FALSE	input2	25	TGTGTTACTCCT	52	GAATGTTGCGCT	LAcomp2	box4
L10	rep2	gifu	Lj	root	FALSE	input2	26	TGCACAGTCGCT	52	GAATGTTGCGCT	LAcomp2	box4
L11	rep2	gifu	Lj	root	FALSE	input2	27	TTCTAGAGTGCG	52	GAATGTTGCGCT	LAcomp2	box5
L12	rep2	gifu	Lj	root	FALSE	input2	28	ACACCTGCGATC	52	GAATGTTGCGCT	LAcomp2	box5
L13	rep2	gifu	Lj	root	FALSE	input2	29	ATTCCTCTCCAC	52	GAATGTTGCGCT	LAcomp2	box5
L14	rep2	gifu	Lj	root	FALSE	input2	30	CATCGACGAGTT	52	GAATGTTGCGCT	LAcomp2	box6
L15	rep2	gifu	Lj	root	FALSE	input2	31	CACCACAGAATC	52	GAATGTTGCGCT	LAcomp2	box6
L16	rep2	gifu	Lj	root	FALSE	input2	32	GGTCTTAGCACC	52	GAATGTTGCGCT	LAcomp2	box6
L33	rep2	gifu	Lj	rhizosphere	FALSE	input2	33	TATCGCGCGATA	52	GAATGTTGCGCT	LAcomp2	box4
L34	rep2	gifu	Lj	rhizosphere	FALSE	input2	34	CTCTACGAACAG	52	GAATGTTGCGCT	LAcomp2	box4
L35	rep2	gifu	Lj	rhizosphere	FALSE	input2	35	CTCCTCCCTTAC	52	GAATGTTGCGCT	LAcomp2	box5
L36	rep2	gifu	Lj	rhizosphere	FALSE	input2	36	CGTGTTATGTGG	52	GAATGTTGCGCT	LAcomp2	box5
L37	rep2	gifu	Lj	rhizosphere	FALSE	input2	37	ATTAGCAGCGTA	52	GAATGTTGCGCT	LAcomp2	box5
L38	rep2	gifu	Lj	rhizosphere	FALSE	input2	38	CAAGTTTCCGCG	52	GAATGTTGCGCT	LAcomp2	box6
L39	rep2	gifu	Lj	rhizosphere	FALSE	input2	39	CCTTGTTCACCT	52	GAATGTTGCGCT	LAcomp2	box6
L40	rep2	gifu	Lj	rhizosphere	FALSE	input2	40	AACCAGCAGATT	52	GAATGTTGCGCT	LAcomp2	box6
N9	rep2	nfr5	Lj	root	FALSE	input2	41	CTAGAGCTCCCA	52	GAATGTTGCGCT	LAcomp2	box4
N10	rep2	nfr5	Lj	root	FALSE	input2	42	CACGCAGTCTAC	52	GAATGTTGCGCT	LAcomp2	box4
N11	rep2	nfr5	Lj	root	FALSE	input2	43	ACAAACATGGTC	52	GAATGTTGCGCT	LAcomp2	box4
N12	rep2	nfr5	Lj	root	FALSE	input2	44	TCGAAACATGCA	52	GAATGTTGCGCT	LAcomp2	box5
N13	rep2	nfr5	Lj	root	FALSE	input2	45	TTCCCACCCATT	52	GAATGTTGCGCT	LAcomp2	box5
N14	rep2	nfr5	Lj	root	FALSE	input2	46	AGCAGAACATCT	52	GAATGTTGCGCT	LAcomp2	box5
N15	rep2	nfr5	Lj	root	FALSE	input2	47	GAAACATCCCAC	52	GAATGTTGCGCT	LAcomp2	box6
N16	rep2	nfr5	Lj	root	FALSE	input2	48	CTGTCAGTGACC	52	GAATGTTGCGCT	LAcomp2	box6
N33	rep2	nfr5	Lj	rhizosphere	FALSE	input2	1	TCCCTTGTCTCC	52	GAATGTTGCGCT	LAcomp2	box4
N34	rep2	nfr5	Lj	rhizosphere	FALSE	input2	2	ACGAGACTGATT	52	GAATGTTGCGCT	LAcomp2	box4
N35	rep2	nfr5	Lj	rhizosphere	FALSE	input2	3	ACCGGTATGTAC	52	GAATGTTGCGCT	LAcomp2	box4
N36	rep2	nfr5	Lj	rhizosphere	FALSE	input2	4	TGCATACACTGG	52	GAATGTTGCGCT	LAcomp2	box5
N37	rep2	nfr5	Lj	rhizosphere	FALSE	input2	5	TGGTCAACGATA	52	GAATGTTGCGCT	LAcomp2	box5
N38	rep2	nfr5	Lj	rhizosphere	FALSE	input2	6	ATCGCACAGTAA	52	GAATGTTGCGCT	LAcomp2	box5
N39	rep2	nfr5	Lj	rhizosphere	FALSE	input2	7	GTCGTGTAGCCT	52	GAATGTTGCGCT	LAcomp2	box6
N40	rep2	nfr5	Lj	rhizosphere	FALSE	input2	8	TACAGCGCATAC	52	GAATGTTGCGCT	LAcomp2	box6
A9	rep2	col0	At	root	FALSE	input2	9	ATCCTTTGGTTC	52	GAATGTTGCGCT	LAcomp2	box4
A10	rep2	col0	At	root	FALSE	input2	10	AGTCGAACGAGG	52	GAATGTTGCGCT	LAcomp2	box4
A11	rep2	col0	At	root	FALSE	input2	11	ACCAGTGACTCA	52	GAATGTTGCGCT	LAcomp2	box4
A12	rep2	col0	At	root	FALSE	input2	12	CCAATACGCCTG	52	GAATGTTGCGCT	LAcomp2	box5
A13	rep2	col0	At	root	FALSE	input2	13	GCAACACCATCC	52	GAATGTTGCGCT	LAcomp2	box5
A14	rep2	col0	At	root	FALSE	input2	14	AGTCGTGCACAT	52	GAATGTTGCGCT	LAcomp2	box6
A15	rep2	col0	At	root	FALSE	input2	15	AGTTACGAGCTA	52	GAATGTTGCGCT	LAcomp2	box6
A16	rep2	col0	At	root	FALSE	input2	16	TTGCGTTAGCAG	52	GAATGTTGCGCT	LAcomp2	box6
A33	rep2	col0	At	rhizosphere	FALSE	input2	17	TACGAGCCCTAA	52	GAATGTTGCGCT	LAcomp2	box4
A34	rep2	col0	At	rhizosphere	FALSE	input2	18	TGTCGCAAATAG	52	GAATGTTGCGCT	LAcomp2	box4
A35	rep2	col0	At	rhizosphere	FALSE	input2	19	ACAATAGACACC	52	GAATGTTGCGCT	LAcomp2	box4
A36	rep2	col0	At	rhizosphere	FALSE	input2	20	TCTCTACCACTC	52	GAATGTTGCGCT	LAcomp2	box5
A37	rep2	col0	At	rhizosphere	FALSE	input2	21	CGATCGAACACT	52	GAATGTTGCGCT	LAcomp2	box5
A38	rep2	col0	At	rhizosphere	FALSE	input2	22	ATTGCAAGCAAC	52	GAATGTTGCGCT	LAcomp2	box6
A39	rep2	col0	At	rhizosphere	FALSE	input2	23	AGCGCTCACATC	52	GAATGTTGCGCT	LAcomp2	box6
A40	rep2	col0	At	rhizosphere	FALSE	input2	24	TCGACCAAACAC	52	GAATGTTGCGCT	LAcomp2	box6
np7	rep2	soil	soil	soil	FALSE	input2	54	GCAGATTTCCAG	52	GAATGTTGCGCT	LAcomp2	box4
np8	rep2	soil	soil	soil	FALSE	input2	55	AGATGATCAGTC	52	GAATGTTGCGCT	LAcomp2	box4
np9	rep2	soil	soil	soil	FALSE	input2	56	TATCACCGGCAC	52	GAATGTTGCGCT	LAcomp2	box5
np10	rep2	soil	soil	soil	FALSE	input2	57	CCAGATATAGCA	52	GAATGTTGCGCT	LAcomp2	box5
np11	rep2	soil	soil	soil	FALSE	input2	58	GGTCTCCTACAG	52	GAATGTTGCGCT	LAcomp2	box6
np12	rep2	soil	soil	soil	FALSE	input2	59	ACAGCTCAAACA	52	GAATGTTGCGCT	LAcomp2	box6
input2	rep2	input	input	input	TRUE	input2	60	ATAGCGAACTCA	52	GAATGTTGCGCT	LAcomp2	input
L17	rep3	gifu	Lj	root	FALSE	input3	13	GCAACACCATCC	53	TCTTTCATACCG	LAcomp2	box7
L18	rep3	gifu	Lj	root	FALSE	input3	14	AGTCGTGCACAT	53	TCTTTCATACCG	LAcomp2	box7
L19	rep3	gifu	Lj	root	FALSE	input3	15	AGTTACGAGCTA	53	TCTTTCATACCG	LAcomp2	box7
L20	rep3	gifu	Lj	root	FALSE	input3	16	TTGCGTTAGCAG	53	TCTTTCATACCG	LAcomp2	box8
L21	rep3	gifu	Lj	root	FALSE	input3	17	TACGAGCCCTAA	53	TCTTTCATACCG	LAcomp2	box8
L22	rep3	gifu	Lj	root	FALSE	input3	18	TGTCGCAAATAG	53	TCTTTCATACCG	LAcomp2	box8
L23	rep3	gifu	Lj	root	FALSE	input3	19	ACAATAGACACC	53	TCTTTCATACCG	LAcomp2	box9
L24	rep3	gifu	Lj	root	FALSE	input3	20	TCTCTACCACTC	53	TCTTTCATACCG	LAcomp2	box9
L41	rep3	gifu	Lj	rhizosphere	FALSE	input3	21	CGATCGAACACT	53	TCTTTCATACCG	LAcomp2	box7
L42	rep3	gifu	Lj	rhizosphere	FALSE	input3	22	ATTGCAAGCAAC	53	TCTTTCATACCG	LAcomp2	box7
L43	rep3	gifu	Lj	rhizosphere	FALSE	input3	23	AGCGCTCACATC	53	TCTTTCATACCG	LAcomp2	box7
L44	rep3	gifu	Lj	rhizosphere	FALSE	input3	24	TCGACCAAACAC	53	TCTTTCATACCG	LAcomp2	box8
L45	rep3	gifu	Lj	rhizosphere	FALSE	input3	25	TGTGTTACTCCT	53	TCTTTCATACCG	LAcomp2	box8
L46	rep3	gifu	Lj	rhizosphere	FALSE	input3	26	TGCACAGTCGCT	53	TCTTTCATACCG	LAcomp2	box8
L47	rep3	gifu	Lj	rhizosphere	FALSE	input3	27	TTCTAGAGTGCG	53	TCTTTCATACCG	LAcomp2	box9
L48	rep3	gifu	Lj	rhizosphere	FALSE	input3	28	ACACCTGCGATC	53	TCTTTCATACCG	LAcomp2	box9
N17	rep3	nfr5	Lj	root	FALSE	input3	29	ATTCCTCTCCAC	53	TCTTTCATACCG	LAcomp2	box7
N18	rep3	nfr5	Lj	root	FALSE	input3	30	CATCGACGAGTT	53	TCTTTCATACCG	LAcomp2	box7
N19	rep3	nfr5	Lj	root	FALSE	input3	31	CACCACAGAATC	53	TCTTTCATACCG	LAcomp2	box7
N20	rep3	nfr5	Lj	root	FALSE	input3	32	GGTCTTAGCACC	53	TCTTTCATACCG	LAcomp2	box8
N21	rep3	nfr5	Lj	root	FALSE	input3	33	TATCGCGCGATA	53	TCTTTCATACCG	LAcomp2	box8
N22	rep3	nfr5	Lj	root	FALSE	input3	34	CTCTACGAACAG	53	TCTTTCATACCG	LAcomp2	box9
N23	rep3	nfr5	Lj	root	FALSE	input3	35	CTCCTCCCTTAC	53	TCTTTCATACCG	LAcomp2	box9
N24	rep3	nfr5	Lj	root	FALSE	input3	36	CGTGTTATGTGG	53	TCTTTCATACCG	LAcomp2	box9
N41	rep3	nfr5	Lj	rhizosphere	FALSE	input3	37	ATTAGCAGCGTA	53	TCTTTCATACCG	LAcomp2	box7
N42	rep3	nfr5	Lj	rhizosphere	FALSE	input3	38	CAAGTTTCCGCG	53	TCTTTCATACCG	LAcomp2	box7
N43	rep3	nfr5	Lj	rhizosphere	FALSE	input3	39	CCTTGTTCACCT	53	TCTTTCATACCG	LAcomp2	box7
N44	rep3	nfr5	Lj	rhizosphere	FALSE	input3	40	AACCAGCAGATT	53	TCTTTCATACCG	LAcomp2	box8
N45	rep3	nfr5	Lj	rhizosphere	FALSE	input3	41	CTAGAGCTCCCA	53	TCTTTCATACCG	LAcomp2	box8
N46	rep3	nfr5	Lj	rhizosphere	FALSE	input3	42	CACGCAGTCTAC	53	TCTTTCATACCG	LAcomp2	box9
N47	rep3	nfr5	Lj	rhizosphere	FALSE	input3	43	ACAAACATGGTC	53	TCTTTCATACCG	LAcomp2	box9
N48	rep3	nfr5	Lj	rhizosphere	FALSE	input3	44	TCGAAACATGCA	53	TCTTTCATACCG	LAcomp2	box9
A17	rep3	col0	At	root	FALSE	input3	45	TTCCCACCCATT	53	TCTTTCATACCG	LAcomp2	box7
A18	rep3	col0	At	root	FALSE	input3	46	AGCAGAACATCT	53	TCTTTCATACCG	LAcomp2	box7
A19	rep3	col0	At	root	FALSE	input3	47	GAAACATCCCAC	53	TCTTTCATACCG	LAcomp2	box8
A20	rep3	col0	At	root	FALSE	input3	48	CTGTCAGTGACC	53	TCTTTCATACCG	LAcomp2	box8
A21	rep3	col0	At	root	FALSE	input3	1	TCCCTTGTCTCC	53	TCTTTCATACCG	LAcomp2	box8
A22	rep3	col0	At	root	FALSE	input3	2	ACGAGACTGATT	53	TCTTTCATACCG	LAcomp2	box9
A23	rep3	col0	At	root	FALSE	input3	3	ACCGGTATGTAC	53	TCTTTCATACCG	LAcomp2	box9
A24	rep3	col0	At	root	FALSE	input3	4	TGCATACACTGG	53	TCTTTCATACCG	LAcomp2	box9
A41	rep3	col0	At	rhizosphere	FALSE	input3	5	TGGTCAACGATA	53	TCTTTCATACCG	LAcomp2	box7
A42	rep3	col0	At	rhizosphere	FALSE	input3	6	ATCGCACAGTAA	53	TCTTTCATACCG	LAcomp2	box7
A43	rep3	col0	At	rhizosphere	FALSE	input3	7	GTCGTGTAGCCT	53	TCTTTCATACCG	LAcomp2	box8
A44	rep3	col0	At	rhizosphere	FALSE	input3	8	TACAGCGCATAC	53	TCTTTCATACCG	LAcomp2	box8
A45	rep3	col0	At	rhizosphere	FALSE	input3	9	ATCCTTTGGTTC	53	TCTTTCATACCG	LAcomp2	box8
A46	rep3	col0	At	rhizosphere	FALSE	input3	10	AGTCGAACGAGG	53	TCTTTCATACCG	LAcomp2	box9
A47	rep3	col0	At	rhizosphere	FALSE	input3	11	ACCAGTGACTCA	53	TCTTTCATACCG	LAcomp2	box9
A48	rep3	col0	At	rhizosphere	FALSE	input3	12	CCAATACGCCTG	53	TCTTTCATACCG	LAcomp2	box9
np13	rep3	soil	soil	soil	FALSE	input3	52	GGTTTAACACGC	53	TCTTTCATACCG	LAcomp2	box7
np14	rep3	soil	soil	soil	FALSE	input3	53	AGACAGTAGGAG	53	TCTTTCATACCG	LAcomp2	box7
np15	rep3	soil	soil	soil	FALSE	input3	54	GCAGATTTCCAG	53	TCTTTCATACCG	LAcomp2	box8
np16	rep3	soil	soil	soil	FALSE	input3	55	AGATGATCAGTC	53	TCTTTCATACCG	LAcomp2	box8
np17	rep3	soil	soil	soil	FALSE	input3	56	TATCACCGGCAC	53	TCTTTCATACCG	LAcomp2	box9
np18	rep3	soil	soil	soil	FALSE	input3	57	CCAGATATAGCA	53	TCTTTCATACCG	LAcomp2	box9
input3	rep3	input	input	input	TRUE	input3	58	GGTCTCCTACAG	53	TCTTTCATACCG	LAcomp2	input

## Sheet: b
#ASV table experiment B (LjAt_002)
L17	N42	L38	N24	L47	A29	N1	np5	L25	L24	N4	N21	L13	A34	L16	L1	N3	N43	N17	L22	A31	A35	np6	A40	L6	L30	A41	A17	N35	L41	A22	N5	N44	A26	np2	L34	N13	A25	N28	A37	L46	N40	L39	N38	L19	L3	L26	N30	L28	L40
Root68	97	132	167	44	153	13	53	380	18	96	56	57	65	432	96	65	45	250	70	78	203	429	370	311	90	33	229	102	314	342	108	65	251	21	58	373	47	15	23	29	165	318	255	326	80	57	25	20	24
LjRoot82	231	142	205	91	315	253	165	547	854	205	177	112	151	363	166	256	211	296	161	162	330	437	520	259	326	537	312	288	409	407	289	151	275	463	629	452	72	434	396	409	316	372	392	429	175	335	769	387	550
Root935	837	1341	1321	520	1868	2089	429	3822	3901	1364	1319	509	1102	2856	689	1262	1021	1962	947	1129	2592	2871	3514	2285	2237	3863	2247	778	2146	2550	1732	1698	2152	3606	4009	2407	525	3220	2242	3082	1969	2521	1998	2679	895	1664	2823	2422	3371
LjRoot59	534	160	226	203	294	32	457	608	105	609	433	176	581	482	280	720	473	286	316	564	376	390	468	333	819	59	424	210	315	390	410	498	381	51	101	364	204	59	44	108	263	432	325	420	428	615	62	56	57
LjRoot33	778	106	143	420	187	177	170	296	234	691	217	112	567	282	388	390	204	163	586	401	229	314	280	214	361	172	161	55	187	209	108	247	197	188	294	197	112	172	188	214	172	230	183	208	1001	730	191	134	200
LjRoot72	103	29	37	40	56	87	92	168	235	91	115	63	113	114	58	218	211	58	81	78	127	105	129	52	175	182	40	44	52	79	62	83	78	176	208	70	68	188	133	150	75	84	73	82	63	101	165	117	163
Root170	21	32	27	26	43	29	24	81	63	36	42	15	27	94	17	24	38	42	21	14	49	88	76	51	30	56	55	26	44	60	45	48	60	68	63	45	20	53	23	55	58	72	67	49	33	31	32	33	52
LjRoot1	56	98	83	35	115	98	41	224	176	68	76	26	59	233	26	54	63	97	54	60	183	158	203	143	89	149	111	38	126	147	47	86	136	161	181	120	30	148	137	136	113	133	129	143	56	51	140	112	134
Root554	15	2	1	11	5	13	30	11	30	25	55	14	36	3	5	47	33	3	16	15	2	4	2	4	60	21	4	14	1	1	13	44	1	32	27	4	16	25	15	27	4	3	2	4	12	56	30	20	32
LjNodule210	103	3	8	35	3	7	33	15	19	113	58	25	58	15	43	105	55	5	61	90	10	9	10	6	175	10	6	6	2	16	9	61	9	11	11	8	23	11	8	15	9	8	7	10	79	151	14	6	17
LjRoot60	46	38	39	65	64	204	119	149	621	56	205	74	145	72	37	186	245	71	73	43	78	95	123	60	246	682	51	83	67	90	109	194	48	404	492	82	80	328	245	349	78	58	96	88	63	224	426	245	403
LjRoot4	8	10	4	3	9	8	12	15	37	3	20	4	13	11	11	13	21	3	9	7	11	15	10	10	14	22	10	12	6	7	16	15	4	28	14	11	9	18	15	29	3	5	7	6	7	17	11	14	17
LjRoot17	30	57	99	12	97	98	11	178	287	23	30	6	20	82	12	41	42	108	16	24	108	93	133	89	59	220	106	37	87	132	77	27	94	174	160	95	8	150	127	131	119	100	134	119	16	50	185	154	227
Root101	33	20	32	50	29	26	45	38	48	69	64	58	30	65	19	51	76	23	54	42	48	61	50	41	67	23	23	34	34	26	60	61	30	63	41	28	40	50	33	68	18	31	29	34	29	52	41	20	36
Root123D2	26	10	9	27	14	31	37	40	40	53	57	23	30	41	27	48	45	21	26	30	23	36	28	21	67	41	20	36	15	20	38	44	18	46	30	13	16	28	19	35	7	15	23	23	33	78	36	17	30
LjRoot80	26	9	15	10	10	42	11	28	52	30	16	13	31	59	33	97	43	27	10	63	25	25	30	30	133	32	15	26	19	14	19	31	24	63	57	13	13	32	36	66	14	36	15	17	15	47	14	13	36
Root436	21	6	5	9	3	29	44	17	23	19	67	19	26	12	6	39	52	7	13	15	10	14	10	10	77	36	6	20	3	5	17	63	4	64	23	8	13	23	23	25	2	4	3	1	11	50	24	25	27
LjRoot42	29	6	12	21	12	46	20	25	46	31	87	20	34	10	18	48	27	13	20	31	26	23	22	18	94	50	16	57	17	11	51	43	17	84	38	7	10	54	42	70	24	18	9	12	18	48	47	54	60
LjRoot24	1	0	0	0	4	2	4	1	2	5	16	8	5	8	4	6	7	3	6	4	2	6	0	4	17	6	2	4	0	2	4	7	2	4	2	2	5	1	7	5	0	2	2	1	5	15	3	2	1
Root142	2	5	5	0	1	11	2	16	8	1	6	0	7	7	3	2	8	2	2	6	11	10	7	8	5	12	7	3	8	5	6	3	7	16	14	7	0	12	8	11	2	7	10	4	3	4	12	6	7
LjRoot53	0	0	0	0	0	1	0	1	0	0	0	0	0	0	0	0	1	0	1	0	0	0	0	0	0	1	0	1	0	0	0	0	0	0	0	0	0	0	1	0	0	0	0	0	0	0	1	1	3
Root11	0	0	0	0	0	0	0	0	0	0	0	2	1	0	0	1	0	0	0	0	1	0	0	0	0	0	0	0	0	0	0	0	0	0	0	0	0	0	0	0	0	0	0	0	0	0	0	0	0
Root1295	1	9	0	0	0	0	0	1	0	0	1	1	1	0	0	1	0	2	0	0	17	19	1	6	0	0	2	0	0	1	0	0	0	0	2	0	0	1	1	0	0	0	0	0	0	1	0	0	0
Root627	0	0	0	0	0	0	0	0	0	0	0	0	0	0	0	0	0	0	0	0	0	0	0	0	0	0	0	0	0	0	0	0	0	0	0	0	0	0	0	0	0	0	0	0	0	0	0	0	0
[truncated: 116 more columns]

## Sheet: c
#design experiment F (LjAt_007)
SampleID	genus	host	genotype	replicate	box	compartment	medium
LjAt.007.At1.1.root	Arabidopsis	At	col0	1	a1	root	MS
LjAt.007.At2.2.root	Arabidopsis	At	col0	2	a1	root	MS
LjAt.007.At3.3.root	Arabidopsis	At	col0	3	a1	root	MS
LjAt.007.At4.4.root	Arabidopsis	At	col0	4	a2	root	MS
LjAt.007.At5.5.root	Arabidopsis	At	col0	5	a2	root	MS
LjAt.007.At6.6.root	Arabidopsis	At	col0	6	a2	root	MS
LjAt.007.At7.7.root	Arabidopsis	At	col0	7	a3	root	MS
LjAt.007.At8.8.root	Arabidopsis	At	col0	8	a3	root	MS
LjAt.007.At9.9.root	Arabidopsis	At	col0	9	a3	root	MS
LjAt.007.At10.10.root	Arabidopsis	At	col0	10	a4	root	MS
LjAt.007.At11.11.root	Arabidopsis	At	col0	11	a4	root	MS
LjAt.007.At12.12.root	Arabidopsis	At	col0	12	a5	root	MS
LjAt.007.At13.13.root	Arabidopsis	At	col0	13	a5	root	MS
LjAt.007.At14.14.root	Arabidopsis	At	col0	14	a6	root	MS
LjAt.007.At15.15.root	Arabidopsis	At	col0	15	a6	root	MS
LjAt.007.At16.16.root	Arabidopsis	At	col0	16	a7	root	MS
LjAt.007.At17.17.root	Arabidopsis	At	col0	17	a7	root	MS
LjAt.007.At18.18.root	Arabidopsis	At	col0	18	a8	root	MS
LjAt.007.At19.19.root	Arabidopsis	At	col0	19	a8	root	MS
LjAt.007.At1.1.rhizosphere	Arabidopsis	At	col0	1	a1	rhizosphere	MS
LjAt.007.At2.2.rhizosphere	Arabidopsis	At	col0	2	a1	rhizosphere	MS
LjAt.007.At3.3.rhizosphere	Arabidopsis	At	col0	3	a1	rhizosphere	MS
LjAt.007.At4.4.rhizosphere	Arabidopsis	At	col0	4	a2	rhizosphere	MS
LjAt.007.At5.5.rhizosphere	Arabidopsis	At	col0	5	a2	rhizosphere	MS
LjAt.007.At6.6.rhizosphere	Arabidopsis	At	col0	6	a2	rhizosphere	MS
LjAt.007.At7.7.rhizosphere	Arabidopsis	At	col0	7	a3	rhizosphere	MS
LjAt.007.At8.8.rhizosphere	Arabidopsis	At	col0	8	a3	rhizosphere	MS
LjAt.007.At9.9.rhizosphere	Arabidopsis	At	col0	9	a3	rhizosphere	MS
LjAt.007.At10.10.rhizosphere	Arabidopsis	At	col0	10	a4	rhizosphere	MS
LjAt.007.At11.11.rhizosphere	Arabidopsis	At	col0	11	a4	rhizosphere	MS
LjAt.007.At12.12.rhizosphere	Arabidopsis	At	col0	12	a5	rhizosphere	MS
LjAt.007.At13.13.rhizosphere	Arabidopsis	At	col0	13	a5	rhizosphere	MS
LjAt.007.At14.14.rhizosphere	Arabidopsis	At	col0	14	a6	rhizosphere	MS
LjAt.007.At15.15.rhizosphere	Arabidopsis	At	col0	15	a6	rhizosphere	MS
LjAt.007.At16.16.rhizosphere	Arabidopsis	At	col0	16	a7	rhizosphere	MS
LjAt.007.At17.17.rhizosphere	Arabidopsis	At	col0	17	a7	rhizosphere	MS
LjAt.007.At18.18.rhizosphere	Arabidopsis	At	col0	18	a8	rhizosphere	MS
LjAt.007.At19.19.rhizosphere	Arabidopsis	At	col0	19	a8	rhizosphere	MS
LjAt.007.Al1.1.root	Arabidopsis	Al	MN47	1	a1	root	MS
LjAt.007.Al2.2.root	Arabidopsis	Al	MN47	2	a1	root	MS
LjAt.007.Al3.3.root	Arabidopsis	Al	MN47	3	a2	root	MS
LjAt.007.Al4.4.root	Arabidopsis	Al	MN47	4	a2	root	MS
LjAt.007.Al5.5.root	Arabidopsis	Al	MN47	5	a3	root	MS
LjAt.007.Al6.6.root	Arabidopsis	Al	MN47	6	a3	root	MS
LjAt.007.Al7.7.root	Arabidopsis	Al	MN47	7	a4	root	MS
LjAt.007.Al8.8.root	Arabidopsis	Al	MN47	8	a4	root	MS
LjAt.007.Al9.9.root	Arabidopsis	Al	MN47	9	a4	root	MS
LjAt.007.Al10.10.root	Arabidopsis	Al	MN47	10	a5	root	MS
LjAt.007.Al11.11.root	Arabidopsis	Al	MN47	11	a5	root	MS
LjAt.007.Al12.12.root	Arabidopsis	Al	MN47	12	a5	root	MS
LjAt.007.Al13.13.root	Arabidopsis	Al	MN47	13	a6	root	MS
LjAt.007.Al14.14.root	Arabidopsis	Al	MN47	14	a6	root	MS
LjAt.007.Al15.15.root	Arabidopsis	Al	MN47	15	a6	root	MS
LjAt.007.Al16.16.root	Arabidopsis	Al	MN47	16	a7	root	MS
LjAt.007.Al17.17.root	Arabidopsis	Al	MN47	17	a7	root	MS
LjAt.007.Al18.18.root	Arabidopsis	Al	MN47	18	a8	root	MS
LjAt.007.Al19.19.root	Arabidopsis	Al	MN47	19	a8	root	MS
LjAt.007.Al1.1.rhizosphere	Arabidopsis	Al	MN47	1	a1	rhizosphere	MS
LjAt.007.Al2.2.rhizosphere	Arabidopsis	Al	MN47	2	a1	rhizosphere	MS
LjAt.007.Al3.3.rhizosphere	Arabidopsis	Al	MN47	3	a2	rhizosphere	MS
LjAt.007.Al4.4.rhizosphere	Arabidopsis	Al	MN47	4	a2	rhizosphere	MS
LjAt.007.Al5.5.rhizosphere	Arabidopsis	Al	MN47	5	a3	rhizosphere	MS
LjAt.007.Al6.6.rhizosphere	Arabidopsis	Al	MN47	6	a3	rhizosphere	MS
LjAt.007.Al7.7.rhizosphere	Arabidopsis	Al	MN47	7	a4	rhizosphere	MS
LjAt.007.Al8.8.rhizosphere	Arabidopsis	Al	MN47	8	a4	rhizosphere	MS
LjAt.007.Al9.9.rhizosphere	Arabidopsis	Al	MN47	9	a4	rhizosphere	MS
LjAt.007.Al10.10.rhizosphere	Arabidopsis	Al	MN47	10	a5	rhizosphere	MS
LjAt.007.Al11.11.rhizosphere	Arabidopsis	Al	MN47	11	a5	rhizosphere	MS
LjAt.007.Al12.12.rhizosphere	Arabidopsis	Al	MN47	12	a5	rhizosphere	MS
LjAt.007.Al13.13.rhizosphere	Arabidopsis	Al	MN47	13	a6	rhizosphere	MS
LjAt.007.Al14.14.rhizosphere	Arabidopsis	Al	MN47	14	a6	rhizosphere	MS
LjAt.007.Al15.15.rhizosphere	Arabidopsis	Al	MN47	15	a6	rhizosphere	MS
LjAt.007.Al16.16.rhizosphere	Arabidopsis	Al	MN47	16	a7	rhizosphere	MS
LjAt.007.Al17.17.rhizosphere	Arabidopsis	Al	MN47	17	a7	rhizosphere	MS
LjAt.007.Al18.18.rhizosphere	Arabidopsis	Al	MN47	18	a8	rhizosphere	MS
LjAt.007.Al19.19.rhizosphere	Arabidopsis	Al	MN47	19	a8	rhizosphere	MS
LjAt.007.Anp1.1.soil	soil	soil	soil	1	a1	soil	MS
LjAt.007.Anp2.2.soil	soil	soil	soil	2	a2	soil	MS
LjAt.007.Anp3.3.soil	soil	soil	soil	3	a3	soil	MS
LjAt.007.Anp4.4.soil	soil	soil	soil	4	a4	soil	MS
LjAt.007.Anp5.5.soil	soil	soil	soil	5	a5	soil	MS
LjAt.007.Anp6.6.soil	soil	soil	soil	6	a6	soil	MS
LjAt.007.Anp7.7.soil	soil	soil	soil	7	a7	soil	MS
LjAt.007.Anp8.8.soil	soil	soil	soil	8	a7	soil	MS
LjAt.007.Anp7.9.soil	soil	soil	soil	9	a8	soil	MS
LjAt.007.Anp8.10.soil	soil	soil	soil	10	a8	soil	MS
LjAt.007.Lj1.1.root	Lotus	Lj	gifu	1	l1	root	BD
LjAt.007.Lj2.2.root	Lotus	Lj	gifu	2	l1	root	BD
LjAt.007.Lj3.3.root	Lotus	Lj	gifu	3	l1	root	BD
LjAt.007.Lj4.4.root	Lotus	Lj	gifu	4	l2	root	BD
LjAt.007.Lj5.5.root	Lotus	Lj	gifu	5	l2	root	BD
LjAt.007.Lj6.6.root	Lotus	Lj	gifu	6	l2	root	BD
LjAt.007.Lj7.7.root	Lotus	Lj	gifu	7	l3	root	BD
LjAt.007.Lj8.8.root	Lotus	Lj	gifu	8	l3	root	BD
LjAt.007.Lj9.9.root	Lotus	Lj	gifu	9	l3	root	BD
LjAt.007.Lj10.10.root	Lotus	Lj	gifu	10	l4	root	BD
LjAt.007.Lj11.11.root	Lotus	Lj	gifu	11	l4	root	BD
LjAt.007.Lj12.12.root	Lotus	Lj	gifu	12	l4	root	BD
LjAt.007.Lj13.13.root	Lotus	Lj	gifu	13	l5	root	BD
LjAt.007.Lj14.14.root	Lotus	Lj	gifu	14	l5	root	BD
LjAt.007.Lj15.15.root	Lotus	Lj	gifu	15	l5	root	BD
LjAt.007.Lj16.16.root	Lotus	Lj	gifu	16	l6	root	BD
LjAt.007.Lj17.17.root	Lotus	Lj	gifu	17	l6	root	BD
LjAt.007.Lj18.18.root	Lotus	Lj	gifu	18	l6	root	BD
LjAt.007.Lj1R.1.rhizosphere	Lotus	Lj	gifu	1	l1	rhizosphere	BD
LjAt.007.Lj2R.2.rhizosphere	Lotus	Lj	gifu	2	l1	rhizosphere	BD
LjAt.007.Lj3R.3.rhizosphere	Lotus	Lj	gifu	3	l1	rhizosphere	BD
LjAt.007.Lj4R.4.rhizosphere	Lotus	Lj	gifu	4	l2	rhizosphere	BD
LjAt.007.Lj5R.5.rhizosphere	Lotus	Lj	gifu	5	l2	rhizosphere	BD
LjAt.007.Lj6R.6.rhizosphere	Lotus	Lj	gifu	6	l2	rhizosphere	BD
LjAt.007.Lj7R.7.rhizosphere	Lotus	Lj	gifu	7	l3	rhizosphere	BD
LjAt.007.Lj8R.8.rhizosphere	Lotus	Lj	gifu	8	l3	rhizosphere	BD
LjAt.007.Lj9R.9.rhizosphere	Lotus	Lj	gifu	9	l3	rhizosphere	BD
LjAt.007.Lj10R.10.rhizosphere	Lotus	Lj	gifu	10	l4	rhizosphere	BD
LjAt.007.Lj11R.11.rhizosphere	Lotus	Lj	gifu	11	l4	rhizosphere	BD
LjAt.007.Lj12R.12.rhizosphere	Lotus	Lj	gifu	12	l4	rhizosphere	BD
LjAt.007.Lj13R.13.rhizosphere	Lotus	Lj	gifu	13	l5	rhizosphere	BD
LjAt.007.Lj14R.14.rhizosphere	Lotus	Lj	gifu	14	l5	rhizosphere	BD
LjAt.007.Lj15R.15.rhizosphere	Lotus	Lj	gifu	15	l5	rhizosphere	BD
LjAt.007.Lj16R.16.rhizosphere	Lotus	Lj	gifu	16	l6	rhizosphere	BD
LjAt.007.Lj17R.17.rhizosphere	Lotus	Lj	gifu	17	l6	rhizosphere	BD
LjAt.007.Lj18R.18.rhizosphere	Lotus	Lj	gifu	18	l6	rhizosphere	BD
LjAt.007.Lc2.2.root	Lotus	Lc	Lc	2	l1	root	BD
LjAt.007.Lc3.3.root	Lotus	Lc	Lc	3	l1	root	BD
LjAt.007.Lc4.4.root	Lotus	Lc	Lc	4	l2	root	BD
LjAt.007.Lc5.5.root	Lotus	Lc	Lc	5	l2	root	BD
LjAt.007.Lc6.6.root	Lotus	Lc	Lc	6	l2	root	BD
LjAt.007.Lc7.7.root	Lotus	Lc	Lc	7	l3	root	BD
LjAt.007.Lc8.8.root	Lotus	Lc	Lc	8	l3	root	BD
LjAt.007.Lc9.9.root	Lotus	Lc	Lc	9	l3	root	BD
LjAt.007.Lc10.10.root	Lotus	Lc	Lc	10	l4	root	BD
LjAt.007.Lc11.11.root	Lotus	Lc	Lc	11	l4	root	BD
LjAt.007.Lc12.12.root	Lotus	Lc	Lc	12	l4	root	BD
LjAt.007.Lc13.13.root	Lotus	Lc	Lc	13	l5	root	BD
LjAt.007.Lc14.14.root	Lotus	Lc	Lc	14	l5	root	BD
LjAt.007.Lc15.15.root	Lotus	Lc	Lc	15	l5	root	BD
LjAt.007.Lc16.16.root	Lotus	Lc	Lc	16	l6	root	BD
LjAt.007.Lc17.17.root	Lotus	Lc	Lc	17	l6	root	BD
LjAt.007.Lc1R.1.rhizosphere	Lotus	Lc	Lc	1	l1	rhizosphere	BD
LjAt.007.Lc2R.2.rhizosphere	Lotus	Lc	Lc	2	l1	rhizosphere	BD
LjAt.007.Lc3R.3.rhizosphere	Lotus	Lc	Lc	3	l1	rhizosphere	BD
LjAt.007.Lc4R.4.rhizosphere	Lotus	Lc	Lc	4	l2	rhizosphere	BD
LjAt.007.Lc5R.5.rhizosphere	Lotus	Lc	Lc	5	l2	rhizosphere	BD
LjAt.007.Lc6R.6.rhizosphere	Lotus	Lc	Lc	6	l2	rhizosphere	BD
LjAt.007.Lc7R.7.rhizosphere	Lotus	Lc	Lc	7	l3	rhizosphere	BD
LjAt.007.Lc8R.8.rhizosphere	Lotus	Lc	Lc	8	l3	rhizosphere	BD
LjAt.007.Lc9R.9.rhizosphere	Lotus	Lc	Lc	9	l3	rhizosphere	BD
LjAt.007.Lc10R.10.rhizosphere	Lotus	Lc	Lc	10	l4	rhizosphere	BD
LjAt.007.Lc11R.11.rhizosphere	Lotus	Lc	Lc	11	l4	rhizosphere	BD
LjAt.007.Lc12R.12.rhizosphere	Lotus	Lc	Lc	12	l4	rhizosphere	BD
LjAt.007.Lc13R.13.rhizosphere	Lotus	Lc	Lc	13	l5	rhizosphere	BD
LjAt.007.Lc14R.14.rhizosphere	Lotus	Lc	Lc	14	l5	rhizosphere	BD
LjAt.007.Lc15R.15.rhizosphere	Lotus	Lc	Lc	15	l5	rhizosphere	BD
LjAt.007.Lc16R.16.rhizosphere	Lotus	Lc	Lc	16	l6	rhizosphere	BD
LjAt.007.Lc17R.17.rhizosphere	Lotus	Lc	Lc	17	l6	rhizosphere	BD
LjAt.007.Lnp1.1.soil	soil	soil	soil	1	l1	soil	BD
LjAt.007.Lnp2.2.soil	soil	soil	soil	2	l1	soil	BD
LjAt.007.Lnp3.3.soil	soil	soil	soil	3	l1	soil	BD
LjAt.007.Lnp4.4.soil	soil	soil	soil	4	l2	soil	BD
LjAt.007.Lnp5.5.soil	soil	soil	soil	5	l2	soil	BD
LjAt.007.Lnp6.6.soil	soil	soil	soil	6	l2	soil	BD
LjAt.007.Lnp7.7.soil	soil	soil	soil	7	l3	soil	BD
LjAt.007.Lnp8.8.soil	soil	soil	soil	8	l3	soil	BD
LjAt.007.Lnp9.9.soil	soil	soil	soil	9	l3	soil	BD
LjAt.007.Lnp10.10.soil	soil	soil	soil	10	l4	soil	BD
LjAt.007.Lnp11.11.soil	soil	soil	soil	11	l4	soil	BD
LjAt.007.Lnp12.12.soil	soil	soil	soil	12	l4	soil	BD
LjAt.007.Lnp13.13.soil	soil	soil	soil	13	l5	soil	BD
LjAt.007.Lnp14.14.soil	soil	soil	soil	14	l5	soil	BD
LjAt.007.Lnp15.15.soil	soil	soil	soil	15	l5	soil	BD
LjAt.007.Lnp16.16.soil	soil	soil	soil	16	l6	soil	BD
LjAt.007.Lnp17.17.soil	soil	soil	soil	17	l6	soil	BD
LjAt.007.Lnp18.18.soil	soil	soil	soil	18	l6	soil	BD
LjAt.007.inputFullLotus.input.input	input	input	input	input	linput	input	input
LjAt.007.inputFullAra.input.input	input	input	input	input	linput	input	input
LjAt.007.Root83.strain.strain	strain	strain	strain	strain	lstrain	strain	strain
LjAt.007.Root131.strain.strain	strain	strain	strain	strain	lstrain	strain	strain
LjAt.007.Root123D2.strain.strain	strain	strain	strain	strain	lstrain	strain	strain
LjAt.007.Root77.strain.strain	strain	strain	strain	strain	lstrain	strain	strain
LjAt.007.Root1221.strain.strain	strain	strain	strain	strain	lstrain	strain	strain
LjAt.007.Root935.strain.strain	strain	strain	strain	strain	lstrain	strain	strain
LjAt.007.Root685.strain.strain	strain	strain	strain	strain	lstrain	strain	strain
LjAt.007.Root101.strain.strain	strain	strain	strain	strain	lstrain	strain	strain
LjAt.007.Root61.strain.strain	strain	strain	strain	strain	lstrain	strain	strain
LjAt.007.Root265.strain.strain	strain	strain	strain	strain	lstrain	strain	strain
LjAt.007.Root1485.strain.strain	strain	strain	strain	strain	lstrain	strain	strain
LjAt.007.Root695.strain.strain	strain	strain	strain	strain	lstrain	strain	strain
LjAt.007.Root68.strain.strain	strain	strain	strain	strain	lstrain	strain	strain
LjAt.007.Root142.strain.strain	strain	strain	strain	strain	lstrain	strain	strain
LjAt.007.Root1310.strain.strain	strain	strain	strain	strain	lstrain	strain	strain
LjAt.007.Root480.strain.strain	strain	strain	strain	strain	lstrain	strain	strain
LjAt.007.LjRoot1.strain.strain	strain	strain	strain	strain	lstrain	strain	strain
LjAt.007.LjRoot5.strain.strain	strain	strain	strain	strain	lstrain	strain	strain
LjAt.007.LjRoot52.strain.strain	strain	strain	strain	strain	lstrain	strain	strain
LjAt.007.LjRoot17.strain.strain	strain	strain	strain	strain	lstrain	strain	strain
LjAt.007.LjRoot72.strain.strain	strain	strain	strain	strain	lstrain	strain	strain
LjAt.007.LjRoot82.strain.strain	strain	strain	strain	strain	lstrain	strain	strain
LjAt.007.LjRoot16.strain.strain	strain	strain	strain	strain	lstrain	strain	strain
LjAt.007.LjRoot24.strain.strain	strain	strain	strain	strain	lstrain	strain	strain
LjAt.007.LjRoot44.strain.strain	strain	strain	strain	strain	lstrain	strain	strain
LjAt.007.LjRoot80.strain.strain	strain	strain	strain	strain	lstrain	strain	strain
LjAt.007.LjRoot33.strain.strain	strain	strain	strain	strain	lstrain	strain	strain
LjAt.007.LjNodule218.strain.strain	strain	strain	strain	strain	lstrain	strain	strain
LjAt.007.LjRoot59.strain.strain	strain	strain	strain	strain	lstrain	strain	strain
LjAt.007.LjRoot46.strain.strain	strain	strain	strain	strain	lstrain	strain	strain
LjAt.007.LjRoot303.strain.strain	strain	strain	strain	strain	lstrain	strain	strain
LjAt.007.LjRoot60.strain.strain	strain	strain	strain	strain	lstrain	strain	strain

## Sheet: d
#ASV table experiment F (LjAt_007)
LjAt.007.Al10.10.rhizosphere	LjAt.007.At14.14.rhizosphere	LjAt.007.Lc8R.8.rhizosphere	LjAt.007.Lc12R.12.rhizosphere	LjAt.007.Al3.3.root	LjAt.007.Al11.11.root	LjAt.007.Lnp9.9.soil	LjAt.007.Lnp14.14.soil	LjAt.007.Al7.7.rhizosphere	LjAt.007.Lc11.11.root	LjAt.007.Lnp18.18.soil	LjAt.007.Lc10R.10.rhizosphere	LjAt.007.At7.7.root	LjAt.007.Anp6.6.soil	LjAt.007.At4.4.root	LjAt.007.Lc6.6.root	LjAt.007.Lnp12.12.soil	LjAt.007.Lc4.4.root	LjAt.007.At15.15.rhizosphere	LjAt.007.Anp3.3.soil	LjAt.007.Al5.5.rhizosphere	LjAt.007.Root1485.strain.strain	LjAt.007.At13.13.rhizosphere	LjAt.007.Al9.9.rhizosphere	LjAt.007.Lj6.6.root	LjAt.007.At2.2.rhizosphere	LjAt.007.Lj10R.10.rhizosphere	LjAt.007.Lnp6.6.soil	LjAt.007.Al18.18.rhizosphere	LjAt.007.Lc9R.9.rhizosphere	LjAt.007.Lnp2.2.soil	LjAt.007.Anp8.10.soil	LjAt.007.Al12.12.rhizosphere	LjAt.007.Lnp5.5.soil	LjAt.007.Al12.12.root	LjAt.007.At12.12.rhizosphere	LjAt.007.Lc14R.14.rhizosphere	LjAt.007.At10.10.root	LjAt.007.Lnp3.3.soil	LjAt.007.Lnp17.17.soil	LjAt.007.At2.2.root	LjAt.007.At6.6.rhizosphere	LjAt.007.Al6.6.rhizosphere	LjAt.007.Al4.4.rhizosphere	LjAt.007.Anp1.1.soil	LjAt.007.Lc17R.17.rhizosphere	LjAt.007.Lj13.13.root	LjAt.007.At18.18.rhizosphere	LjAt.007.At9.9.rhizosphere	LjAt.007.Root142.strain.strain
Root935	6337	13823	9776	9307	11846	9593	16421	11123	7474	4741	10433	8488	7818	7156	12822	4430	11984	2554	17935	19924	17546	97	11567	5863	3392	13857	8935	9002	6591	8006	10410	6375	4650	7215	11245	17889	10222	7673	11175	9316	9359	16818	14246	10326	14026	11913	2936	9596	17705
Root695	43	79	93	87	308	294	130	96	31	143	62	60	241	41	197	117	98	63	134	134	102	7	82	20	69	88	57	60	52	65	76	45	23	53	236	114	84	231	106	82	207	126	94	75	85	97	79	76	140
LjRoot44	28	90	54	63	1621	1606	154	96	22	317	92	23	1920	45	1693	236	97	135	105	152	113	6	75	19	263	89	29	61	21	40	74	34	20	47	1045	113	78	2118	80	97	2096	104	75	88	139	68	186	68	110
LjRoot17	446	1250	157	230	554	520	431	422	521	111	298	91	534	474	496	84	453	78	1757	2589	1692	7	1141	405	53	1284	168	155	460	115	304	760	377	180	453	1767	265	579	352	218	524	2033	1329	994	1409	363	52	1097	1865
LjRoot82	1166	2229	1652	1751	2398	2150	4005	2015	1500	1338	1802	1616	1942	1328	1363	1021	2668	576	3727	4465	3140	18	2266	1279	531	2667	1109	1256	1061	1015	1927	1700	856	1464	1642	3278	1208	1750	3104	1961	1704	3625	2803	1736	2380	2404	1030	2023	3476
Root685	229	540	222	125	1139	849	376	213	179	160	161	125	824	215	654	127	196	82	675	733	671	7	356	176	82	560	82	141	204	124	131	219	110	119	697	629	147	624	202	253	672	640	568	359	553	168	80	386	691
LjRoot59	746	2205	2454	2229	2564	2178	3390	2354	1267	3388	2374	1654	2228	971	3056	2572	2815	1121	3211	3678	3341	59	2033	933	2377	2518	1932	1718	954	2081	1995	860	782	1488	3699	3473	2560	2296	2757	1662	2776	2809	2730	1857	2740	3135	2846	1419	3316
LjRoot60	343	935	145	230	1021	876	353	194	493	227	224	164	1485	403	962	135	255	141	1419	1691	1241	17	1091	393	64	966	143	104	441	48	174	613	322	110	764	1351	239	1459	226	324	1163	1623	1113	547	895	158	51	904	1599
LjRoot33	674	1669	1555	1016	1093	850	2599	1247	730	1050	1035	1367	743	895	634	1450	1665	608	2371	2693	2498	100	1404	569	844	1920	734	1369	736	1441	1250	902	530	985	808	2459	1274	612	2013	1773	618	2142	1831	1387	1777	1339	860	1113	2093
LjRoot72	655	1113	702	791	4908	3537	1040	832	671	1258	819	630	2364	631	4197	769	836	662	1598	2173	1612	42	1071	437	647	1199	461	677	492	414	764	643	498	598	4599	1669	810	2345	872	881	1910	1616	1455	691	1276	751	1026	905	1653
Root142	12	57	49	35	101	69	78	38	15	50	45	52	83	23	67	41	56	20	54	96	86	6	38	17	23	69	17	35	13	47	34	26	18	20	46	78	36	65	62	67	101	84	70	40	54	52	24	37	75
LjNodule218	10	25	20	33	96	78	49	25	7	233	42	25	57	10	57	227	52	132	36	35	28	2	21	9	288	25	34	29	10	18	24	15	7	21	61	39	33	62	40	65	39	38	30	17	21	59	414	17	42
Root77	85	192	123	175	194	215	390	306	61	117	223	111	193	80	159	76	393	29	260	396	234	8	157	65	81	203	149	196	69	95	305	86	53	148	83	219	164	168	241	243	161	251	209	175	208	219	46	138	245
Root131	0	0	6	2	1	1	7	3	1	4	3	5	0	0	1	0	4	0	1	2	0	7	0	0	0	1	0	3	2	4	1	1	0	2	1	2	3	1	11	1	2	1	0	1	0	8	0	1	2
Root480	730	1373	431	668	1263	1200	1062	615	367	810	504	487	1159	555	1007	495	1078	298	1781	1297	1170	28	905	526	309	999	559	415	564	301	509	446	254	255	920	1118	458	1487	554	531	1038	1148	1180	1069	1141	611	424	930	1301
Root68	1167	2450	1313	638	618	524	2183	962	1367	145	1062	778	441	1587	383	130	995	97	3159	3596	3590	26	2123	984	53	3016	716	1252	822	1195	1023	889	781	1034	368	4123	801	518	1465	881	502	2554	2853	1916	3241	1513	136	1414	3327
Root61	36	145	56	61	4255	3705	151	95	45	291	85	36	2764	60	2502	416	80	186	203	278	176	11	96	44	265	148	47	72	38	46	80	44	14	64	2947	184	107	2823	72	90	2849	183	95	125	196	91	213	83	176
Root83	220	585	433	516	187	195	774	673	294	83	514	250	156	272	130	78	675	63	645	921	746	49	405	206	86	507	464	368	202	363	425	203	151	407	159	686	634	154	525	376	142	805	535	380	566	545	66	349	724
Root1310	59	278	73	14	518	118	160	9	13	194	8	20	991	54	358	31	39	131	261	99	185	3	55	41	11	198	3	13	8	19	9	18	20	2	267	159	6	654	25	97	945	178	123	214	217	7	32	67	65
LjRoot1	563	1298	860	779	684	587	1449	891	736	108	671	496	297	841	378	155	845	110	1740	2560	1934	62	978	517	120	1483	657	741	569	669	846	810	426	652	575	1670	845	266	1118	676	379	1827	1340	1122	1874	870	126	925	1879
Root101	6	32	29	29	336	324	69	43	15	231	68	27	84	18	108	129	58	84	25	38	35	4	14	13	81	13	21	47	12	35	45	16	6	25	228	41	38	114	42	54	98	35	24	16	43	43	116	8	28
LjOTU_44	0	0	4	2	6	0	4	1	0	1	2	3	2	0	0	1	3	0	1	0	0	1	0	0	0	0	0	3	0	1	5	1	0	1	0	1	4	0	9	9	0	10	0	2	2	4	0	0	2
LjRoot52	13	41	36	31	252	217	60	34	16	52	35	25	246	16	196	34	44	19	62	69	39	2	38	18	31	40	13	27	24	11	36	19	6	29	117	62	23	186	57	46	188	50	40	34	54	38	20	29	53
Root123D2	94	295	144	180	582	695	345	208	77	204	197	127	931	102	845	155	301	104	359	440	308	6	231	79	185	230	118	201	95	102	210	124	42	156	440	412	232	962	257	235	844	367	212	232	297	222	391	197	287
LjRoot80	53	197	105	135	982	759	208	181	75	289	108	62	612	99	322	218	161	207	217	293	267	2	170	47	122	168	74	119	61	63	147	58	44	65	460	190	216	412	91	117	454	236	195	126	149	137	76	118	234
Root265	30	28	35	48	75	101	61	71	16	108	53	27	102	15	67	78	79	59	45	62	70	0	34	15	94	29	32	37	10	22	52	22	14	24	61	39	101	108	45	30	75	71	40	27	57	57	57	23	38
LjRoot24	7	19	12	12	113	127	22	14	4	70	10	4	182	4	116	47	15	36	14	20	16	5	7	6	26	12	2	11	5	6	6	9	2	4	55	19	8	119	6	18	136	21	16	15	20	14	49	5	23
LjRoot46	14	33	19	21	192	128	34	29	18	146	18	16	164	11	184	92	26	58	34	52	36	1	20	10	51	35	11	18	12	13	21	11	6	9	83	30	20	192	25	12	152	27	29	23	43	19	34	19	31
LjRoot5	0	0	4	6	0	0	10	5	0	4	5	3	0	0	0	0	4	0	0	0	0	6	0	1	0	0	1	2	0	3	5	1	1	4	0	0	6	0	7	3	0	0	0	0	0	9	0	0	0
[truncated: 159 more columns]

## Sheet: e
#design experiment J (LjAt_008)
SampleID	host	genotype	replicate	box	compartment	timepoint	inoculation	input	rev_bc_ID	rev_bc	rc_fwd_bc	BarcodeSequence
At5.1	At	col0	1	1	root	5	s	FALSE	1	TCCCTTGTCTCC	TACCTTGGGTGA	TACCTTGGGTGATCCCTTGTCTCC
At5.2	At	col0	2	1	root	5	v	FALSE	2	ACGAGACTGATT	TACCTTGGGTGA	TACCTTGGGTGAACGAGACTGATT
At5.3	At	col0	3	2	root	5	v	FALSE	3	ACCGGTATGTAC	TACCTTGGGTGA	TACCTTGGGTGAACCGGTATGTAC
At5.4	At	col0	4	2	root	5	s	FALSE	4	TGCATACACTGG	TACCTTGGGTGA	TACCTTGGGTGATGCATACACTGG
At5.5	At	col0	5	3	root	5	s	FALSE	5	TGGTCAACGATA	TACCTTGGGTGA	TACCTTGGGTGATGGTCAACGATA
At5.6	At	col0	6	3	root	5	v	FALSE	6	ATCGCACAGTAA	TACCTTGGGTGA	TACCTTGGGTGAATCGCACAGTAA
At5.7	At	col0	7	4	root	5	s	FALSE	7	GTCGTGTAGCCT	TACCTTGGGTGA	TACCTTGGGTGAGTCGTGTAGCCT
At5.8	At	col0	8	4	root	5	v	FALSE	8	TACAGCGCATAC	TACCTTGGGTGA	TACCTTGGGTGATACAGCGCATAC
At5.9	At	col0	9	5	root	5	s	FALSE	33	TATCGCGCGATA	TACCTTGGGTGA	TACCTTGGGTGATATCGCGCGATA
At5.10	At	col0	10	5	root	5	v	FALSE	34	CTCTACGAACAG	TACCTTGGGTGA	TACCTTGGGTGACTCTACGAACAG
At5.11	At	col0	11	6	root	5	s	FALSE	35	CTCCTCCCTTAC	TACCTTGGGTGA	TACCTTGGGTGACTCCTCCCTTAC
At5.12	At	col0	12	6	root	5	v	FALSE	36	CGTGTTATGTGG	TACCTTGGGTGA	TACCTTGGGTGACGTGTTATGTGG
At5.13	At	col0	13	7	root	5	s	FALSE	37	ATTAGCAGCGTA	TACCTTGGGTGA	TACCTTGGGTGAATTAGCAGCGTA
At5.14	At	col0	14	7	root	5	s	FALSE	38	CAAGTTTCCGCG	TACCTTGGGTGA	TACCTTGGGTGACAAGTTTCCGCG
At5.15	At	col0	15	7	root	5	v	FALSE	39	CCTTGTTCACCT	TACCTTGGGTGA	TACCTTGGGTGACCTTGTTCACCT
At5.1.R	At	col0	1	1	rhizosphere	5	s	FALSE	9	ATCCTTTGGTTC	TACCTTGGGTGA	TACCTTGGGTGAATCCTTTGGTTC
At5.2.R	At	col0	2	1	rhizosphere	5	v	FALSE	10	AGTCGAACGAGG	TACCTTGGGTGA	TACCTTGGGTGAAGTCGAACGAGG
At5.3.R	At	col0	3	2	rhizosphere	5	v	FALSE	11	ACCAGTGACTCA	TACCTTGGGTGA	TACCTTGGGTGAACCAGTGACTCA
At5.4.R	At	col0	4	2	rhizosphere	5	s	FALSE	12	CCAATACGCCTG	TACCTTGGGTGA	TACCTTGGGTGACCAATACGCCTG
At5.5.R	At	col0	5	3	rhizosphere	5	s	FALSE	13	GCAACACCATCC	TACCTTGGGTGA	TACCTTGGGTGAGCAACACCATCC
At5.6.R	At	col0	6	3	rhizosphere	5	v	FALSE	14	AGTCGTGCACAT	TACCTTGGGTGA	TACCTTGGGTGAAGTCGTGCACAT
At5.7.R	At	col0	7	4	rhizosphere	5	s	FALSE	15	AGTTACGAGCTA	TACCTTGGGTGA	TACCTTGGGTGAAGTTACGAGCTA
At5.8.R	At	col0	8	4	rhizosphere	5	v	FALSE	16	TTGCGTTAGCAG	TACCTTGGGTGA	TACCTTGGGTGATTGCGTTAGCAG
At5.9.R	At	col0	9	5	rhizosphere	5	s	FALSE	65	AATAGCATGTCG	CTCCATCAACAA	CTCCATCAACAAAATAGCATGTCG
At5.10.R	At	col0	10	5	rhizosphere	5	v	FALSE	66	AAGTCACACACA	CTCCATCAACAA	CTCCATCAACAAAAGTCACACACA
At5.11.R	At	col0	11	6	rhizosphere	5	s	FALSE	67	CACACAAAGTCA	CTCCATCAACAA	CTCCATCAACAACACACAAAGTCA
At5.12.R	At	col0	12	6	rhizosphere	5	v	FALSE	68	GTTCCTCCATTA	CTCCATCAACAA	CTCCATCAACAAGTTCCTCCATTA
At5.13.R	At	col0	13	7	rhizosphere	5	s	FALSE	69	CATCAAGCATAG	CTCCATCAACAA	CTCCATCAACAACATCAAGCATAG
At5.14.R	At	col0	14	7	rhizosphere	5	s	FALSE	70	CAAGCCCTAGTA	CTCCATCAACAA	CTCCATCAACAACAAGCCCTAGTA
At5.15.R	At	col0	15	7	rhizosphere	5	v	FALSE	71	CCTCTGAGAGCT	CTCCATCAACAA	CTCCATCAACAACCTCTGAGAGCT
Lj5.1	Lj	gifu	1	1	root	5	s	FALSE	17	TACGAGCCCTAA	TACCTTGGGTGA	TACCTTGGGTGATACGAGCCCTAA
Lj5.2	Lj	gifu	2	1	root	5	v	FALSE	18	TGTCGCAAATAG	TACCTTGGGTGA	TACCTTGGGTGATGTCGCAAATAG
Lj5.3	Lj	gifu	3	2	root	5	s	FALSE	19	ACAATAGACACC	TACCTTGGGTGA	TACCTTGGGTGAACAATAGACACC
Lj5.4	Lj	gifu	4	2	root	5	v	FALSE	20	TCTCTACCACTC	TACCTTGGGTGA	TACCTTGGGTGATCTCTACCACTC
Lj5.5	Lj	gifu	5	3	root	5	s	FALSE	21	CGATCGAACACT	TACCTTGGGTGA	TACCTTGGGTGACGATCGAACACT
Lj5.6	Lj	gifu	6	3	root	5	v	FALSE	22	ATTGCAAGCAAC	TACCTTGGGTGA	TACCTTGGGTGAATTGCAAGCAAC
Lj5.7	Lj	gifu	7	4	root	5	s	FALSE	23	AGCGCTCACATC	TACCTTGGGTGA	TACCTTGGGTGAAGCGCTCACATC
Lj5.8	Lj	gifu	8	4	root	5	v	FALSE	24	TCGACCAAACAC	TACCTTGGGTGA	TACCTTGGGTGATCGACCAAACAC
Lj5.9	Lj	gifu	9	5	root	5	s	FALSE	49	CGGATCTAGTGT	TACCTTGGGTGA	TACCTTGGGTGACGGATCTAGTGT
Lj5.10	Lj	gifu	10	5	root	5	v	FALSE	50	TTCTCCATCACA	TACCTTGGGTGA	TACCTTGGGTGATTCTCCATCACA
Lj5.11	Lj	gifu	11	6	root	5	s	FALSE	51	ATTTAGGACGAC	TACCTTGGGTGA	TACCTTGGGTGAATTTAGGACGAC
Lj5.12	Lj	gifu	12	6	root	5	s	FALSE	52	GGTTTAACACGC	TACCTTGGGTGA	TACCTTGGGTGAGGTTTAACACGC
Lj5.13	Lj	gifu	13	6	root	5	v	FALSE	53	AGACAGTAGGAG	TACCTTGGGTGA	TACCTTGGGTGAAGACAGTAGGAG
Lj5.14	Lj	gifu	14	7	root	5	v	FALSE	54	GCAGATTTCCAG	TACCTTGGGTGA	TACCTTGGGTGAGCAGATTTCCAG
Lj5.15	Lj	gifu	15	7	root	5	v	FALSE	55	AGATGATCAGTC	TACCTTGGGTGA	TACCTTGGGTGAAGATGATCAGTC
Lj5.1.R	Lj	gifu	1	1	rhizosphere	5	s	FALSE	41	CTAGAGCTCCCA	TACCTTGGGTGA	TACCTTGGGTGACTAGAGCTCCCA
Lj5.2.R	Lj	gifu	2	1	rhizosphere	5	v	FALSE	42	CACGCAGTCTAC	TACCTTGGGTGA	TACCTTGGGTGACACGCAGTCTAC
Lj5.3.R	Lj	gifu	3	2	rhizosphere	5	s	FALSE	43	ACAAACATGGTC	TACCTTGGGTGA	TACCTTGGGTGAACAAACATGGTC
Lj5.4.R	Lj	gifu	4	2	rhizosphere	5	v	FALSE	44	TCGAAACATGCA	TACCTTGGGTGA	TACCTTGGGTGATCGAAACATGCA
Lj5.5.R	Lj	gifu	5	3	rhizosphere	5	s	FALSE	45	TTCCCACCCATT	TACCTTGGGTGA	TACCTTGGGTGATTCCCACCCATT
Lj5.6.R	Lj	gifu	6	3	rhizosphere	5		FALSE	46	AGCAGAACATCT	TACCTTGGGTGA	TACCTTGGGTGAAGCAGAACATCT
Lj5.7.R	Lj	gifu	7	4	rhizosphere	5	s	FALSE	47	GAAACATCCCAC	TACCTTGGGTGA	TACCTTGGGTGAGAAACATCCCAC
Lj5.8.R	Lj	gifu	8	4	rhizosphere	5	v	FALSE	48	CTGTCAGTGACC	TACCTTGGGTGA	TACCTTGGGTGACTGTCAGTGACC
Lj5.9.R	Lj	gifu	9	5	rhizosphere	5	s	FALSE	1	TCCCTTGTCTCC	CTCCATCAACAA	CTCCATCAACAATCCCTTGTCTCC
Lj5.10.R	Lj	gifu	10	5	rhizosphere	5	v	FALSE	2	ACGAGACTGATT	CTCCATCAACAA	CTCCATCAACAAACGAGACTGATT
Lj5.11.R	Lj	gifu	11	6	rhizosphere	5	s	FALSE	3	ACCGGTATGTAC	CTCCATCAACAA	CTCCATCAACAAACCGGTATGTAC
Lj5.12.R	Lj	gifu	12	6	rhizosphere	5	s	FALSE	4	TGCATACACTGG	CTCCATCAACAA	CTCCATCAACAATGCATACACTGG
Lj5.13.R	Lj	gifu	13	6	rhizosphere	5	v	FALSE	5	TGGTCAACGATA	CTCCATCAACAA	CTCCATCAACAATGGTCAACGATA
Lj5.14.R	Lj	gifu	14	7	rhizosphere	5	v	FALSE	6	ATCGCACAGTAA	CTCCATCAACAA	CTCCATCAACAAATCGCACAGTAA
Lj5.15.R	Lj	gifu	15	7	rhizosphere	5	v	FALSE	7	GTCGTGTAGCCT	CTCCATCAACAA	CTCCATCAACAAGTCGTGTAGCCT
w5.1	wood	wood	1	2	wood	5	v	FALSE	25	TGTGTTACTCCT	TACCTTGGGTGA	TACCTTGGGTGATGTGTTACTCCT
w5.2	wood	wood	2	2	wood	5	s	FALSE	26	TGCACAGTCGCT	TACCTTGGGTGA	TACCTTGGGTGATGCACAGTCGCT
w5.3	wood	wood	3	1	wood	5	s	FALSE	27	TTCTAGAGTGCG	TACCTTGGGTGA	TACCTTGGGTGATTCTAGAGTGCG
w5.4	wood	wood	4	1	wood	5	v	FALSE	28	ACACCTGCGATC	TACCTTGGGTGA	TACCTTGGGTGAACACCTGCGATC
w5.5	wood	wood	5	3	wood	5	v	FALSE	29	ATTCCTCTCCAC	TACCTTGGGTGA	TACCTTGGGTGAATTCCTCTCCAC
w5.6	wood	wood	6	3	wood	5	s	FALSE	30	CATCGACGAGTT	TACCTTGGGTGA	TACCTTGGGTGACATCGACGAGTT
w5.7	wood	wood	7	4	wood	5	s	FALSE	31	CACCACAGAATC	TACCTTGGGTGA	TACCTTGGGTGACACCACAGAATC
w5.8	wood	wood	8	4	wood	5	v	FALSE	32	GGTCTTAGCACC	TACCTTGGGTGA	TACCTTGGGTGAGGTCTTAGCACC
w5.9	wood	wood	9	5	wood	5	v	FALSE	57	CCAGATATAGCA	TACCTTGGGTGA	TACCTTGGGTGACCAGATATAGCA
w5.10	wood	wood	10	5	wood	5	v	FALSE	58	GGTCTCCTACAG	TACCTTGGGTGA	TACCTTGGGTGAGGTCTCCTACAG
w5.11	wood	wood	11	6	wood	5	v	FALSE	59	ACAGCTCAAACA	TACCTTGGGTGA	TACCTTGGGTGAACAGCTCAAACA
w5.12	wood	wood	12	7	wood	5	v	FALSE	60	ATAGCGAACTCA	TACCTTGGGTGA	TACCTTGGGTGAATAGCGAACTCA
np5.1	soil	soil	1	1	soil	5	s	FALSE	61	AACCGCATAAGT	TACCTTGGGTGA	TACCTTGGGTGAAACCGCATAAGT
np5.2	soil	soil	2	1	soil	5	s	FALSE	62	CTTGAGAAATCG	TACCTTGGGTGA	TACCTTGGGTGACTTGAGAAATCG
np5.3	soil	soil	3	2	soil	5	s	FALSE	63	CAGTCGTTAAGA	TACCTTGGGTGA	TACCTTGGGTGACAGTCGTTAAGA
np5.4	soil	soil	4	2	soil	5	s	FALSE	64	CTTCCAACTCAT	TACCTTGGGTGA	TACCTTGGGTGACTTCCAACTCAT
np5.5	soil	soil	5	3	soil	5	s	FALSE	73	TCATTCCACTCA	CTCCATCAACAA	CTCCATCAACAATCATTCCACTCA
np5.6	soil	soil	6	3	soil	5	s	FALSE	74	ACCATCCAACGA	CTCCATCAACAA	CTCCATCAACAAACCATCCAACGA
np5.7	soil	soil	7	4	soil	5	s	FALSE	75	ATGCCGGTAATA	CTCCATCAACAA	CTCCATCAACAAATGCCGGTAATA
np5.8	soil	soil	8	4	soil	5	s	FALSE	76	TCAACCCGTGAA	CTCCATCAACAA	CTCCATCAACAATCAACCCGTGAA
np5.9	soil	soil	9	5	soil	5	s	FALSE	77	TCTGTAGAGCCA	CTCCATCAACAA	CTCCATCAACAATCTGTAGAGCCA
np5.10	soil	soil	10	5	soil	5	s	FALSE	78	TCGGATCTGTGA	CTCCATCAACAA	CTCCATCAACAATCGGATCTGTGA
np5.11	soil	soil	11	6	soil	5	s	FALSE	79	ACTACCTCTTCA	CTCCATCAACAA	CTCCATCAACAAACTACCTCTTCA
np5.12	soil	soil	12	7	soil	5	s	FALSE	80	CTATCCAAGTGG	CTCCATCAACAA	CTCCATCAACAACTATCCAAGTGG
At12.1	At	col0	1	1	root	12	v	FALSE	9	ATCCTTTGGTTC	CTCCATCAACAA	CTCCATCAACAAATCCTTTGGTTC
At12.2	At	col0	2	1	root	12	s	FALSE	10	AGTCGAACGAGG	CTCCATCAACAA	CTCCATCAACAAAGTCGAACGAGG
At12.3	At	col0	3	2	root	12	v	FALSE	11	ACCAGTGACTCA	CTCCATCAACAA	CTCCATCAACAAACCAGTGACTCA
At12.4	At	col0	4	2	root	12	s	FALSE	12	CCAATACGCCTG	CTCCATCAACAA	CTCCATCAACAACCAATACGCCTG
At12.5	At	col0	5	3	root	12	v	FALSE	13	GCAACACCATCC	CTCCATCAACAA	CTCCATCAACAAGCAACACCATCC
At12.6	At	col0	6	3	root	12	s	FALSE	14	AGTCGTGCACAT	CTCCATCAACAA	CTCCATCAACAAAGTCGTGCACAT
At12.7	At	col0	7	4	root	12	v	FALSE	15	AGTTACGAGCTA	CTCCATCAACAA	CTCCATCAACAAAGTTACGAGCTA
At12.8	At	col0	8	4	root	12	s	FALSE	16	TTGCGTTAGCAG	CTCCATCAACAA	CTCCATCAACAATTGCGTTAGCAG
At12.9	At	col0	9	5	root	12	v	FALSE	57	CCAGATATAGCA	AGCGCAACATTC	AGCGCAACATTCCCAGATATAGCA
At12.10	At	col0	10	5	root	12	s	FALSE	58	GGTCTCCTACAG	AGCGCAACATTC	AGCGCAACATTCGGTCTCCTACAG
At12.11	At	col0	11	6	root	12	s	FALSE	59	ACAGCTCAAACA	AGCGCAACATTC	AGCGCAACATTCACAGCTCAAACA
At12.12	At	col0	12	6	root	12	s	FALSE	60	ATAGCGAACTCA	AGCGCAACATTC	AGCGCAACATTCATAGCGAACTCA
At12.13	At	col0	13	7	root	12	s	FALSE	61	AACCGCATAAGT	AGCGCAACATTC	AGCGCAACATTCAACCGCATAAGT
At12.14	At	col0	14	7	root	12	s	FALSE	62	CTTGAGAAATCG	AGCGCAACATTC	AGCGCAACATTCCTTGAGAAATCG
At12.15	At	col0	15	7	root	12	s	FALSE	63	CAGTCGTTAAGA	AGCGCAACATTC	AGCGCAACATTCCAGTCGTTAAGA
At12.1.R	At	col0	1	1	rhizosphere	12	v	FALSE	25	TGTGTTACTCCT	CTCCATCAACAA	CTCCATCAACAATGTGTTACTCCT
At12.2.R	At	col0	2	1	rhizosphere	12	s	FALSE	26	TGCACAGTCGCT	CTCCATCAACAA	CTCCATCAACAATGCACAGTCGCT
At12.3.R	At	col0	3	2	rhizosphere	12	v	FALSE	27	TTCTAGAGTGCG	CTCCATCAACAA	CTCCATCAACAATTCTAGAGTGCG
At12.4.R	At	col0	4	2	rhizosphere	12	s	FALSE	28	ACACCTGCGATC	CTCCATCAACAA	CTCCATCAACAAACACCTGCGATC
At12.5.R	At	col0	5	3	rhizosphere	12	v	FALSE	29	ATTCCTCTCCAC	CTCCATCAACAA	CTCCATCAACAAATTCCTCTCCAC
At12.6.R	At	col0	6	3	rhizosphere	12	s	FALSE	30	CATCGACGAGTT	CTCCATCAACAA	CTCCATCAACAACATCGACGAGTT
At12.7.R	At	col0	7	4	rhizosphere	12	v	FALSE	31	CACCACAGAATC	CTCCATCAACAA	CTCCATCAACAACACCACAGAATC
At12.8.R	At	col0	8	4	rhizosphere	12	s	FALSE	32	GGTCTTAGCACC	CTCCATCAACAA	CTCCATCAACAAGGTCTTAGCACC
At12.9.R	At	col0	9	5	rhizosphere	12	v	FALSE	1	TCCCTTGTCTCC	AGCGCAACATTC	AGCGCAACATTCTCCCTTGTCTCC
At12.10.R	At	col0	10	5	rhizosphere	12	s	FALSE	2	ACGAGACTGATT	AGCGCAACATTC	AGCGCAACATTCACGAGACTGATT
At12.11.R	At	col0	11	6	rhizosphere	12	s	FALSE	3	ACCGGTATGTAC	AGCGCAACATTC	AGCGCAACATTCACCGGTATGTAC
At12.12.R	At	col0	12	6	rhizosphere	12	s	FALSE	4	TGCATACACTGG	AGCGCAACATTC	AGCGCAACATTCTGCATACACTGG
At12.13.R	At	col0	13	7	rhizosphere	12	s	FALSE	5	TGGTCAACGATA	AGCGCAACATTC	AGCGCAACATTCTGGTCAACGATA
At12.14.R	At	col0	14	7	rhizosphere	12	s	FALSE	6	ATCGCACAGTAA	AGCGCAACATTC	AGCGCAACATTCATCGCACAGTAA
At12.15.R	At	col0	15	7	rhizosphere	12	s	FALSE	7	GTCGTGTAGCCT	AGCGCAACATTC	AGCGCAACATTCGTCGTGTAGCCT
Lj12.1	Lj	gifu	1	1	root	12	v	FALSE	17	TACGAGCCCTAA	CTCCATCAACAA	CTCCATCAACAATACGAGCCCTAA
Lj12.2	Lj	gifu	2	1	root	12	s	FALSE	18	TGTCGCAAATAG	CTCCATCAACAA	CTCCATCAACAATGTCGCAAATAG
Lj12.3	Lj	gifu	3	2	root	12	v	FALSE	19	ACAATAGACACC	CTCCATCAACAA	CTCCATCAACAAACAATAGACACC
Lj12.4	Lj	gifu	4	2	root	12	s	FALSE	20	TCTCTACCACTC	CTCCATCAACAA	CTCCATCAACAATCTCTACCACTC
Lj12.5	Lj	gifu	5	3	root	12	v	FALSE	21	CGATCGAACACT	CTCCATCAACAA	CTCCATCAACAACGATCGAACACT
Lj12.6	Lj	gifu	6	3	root	12	s	FALSE	22	ATTGCAAGCAAC	CTCCATCAACAA	CTCCATCAACAAATTGCAAGCAAC
Lj12.7	Lj	gifu	7	4	root	12	v	FALSE	23	AGCGCTCACATC	CTCCATCAACAA	CTCCATCAACAAAGCGCTCACATC
Lj12.8	Lj	gifu	8	4	root	12	s	FALSE	24	TCGACCAAACAC	CTCCATCAACAA	CTCCATCAACAATCGACCAAACAC
Lj12.9	Lj	gifu	9	5	root	12	v	FALSE	65	AATAGCATGTCG	AGCGCAACATTC	AGCGCAACATTCAATAGCATGTCG
Lj12.10	Lj	gifu	10	5	root	12	s	FALSE	66	AAGTCACACACA	AGCGCAACATTC	AGCGCAACATTCAAGTCACACACA
Lj12.11	Lj	gifu	11	6	root	12	v	FALSE	67	CACACAAAGTCA	AGCGCAACATTC	AGCGCAACATTCCACACAAAGTCA
Lj12.12	Lj	gifu	12	6	root	12	v	FALSE	68	GTTCCTCCATTA	AGCGCAACATTC	AGCGCAACATTCGTTCCTCCATTA
Lj12.13	Lj	gifu	13	6	root	12	s	FALSE	69	CATCAAGCATAG	AGCGCAACATTC	AGCGCAACATTCCATCAAGCATAG
Lj12.14	Lj	gifu	14	7	root	12	v	FALSE	70	CAAGCCCTAGTA	AGCGCAACATTC	AGCGCAACATTCCAAGCCCTAGTA
Lj12.15	Lj	gifu	15	7	root	12	s	FALSE	71	CCTCTGAGAGCT	AGCGCAACATTC	AGCGCAACATTCCCTCTGAGAGCT
Lj12.1.R	Lj	gifu	1	1	rhizosphere	12	v	FALSE	33	TATCGCGCGATA	CTCCATCAACAA	CTCCATCAACAATATCGCGCGATA
Lj12.2.R	Lj	gifu	2	1	rhizosphere	12	s	FALSE	34	CTCTACGAACAG	CTCCATCAACAA	CTCCATCAACAACTCTACGAACAG
Lj12.3.R	Lj	gifu	3	2	rhizosphere	12	v	FALSE	35	CTCCTCCCTTAC	CTCCATCAACAA	CTCCATCAACAACTCCTCCCTTAC
Lj12.4.R	Lj	gifu	4	2	rhizosphere	12	s	FALSE	36	CGTGTTATGTGG	CTCCATCAACAA	CTCCATCAACAACGTGTTATGTGG
Lj12.5.R	Lj	gifu	5	3	rhizosphere	12	v	FALSE	37	ATTAGCAGCGTA	CTCCATCAACAA	CTCCATCAACAAATTAGCAGCGTA
Lj12.6.R	Lj	gifu	6	3	rhizosphere	12	s	FALSE	38	CAAGTTTCCGCG	CTCCATCAACAA	CTCCATCAACAACAAGTTTCCGCG
Lj12.7.R	Lj	gifu	7	4	rhizosphere	12	v	FALSE	39	CCTTGTTCACCT	CTCCATCAACAA	CTCCATCAACAACCTTGTTCACCT
Lj12.8.R	Lj	gifu	8	4	rhizosphere	12	s	FALSE	40	AACCAGCAGATT	CTCCATCAACAA	CTCCATCAACAAAACCAGCAGATT
Lj12.9.R	Lj	gifu	9	5	rhizosphere	12	v	FALSE	73	TCATTCCACTCA	AGCGCAACATTC	AGCGCAACATTCTCATTCCACTCA
Lj12.10.R	Lj	gifu	10	5	rhizosphere	12	s	FALSE	74	ACCATCCAACGA	AGCGCAACATTC	AGCGCAACATTCACCATCCAACGA
Lj12.11.R	Lj	gifu	11	6	rhizosphere	12	v	FALSE	75	ATGCCGGTAATA	AGCGCAACATTC	AGCGCAACATTCATGCCGGTAATA
Lj12.12.R	Lj	gifu	12	6	rhizosphere	12	v	FALSE	76	TCAACCCGTGAA	AGCGCAACATTC	AGCGCAACATTCTCAACCCGTGAA
Lj12.13.R	Lj	gifu	13	6	rhizosphere	12	s	FALSE	77	TCTGTAGAGCCA	AGCGCAACATTC	AGCGCAACATTCTCTGTAGAGCCA
Lj12.14.R	Lj	gifu	14	7	rhizosphere	12	v	FALSE	78	TCGGATCTGTGA	AGCGCAACATTC	AGCGCAACATTCTCGGATCTGTGA
Lj12.15.R	Lj	gifu	15	7	rhizosphere	12	s	FALSE	79	ACTACCTCTTCA	AGCGCAACATTC	AGCGCAACATTCACTACCTCTTCA
w12.1	wood	wood	1	1	wood	12	na	FALSE	41	CTAGAGCTCCCA	CTCCATCAACAA	CTCCATCAACAACTAGAGCTCCCA
w12.2	wood	wood	2	1	wood	12	na	FALSE	42	CACGCAGTCTAC	CTCCATCAACAA	CTCCATCAACAACACGCAGTCTAC
w12.3	wood	wood	3	2	wood	12	na	FALSE	43	ACAAACATGGTC	CTCCATCAACAA	CTCCATCAACAAACAAACATGGTC
w12.4	wood	wood	4	2	wood	12	na	FALSE	44	TCGAAACATGCA	CTCCATCAACAA	CTCCATCAACAATCGAAACATGCA
w12.5	wood	wood	5	3	wood	12	na	FALSE	45	TTCCCACCCATT	CTCCATCAACAA	CTCCATCAACAATTCCCACCCATT
w12.6	wood	wood	6	3	wood	12	na	FALSE	46	AGCAGAACATCT	CTCCATCAACAA	CTCCATCAACAAAGCAGAACATCT
w12.7	wood	wood	7	4	wood	12	na	FALSE	47	GAAACATCCCAC	CTCCATCAACAA	CTCCATCAACAAGAAACATCCCAC
w12.8	wood	wood	8	4	wood	12	na	FALSE	48	CTGTCAGTGACC	CTCCATCAACAA	CTCCATCAACAACTGTCAGTGACC
w12.9	wood	wood	9	5	wood	12	na	FALSE	49	CGGATCTAGTGT	AGCGCAACATTC	AGCGCAACATTCCGGATCTAGTGT
w12.10	wood	wood	10	5	wood	12	na	FALSE	50	TTCTCCATCACA	AGCGCAACATTC	AGCGCAACATTCTTCTCCATCACA
w12.11	wood	wood	11	6	wood	12	na	FALSE	51	ATTTAGGACGAC	AGCGCAACATTC	AGCGCAACATTCATTTAGGACGAC
w12.12	wood	wood	12	7	wood	12	na	FALSE	52	GGTTTAACACGC	AGCGCAACATTC	AGCGCAACATTCGGTTTAACACGC
np12.1	soil	soil	1	1	soil	12	s	FALSE	53	AGACAGTAGGAG	AGCGCAACATTC	AGCGCAACATTCAGACAGTAGGAG
np12.2	soil	soil	2	1	soil	12	s	FALSE	54	GCAGATTTCCAG	AGCGCAACATTC	AGCGCAACATTCGCAGATTTCCAG
np12.3	soil	soil	3	2	soil	12	s	FALSE	55	AGATGATCAGTC	AGCGCAACATTC	AGCGCAACATTCAGATGATCAGTC
np12.4	soil	soil	4	2	soil	12	s	FALSE	56	TATCACCGGCAC	AGCGCAACATTC	AGCGCAACATTCTATCACCGGCAC
np12.5	soil	soil	5	3	soil	12	s	FALSE	9	ATCCTTTGGTTC	AGCGCAACATTC	AGCGCAACATTCATCCTTTGGTTC
np12.6	soil	soil	6	3	soil	12	s	FALSE	10	AGTCGAACGAGG	AGCGCAACATTC	AGCGCAACATTCAGTCGAACGAGG
np12.7	soil	soil	7	4	soil	12	s	FALSE	11	ACCAGTGACTCA	AGCGCAACATTC	AGCGCAACATTCACCAGTGACTCA
np12.8	soil	soil	8	4	soil	12	s	FALSE	12	CCAATACGCCTG	AGCGCAACATTC	AGCGCAACATTCCCAATACGCCTG
np12.9	soil	soil	9	5	soil	12	s	FALSE	13	GCAACACCATCC	AGCGCAACATTC	AGCGCAACATTCGCAACACCATCC
np12.10	soil	soil	10	5	soil	12	s	FALSE	14	AGTCGTGCACAT	AGCGCAACATTC	AGCGCAACATTCAGTCGTGCACAT
np12.11	soil	soil	11	6	soil	12	s	FALSE	15	AGTTACGAGCTA	AGCGCAACATTC	AGCGCAACATTCAGTTACGAGCTA
np12.12	soil	soil	12	7	soil	12	s	FALSE	16	TTGCGTTAGCAG	AGCGCAACATTC	AGCGCAACATTCTTGCGTTAGCAG
At19.1	At	col0	1	1	root	19	s	FALSE	17	TACGAGCCCTAA	AGCGCAACATTC	AGCGCAACATTCTACGAGCCCTAA
At19.2	At	col0	2	1	root	19	v	FALSE	18	TGTCGCAAATAG	AGCGCAACATTC	AGCGCAACATTCTGTCGCAAATAG
At19.3	At	col0	3	2	root	19	s	FALSE	19	ACAATAGACACC	AGCGCAACATTC	AGCGCAACATTCACAATAGACACC
At19.4	At	col0	4	2	root	19	s	FALSE	20	TCTCTACCACTC	AGCGCAACATTC	AGCGCAACATTCTCTCTACCACTC
At19.5	At	col0	5	3	root	19	s	FALSE	21	CGATCGAACACT	AGCGCAACATTC	AGCGCAACATTCCGATCGAACACT
At19.6	At	col0	6	3	root	19	s	FALSE	22	ATTGCAAGCAAC	AGCGCAACATTC	AGCGCAACATTCATTGCAAGCAAC
At19.7	At	col0	7	4	root	19	s	FALSE	23	AGCGCTCACATC	AGCGCAACATTC	AGCGCAACATTCAGCGCTCACATC
At19.8	At	col0	8	4	root	19	s	FALSE	24	TCGACCAAACAC	AGCGCAACATTC	AGCGCAACATTCTCGACCAAACAC
At19.9	At	col0	9	5	root	19	s	FALSE	17	TACGAGCCCTAA	CGGTATGAAAGA	CGGTATGAAAGATACGAGCCCTAA
At19.10	At	col0	10	5	root	19	s	FALSE	18	TGTCGCAAATAG	CGGTATGAAAGA	CGGTATGAAAGATGTCGCAAATAG
At19.11	At	col0	11	6	root	19	na	FALSE	19	ACAATAGACACC	CGGTATGAAAGA	CGGTATGAAAGAACAATAGACACC
At19.12	At	col0	12	6	root	19	na	FALSE	20	TCTCTACCACTC	CGGTATGAAAGA	CGGTATGAAAGATCTCTACCACTC
At19.13	At	col0	13	6	root	19	na	FALSE	21	CGATCGAACACT	CGGTATGAAAGA	CGGTATGAAAGACGATCGAACACT
At19.14	At	col0	14	7	root	19	s	FALSE	22	ATTGCAAGCAAC	CGGTATGAAAGA	CGGTATGAAAGAATTGCAAGCAAC
At19.15	At	col0	15	7	root	19	s	FALSE	23	AGCGCTCACATC	CGGTATGAAAGA	CGGTATGAAAGAAGCGCTCACATC
At19.1.R	At	col0	1	1	rhizosphere	19	s	FALSE	65	AATAGCATGTCG	CGGTATGAAAGA	CGGTATGAAAGAAATAGCATGTCG
At19.2.R	At	col0	2	1	rhizosphere	19	v	FALSE	66	AAGTCACACACA	CGGTATGAAAGA	CGGTATGAAAGAAAGTCACACACA
At19.3.R	At	col0	3	2	rhizosphere	19	s	FALSE	67	CACACAAAGTCA	CGGTATGAAAGA	CGGTATGAAAGACACACAAAGTCA
At19.4.R	At	col0	4	2	rhizosphere	19	s	FALSE	68	GTTCCTCCATTA	CGGTATGAAAGA	CGGTATGAAAGAGTTCCTCCATTA
At19.5.R	At	col0	5	3	rhizosphere	19	s	FALSE	69	CATCAAGCATAG	CGGTATGAAAGA	CGGTATGAAAGACATCAAGCATAG
At19.6.R	At	col0	6	3	rhizosphere	19	s	FALSE	70	CAAGCCCTAGTA	CGGTATGAAAGA	CGGTATGAAAGACAAGCCCTAGTA
At19.7.R	At	col0	7	4	rhizosphere	19	s	FALSE	71	CCTCTGAGAGCT	CGGTATGAAAGA	CGGTATGAAAGACCTCTGAGAGCT
At19.8.R	At	col0	8	4	rhizosphere	19	s	FALSE	72	ACAAGAACCTTG	CGGTATGAAAGA	CGGTATGAAAGAACAAGAACCTTG
At19.9.R	At	col0	9	5	rhizosphere	19	s	FALSE	33	TATCGCGCGATA	CGGTATGAAAGA	CGGTATGAAAGATATCGCGCGATA
At19.10.R	At	col0	10	5	rhizosphere	19	s	FALSE	34	CTCTACGAACAG	CGGTATGAAAGA	CGGTATGAAAGACTCTACGAACAG
At19.11.R	At	col0	11	6	rhizosphere	19	na	FALSE	35	CTCCTCCCTTAC	CGGTATGAAAGA	CGGTATGAAAGACTCCTCCCTTAC
At19.12.R	At	col0	12	6	rhizosphere	19	na	FALSE	36	CGTGTTATGTGG	CGGTATGAAAGA	CGGTATGAAAGACGTGTTATGTGG
At19.13.R	At	col0	13	6	rhizosphere	19	na	FALSE	37	ATTAGCAGCGTA	CGGTATGAAAGA	CGGTATGAAAGAATTAGCAGCGTA
At19.14.R	At	col0	14	7	rhizosphere	19	s	FALSE	38	CAAGTTTCCGCG	CGGTATGAAAGA	CGGTATGAAAGACAAGTTTCCGCG
At19.15.R	At	col0	15	7	rhizosphere	19	s	FALSE	39	CCTTGTTCACCT	CGGTATGAAAGA	CGGTATGAAAGACCTTGTTCACCT
Lj19.1	Lj	gifu	1	1	root	19	s	FALSE	25	TGTGTTACTCCT	AGCGCAACATTC	AGCGCAACATTCTGTGTTACTCCT
Lj19.2	Lj	gifu	2	1	root	19	v	FALSE	26	TGCACAGTCGCT	AGCGCAACATTC	AGCGCAACATTCTGCACAGTCGCT
Lj19.3	Lj	gifu	3	2	root	19	s	FALSE	27	TTCTAGAGTGCG	AGCGCAACATTC	AGCGCAACATTCTTCTAGAGTGCG
Lj19.4	Lj	gifu	4	2	root	19	v	FALSE	28	ACACCTGCGATC	AGCGCAACATTC	AGCGCAACATTCACACCTGCGATC
Lj19.5	Lj	gifu	5	3	root	19	s	FALSE	29	ATTCCTCTCCAC	AGCGCAACATTC	AGCGCAACATTCATTCCTCTCCAC
Lj19.6	Lj	gifu	6	3	root	19	v	FALSE	30	CATCGACGAGTT	AGCGCAACATTC	AGCGCAACATTCCATCGACGAGTT
Lj19.7	Lj	gifu	7	4	root	19	s	FALSE	31	CACCACAGAATC	AGCGCAACATTC	AGCGCAACATTCCACCACAGAATC
Lj19.8	Lj	gifu	8	4	root	19	v	FALSE	32	GGTCTTAGCACC	AGCGCAACATTC	AGCGCAACATTCGGTCTTAGCACC
Lj19.9	Lj	gifu	9	5	root	19	s	FALSE	25	TGTGTTACTCCT	CGGTATGAAAGA	CGGTATGAAAGATGTGTTACTCCT
Lj19.10	Lj	gifu	10	5	root	19	v	FALSE	26	TGCACAGTCGCT	CGGTATGAAAGA	CGGTATGAAAGATGCACAGTCGCT
Lj19.11	Lj	gifu	11	6	root	19	v	FALSE	27	TTCTAGAGTGCG	CGGTATGAAAGA	CGGTATGAAAGATTCTAGAGTGCG
Lj19.12	Lj	gifu	12	6	root	19	v	FALSE	28	ACACCTGCGATC	CGGTATGAAAGA	CGGTATGAAAGAACACCTGCGATC
Lj19.13	Lj	gifu	13	7	root	19	s	FALSE	29	ATTCCTCTCCAC	CGGTATGAAAGA	CGGTATGAAAGAATTCCTCTCCAC
Lj19.14	Lj	gifu	14	7	root	19	s	FALSE	30	CATCGACGAGTT	CGGTATGAAAGA	CGGTATGAAAGACATCGACGAGTT
Lj19.15	Lj	gifu	15	7	root	19	s	FALSE	31	CACCACAGAATC	CGGTATGAAAGA	CGGTATGAAAGACACCACAGAATC
Lj19.1.R	Lj	gifu	1	1	rhizosphere	19	s	FALSE	73	TCATTCCACTCA	CGGTATGAAAGA	CGGTATGAAAGATCATTCCACTCA
Lj19.2.R	Lj	gifu	2	1	rhizosphere	19	v	FALSE	74	ACCATCCAACGA	CGGTATGAAAGA	CGGTATGAAAGAACCATCCAACGA
Lj19.3.R	Lj	gifu	3	2	rhizosphere	19	s	FALSE	75	ATGCCGGTAATA	CGGTATGAAAGA	CGGTATGAAAGAATGCCGGTAATA
Lj19.4.R	Lj	gifu	4	2	rhizosphere	19	v	FALSE	76	TCAACCCGTGAA	CGGTATGAAAGA	CGGTATGAAAGATCAACCCGTGAA
Lj19.5.R	Lj	gifu	5	3	rhizosphere	19	s	FALSE	77	TCTGTAGAGCCA	CGGTATGAAAGA	CGGTATGAAAGATCTGTAGAGCCA
Lj19.6.R	Lj	gifu	6	3	rhizosphere	19	v	FALSE	78	TCGGATCTGTGA	CGGTATGAAAGA	CGGTATGAAAGATCGGATCTGTGA
Lj19.7.R	Lj	gifu	7	4	rhizosphere	19	s	FALSE	79	ACTACCTCTTCA	CGGTATGAAAGA	CGGTATGAAAGAACTACCTCTTCA
Lj19.8.R	Lj	gifu	8	4	rhizosphere	19	v	FALSE	80	CTATCCAAGTGG	CGGTATGAAAGA	CGGTATGAAAGACTATCCAAGTGG
Lj19.9.R	Lj	gifu	9	5	rhizosphere	19	s	FALSE	41	CTAGAGCTCCCA	CGGTATGAAAGA	CGGTATGAAAGACTAGAGCTCCCA
Lj19.10.R	Lj	gifu	10	5	rhizosphere	19	v	FALSE	42	CACGCAGTCTAC	CGGTATGAAAGA	CGGTATGAAAGACACGCAGTCTAC
Lj19.11.R	Lj	gifu	11	6	rhizosphere	19	v	FALSE	43	ACAAACATGGTC	CGGTATGAAAGA	CGGTATGAAAGAACAAACATGGTC
Lj19.12.R	Lj	gifu	12	6	rhizosphere	19	v	FALSE	44	TCGAAACATGCA	CGGTATGAAAGA	CGGTATGAAAGATCGAAACATGCA
Lj19.13.R	Lj	gifu	13	7	rhizosphere	19	s	FALSE	45	TTCCCACCCATT	CGGTATGAAAGA	CGGTATGAAAGATTCCCACCCATT
Lj19.14.R	Lj	gifu	14	7	rhizosphere	19	s	FALSE	46	AGCAGAACATCT	CGGTATGAAAGA	CGGTATGAAAGAAGCAGAACATCT
Lj19.15.R	Lj	gifu	15	7	rhizosphere	19	s	FALSE	47	GAAACATCCCAC	CGGTATGAAAGA	CGGTATGAAAGAGAAACATCCCAC
w19.1	wood	wood	1	1	wood	19	na	FALSE	1	TCCCTTGTCTCC	CGGTATGAAAGA	CGGTATGAAAGATCCCTTGTCTCC
w19.2	wood	wood	2	1	wood	19	na	FALSE	2	ACGAGACTGATT	CGGTATGAAAGA	CGGTATGAAAGAACGAGACTGATT
w19.3	wood	wood	3	2	wood	19	na	FALSE	3	ACCGGTATGTAC	CGGTATGAAAGA	CGGTATGAAAGAACCGGTATGTAC
w19.4	wood	wood	4	2	wood	19	na	FALSE	4	TGCATACACTGG	CGGTATGAAAGA	CGGTATGAAAGATGCATACACTGG
w19.5	wood	wood	5	3	wood	19	na	FALSE	5	TGGTCAACGATA	CGGTATGAAAGA	CGGTATGAAAGATGGTCAACGATA
w19.6	wood	wood	6	3	wood	19	na	FALSE	6	ATCGCACAGTAA	CGGTATGAAAGA	CGGTATGAAAGAATCGCACAGTAA
w19.7	wood	wood	7	4	wood	19	na	FALSE	7	GTCGTGTAGCCT	CGGTATGAAAGA	CGGTATGAAAGAGTCGTGTAGCCT
w19.8	wood	wood	8	4	wood	19	na	FALSE	8	TACAGCGCATAC	CGGTATGAAAGA	CGGTATGAAAGATACAGCGCATAC
w19.9	wood	wood	9	5	wood	19	na	FALSE	65	AATAGCATGTCG	AGGTGTGATCGC	AGGTGTGATCGCAATAGCATGTCG
w19.10	wood	wood	10	5	wood	19	na	FALSE	66	AAGTCACACACA	AGGTGTGATCGC	AGGTGTGATCGCAAGTCACACACA
w19.11	wood	wood	11	6	wood	19	na	FALSE	67	CACACAAAGTCA	AGGTGTGATCGC	AGGTGTGATCGCCACACAAAGTCA
w19.12	wood	wood	12	7	wood	19	na	FALSE	68	GTTCCTCCATTA	AGGTGTGATCGC	AGGTGTGATCGCGTTCCTCCATTA
np19.1	soil	soil	1	1	soil	19	s	FALSE	9	ATCCTTTGGTTC	CGGTATGAAAGA	CGGTATGAAAGAATCCTTTGGTTC
np19.2	soil	soil	2	1	soil	19	s	FALSE	10	AGTCGAACGAGG	CGGTATGAAAGA	CGGTATGAAAGAAGTCGAACGAGG
np19.3	soil	soil	3	2	soil	19	s	FALSE	11	ACCAGTGACTCA	CGGTATGAAAGA	CGGTATGAAAGAACCAGTGACTCA
np19.4	soil	soil	4	2	soil	19	s	FALSE	12	CCAATACGCCTG	CGGTATGAAAGA	CGGTATGAAAGACCAATACGCCTG
np19.5	soil	soil	5	3	soil	19	s	FALSE	13	GCAACACCATCC	CGGTATGAAAGA	CGGTATGAAAGAGCAACACCATCC
np19.6	soil	soil	6	3	soil	19	s	FALSE	14	AGTCGTGCACAT	CGGTATGAAAGA	CGGTATGAAAGAAGTCGTGCACAT
np19.7	soil	soil	7	4	soil	19	s	FALSE	15	AGTTACGAGCTA	CGGTATGAAAGA	CGGTATGAAAGAAGTTACGAGCTA
np19.8	soil	soil	8	4	soil	19	s	FALSE	16	TTGCGTTAGCAG	CGGTATGAAAGA	CGGTATGAAAGATTGCGTTAGCAG
np19.9	soil	soil	9	5	soil	19	s	FALSE	69	CATCAAGCATAG	AGGTGTGATCGC	AGGTGTGATCGCCATCAAGCATAG
np19.10	soil	soil	10	5	soil	19	s	FALSE	70	CAAGCCCTAGTA	AGGTGTGATCGC	AGGTGTGATCGCCAAGCCCTAGTA
np19.11	soil	soil	11	6	soil	19	s	FALSE	71	CCTCTGAGAGCT	AGGTGTGATCGC	AGGTGTGATCGCCCTCTGAGAGCT
np19.12	soil	soil	12	7	soil	19	s	FALSE	72	ACAAGAACCTTG	AGGTGTGATCGC	AGGTGTGATCGCACAAGAACCTTG
input	input	input	input	input	input	input	input	TRUE	56	TATCACCGGCAC	TACCTTGGGTGA	TACCTTGGGTGATATCACCGGCAC
Root83	strain	strain	strain	strain	strain	strain	strain	FALSE	73	TCATTCCACTCA	AGGTGTGATCGC	AGGTGTGATCGCTCATTCCACTCA
Root131	strain	strain	strain	strain	strain	strain	strain	FALSE	74	ACCATCCAACGA	AGGTGTGATCGC	AGGTGTGATCGCACCATCCAACGA
Root123D2	strain	strain	strain	strain	strain	strain	strain	FALSE	75	ATGCCGGTAATA	AGGTGTGATCGC	AGGTGTGATCGCATGCCGGTAATA
Root77	strain	strain	strain	strain	strain	strain	strain	FALSE	76	TCAACCCGTGAA	AGGTGTGATCGC	AGGTGTGATCGCTCAACCCGTGAA
Root1221	strain	strain	strain	strain	strain	strain	strain	FALSE	77	TCTGTAGAGCCA	AGGTGTGATCGC	AGGTGTGATCGCTCTGTAGAGCCA
Root935	strain	strain	strain	strain	strain	strain	strain	FALSE	78	TCGGATCTGTGA	AGGTGTGATCGC	AGGTGTGATCGCTCGGATCTGTGA
Root685	strain	strain	strain	strain	strain	strain	strain	FALSE	79	ACTACCTCTTCA	AGGTGTGATCGC	AGGTGTGATCGCACTACCTCTTCA
Root101	strain	strain	strain	strain	strain	strain	strain	FALSE	80	CTATCCAAGTGG	AGGTGTGATCGC	AGGTGTGATCGCCTATCCAAGTGG
Root61	strain	strain	strain	strain	strain	strain	strain	FALSE	1	TCCCTTGTCTCC	AGGTGTGATCGC	AGGTGTGATCGCTCCCTTGTCTCC
Root265	strain	strain	strain	strain	strain	strain	strain	FALSE	2	ACGAGACTGATT	AGGTGTGATCGC	AGGTGTGATCGCACGAGACTGATT
Root1485	strain	strain	strain	strain	strain	strain	strain	FALSE	3	ACCGGTATGTAC	AGGTGTGATCGC	AGGTGTGATCGCACCGGTATGTAC
Root695	strain	strain	strain	strain	strain	strain	strain	FALSE	4	TGCATACACTGG	AGGTGTGATCGC	AGGTGTGATCGCTGCATACACTGG
Root68	strain	strain	strain	strain	strain	strain	strain	FALSE	5	TGGTCAACGATA	AGGTGTGATCGC	AGGTGTGATCGCTGGTCAACGATA
Root142	strain	strain	strain	strain	strain	strain	strain	FALSE	6	ATCGCACAGTAA	AGGTGTGATCGC	AGGTGTGATCGCATCGCACAGTAA
Root1310	strain	strain	strain	strain	strain	strain	strain	FALSE	7	GTCGTGTAGCCT	AGGTGTGATCGC	AGGTGTGATCGCGTCGTGTAGCCT
Root480	strain	strain	strain	strain	strain	strain	strain	FALSE	8	TACAGCGCATAC	AGGTGTGATCGC	AGGTGTGATCGCTACAGCGCATAC
LjRoot1	strain	strain	strain	strain	strain	strain	strain	FALSE	9	ATCCTTTGGTTC	AGGTGTGATCGC	AGGTGTGATCGCATCCTTTGGTTC
LjRoot5	strain	strain	strain	strain	strain	strain	strain	FALSE	10	AGTCGAACGAGG	AGGTGTGATCGC	AGGTGTGATCGCAGTCGAACGAGG
LjRoot52	strain	strain	strain	strain	strain	strain	strain	FALSE	11	ACCAGTGACTCA	AGGTGTGATCGC	AGGTGTGATCGCACCAGTGACTCA
LjRoot17	strain	strain	strain	strain	strain	strain	strain	FALSE	12	CCAATACGCCTG	AGGTGTGATCGC	AGGTGTGATCGCCCAATACGCCTG
LjRoot72	strain	strain	strain	strain	strain	strain	strain	FALSE	13	GCAACACCATCC	AGGTGTGATCGC	AGGTGTGATCGCGCAACACCATCC
LjRoot82	strain	strain	strain	strain	strain	strain	strain	FALSE	14	AGTCGTGCACAT	AGGTGTGATCGC	AGGTGTGATCGCAGTCGTGCACAT
LjRoot16	strain	strain	strain	strain	strain	strain	strain	FALSE	15	AGTTACGAGCTA	AGGTGTGATCGC	AGGTGTGATCGCAGTTACGAGCTA
LjRoot24	strain	strain	strain	strain	strain	strain	strain	FALSE	16	TTGCGTTAGCAG	AGGTGTGATCGC	AGGTGTGATCGCTTGCGTTAGCAG
LjRoot44	strain	strain	strain	strain	strain	strain	strain	FALSE	17	TACGAGCCCTAA	AGGTGTGATCGC	AGGTGTGATCGCTACGAGCCCTAA
LjRoot80	strain	strain	strain	strain	strain	strain	strain	FALSE	18	TGTCGCAAATAG	AGGTGTGATCGC	AGGTGTGATCGCTGTCGCAAATAG
LjRoot33	strain	strain	strain	strain	strain	strain	strain	FALSE	19	ACAATAGACACC	AGGTGTGATCGC	AGGTGTGATCGCACAATAGACACC
LjNodule218	strain	strain	strain	strain	strain	strain	strain	FALSE	20	TCTCTACCACTC	AGGTGTGATCGC	AGGTGTGATCGCTCTCTACCACTC
LjRoot59	strain	strain	strain	strain	strain	strain	strain	FALSE	21	CGATCGAACACT	AGGTGTGATCGC	AGGTGTGATCGCCGATCGAACACT
LjRoot46	strain	strain	strain	strain	strain	strain	strain	FALSE	22	ATTGCAAGCAAC	AGGTGTGATCGC	AGGTGTGATCGCATTGCAAGCAAC
LjRoot303	strain	strain	strain	strain	strain	strain	strain	FALSE	23	AGCGCTCACATC	AGGTGTGATCGC	AGGTGTGATCGCAGCGCTCACATC
LjRoot60	strain	strain	strain	strain	strain	strain	strain	FALSE	24	TCGACCAAACAC	AGGTGTGATCGC	AGGTGTGATCGCTCGACCAAACAC
nodule1	Lj	gifu	nodule	nodule	nodule	nodule	nodule	FALSE	25	TGTGTTACTCCT	AGGTGTGATCGC	AGGTGTGATCGCTGTGTTACTCCT
nodule2	Lj	gifu	nodule	nodule	nodule	nodule	nodule	FALSE	26	TGCACAGTCGCT	AGGTGTGATCGC	AGGTGTGATCGCTGCACAGTCGCT
nodule3	Lj	gifu	nodule	nodule	nodule	nodule	nodule	FALSE	27	TTCTAGAGTGCG	AGGTGTGATCGC	AGGTGTGATCGCTTCTAGAGTGCG
Atdead1	At	col0	deadroot	deadroot	deadroot	deadroot	deadroot	FALSE	28	ACACCTGCGATC	AGGTGTGATCGC	AGGTGTGATCGCACACCTGCGATC
Atdead2	At	col0	deadroot	deadroot	deadroot	deadroot	deadroot	FALSE	29	ATTCCTCTCCAC	AGGTGTGATCGC	AGGTGTGATCGCATTCCTCTCCAC
Ljdead1	Lj	gifu	deadroot	deadroot	deadroot	deadroot	deadroot	FALSE	30	CATCGACGAGTT	AGGTGTGATCGC	AGGTGTGATCGCCATCGACGAGTT
Ljdead2	Lj	gifu	deadroot	deadroot	deadroot	deadroot	deadroot	FALSE	31	CACCACAGAATC	AGGTGTGATCGC	AGGTGTGATCGCCACCACAGAATC

## Sheet: f
#ASV table experiment J (LjAt_008)	#ASV table experiment F (LjAt_007)	#ASV table experiment F (LjAt_007)	#ASV table experiment F (LjAt_007)	#ASV table experiment F (LjAt_007)	#ASV table experiment F (LjAt_007)	#ASV table experiment F (LjAt_007)	#ASV table experiment F (LjAt_007)	#ASV table experiment F (LjAt_007)	#ASV table experiment F (LjAt_007)	#ASV table experiment F (LjAt_007)	#ASV table experiment F (LjAt_007)	#ASV table experiment F (LjAt_007)	#ASV table experiment F (LjAt_007)	#ASV table experiment F (LjAt_007)	#ASV table experiment F (LjAt_007)	#ASV table experiment F (LjAt_007)	#ASV table experiment F (LjAt_007)	#ASV table experiment F (LjAt_007)	#ASV table experiment F (LjAt_007)	#ASV table experiment F (LjAt_007)	#ASV table experiment F (LjAt_007)	#ASV table experiment F (LjAt_007)	#ASV table experiment F (LjAt_007)	#ASV table experiment F (LjAt_007)	#ASV table experiment F (LjAt_007)	#ASV table experiment F (LjAt_007)	#ASV table experiment F (LjAt_007)	#ASV table experiment F (LjAt_007)	#ASV table experiment F (LjAt_007)	#ASV table experiment F (LjAt_007)	#ASV table experiment F (LjAt_007)	#ASV table experiment F (LjAt_007)	#ASV table experiment F (LjAt_007)	#ASV table experiment F (LjAt_007)	#ASV table experiment F (LjAt_007)	#ASV table experiment F (LjAt_007)	#ASV table experiment F (LjAt_007)	#ASV table experiment F (LjAt_007)	#ASV table experiment F (LjAt_007)	#ASV table experiment F (LjAt_007)	#ASV table experiment F (LjAt_007)	#ASV table experiment F (LjAt_007)	#ASV table experiment F (LjAt_007)	#ASV table experiment F (LjAt_007)	#ASV table experiment F (LjAt_007)	#ASV table experiment F (LjAt_007)	#ASV table experiment F (LjAt_007)	#ASV table experiment F (LjAt_007)	#ASV table experiment F (LjAt_007)
At5.8.R	Lj5.10	At12.7	np19.1	Root265	At5.5.R	At12.4.R	At5.14	w12.2	w5.5	w5.7	LjRoot82	At12.3.R	At19.1.R	At12.14.R	Root77	At12.3	At12.1.R	At12.4	At12.12.R	input	LjRoot16	Lj12.6.R	w12.1	Lj5.3.R	Lj5.11	At5.11.R	nodule2	Lj12.7.R	w12.9	np12.1	w19.11	Lj19.14	Lj19.1.R	Lj19.12	w12.3	np5.5	np19.4	Root142	At19.11	w5.3	At12.6	At12.9	Lj12.4.R	Lj5.14.R	At5.2	Lj12.9.R	np5.3	Lj19.11.R	At5.2.R
LjRoot59	2809	879	4876	2232	296	1549	1164	324	2982	3961	4939	14	1431	1776	1254	21	372	1539	1752	1276	1451	218	1146	2480	1021	739	1583	16	1315	2345	1519	1409	678	1475	372	487	1941	2040	32	603	4277	1394	243	1299	2105	1723	1315	1828	895
Root935	4916	8443	2883	8397	34	6330	5886	6222	4787	4239	3582	119	7378	6507	7525	24	10351	8438	8734	7264	3190	52	3895	3974	3502	8186	6040	30	8006	2781	4493	4731	5989	6575	6986	6494	7152	6739	31	6190	4914	10822	4175	4664	7292	9664	4745	7531	3521
LjRoot33	514	178	147	1085	1620	873	634	163	383	466	548	276	867	784	529	241	166	1084	905	508	716	651	507	336	403	362	581	14	1025	372	839	307	484	622	98	86	694	836	159	255	548	810	52	599	632	748	1085	1227	390
LjRoot82	1448	410	2550	505	5	644	906	222	288	243	193	21869	1165	452	731	9	304	1283	724	1005	1887	8	1066	413	925	213	1267	4	763	173	1485	707	410	830	452	386	972	770	11	715	199	637	353	741	926	398	947	1338	741
Root480	590	60	154	350	10	274	374	20	263	203	287	4	637	381	280	6	28	531	19	238	504	8	321	177	203	90	250	5	443	342	593	713	268	403	142	106	288	258	3	126	335	49	61	252	224	42	372	372	284
LjRoot5	8	1	1	0	3	1	0	0	0	1	0	5	0	0	0	3	0	0	0	0	1734	1	0	0	0	0	0	5	0	0	0	7	0	0	0	0	0	0	3	0	0	0	0	1	0	1	0	0	0
LjRoot72	1246	368	1333	885	33	585	729	509	2621	2106	1009	5	1384	824	623	13	911	1003	458	718	1121	38	644	2611	488	295	690	22	987	1539	924	2264	214	824	497	422	705	892	15	381	1779	934	342	595	843	395	1198	878	729
LjRoot17	425	80	218	390	3	675	514	81	148	165	207	8	715	460	332	9	62	780	224	421	443	8	380	222	463	74	567	7	453	110	291	55	108	468	67	84	436	545	5	138	135	283	47	353	724	227	242	832	261
Root77	83	37	45	57	7	135	106	20	581	327	489	2	177	60	41	13059	17	122	9	76	130	3	66	604	96	31	119	4	103	230	73	327	24	89	23	29	102	77	9	10	590	21	4	69	162	11	92	177	62
Root68	661	32	238	1749	8	1642	1101	16	55	83	148	4	698	1388	1211	7	18	2528	24	1308	1019	28	873	102	1022	45	1292	3	1500	26	764	66	58	1424	11	14	1390	1429	4	11	91	32	7	1099	1286	42	800	1976	407
Root1310	14	326	135	72	8	97	173	487	482	20	22	2	48	79	101	2	512	56	1131	195	135	3	48	712	29	1883	109	4	129	400	61	2257	3813	108	70	4	166	58	3	683	151	1043	4	57	14	493	139	247	112
Root685	259	188	214	196	10	152	156	73	334	174	199	9	295	166	105	11	156	212	74	100	158	12072	111	566	90	131	156	8	280	165	178	298	227	182	183	178	185	165	11	147	186	69	76	109	149	47	397	224	175
LjRoot60	482	889	579	131	26	167	318	197	49	22	14	1	537	277	367	12	485	486	175	390	484	9	256	82	170	189	253	1	628	36	474	156	178	320	721	724	246	181	6	234	31	245	328	173	257	99	550	381	380
LjRoot1	500	225	569	556	16	452	442	37	297	1410	1356	1	433	545	349	6	47	593	96	344	818	8	360	405	304	200	518	5	553	302	483	311	279	459	106	93	502	507	10	44	1496	124	34	388	551	68	373	713	236
LjRoot44	33	762	279	37	8	42	37	76	720	769	1159	5	39	39	20	3	59	68	13	18	61	4	24	743	22	432	30	10	34	371	16	377	188	25	493	276	29	32	8	17	1003	36	9	31	45	36	31	48	15
Root131	1	0	228	0	2	0	0	1	0	1	1	3	1	0	1	6	0	0	2	0	202	15	0	1	0	1	0	9	0	0	0	10	0	0	3	0	0	0	6	1	0	1	1	0	2	0	1	4	0
Root83	147	28	93	177	584	179	178	11	85	44	50	15	170	219	166	25	12	240	14	176	443	176	112	111	127	18	220	3	130	58	125	40	25	188	14	9	191	150	33	4	40	8	8	178	234	7	134	199	53
LjRoot52	28	52	225	14	7	11	24	25	26	45	36	1	49	17	19	2	47	26	23	18	35	8	19	29	21	45	29	7	25	29	28	27	57	15	26	50	22	15	7	18	46	21	17	29	19	10	24	23	7
LjRoot24	11	2	5	1	14	0	1	0	3	2	2	3	5	6	4	5	1	14	2	2	128	5	5	1	2	0	3	3	2	0	2	1	0	4	2	4	4	2	5	1	0	0	1	5	4	0	8	3	0
Root142	69	83	707	37	1	71	56	43	6	23	13	6	64	37	21	3	47	118	34	23	153	4	42	13	45	62	55	5	80	7	70	5	53	46	11	12	77	45	11487	2	14	25	17	54	50	12	67	124	24
Root695	26	16	30	33	22	31	29	5	7	11	5	3	60	31	9	3	17	52	7	8	89	4	33	13	22	9	21	16	52	8	41	33	60	32	16	24	20	32	26	8	5	11	6	26	23	1	78	52	27
Root123D2	11	12	15	43	2	31	61	1	193	59	53	2	147	29	29	4	9	113	3	20	22	7	42	147	32	4	20	0	48	152	47	257	38	32	22	31	26	34	5	3	75	5	7	42	39	1	66	35	35
Root265	7	3	32	12	5888	7	6	0	7	7	6	2	23	12	3	0	0	18	0	6	4	3	8	18	3	1	6	0	15	5	5	9	39	10	2	1	4	6	1	1	1	0	0	5	5	0	21	7	5
LjOTU_44	1	14	0	23	5	20	37	5	1	1	2	5	33	13	15	1	16	11	0	11	143	4	3	2	3	2	22	4	84	0	18	4	6	13	0	0	26	8	5	0	0	0	0	15	4	1	45	59	18
LjNodule218	6	1	1	12	7	10	9	0	7	3	0	4	30	8	7	6	3	20	3	5	41	6	4	5	7	0	6	10	27	2	18	9	4	7	9	2	13	15	13	0	1	2	1	1	3	0	23	16	8
Root61	27	185	72	39	6	26	33	11	705	674	310	3	44	46	19	0	22	78	3	13	72	0	13	790	9	75	22	2	19	600	20	722	76	27	88	88	14	27	3	11	481	17	26	25	25	6	25	38	17
Root101	12	45	33	12	4	19	20	2	5	9	1	6	32	18	13	1	20	33	3	11	211	4	8	4	11	13	14	3	18	10	11	6	3	7	21	21	14	11	1	0	4	1	30	11	13	4	10	23	8
LjRoot46	47	70	590	18	5	23	18	81	41	31	30	9	25	18	32	8	92	33	22	18	27	5	16	54	19	119	18	14	23	44	20	68	164	19	25	37	25	18	15	61	29	69	36	24	20	31	35	20	16
LjRoot80	4	3	51	30	8	13	36	0	15	9	4	3	57	18	26	0	0	45	0	12	34	1	6	21	2	3	14	1	19	11	28	27	12	29	2	6	10	33	2	0	4	3	0	14	10	1	20	16	15
Root1221	0	0	0	0	0	0	0	0	0	0	0	0	0	0	0	0	0	0	0	0	0	0	0	0	0	0	0	0	0	0	0	0	0	0	0	0	0	0	0	0	0	0	0	0	0	0	0	0	0
LjRoot16	0	0	0	0	0	0	0	0	0	0	0	0	0	0	0	0	0	0	0	0	0	0	0	0	0	0	0	0	0	0	0	0	0	0	0	0	0	0	0	0	0	0	0	0	0	0	0	0	0
[truncated: 5,000 more columns]
