# Supplementary material for: Host preference and invasiveness of commensal bacteria in the Lotus and Arabidopsis root microbiota
Source: Nat Microbiol. 2021 Jul 26;6(9):1150–62. doi: 10.1038/s41564-021-00941-9 (PMC8387241; doi:10.1038/s41564-021-00941-9)
Supplement: Source Data Fig. 4 — Statistical source data. [file 41564_2021_941_MOESM9_ESM.zip › SourceData4.xlsx]

## Sheet: a
library_number	library_name	species	genotype	rep	box	syncom	addition
4276.E	C_AtSC_1	Ath	Col0	2	1	AtSC	none
4276.F	C_AtSC_2	Ath	Col0	10	2	AtSC	none
4276.G	C_AtSC_3	Ath	Col0	12	3	AtSC	none
4276.H	C_AtSC_4	Ath	Col0	16	4	AtSC	none
4276.I	C_LjSC_1	Ath	Col0	2	1	LjSC	none
4276.J	C_LjSC_2	Ath	Col0	8	2	LjSC	none
4276.K	C_LjSC_3	Ath	Col0	15	3	LjSC	none
4276.L	C_LjSC_4	Ath	Col0	17	4	LjSC	none
4276.M	C_mock_1	Ath	Col0	4	1	mock	none
4276.N	C_mock_2	Ath	Col0	10	2	mock	none
4276.O	C_mock_3	Ath	Col0	13	3	mock	none
4276.P	C_mock_4	Ath	Col0	18	4	mock	none
4316.I	L_AtSCMloti_1	Lj	Gifu	2	1	AtSC	Mloti
4316.J	L_AtSCMloti_2	Lj	Gifu	8	1	AtSC	Mloti
4316.K	L_AtSCMloti_3	Lj	Gifu	10	2	AtSC	Mloti
4316.L	L_AtSCMloti_4	Lj	Gifu	12	2	AtSC	Mloti
4316.M	L_LjSC_1	Lj	Gifu	1	1	LjSC	none
4316.N	L_LjSC_2	Lj	Gifu	6	1	LjSC	none
4316.O	L_LjSC_3	Lj	Gifu	10	2	LjSC	none
4316.P	L_LjSC_4	Lj	Gifu	13	2	LjSC	none
4316.Q	L_mock_1	Lj	Gifu	1	1	mock	Mloti
4316.R	L_mock_2	Lj	Gifu	6	1	mock	Mloti
4316.S	L_mock_3	Lj	Gifu	14	2	mock	Mloti
4316.T	L_mock_4	Lj	Gifu	12	2	mock	Mloti

## Sheet: b
ID	Gene	Chromosome	Start	End	Strand	Length	BioType	Description	C_fSC_1	C_fSC_2	C_fSC_3	C_fSC_4	C_AtSC_1	C_AtSC_2	C_AtSC_3	C_AtSC_4	C_LjSC_1	C_LjSC_2	C_LjSC_3	C_LjSC_4	C_mock_1	C_mock_2	C_mock_3	C_mock_4	cl
AT3G27380.2	SDH2-1	3	10129610	10132759	-	3149	protein_coding	Succinate dehydrogenase [ubiquinone] iron-sulfur subunit 1, mitochondrial [Source:UniProtKB/Swiss-Prot;Acc:Q8LBZ7]	7.85954	7.76347	7.62338	7.55423	7.77871	7.71738	7.44555	7.36362	7.59851	7.54573	7.6795	7.61821	7.95281	6.3379	7.58274	7.78353	8
AT2G25730.2		2	10956263	10972951	-	16688	protein_coding	unknown protein; Has 157 Blast hits to 144 proteins in 62 species: Archae - 0; Bacteria - 0; Metazoa - 101; Fungi - 0; Plants - 35; Viruses - 0; Other Eukaryotes - 21 (source: NCBI BLink). [Source:TAIR;Acc:AT2G25730]	8.26896	8.88736	8.9175	9.19556	8.24251	8.70362	8.89844	8.49449	8.74793	8.43771	8.49679	8.30169	8.89972	7.68417	9.30863	9.03834	2
AT3G62150.3	ABCB21	3	23008755	23014030	-	5275	protein_coding	ABC transporter B family member 21 [Source:UniProtKB/Swiss-Prot;Acc:Q9M1Q9]	7.00175	7.33519	7.93733	7.66133	6.90735	7.92792	7.96096	6.91497	8.55047	8.50496	7.86311	7.90008	7.01677	5.95322	7.29618	7.56139	8
AT1G28370.2	ERF11	1	9955816	9956980	-	1164	protein_coding	ERF domain protein 11 [Source:TAIR;Acc:AT1G28370]	7.58893	8.16764	8.89139	7.61305	8.84831	8.8484	8.71405	7.53884	8.99998	8.8998	7.95903	8.25491	8.3179	5.81802	8.10992	8.2906	2
AT3G48060.3		3	17742989	17748780	-	5791	protein_coding	BAH and TFIIS domain-containing protein [Source:UniProtKB/TrEMBL;Acc:A0A1I9LTA1]	8.38063	8.30658	8.78752	8.5537	8.06579	8.74834	8.39548	8.29712	8.59962	8.82631	8.18823	8.74478	8.36985	7.19929	8.24316	8.45845	8
AT5G52310.1	RD29A	5	21240717	21243644	+	2927	protein_coding	Low-temperature-induced 78 kDa protein [Source:UniProtKB/Swiss-Prot;Acc:Q06738]	5.61454	5.51015	6.96543	4.84828	6.55143	6.1485	5.89368	5.08109	7.84202	7.70714	4.78441	5.21881	4.6858	6.0927	5.19478	5.40082	9
AT1G06410.2	TPS7	1	1954676	1958756	+	4080	protein_coding	TPS7 [Source:UniProtKB/TrEMBL;Acc:A0A178WH64]	7.64646	7.97849	8.20134	7.33384	8.03601	8.18242	8.3788	7.77138	8.74044	8.94588	8.19367	8.31069	6.86904	6.10777	8.01022	7.97354	8
AT4G31970.1	CYP82C2	4	15462350	15464563	+	2213	protein_coding	Cytochrome P450 82C2 [Source:UniProtKB/Swiss-Prot;Acc:O49394]	3.71258	4.02316	3.33014	3.45526	4.41854	3.99431	3.71576	3.55857	3.56489	3.35418	3.43377	3.75839	6.91501	6.185	5.73652	6.10862	9
AT4G12020.4	WRKY19	4	7201522	7209692	+	8170	protein_coding	Probable WRKY transcription factor 19 [Source:UniProtKB/Swiss-Prot;Acc:Q9SZ67]	6.81241	7.26677	6.44162	7.15239	7.40189	7.53402	7.39592	7.36406	7.29627	7.85714	7.2407	7.21384	5.92207	5.19325	7.04218	6.90063	2
AT3G25820.3	TPS27	3	9439146	9442774	+	3628	protein_coding	1,8-cineole synthase 2, chloroplastic [Source:UniProtKB/Swiss-Prot;Acc:P0DI77]	9.73365	9.62642	9.56282	9.66622	10.2044	9.90287	10.0337	9.95643	9.78537	9.52835	9.65	9.66921	9.23767	10.2342	9.47238	9.39591	4
AT5G49960.1		5	20323785	20327881	-	4096	protein_coding	Probable ion channel POLLUX [Source:UniProtKB/Swiss-Prot;Acc:Q9LTX4]	5.60125	5.10049	5.34097	5.39505	4.98299	4.61164	5.59053	5.51679	5.23167	4.96507	4.9222	5.66071	5.05432	4.04427	5.20021	5.32623	8
AT2G25730.3		2	10956263	10972951	-	16688	protein_coding	unknown protein; Has 157 Blast hits to 144 proteins in 62 species: Archae - 0; Bacteria - 0; Metazoa - 101; Fungi - 0; Plants - 35; Viruses - 0; Other Eukaryotes - 21 (source: NCBI BLink). [Source:TAIR;Acc:AT2G25730]	8.07336	7.39036	8.3248	8.15784	8.35113	8.65442	8.8263	9.19866	9.21056	9.46782	8.94383	9.00676	8.31393	9.11569	8.69284	8.79425	10
AT5G13800.3	PPH	5	4451735	4454708	-	2973	protein_coding	pheophytinase [Source:TAIR;Acc:AT5G13800]	5.48036	5.78424	5.28833	5.79221	5.01889	5.69947	5.15975	5.58171	5.27531	5.03819	5.79045	5.63003	5.6324	4.62299	5.74706	5.48506	8
AT1G44750.6	PUP11	1	16892577	16895978	+	3401	protein_coding	Probable purine permease 11 [Source:UniProtKB/Swiss-Prot;Acc:Q9LPF6]	6.78883	6.40378	6.8293	6.37415	6.75299	6.45682	6.72343	6.62958	6.43356	6.31227	6.43606	6.17438	6.84617	5.56159	6.39298	6.4146	2
AT4G21680.1	NPF7.2	4	11517353	11519805	-	2452	protein_coding	Protein NRT1/ PTR FAMILY 7.2 [Source:UniProtKB/Swiss-Prot;Acc:Q8GXN2]	8.17784	8.31379	9.11098	8.20408	8.10647	8.34776	8.6779	8.11802	9.97149	9.32717	8.42842	9.29691	7.41849	6.97315	7.76765	8.1374	8
AT4G02570.1	CUL1	4	1128558	1133697	+	5139	protein_coding	AT4G02570 protein [Source:UniProtKB/TrEMBL;Acc:B9DGE3]	8.4499	8.54566	8.54897	8.37917	8.5816	8.56339	8.672	8.77867	8.25754	8.66794	8.59507	8.74197	8.84213	7.80686	8.59616	8.83263	2
AT2G17500.4	PILS5	2	7606905	7609278	+	2373	protein_coding	Protein PIN-LIKES 5 [Source:UniProtKB/Swiss-Prot;Acc:Q9SHL8]	10.2018	9.52465	8.98412	8.98632	10.2563	9.24241	9.43691	9.33048	8.61262	8.52389	9.11666	9.0098	9.68534	9.9117	9.30422	9.36316	9
AT5G23820.1	ML3	5	8031165	8033149	+	1984	protein_coding	MD-2-related lipid-recognition protein 3 [Source:UniProtKB/Swiss-Prot;Acc:Q9FF98]	9.09549	8.31963	8.24997	8.19311	9.12182	8.13244	8.25366	8.378	8.01193	8.01702	8.04297	8.08976	8.07066	8.72627	7.77036	7.84915	9
AT3G55160.3		3	20444502	20452626	-	8124	protein_coding	Thyroid adenoma-associated-like protein [Source:UniProtKB/TrEMBL;Acc:F4JFA0]	8.1954	7.87061	8.14446	8.13916	7.92357	7.97919	8.10566	8.28035	8.49758	8.19299	7.90927	8.06616	7.43102	7.07153	7.85785	8.11738	8
AT5G02500.1	MED37E	5	553745	556623	-	2878	protein_coding	Probable mediator of RNA polymerase II transcription subunit 37e [Source:UniProtKB/Swiss-Prot;Acc:P22953]	14.5087	13.8175	13.8581	13.7262	14.2381	13.5248	13.7854	13.8131	13.7837	13.8657	13.7104	13.692	13.8713	13.6375	13.8336	13.8235	6
AT2G22660.3	GRDP1	2	9627342	9631179	+	3837	protein_coding	Glycine-rich domain-containing protein 1 [Source:UniProtKB/Swiss-Prot;Acc:Q9ZQ47]	7.36958	6.83403	6.25895	8.07274	6.61195	4.99494	7.79009	7.37572	7.60001	7.98786	6.5909	7.16374	7.09816	4.99985	7.13709	7.07926	8
AT2G30910.1	ARPC1A	2	13153173	13157107	+	3934	protein_coding	Actin-related protein 2/3 complex subunit 1A [Source:UniProtKB/Swiss-Prot;Acc:O80856]	4.2432	5.54594	5.89201	5.91531	4.27942	5.3328	5.82425	6.06608	5.35713	5.70422	6.13612	5.45763	5.8951	4.18814	5.88845	5.85365	2
AT3G54320.1	WRI1	3	20114684	20118627	+	3943	protein_coding	Integrase-type DNA-binding superfamily protein [Source:TAIR;Acc:AT3G54320]	5.98735	6.09726	6.06881	6.25372	5.76043	5.72501	5.91599	6.01232	5.65417	5.64354	5.78764	5.80586	5.64211	5.38472	5.5824	5.75615	2
AT1G71410.2		1	26912726	26917732	-	5006	protein_coding	ARM repeat superfamily protein [Source:UniProtKB/TrEMBL;Acc:Q9C9H8]	6.01234	7.27148	7.17055	6.95515	6.33138	6.85456	6.06575	6.71961	7.32067	6.72854	7.26395	7.07049	6.77118	4.86037	5.82487	7.02233	8
AT3G61800.2		3	22874555	22878617	-	4062	protein_coding	UV-stimulated scaffold protein A homolog [Source:UniProtKB/Swiss-Prot;Acc:Q9M358]	5.91067	6.09724	6.30488	6.16413	6.38024	5.89291	6.21902	5.51873	6.32726	6.0056	5.87216	6.11242	6.1705	4.51783	6.30948	5.96618	8
AT1G70060.1	SNL4	1	26383216	26389916	+	6700	protein_coding	Paired amphipathic helix protein Sin3-like 4 [Source:UniProtKB/Swiss-Prot;Acc:O04539]	8.68505	8.75697	8.81551	8.75742	8.62526	8.72912	8.74848	8.46638	8.93231	8.92202	8.57562	8.75079	8.77787	8.24103	8.87648	8.80099	8
AT2G43200.2		2	17958139	17960672	+	2533	protein_coding	Probable methyltransferase PMT19 [Source:UniProtKB/Swiss-Prot;Acc:Q9ZW75]	5.85577	5.68125	5.66626	5.50436	5.03423	5.06765	4.95734	4.82927	5.14519	4.96257	5.10893	5.44153	5.09552	4.03818	5.27089	4.86333	8
AT5G62350.1		5	25037191	25038424	+	1233	protein_coding	Plant invertase/pectin methylesterase inhibitor superfamily protein [Source:UniProtKB/TrEMBL;Acc:Q9LVA4]	9.14712	9.67486	10.3841	9.24451	9.82236	9.89121	9.51979	9.25534	10.3212	10.1774	9.48752	9.41282	9.01906	9.69176	9.45508	9.40955	9
AT2G32700.2	LUH	2	13866811	13872157	+	5346	protein_coding	LEUNIG_homolog [Source:TAIR;Acc:AT2G32700]	6.69375	7.07856	5.57359	6.3788	6.97932	6.79607	7.42547	6.50829	7.04448	7.23872	6.90843	6.83513	7.06686	4.88632	6.63224	6.71435	8
AT5G19890.1	PER59	5	6724076	6725966	-	1890	protein_coding	Peroxidase 59 [Source:UniProtKB/Swiss-Prot;Acc:Q39034]	7.91981	8.18564	9.28102	9.57288	7.65479	8.63534	8.87496	8.59007	9.18642	8.87786	9.49658	9.5542	8.42026	7.87846	8.37576	8.20136	8
AT2G42700.1		2	17778130	17782188	+	4058	protein_coding	FUNCTIONS IN: molecular_function unknown; INVOLVED IN: vesicle-mediated transport, vesicle docking involved in exocytosis; LOCATED IN: cellular_component unknown; EXPRESSED IN: 22 plant structures; EXPRESSED DURING: 14 growth stages; CONTAINS InterP /.../AIN/s: Sec1-like protein (InterPro:IPR001619); Has 30201 Blast hits to 17322 proteins in 780 species: Archae - 12; Bacteria - 1396; Metazoa - 17…	6.26708	6.22999	6.38688	6.51801	5.19983	6.31078	6.34605	6.25787	6.09871	5.93703	6.38258	6.27727	6.29344	5.52364	6.32497	6.06546	8
AT3G10490.4	ANAC052	3	3268566	3270931	+	2365	protein_coding	NAC052 [Source:UniProtKB/TrEMBL;Acc:A0A178VCW1]	5.9903	5.49701	6.01784	5.4511	5.2833	5.59884	5.74947	4.87051	5.47859	5.5271	5.5097	5.80557	5.82164	4.32788	6.38668	6.03557	8
AT5G64570.1	BXL4	5	25809975	25813648	-	3673	protein_coding	Beta-D-xylosidase 4 [Source:UniProtKB/Swiss-Prot;Acc:Q9FLG1]	6.87511	6.62314	6.70433	6.39338	7.12458	6.93022	6.68151	6.60099	6.78	6.34713	6.57195	6.56669	6.98832	7.16815	6.88367	6.68929	9
AT3G45090.2		3	16490600	16494761	-	4161	protein_coding	P-loop NTPase domain-containing protein LPA1 homolog 2 [Source:UniProtKB/Swiss-Prot;Acc:Q93ZS1]	7.14473	6.81632	6.45694	6.47213	6.81173	6.08011	6.47212	6.22486	6.70123	6.87074	6.54854	6.02654	6.77831	5.54711	6.88967	6.75361	8
AT4G16890.5	SNC1	4	9500506	9505455	-	4949	protein_coding	disease resistance protein (TIR-NBS-LRR class), putative [Source:TAIR;Acc:AT4G16890]	5.4011	6.15372	5.54115	6.00368	5.30441	5.94821	5.55656	5.40626	6.18379	5.9491	6.211	5.68533	5.5615	4.2975	5.20758	5.42817	8
AT3G16470.1	JAL35	3	5595681	5598044	-	2363	protein_coding	Jacalin-related lectin 35 [Source:UniProtKB/Swiss-Prot;Acc:O04309]	10.9938	11.205	11.2122	11.0365	11.2989	11.3958	11.0155	11.1354	11.1003	11.1024	11.0484	10.946	10.3825	11.1762	10.4166	10.4556	4
AT5G11710.2	EPSIN1	5	3772570	3776662	+	4092	protein_coding	Clathrin interactor EPSIN 1 [Source:UniProtKB/Swiss-Prot;Acc:Q8VY07]	9.11408	8.87402	8.83514	8.66752	8.78713	8.63465	8.77012	8.64995	8.8175	8.69293	8.67828	8.71303	8.68384	8.3717	8.66677	8.77866	8
AT1G11840.3	ATGLX1	1	3995415	3997853	+	2438	protein_coding		10.0672	9.92047	9.87664	9.61526	10.1776	9.66937	9.47485	9.58588	9.56867	9.43762	9.4022	9.47251	9.76104	9.11258	9.74534	9.81589	2
AT5G07940.5		5	2533724	2540230	+	6506	protein_coding	Dentin sialophosphoprotein-like protein [Source:UniProtKB/TrEMBL;Acc:Q9FF08]	7.17188	7.3726	7.4518	7.32673	7.48639	7.1323	7.64853	7.3124	7.60223	7.67593	7.0353	7.81589	7.51738	6.15132	7.61773	6.69587	8
AT4G24740.1	AFC2	4	12754489	12757866	-	3377	protein_coding	At4g24740 [Source:UniProtKB/TrEMBL;Acc:Q1EBU3]	6.43856	6.56093	6.29596	5.65265	6.84543	6.36396	6.26412	5.99897	6.01064	5.83178	6.41418	6.48806	6.79129	5.27554	6.10681	6.11545	8
AT4G15570.1	MAA3	4	8892607	8899061	+	6454	protein_coding	Probable helicase MAGATAMA 3 [Source:UniProtKB/Swiss-Prot;Acc:B6SFA4]	5.66668	5.75238	6.28021	5.88369	6.32532	6.17173	6.30769	6.18008	6.72377	6.00182	6.31401	6.22848	6.10499	4.54287	6.3212	5.81955	2
AT1G72140.1	NPF5.12	1	27141765	27144490	+	2725	protein_coding	Protein NRT1/ PTR FAMILY 5.12 [Source:UniProtKB/Swiss-Prot;Acc:Q9C7U1]	7.62562	7.59452	8.01021	6.90979	8.01296	7.51119	7.43449	7.25248	7.56008	7.70421	6.96397	6.91335	6.612	7.65091	6.82832	6.99381	9
AT5G47990.1	CYP705A5	5	19434758	19436749	+	1991	protein_coding	THAD1 [Source:UniProtKB/TrEMBL;Acc:A0A178UGC2]	9.40764	7.82203	7.41344	7.26908	9.31985	7.82307	8.06108	7.57913	6.85646	7.09581	7.19814	7.05718	8.232	8.7655	7.65594	7.34963	9
AT3G07770.2	HSP90-6	3	2478903	2484194	+	5291	protein_coding	Heat shock protein 90-6, mitochondrial [Source:UniProtKB/Swiss-Prot;Acc:F4JFN3]	9.01125	8.27145	8.01045	7.98151	8.6474	7.67202	8.11639	8.17581	7.69856	8.04432	7.52079	7.93785	8.19757	7.41966	7.87099	8.06767	2
AT1G35350.2	PHO1-H8	1	12980872	12984640	-	3768	protein_coding	Phosphate transporter PHO1 homolog 8 [Source:UniProtKB/Swiss-Prot;Acc:Q6R8G2]	4.65658	4.7288	4.81036	4.57111	4.57527	4.44808	4.89633	3.88919	5.01776	4.71237	5.02889	4.5579	4.236	3.64664	4.42042	3.90741	8
AT5G03545.1	AT4	5	894582	895517	+	935	protein_coding	At5g03545 [Source:UniProtKB/TrEMBL;Acc:Q9LZD2]	9.20843	9.15406	9.20562	9.34	10.1821	9.32638	9.39487	9.34408	9.58354	9.40015	9.33941	9.38813	8.54244	8.09362	8.44983	8.81401	2
AT3G57470.6		3	21269245	21276013	-	6768	protein_coding	Insulin-degrading enzyme-like 2 [Source:UniProtKB/Swiss-Prot;Acc:F4J3D9]	6.57703	6.43527	6.9961	6.44833	7.05575	6.65653	6.9464	6.50062	7.4586	7.97419	6.08338	6.18275	5.664	5.19576	5.90757	6.69599	2
AT3G28740.1	CYP81D11	3	10788698	10790553	-	1855	protein_coding	Cytochrome P450 81D11 [Source:UniProtKB/Swiss-Prot;Acc:Q9LHA1]	8.16883	8.31652	7.74129	8.75019	8.25064	8.59142	8.95408	8.84616	7.87342	7.91078	8.78859	8.86746	9.5152	9.73667	8.99268	9.24475	9
AT1G04080.2	PRP39	1	1052753	1056751	+	3998	protein_coding	Tetratricopeptide repeat (TPR)-like superfamily protein [Source:UniProtKB/TrEMBL;Acc:F4I448]	5.10885	5.08913	5.64042	5.17208	4.91365	5.21107	5.7677	5.22576	4.85331	5.625	4.94892	4.89737	4.96264	4.30812	5.33288	5.14666	2
AT3G21215.1		3	7441451	7445312	-	3861	protein_coding	AT3G21215 protein [Source:UniProtKB/TrEMBL;Acc:Q9ASW4]	7.53528	7.70539	7.69968	7.70114	7.73283	7.95043	7.86759	7.81009	8.14369	8.21648	7.91244	7.95586	7.78198	8.05781	7.9257	7.8589	10
AT5G38020.1		5	15165642	15167864	-	2222	protein_coding	At5g38020 [Source:UniProtKB/TrEMBL;Acc:Q84MB1]	9.3879	8.17092	7.99948	7.66187	9.30205	7.93768	8.21014	8.26321	7.26581	7.182	7.68826	7.59944	7.93972	8.77535	7.69696	8.00654	9
AT3G57980.2		3	21466919	21469351	-	2432	protein_coding	DNA-binding bromodomain-containing protein [Source:UniProtKB/TrEMBL;Acc:A0A1I9LTJ3]	5.75842	5.11623	5.17056	5.35998	4.78556	5.02296	4.96235	5.47871	5.09975	4.86589	4.984	5.43821	5.01127	4.38858	5.08964	4.63663	8
AT3G22790.2	NET1A	3	8052318	8058782	-	6464	protein_coding	Protein NETWORKED 1A [Source:UniProtKB/Swiss-Prot;Acc:Q9LUI2]	8.03134	7.74462	8.09774	7.71404	8.063	7.3954	7.72115	7.68079	7.78277	7.50161	7.45325	7.66692	8.04667	7.07521	7.8507	8.05892	2
AT1G31710.1		1	11349697	11355587	+	5890	protein_coding	Amine oxidase [Source:UniProtKB/TrEMBL;Acc:F4IAX1]	9.78656	9.66906	9.94081	9.54326	10.196	9.80558	9.57479	9.51073	9.84228	9.73391	9.5411	9.44931	8.91559	9.7111	9.05362	9.02748	9
AT1G06520.1	GPAT1	1	1993903	1996355	-	2452	protein_coding	Glycerol-3-phosphate acyltransferase 1 [Source:UniProtKB/Swiss-Prot;Acc:Q9SHJ5]	6.58304	6.93604	7.23578	6.69491	6.90422	7.20104	6.98981	6.50082	7.62705	7.77627	6.85755	6.89077	6.35478	7.12243	6.80226	6.9332	9
AT1G11950.3		1	4034479	4039065	-	4586	protein_coding	Transcription factor jumonji (JmjC) domain-containing protein (Fragment) [Source:UniProtKB/TrEMBL;Acc:C0SUU8]	5.59181	5.43382	5.46111	5.33799	4.84593	5.55773	5.93108	5.54817	6.32482	6.41736	5.5449	4.91073	4.96968	4.14111	5.19023	4.97843	8
AT5G22770.4	ALPHA-ADR	5	7579156	7588322	-	9166	protein_coding	AP-2 complex subunit alpha-1 [Source:UniProtKB/Swiss-Prot;Acc:Q8LPL6]	6.71603	6.62226	6.55938	6.69191	5.95327	6.43088	6.61242	4.69571	6.80159	6.54941	6.40457	4.75425	6.72037	4.60089	7.00652	6.48326	2
AT3G43540.2		3	15430660	15433355	+	2695	protein_coding	Initiation factor 4F subunit (DUF1350) [Source:UniProtKB/TrEMBL;Acc:Q9M236]	4.75878	5.29457	5.1251	5.2791	5.1464	5.12218	5.24757	5.27563	5.22628	5.19618	5.01464	5.49411	4.90193	4.295	5.05258	5.10445	2
AT1G04730.1	CTF18	1	1325099	1331169	-	6070	protein_coding	p-loop containing nucleoside triphosphate hydrolases superfamily protein [Source:UniProtKB/TrEMBL;Acc:F4I5S3]	5.51599	5.03691	5.11454	4.92515	5.14509	5.09048	5.23659	4.41496	5.2984	5.32966	4.85769	5.00945	5.16786	3.96056	5.08144	4.87448	8
AT3G49390.2	CID10	3	18314367	18318041	-	3674	protein_coding	Polyadenylate-binding protein-interacting protein 10 [Source:UniProtKB/Swiss-Prot;Acc:Q9SG10]	5.86465	5.57403	6.13933	5.23172	5.96977	5.91116	5.86991	5.52149	5.74939	4.33576	5.5537	6.18402	6.13299	4.27611	5.43131	5.84394	2
AT2G22670.3	IAA8	2	9636492	9638683	+	2191	protein_coding	Auxin-responsive protein [Source:UniProtKB/TrEMBL;Acc:F4IKE6]	7.03971	5.83304	6.70934	6.36544	5.66991	5.46012	5.99491	6.49529	7.05477	7.07255	4.41641	6.31656	5.77228	4.46181	5.52365	6.05882	8
AT3G05165.1		3	1458136	1462917	-	4781	protein_coding	Major facilitator superfamily protein [Source:UniProtKB/TrEMBL;Acc:A0A1I9LTG5]	7.15592	6.31834	6.61394	6.61818	6.85848	6.69958	6.84815	6.01597	6.39558	6.3411	6.58396	6.62539	4.8733	4.72323	6.83343	6.97175	2
AT1G59890.1	SNL5	1	22043643	22051114	+	7471	protein_coding	SIN3-like 5 [Source:UniProtKB/TrEMBL;Acc:F4IEM8]	6.49761	4.50442	6.13618	6.57081	7.00138	5.76083	6.64173	6.1256	6.96751	5.87469	5.03681	5.17537	6.79369	4.44816	6.55214	5.79267	2
AT1G19530.1		1	6763765	6765049	+	1284	protein_coding	DNA polymerase epsilon catalytic subunit A [Source:UniProtKB/TrEMBL;Acc:Q93WK6]	8.16116	9.99091	9.72153	10.3677	7.96386	10.526	9.62653	9.72756	10.4076	9.61039	10.7065	10.7626	9.52723	9.47537	9.66061	9.24141	8
AT1G62570.1	FMOGS-OX4	1	23168767	23172175	+	3408	protein_coding	Flavin-containing monooxygenase FMO GS-OX4 [Source:UniProtKB/Swiss-Prot;Acc:Q93Y23]	9.2662	8.75847	8.61883	8.08281	9.53258	8.74955	8.94399	8.68947	8.18471	8.13525	8.24418	8.27803	9.44739	9.20386	8.889	9.17598	4
AT2G46800.2	MTP1	2	19235374	19239577	+	4203	protein_coding	Metal tolerance protein 1 [Source:UniProtKB/Swiss-Prot;Acc:Q9ZT63]	4.53751	5.02191	4.77734	3.70983	3.99499	4.1952	5.17842	4.36462	4.15335	4.32235	4.5198	4.51628	4.53296	3.53556	3.83481	4.42257	2
AT4G23270.2	CRK19	4	12170955	12174297	+	3342	protein_coding	cysteine-rich RLK (RECEPTOR-like protein kinase) 19 [Source:TAIR;Acc:AT4G23270]	6.01256	6.61661	7.30844	6.14279	7.07677	6.7009	6.40027	6.51346	7.06534	6.22595	5.82701	6.03028	7.00768	4.73506	6.27338	6.80461	2
AT1G32230.4	RCD1	1	11611928	11616218	+	4290	protein_coding	Poly [ADP-ribose] polymerase [Source:UniProtKB/TrEMBL;Acc:M5BF30]	4.49797	4.78558	5.20252	4.42155	3.76306	4.75757	5.08193	4.97729	4.27408	4.79247	4.44473	4.28106	4.40773	3.6937	5.09186	5.10844	2
AT5G63770.1	DGK2	5	25518404	25523621	+	5217	protein_coding	Diacylglycerol kinase 2 [Source:UniProtKB/Swiss-Prot;Acc:Q9FFN7]	8.15209	8.25175	9.57157	8.00471	8.87954	8.54276	8.80684	7.67776	9.82922	9.96591	8.30852	8.12396	7.33009	7.19395	8.04715	7.80403	2
AT3G16400.1	NSP1	3	5566083	5568545	+	2462	protein_coding	Nitrile-specifier protein 1 [Source:UniProtKB/Swiss-Prot;Acc:Q9SDM9]	8.98129	9.2412	9.02776	9.09256	9.24126	9.66306	9.35821	9.13806	8.98389	8.75227	9.16755	8.93038	8.81888	9.53659	8.51907	8.53711	4
AT5G08470.2	PEX1	5	2735919	2743065	+	7146	protein_coding	Peroxisome biogenesis protein 1 [Source:UniProtKB/Swiss-Prot;Acc:Q9FNP1]	5.24461	5.50828	4.97355	5.31664	5.28952	4.6938	5.47033	5.87168	5.40339	4.96742	5.15495	5.6042	5.63787	4.39993	5.5533	5.85018	8
AT2G26170.1	CYP711A1	2	11140809	11143360	+	2551	protein_coding	Cytochrome P450 711A1 [Source:UniProtKB/Swiss-Prot;Acc:B9DFU2]	8.17441	7.75682	7.93271	7.89208	8.06457	7.83487	8.11844	7.96533	7.85496	7.91097	7.89937	7.97396	8.11729	7.53293	8.32397	8.31986	8
AT1G69040.1	ACR4	1	25957823	25960307	+	2484	protein_coding	ACT domain repeat 4 [Source:UniProtKB/TrEMBL;Acc:F4I0I7]	5.54719	5.76256	6.38852	5.74158	6.28386	6.09087	6.3179	5.46315	6.38824	6.70049	5.35691	6.04116	5.74378	4.46211	6.06993	6.41108	2
AT3G02280.3	ATR3	3	453329	457869	+	4540	protein_coding	NADPH-dependent diflavin oxidoreductase 1 [Source:UniProtKB/Swiss-Prot;Acc:Q6NPS8]	4.21132	5.79472	5.93526	5.89307	4.97	6.04601	6.01595	6.06414	4.75639	4.21525	5.77243	5.84026	5.78665	4.15405	5.73102	5.81775	2
AT2G28000.1	CPN60A1	2	11926446	11929488	+	3042	protein_coding	SLP [Source:UniProtKB/TrEMBL;Acc:A0A178VZW6]	10.0895	9.46781	9.37577	9.59831	9.83832	9.32403	9.44197	9.6213	9.36136	9.52506	9.45338	9.54185	9.32513	9.27387	9.33392	9.34281	8
AT4G28940.1		4	14274341	14277252	+	2911	protein_coding	Phosphorylase superfamily protein [Source:UniProtKB/TrEMBL;Acc:F4JM51]	6.52491	6.13668	5.88719	5.79858	6.8217	6.14425	6.25503	5.94433	5.65428	5.46825	5.7798	5.75654	6.08459	6.68637	5.76557	6.03812	9
AT2G28940.1		2	12426710	12428730	-	2020	protein_coding	At2g28940 [Source:UniProtKB/TrEMBL;Acc:O81064]	4.45246	4.87889	4.91291	4.07353	4.1841	4.51365	5.01641	4.18916	5.2578	4.70807	4.20908	4.23621	4.85165	3.68175	4.94138	5.16509	2
AT2G03530.3	UPS2	2	1071453	1073522	+	2069	protein_coding	ureide permease 2 [Source:TAIR;Acc:AT2G03530]	4.46115	4.92216	4.49123	5.20297	3.83985	4.55893	4.94482	4.70308	4.39453	4.8658	4.94396	5.07018	4.82137	4.16355	5.09656	4.62726	8
AT1G54960.2	ANP2	1	20499800	20503852	+	4052	protein_coding	NP2 [Source:UniProtKB/TrEMBL;Acc:A0A178WKE3]	5.11365	4.82834	4.56902	4.94597	4.76467	3.77603	4.52343	4.43573	4.32967	4.76667	4.83681	4.50026	5.07522	3.7268	5.11461	4.88551	8
AT5G26680.5		5	9311446	9315550	-	4104	protein_coding	Flap endonuclease 1 [Source:UniProtKB/TrEMBL;Acc:F4K191]	4.29003	4.57587	4.53261	4.27142	3.85219	4.17255	4.45693	4.5432	4.40966	4.72733	4.201	4.50597	3.9582	3.50732	4.27683	3.9605	8
AT3G16690.3	SWEET16	3	5684359	5686544	-	2185	protein_coding	Bidirectional sugar transporter SWEET [Source:UniProtKB/TrEMBL;Acc:A0A1I9LLQ5]	6.23893	6.52769	6.22525	5.95556	6.17276	6.18096	6.05325	5.98214	6.50146	6.56862	6.19868	6.13411	5.57447	4.64897	4.53642	5.57842	8
AT5G61020.1	ECT3	5	24556994	24559936	-	2942	protein_coding	ECT3 [Source:UniProtKB/TrEMBL;Acc:A0A178UM32]	9.00956	8.49732	8.67784	8.8718	8.69889	8.4858	8.69739	8.86734	8.48387	8.72052	8.67547	8.62541	8.28623	8.39357	8.48657	8.37815	8
AT1G17450.3		1	5988335	5997033	-	8698	protein_coding	B-block binding subunit of TFIIIC [Source:UniProtKB/TrEMBL;Acc:F4I7J9]	5.91082	5.87077	5.01967	4.61929	4.795	5.63085	5.24117	5.20629	4.52543	5.09439	5.79991	5.20697	5.65554	4.05424	5.75121	5.13443	8
AT1G23800.1	ALDH2B7	1	8412051	8414886	-	2835	protein_coding	Aldehyde dehydrogenase family 2 member B7, mitochondrial [Source:UniProtKB/Swiss-Prot;Acc:Q8S528]	8.15438	8.10801	7.91148	7.69572	7.94292	7.68009	7.32185	7.68632	7.69191	7.53675	7.79985	7.65297	7.51241	7.19777	7.42093	7.46678	8
AT5G19420.1		5	6547625	6553283	-	5658	protein_coding	Regulator of chromosome condensation (RCC1) family with FYVE zinc finger domain-containing protein [Source:UniProtKB/TrEMBL;Acc:F4K148]	7.68064	7.59478	7.81288	7.55848	7.63744	7.31824	7.81391	7.67291	7.70453	7.80942	7.619	7.7657	7.82844	7.17576	7.92166	7.78799	8
AT5G03330.2		5	807227	809817	+	2590	protein_coding	At5g03330 [Source:UniProtKB/TrEMBL;Acc:Q9LZF7]	4.54457	4.95006	4.54213	5.05603	4.99012	4.67713	5.15992	4.77342	4.98606	4.64168	4.69661	5.30439	4.88683	3.88111	4.63819	4.72337	8
AT2G24600.1		2	10452116	10454593	-	2477	protein_coding	Ankyrin repeat family protein [Source:UniProtKB/TrEMBL;Acc:F4IPR3]	5.85107	5.85107	8.23792	6.07589	6.39212	7.21667	7.00943	5.24739	8.41999	8.12984	6.7451	6.96503	5.72097	4.79542	7.10594	7.06215	8
AT4G09150.2		4	5828519	5833676	+	5157	protein_coding	T-complex protein 11 [Source:UniProtKB/TrEMBL;Acc:F4JJB2]	6.28698	6.34808	6.28834	5.46008	6.77217	6.14244	6.58179	6.09483	6.78623	7.21319	6.07746	6.25134	5.67777	4.63476	6.63049	6.63498	8
AT5G52170.3	HDG7	5	21196974	21201602	+	4628	protein_coding	homeodomain GLABROUS 7 [Source:TAIR;Acc:AT5G52170]	3.63502	4.49699	3.56844	4.31427	3.58294	4.13458	4.24941	3.60317	3.64529	3.84077	4.18873	3.91772	4.05242	3.23923	3.95934	3.49762	2
AT5G48010.2	THAS1	5	19456837	19461706	+	4869	protein_coding	Thalianol synthase [Source:UniProtKB/Swiss-Prot;Acc:Q9FI37]	10.4346	8.84137	8.33253	8.07512	10.1462	8.2915	8.98829	8.55444	7.81438	7.99091	8.262	7.92084	8.92243	9.55637	8.36935	8.20244	9
AT1G03960.1	B''EPSILON	1	1013652	1017957	+	4305	protein_coding	Probable serine/threonine protein phosphatase 2A regulatory subunit B''epsilon [Source:UniProtKB/Swiss-Prot;Acc:Q84JI6]	5.145	4.50223	4.6301	4.53381	4.97407	4.95118	5.11312	5.16602	4.80793	4.49232	4.55619	4.94991	4.84884	3.8289	5.28865	4.77233	2
AT2G45830.4	DTA2	2	18865927	18868542	+	2615	protein_coding	Downstream target of AGL15 2 [Source:UniProtKB/TrEMBL;Acc:F4IH50]	3.6221	3.81151	3.76008	3.53078	3.2674	3.93376	4.24428	3.55046	4.48743	3.58117	4.32203	4.24368	4.02362	3.21747	4.33976	3.79227	8
AT4G39795.1	FLZ7	4	18466519	18467499	+	980	protein_coding	Protein of unknown function (DUF581) [Source:TAIR;Acc:AT4G39795]	5.58164	6.28037	6.03971	6.2214	6.14895	6.49651	6.43226	6.40578	6.00269	5.73184	6.59634	6.47739	7.09999	7.06427	6.87642	6.90309	9
AT2G38280.1	AMPD	2	16033292	16038972	-	5680	protein_coding	FAC1 [Source:UniProtKB/TrEMBL;Acc:A0A178VY66]	8.09559	7.94631	8.06322	8.33897	7.85546	7.76657	7.80241	7.8947	8.02239	8.05926	8.00399	8.02381	7.96229	7.69497	8.05613	7.9824	6
AT3G24560.2	RSY3	3	8963770	8966616	+	2846	protein_coding	Adenine nucleotide alpha hydrolases-like superfamily protein [Source:UniProtKB/TrEMBL;Acc:F4J7P7]	5.01461	4.69362	5.07697	5.2334	5.14418	5.13961	4.97329	5.23002	5.09811	5.32859	5.33146	4.85237	4.97526	3.97203	5.03537	5.01946	8
AT4G08510.1		4	5410253	5413453	+	3200	protein_coding	At4g08510 [Source:UniProtKB/TrEMBL;Acc:O81469]	5.95842	5.26333	6.13008	5.73271	6.18658	5.9409	6.361	6.39422	6.53324	6.80386	5.82075	5.83688	5.64977	6.28888	6.06305	6.4904	9
AT1G31540.1		1	11288395	11293775	-	5380	protein_coding	Disease resistance protein (TIR-NBS-LRR class) family [Source:UniProtKB/TrEMBL;Acc:F4I9F1]	4.99945	4.55861	4.67436	4.37014	3.6597	4.41897	4.23114	4.35892	4.41519	4.48234	4.96042	4.30544	4.60809	3.59696	4.41269	4.63997	8
AT5G37990.1		5	15133867	15135169	-	1302	protein_coding	Probable S-adenosylmethionine-dependent methyltransferase At5g37990 [Source:UniProtKB/Swiss-Prot;Acc:Q9FKC8]	10.476	10.2104	9.7957	9.57127	10.3072	10.1731	9.80722	9.74428	9.58762	9.30778	9.73327	9.52689	9.48351	10.2409	9.13914	9.29998	9
AT1G29120.1		1	10174162	10178472	+	4310	protein_coding	AT1G29120 protein [Source:UniProtKB/TrEMBL;Acc:C0Z2A9]	5.04734	5.11259	4.67591	5.8892	4.53332	5.1371	5.17677	4.67862	5.00084	4.58836	5.60746	5.65062	5.45187	4.18291	4.23566	5.45756	8
AT1G61970.5		1	22904449	22907730	+	3281	protein_coding	At1g61970 [Source:UniProtKB/TrEMBL;Acc:O80702]	4.95024	5.16737	4.72855	5.80587	4.67363	4.87634	5.30214	5.64124	4.76064	5.13802	5.50077	4.65312	5.23216	4.40539	4.9645	5.12169	2
AT1G15790.1		1	5438181	5440131	-	1950	protein_coding	unknown protein; BEST Arabidopsis thaliana protein match is: unknown protein (TAIR:AT1G15780.1); Has 170 Blast hits to 94 proteins in 14 species: Archae - 0; Bacteria - 0; Metazoa - 0; Fungi - 0; Plants - 170; Viruses - 0; Other Eukaryotes - 0 (sour /.../BI BLink). [Source:TAIR;Acc:AT1G15790]	4.39624	4.70744	4.47629	4.56708	4.46631	4.30936	4.46107	4.68266	4.35208	4.10292	4.33927	4.39415	4.6404	3.62989	4.78712	4.79516	2
AT4G18020.9	APRR2	4	10003342	10007218	-	3876	protein_coding	Two-component response regulator-like APRR2 [Source:UniProtKB/Swiss-Prot;Acc:Q6LA43]	3.91335	4.43669	5.49281	4.9531	4.01232	5.82837	5.53468	4.75287	5.40192	5.2751	5.1605	5.30621	5.33412	3.8625	5.72342	4.13497	2
AT3G21720.1	ICL	3	7652487	7656053	-	3566	protein_coding	Isocitrate lyase [Source:UniProtKB/Swiss-Prot;Acc:P28297]	5.25126	5.40263	5.2961	5.29099	4.57289	4.85836	5.37947	5.10954	4.53223	5.07548	5.49127	5.64998	5.15991	4.6145	5.32045	5.25122	8
AT3G05320.2	OFUT23	3	1513062	1515566	-	2504	protein_coding	O-fucosyltransferase 23 [Source:UniProtKB/Swiss-Prot;Acc:Q9MA87]	6.0904	5.93588	6.67721	5.55703	5.90897	5.82159	6.10686	5.49244	6.8029	6.83742	5.91534	5.64703	5.34857	5.0057	5.94074	5.98098	8
AT1G08040.2		1	2495342	2498641	-	3299	protein_coding	Putative storage protein [Source:UniProtKB/TrEMBL;Acc:Q93ZR2]	5.73562	5.01979	4.48029	4.92357	4.77289	4.69654	4.8621	5.34871	4.92878	5.30428	4.47496	4.68327	4.97718	3.88134	5.32835	4.93798	8
AT2G20050.2		2	8649476	8654450	-	4974	protein_coding	Protein phosphatase 2C and cyclic nucleotide-binding/kinase domain-containing protein [Source:UniProtKB/Swiss-Prot;Acc:Q9SL76]	5.14958	5.77999	5.62204	5.34528	6.08236	5.46879	5.59214	5.64345	5.95402	4.43254	5.77711	6.11272	6.05474	4.26132	5.6111	6.41321	8
AT5G53460.3	GLT1	5	21700202	21709736	+	9534	protein_coding	Glutamate synthase 1 [NADH], chloroplastic [Source:UniProtKB/Swiss-Prot;Acc:Q9LV03]	9.58342	9.977	9.72841	10.4164	9.47786	9.19732	10.0764	10.3719	9.69682	9.84415	10.0861	7.94754	10.557	7.99837	10.65	9.50213	2
AT2G02100.1	PDF2.2	2	528179	529186	+	1007	protein_coding	PDF2.2 [Source:UniProtKB/TrEMBL;Acc:A0A178VVN9]	6.99471	7.91256	8.49863	8.44253	7.44357	8.59667	8.233	8.33271	8.17659	8.37742	8.42323	8.1232	8.40579	8.92479	8.83839	8.83952	9
AT3G57410.7	VLN3	3	21243136	21251121	-	7985	protein_coding	Villin-3 [Source:UniProtKB/Swiss-Prot;Acc:O81645]	8.32618	7.99089	7.76767	8.24433	8.28679	8.2205	8.26151	8.17384	8.03174	8.15051	7.99824	8.26925	8.36499	7.59292	8.53075	8.38309	8
AT4G26700.7	FIM1	4	13463503	13467604	+	4101	protein_coding	Fimbrin-1 [Source:UniProtKB/Swiss-Prot;Acc:Q7G188]	4.75279	4.7875	4.11083	4.228	4.30866	4.03547	4.81225	4.21994	4.11324	4.61738	4.11147	3.80317	4.24371	3.50716	4.23007	4.61349	2
AT1G50410.1	CHR28	1	18672136	18677652	+	5516	protein_coding	Helicase-like transcription factor CHR28 [Source:UniProtKB/Swiss-Prot;Acc:Q94BR5]	7.18487	7.14937	6.8453	7.39982	7.03733	7.01899	6.98605	7.01369	6.56787	7.02537	7.17112	7.38626	7.21343	6.55181	7.46747	7.37452	8
AT4G34310.3		4	16413974	16419735	+	5761	protein_coding	Alpha/beta-Hydrolases superfamily protein [Source:UniProtKB/TrEMBL;Acc:F4JKN4]	5.39532	5.26267	5.18136	5.47648	5.70215	4.56431	5.79678	5.19398	5.14959	5.29502	5.41281	4.0883	5.23867	4.04713	5.65566	5.70383	2
AT4G05420.2	DDB1A	4	2746122	2752896	+	6774	protein_coding	DDB1A [Source:UniProtKB/TrEMBL;Acc:A0A178UYD4]	5.00068	4.86462	5.18797	5.42783	5.06433	4.72175	5.18379	4.52784	5.33318	5.66052	5.02012	4.55096	4.75873	3.91105	4.83196	4.96299	8
AT3G23430.1	PHO1	3	8387398	8393467	-	6069	protein_coding	Phosphate transporter PHO1 [Source:UniProtKB/Swiss-Prot;Acc:Q8S403]	11.7613	11.6657	11.7054	11.9518	11.8221	11.6755	11.5628	11.5613	11.95	11.7753	11.9294	12.0224	11.9675	11.2942	12.1697	11.9892	8
AT3G19970.3		3	6958735	6961652	+	2917	protein_coding	AT3g19970/MZE19_2 [Source:UniProtKB/TrEMBL;Acc:Q9LHE8]	6.10841	5.65934	6.93862	6.07239	7.25554	6.24843	6.85571	5.02149	7.32481	7.54213	6.14038	6.12273	5.14191	4.54939	5.97954	6.06446	8
AT1G13635.1		1	4674210	4676458	+	2248	protein_coding	DNA glycosylase superfamily protein [Source:UniProtKB/TrEMBL;Acc:F4HSJ2]	4.30676	4.64905	4.79586	4.78144	4.67134	4.59148	4.54626	4.56127	4.04956	4.17203	4.46962	4.47197	4.84411	3.65332	4.83006	4.45747	2
AT1G21610.2		1	7573830	7578957	+	5127	protein_coding	Wound-responsive family protein [Source:UniProtKB/TrEMBL;Acc:F4HY28]	6.61011	6.80195	6.28459	6.66037	6.39698	6.81257	7.07346	6.84421	6.75601	6.65028	6.67611	6.74672	6.53046	6.01617	6.81527	6.78685	2
AT1G15110.2		1	5199018	5202175	+	3157	protein_coding	Phosphatidyl serine synthase family protein [Source:UniProtKB/TrEMBL;Acc:F4HXY6]	4.1898	4.46878	4.06758	4.2165	3.37171	4.14211	4.32827	3.69238	3.94091	4.13897	3.29436	4.85219	4.40743	3.31719	3.94874	3.89701	8
AT5G59430.2	TRP1	5	23967217	23970996	+	3779	protein_coding	Telomere repeat-binding protein 1 [Source:UniProtKB/Swiss-Prot;Acc:Q8L7L8]	7.67763	7.83339	7.27912	8.08722	7.79457	7.86316	7.7779	8.15963	7.64029	7.61893	8.18195	8.29368	7.97783	8.41464	7.86552	7.70613	1
AT3G53560.1		3	19859585	19861097	-	1512	protein_coding	Tetratricopeptide repeat (TPR)-like superfamily protein [Source:UniProtKB/TrEMBL;Acc:Q9LFG3]	4.31995	4.87331	5.0373	4.49978	4.83745	4.85552	5.03217	4.84978	4.91267	4.85773	4.74998	4.56129	4.68948	3.82537	4.69967	4.32024	2
AT5G18440.1		5	6112738	6115932	+	3194	protein_coding	NUFIP [Source:UniProtKB/TrEMBL;Acc:A0A178UB40]	5.09426	5.48512	4.99266	4.33956	5.05685	5.26575	4.97502	4.75148	4.50654	4.98047	5.29527	5.19917	5.14404	3.88413	4.51457	4.76371	8
AT1G70370.1	PGL3	1	26512683	26515255	-	2572	protein_coding	Polygalacturonase 1 beta-like protein 3 [Source:UniProtKB/Swiss-Prot;Acc:P92990]	6.83916	6.62738	5.96361	5.20044	7.37368	6.13354	5.58247	6.15005	6.55233	6.76675	6.42496	6.39857	6.75778	6.97989	6.72816	6.70436	10
AT3G48090.2	EDS1	3	17755374	17757757	-	2383	protein_coding	Protein EDS1 [Source:UniProtKB/Swiss-Prot;Acc:Q9SU72]	4.6057	5.25651	4.48053	4.41033	4.64766	5.24666	5.40021	5.01551	5.05795	4.98448	4.43539	5.08617	4.33691	3.81496	5.05069	4.70272	2
AT5G06730.1	PER54	5	2079925	2081685	-	1760	protein_coding	Peroxidase 54 [Source:UniProtKB/Swiss-Prot;Acc:Q9FG34]	6.34678	6.35288	7.42622	6.05028	7.05333	6.84516	7.12653	6.16202	7.29996	7.5561	6.32877	6.00555	6.39352	6.64378	6.74087	6.93359	4
AT5G44050.1	DTX28	5	17722402	17726543	+	4141	protein_coding	Protein DETOXIFICATION 28 [Source:UniProtKB/Swiss-Prot;Acc:Q9FNC1]	7.50639	7.31817	8.34547	7.00906	8.29507	7.66305	7.69815	7.02711	8.37228	8.51197	7.30517	7.32078	6.75156	7.37118	6.9616	7.1927	9
AT3G54540.2	ABCF4	3	20189805	20192792	+	2987	protein_coding	ABC transporter F family member 4 [Source:UniProtKB/Swiss-Prot;Acc:Q9M1H3]	8.06833	7.755	7.97036	7.99855	8.15259	8.15199	8.09158	7.9621	7.87618	7.93255	8.50345	8.1856	7.9812	7.34404	7.61047	7.80287	8
AT2G26560.1	PLP2	2	11293702	11295918	-	2216	protein_coding	Patatin-like protein 2 [Source:UniProtKB/Swiss-Prot;Acc:O48723]	5.81754	6.59243	5.81377	6.36592	6.04659	6.85881	6.71381	6.12871	5.6053	5.57917	6.20099	6.10686	8.21623	7.48638	7.49729	7.54174	4
AT5G07340.2		5	2317213	2319649	+	2436	protein_coding	Calreticulin family protein [Source:UniProtKB/TrEMBL;Acc:F4K6M8]	7.01248	6.55502	7.15335	7.11659	7.18504	6.61202	6.38701	6.82246	6.7045	7.0188	6.83379	6.55139	6.93473	5.91554	7.05902	6.92703	8
AT4G13280.2	TPS12	4	7733161	7736745	-	3584	protein_coding	(Z)-gamma-bisabolene synthase 1 [Source:UniProtKB/Swiss-Prot;Acc:Q9T0J9]	7.73677	7.33589	7.51829	7.58152	7.86157	7.80262	8.10879	8.25469	7.28973	7.70738	7.48341	7.47253	7.42239	8.16967	7.89935	8.08222	4
AT1G56070.1	LOS1	1	20967652	20971742	-	4090	protein_coding	Elongation factor 2 [Source:UniProtKB/Swiss-Prot;Acc:Q9ASR1]	13.326	13.0546	13.0384	13.0224	13.2005	12.9237	12.9612	12.9326	13.0101	12.9467	13.0109	13.0294	13.0647	12.8978	12.9516	12.9263	6
AT1G03920.3		1	1001116	1004410	+	3294	protein_coding	Non-specific serine/threonine protein kinase [Source:UniProtKB/TrEMBL;Acc:F4I2K0]	4.79793	4.44365	4.86168	4.79205	4.73291	4.79133	4.5788	5.18084	4.58994	4.7379	4.19311	4.63464	4.58724	3.74207	4.66298	4.78535	2
AT1G53790.2		1	20079081	20081464	-	2383	protein_coding	F-box and associated interaction domains-containing protein [Source:UniProtKB/TrEMBL;Acc:B3H7F2]	4.83541	4.32366	4.62294	4.8745	4.91819	4.85558	4.86274	4.8305	4.60085	4.93449	4.61418	4.6399	5.39055	3.82195	5.23511	5.01424	2
AT1G77580.2	FPP1	1	29144027	29147646	-	3619	protein_coding	Filament-like plant protein 1 [Source:UniProtKB/Swiss-Prot;Acc:Q9CAP9]	5.54131	5.87815	5.52632	5.40748	5.58481	5.56209	5.54449	5.18269	5.65236	4.8376	5.50584	4.96101	6.02388	4.75425	5.6428	5.67336	2
AT5G01620.1	TBL35	5	232565	234916	+	2351	protein_coding	TRICHOME BIREFRINGENCE-LIKE 35 [Source:TAIR;Acc:AT5G01620]	4.47739	5.9032	5.78474	5.76187	6.28303	5.77764	6.00377	5.83808	6.07136	4.43191	5.4443	5.74036	5.99114	4.2614	5.61581	6.06207	2
AT5G41610.2	CHX18	5	16638302	16641832	-	3530	protein_coding	Cation/H(+) antiporter 18 [Source:UniProtKB/Swiss-Prot;Acc:Q9FFR9]	4.71339	5.13829	4.77544	4.8192	4.76105	5.06371	5.18091	5.09433	5.0727	4.72095	4.41062	4.74111	4.71567	4.08955	4.78643	4.96789	2
AT5G42390.1	SPP	5	16945165	16953353	+	8188	protein_coding	Stromal processing peptidase, chloroplastic [Source:UniProtKB/Swiss-Prot;Acc:Q9FIH8]	8.9686	9.01982	9.08927	9.08308	9.13008	9.03776	9.03452	9.11374	9.0373	9.10163	9.03451	9.14589	9.00509	8.71853	8.94644	9.08102	2
AT5G43540.1		5	17496855	17497694	+	839	protein_coding	C2H2 and C2HC zinc fingers superfamily protein [Source:UniProtKB/TrEMBL;Acc:Q9FIY6]	3.99272	4.18836	3.72705	4.71404	3.88566	4.62761	4.14077	4.54856	4.15111	3.70351	4.96505	4.75244	3.90928	3.5912	3.70805	3.44829	8
AT5G22760.1		5	7571175	7577993	+	6818	protein_coding	PHD finger family protein [Source:UniProtKB/TrEMBL;Acc:F4KBB1]	8.49623	8.00914	7.62018	8.1062	8.24361	7.83827	8.23892	7.98985	7.98102	7.96714	8.11697	8.02083	7.63956	7.34954	8.12704	8.13775	8
AT5G11350.5		5	3621554	3625412	+	3858	protein_coding	DNAse I-like superfamily protein [Source:TAIR;Acc:AT5G11350]	4.37545	4.00218	4.31164	4.57886	4.27196	4.50325	4.71409	3.89729	4.40705	4.44244	4.73843	4.79044	4.83339	3.61467	4.61363	5.05317	8
AT1G27430.2		1	9520825	9527280	-	6455	protein_coding	GYF domain-containing protein [Source:UniProtKB/TrEMBL;Acc:F4HSW8]	4.75323	5.39112	4.26585	4.56132	5.01205	4.26606	4.96965	5.42875	5.19474	4.3805	5.06096	4.80046	4.51566	3.79219	5.89978	4.43594	8
AT4G14147.1	ARPC4	4	8153870	8156975	-	3105	protein_coding	Actin-related protein 2/3 complex subunit 4 [Source:UniProtKB/TrEMBL;Acc:F4JUL8]	4.13227	3.95564	3.93725	4.33174	3.737	3.91037	3.97142	4.21262	3.4995	3.56441	3.76941	3.89756	3.92971	3.26665	3.92487	3.21986	2
AT1G68130.1	IDD14	1	25532008	25534678	+	2670	protein_coding	Protein indeterminate-domain 14 [Source:UniProtKB/Swiss-Prot;Acc:Q9C9X7]	4.41966	4.13308	3.91484	4.07873	4.14619	4.19361	4.3488	4.31965	3.99346	3.90747	3.97176	3.96336	4.37056	3.42797	4.66807	4.35343	2
AT5G09790.2	ATXR5	5	3038980	3041161	-	2181	protein_coding	SDG15 [Source:UniProtKB/TrEMBL;Acc:A0A178UEL1]	4.21728	4.62966	4.92151	4.12028	4.51173	4.44193	4.65055	4.24603	4.81375	4.94063	4.56473	4.53189	4.30382	3.63072	4.34891	4.46211	8
AT4G18140.5	SSP4b	4	10046287	10049438	-	3151	protein_coding	SCP1-like small phosphatase 4b [Source:UniProtKB/TrEMBL;Acc:F4JQR6]	5.31583	4.76309	5.31903	5.14362	4.15218	4.77577	3.99649	5.82109	4.91018	5.8112	5.62986	5.5063	5.18056	4.04854	5.14519	5.23858	8
AT5G24350.3		5	8301105	8310895	+	9790	protein_coding	CONTAINS InterPro DOMAIN/s: Secretory pathway Sec39 (InterPro:IPR013244); Has 1807 Blast hits to 1807 proteins in 277 species: Archae - 0; Bacteria - 0; Metazoa - 736; Fungi - 347; Plants - 385; Viruses - 0; Other Eukaryotes - 339 (source: NCBI BLink). [Source:TAIR;Acc:AT5G24350]	8.51578	8.68568	8.71793	8.37611	8.53857	8.68659	8.93994	8.2897	8.7795	8.34388	8.66502	8.93362	8.51375	7.89715	8.99261	8.47969	8
AT3G55640.1		3	20639647	20642659	+	3012	protein_coding	Ca-dependent solute carrier-like protein [Source:UniProtKB/TrEMBL;Acc:Q9M058]	5.49107	4.166	5.55302	5.38874	5.42578	5.4005	5.41238	5.56115	5.65746	5.62623	5.41853	5.23658	5.30016	4.12305	5.36727	5.6685	8
AT1G65120.1		1	24191348	24196337	-	4989	protein_coding	Ubiquitin carboxyl-terminal hydrolase-related protein [Source:UniProtKB/TrEMBL;Acc:F4I9U7]	4.40986	4.17387	3.88567	3.91872	4.00953	4.34686	4.07954	4.00255	4.0087	3.84593	3.89732	4.1134	4.02183	3.33013	4.00759	3.70657	2
AT4G00450.3	MED12	4	200874	211030	+	10156	protein_coding	Mediator of RNA polymerase II transcription subunit 12 [Source:UniProtKB/Swiss-Prot;Acc:H3K2Y6]	7.21044	7.83044	8.00836	7.80807	7.45728	7.63268	7.94057	7.78003	8.20399	7.84719	7.57099	8.23794	7.90408	7.07826	8.43342	7.94467	8
AT2G15390.1	FUT4	2	6709260	6710856	-	1596	protein_coding	Probable fucosyltransferase 4 [Source:UniProtKB/Swiss-Prot;Acc:Q9SJP2]	4.7317	4.46128	4.029	5.50368	4.72043	3.69582	4.96122	4.41044	4.6486	4.3623	4.39248	3.6276	5.11156	3.59249	4.32305	4.98154	2
AT3G44480.1	RPP1	3	16090515	16096477	-	5962	protein_coding	Disease resistance protein (TIR-NBS-LRR class) family [Source:UniProtKB/TrEMBL;Acc:A0A1I9LP82]	7.81928	7.85651	7.94048	8.14059	8.29777	8.00351	8.42223	8.07968	8.50914	8.62698	7.95527	8.07472	8.17771	7.32603	8.47809	8.18792	2
AT5G10800.1		5	3412654	3418553	-	5899	protein_coding	Protein RRC1-like [Source:UniProtKB/Swiss-Prot;Acc:F4KIA8]	3.79095	4.09283	3.79913	4.28641	3.96038	3.22775	4.11273	4.18272	3.77636	3.26137	3.81285	4.06016	4.11819	3.2297	4.10252	3.94687	8
AT1G17440.2	TAF12B	1	5984161	5987771	-	3610	protein_coding	Transcription initiation factor TFIID subunit 12b [Source:UniProtKB/Swiss-Prot;Acc:Q940A7]	6.58831	6.09591	6.39662	6.57214	5.82533	6.01803	6.38362	6.10315	6.29782	6.69957	5.77682	6.25029	6.16218	5.69722	6.79846	6.49975	8
AT2G33850.1		2	14320865	14322082	-	1217	protein_coding	E6-like protein [Source:UniProtKB/TrEMBL;Acc:P93019]	8.06181	7.49228	7.44904	7.34276	8.00941	7.57521	7.40703	7.68801	6.96578	7.04049	7.20023	7.40582	7.09635	8.13353	7.32648	7.53787	9
AT5G10630.2		5	3359832	3364619	+	4787	protein_coding	Translation elongation factor EF1A/initiation factor IF2gamma family protein [Source:TAIR;Acc:AT5G10630]	5.72955	5.4711	4.61446	5.53173	5.18263	5.17067	4.61833	3.94196	4.85669	5.08062	5.36176	5.6619	5.36913	3.99343	5.19958	4.65719	8
AT3G23470.1		3	8414690	8418451	+	3761	protein_coding	Cyclopropane-fatty-acyl-phospholipid synthase [Source:UniProtKB/TrEMBL;Acc:A0A1I9LMW4]	6.81777	6.57513	6.70502	6.08721	6.18052	5.86872	4.59768	6.14115	4.87238	6.41244	6.30813	6.0091	6.80781	4.57988	6.87257	6.95077	8
AT1G11100.3		1	3703934	3709586	-	5652	protein_coding	SNF2 domain-containing protein / helicase domain-containing protein / zinc finger protein-like protein (Fragment) [Source:UniProtKB/TrEMBL;Acc:C0SUU4]	5.81714	5.43245	5.78115	5.72552	5.5427	5.159	5.83397	5.66086	6.00143	6.34848	5.91453	5.83981	6.01275	5.14476	5.91502	5.98441	8
AT5G55820.7		5	22586490	22594057	+	7567	protein_coding	Inner centromere protein, ARK-binding region protein [Source:UniProtKB/TrEMBL;Acc:Q9FM57]	5.13674	5.7062	6.05176	5.114	4.41034	4.24996	5.69589	3.79656	3.68743	3.81109	3.5832	4.85981	5.34646	3.73879	4.15753	4.88908	2
AT5G03730.1	CTR1	5	974360	979849	-	5489	protein_coding	Serine/threonine-protein kinase CTR1 [Source:UniProtKB/Swiss-Prot;Acc:Q05609]	8.41936	8.65784	8.82937	9.0723	8.47861	8.89718	8.83613	8.89799	8.7545	8.84271	8.80601	8.97262	8.5698	8.57676	8.71648	8.70291	2
AT1G18620.3		1	6409655	6414569	+	4914	protein_coding	unknown protein; BEST Arabidopsis thaliana protein match is: unknown protein (TAIR:AT1G74160.1); Has 1987 Blast hits to 1263 proteins in 207 species: Archae - 0; Bacteria - 172; Metazoa - 665; Fungi - 149; Plants - 271; Viruses - 6; Other Eukaryotes /.../ (source: NCBI BLink). [Source:TAIR;Acc:AT1G18620]	5.25705	4.85653	5.10544	5.12417	4.56527	5.15448	5.07631	4.8588	4.37896	4.57584	4.93234	5.12045	4.92309	4.3697	5.30417	5.14824	2
AT4G00840.1	PAT12	4	355211	357296	-	2085	protein_coding	Probable protein S-acyltransferase 12 [Source:UniProtKB/Swiss-Prot;Acc:Q5M757]	5.0022	5.09527	5.16842	4.89419	5.29878	5.35894	5.07497	5.34487	4.96755	4.8654	5.06646	5.13653	5.19803	4.32107	4.96739	5.40318	2
AT2G41510.2	ATCKX1	2	17314412	17317153	+	2741	protein_coding	cytokinin oxidase/dehydrogenase 1 [Source:TAIR;Acc:AT2G41510]	4.4335	5.22424	5.1989	4.77388	4.66235	5.19968	4.4023	5.09228	4.60703	4.99792	4.87412	4.38195	4.74006	3.76864	4.72472	4.15025	2
AT1G03080.1	NET1D	1	731592	738306	-	6714	protein_coding	Protein NETWORKED 1D [Source:UniProtKB/Swiss-Prot;Acc:F4HZB5]	9.10254	8.76585	9.15239	8.61033	8.80294	8.48753	8.7601	8.51179	8.88013	8.77427	9.16235	8.3167	8.95294	8.06724	8.74608	8.77967	8
AT2G39770.3	CYT1	2	16588872	16590985	+	2113	protein_coding	VTC1 [Source:UniProtKB/TrEMBL;Acc:A0A178VW16]	6.25161	5.86678	5.75591	5.01656	6.34405	5.52909	5.92026	5.54223	6.26882	6.18501	5.70463	5.90542	5.46814	4.73871	5.45444	5.84758	8
AT4G19440.4		4	10600692	10604624	-	3932	protein_coding	Pentatricopeptide repeat-containing protein At4g19440, chloroplastic [Source:UniProtKB/Swiss-Prot;Acc:Q940A6]	5.42761	5.43428	4.98382	5.26029	5.08587	5.33014	5.02803	5.3036	5.32759	5.72839	5.26488	4.04627	5.2724	4.00713	5.29792	4.90708	2
AT2G26510.3	NAT3	2	11273842	11277783	+	3941	protein_coding	Nucleobase-ascorbate transporter 3 [Source:UniProtKB/Swiss-Prot;Acc:Q8GZD4]	5.45089	5.16992	5.14738	4.93292	5.10049	5.03933	5.26992	5.57872	4.75985	5.05044	5.27843	5.14555	5.28783	4.58822	5.31509	5.05154	2
AT1G32230.6	RCD1	1	11611998	11617419	+	5421	protein_coding	Poly [ADP-ribose] polymerase [Source:UniProtKB/TrEMBL;Acc:M5BF30]	6.7334	7.00968	6.98876	7.33031	6.7533	7.18053	7.33176	7.43805	7.05208	6.97863	7.22772	7.35016	7.1529	6.85293	7.08018	7.25689	2
AT3G66654.3	CYP21-4	3	2087916	2090518	+	2602	protein_coding	Peptidyl-prolyl cis-trans isomerase CYP21-4 [Source:UniProtKB/Swiss-Prot;Acc:Q9C835]	3.87465	4.13782	3.81342	4.15063	3.34026	3.9808	3.87826	3.98993	3.97106	3.80767	4.17173	3.7903	4.35765	3.44237	4.18018	4.01977	8
AT4G23670.1		4	12332429	12333904	-	1475	protein_coding	AT4G23670 protein [Source:UniProtKB/TrEMBL;Acc:Q9SUR0]	11.2384	11.3189	11.169	10.7616	11.3168	11.3917	11.0092	11.1581	10.4446	10.4217	10.63	10.6729	10.9507	11.4811	10.8664	10.9636	4
AT4G26510.4	UKL4	4	13383937	13388362	+	4425	protein_coding	Uridine kinase-like protein 4 [Source:UniProtKB/Swiss-Prot;Acc:O65583]	4.88176	4.44083	4.99988	4.77128	4.55561	4.85246	4.58286	4.68637	5.14749	4.75051	4.65214	4.26059	5.20206	3.79848	5.11339	5.07482	2
AT4G28070.1		4	13945892	13948627	+	2735	protein_coding	AFG1-like ATPase family protein [Source:UniProtKB/TrEMBL;Acc:Q5XET7]	3.18978	3.76638	3.52749	3.4611	3.87266	4.03941	3.67259	3.74911	4.19973	3.78513	3.85551	3.862	3.53723	4.07132	3.70332	3.57582	9
AT1G20920.2	RH42	1	7285059	7289778	+	4719	protein_coding	DEAD-box ATP-dependent RNA helicase 42 [Source:UniProtKB/Swiss-Prot;Acc:Q8H0U8]	5.86326	4.67599	6.49003	6.21249	5.76697	5.92164	5.59797	5.85845	6.4611	6.32602	4.33149	6.16441	6.31743	4.37444	6.46505	6.29095	2
AT4G30910.2		4	15042357	15045344	-	2987	protein_coding	Cytosol aminopeptidase family protein [Source:TAIR;Acc:AT4G30910]	6.37743	7.12521	7.23972	7.00113	6.84994	7.359	7.18981	6.79028	7.67793	7.54483	7.45049	7.05002	7.01108	6.35023	7.27213	7.20675	8
AT2G17033.1		2	7401134	7403661	+	2527	protein_coding	Pentatricopeptide repeat-containing protein At2g17033 [Source:UniProtKB/Swiss-Prot;Acc:Q8GWA9]	4.58991	5.048	5.43524	5.17705	4.90694	5.03822	3.80622	4.94013	4.27349	4.50707	4.84735	5.04419	4.6775	3.76205	4.51602	4.74907	2
AT5G45510.2		5	18444607	18449446	+	4839	protein_coding	Probable disease resistance protein At5g45510 [Source:UniProtKB/Swiss-Prot;Acc:Q8VZC7]	8.23099	8.49516	8.28876	8.2074	8.27949	8.05796	8.20428	8.20945	8.67211	8.27464	8.18023	8.43103	9.04932	7.8025	8.86836	8.76564	8
AT1G73960.3	TAF2	1	27804879	27814519	-	9640	protein_coding	Transcription initiation factor TFIID subunit 2 [Source:UniProtKB/Swiss-Prot;Acc:Q8LPF0]	5.13105	4.80445	5.17553	4.64776	5.12021	4.44879	4.21166	5.15309	4.81861	4.21575	4.68381	4.19121	4.48196	3.72329	4.67732	4.64013	2
AT1G25150.2		1	8821008	8822679	+	1671	protein_coding	F-box/kelch-repeat protein At1g25211 [Source:UniProtKB/Swiss-Prot;Acc:P0DI06]	4.92509	4.94225	4.07243	4.39249	4.71154	4.34468	4.83399	3.60461	5.09192	4.97259	4.13826	4.68131	4.33044	3.60459	4.65337	4.10971	8
AT2G15220.1		2	6608561	6609681	+	1120	protein_coding	At2g15220/F15A23.4 [Source:UniProtKB/TrEMBL;Acc:Q9SKL6]	4.41511	4.74504	4.2548	4.21431	4.77189	4.92098	4.54044	4.51262	3.92959	3.67625	4.11478	4.03913	5.4748	5.40993	4.52653	4.87654	4
AT5G06350.1		5	1938412	1944366	+	5954	protein_coding	ARM repeat superfamily protein [Source:UniProtKB/TrEMBL;Acc:F4K3T5]	6.74591	6.41174	6.35414	6.47411	6.56889	6.347	6.53656	6.26564	5.84666	5.98437	5.96325	6.16256	6.37459	5.77355	6.45347	5.78712	2
AT4G16310.1	LDL3	4	9217997	9225404	+	7407	protein_coding	Lysine-specific histone demethylase 1 homolog 3 [Source:UniProtKB/Swiss-Prot;Acc:F4JLS1]	7.60066	6.85226	7.63297	7.30817	7.24314	7.48669	6.68813	7.65104	7.17316	7.21115	7.81273	7.0126	7.55911	6.22353	7.75919	7.22919	8
AT2G43160.2	EPSIN2	2	17948084	17953669	+	5585	protein_coding	Clathrin interactor EPSIN 2 [Source:UniProtKB/Swiss-Prot;Acc:Q67YI9]	9.25766	9.40235	9.52338	9.62857	9.20798	9.41857	9.3075	9.5312	9.53121	9.34903	9.50345	9.49013	9.2326	9.12845	9.4831	9.38034	8
AT2G14120.2	DRP3B	2	5953940	5960108	-	6168	protein_coding	Dynamin related protein [Source:UniProtKB/TrEMBL;Acc:F4IFG2]	6.17863	5.65659	4.18813	5.51165	6.63407	4.95078	5.60664	5.45996	6.16224	5.45657	4.84182	5.54014	5.13035	4.14768	6.15011	5.4063	8
AT4G31350.1		4	15212433	15216029	+	3596	protein_coding	At4g31350 [Source:UniProtKB/TrEMBL;Acc:Q8GS18]	6.78629	6.47552	6.357	6.16309	6.73148	6.47274	6.55212	6.37162	6.58658	6.74634	6.27512	6.00865	5.93267	5.54497	6.40508	6.26517	2
AT5G42390.2	SPP	5	16945168	16951736	+	6568	protein_coding	Stromal processing peptidase, chloroplastic [Source:UniProtKB/Swiss-Prot;Acc:Q9FIH8]	7.33244	7.08104	7.4668	6.37954	7.41216	7.39237	7.30455	6.96743	7.7768	7.83358	7.43585	7.13747	7.17704	7.41025	7.22143	7.26054	10
AT5G67440.2	NPY3	5	26912707	26916294	-	3587	protein_coding	BTB/POZ domain-containing protein NPY3 [Source:UniProtKB/Swiss-Prot;Acc:Q9FN09]	3.76663	4.07763	5.4629	4.51211	4.4371	5.00006	5.23576	4.98381	4.53321	4.62837	5.03868	5.01878	4.85805	3.72266	5.01315	4.29669	2
AT4G13350.2	NIG	4	7769716	7773827	-	4111	protein_coding	NIG [Source:UniProtKB/TrEMBL;Acc:A0A178V2M7]	7.8474	7.80123	8.00308	7.75503	7.97196	7.80896	7.81973	7.72668	8.17078	8.43919	7.92624	7.76177	7.98129	7.28705	7.98376	8.05161	8
AT4G33920.3		4	16260520	16263049	+	2529	protein_coding	Probable protein phosphatase 2C 63 [Source:UniProtKB/Swiss-Prot;Acc:O81760]	4.53587	4.17772	5.05893	4.17764	5.47283	5.36542	5.48821	4.66913	5.42818	4.97052	4.933	4.84775	4.7234	3.82396	5.24692	4.36007	2
AT2G28620.3		2	12265077	12270020	-	4943	protein_coding	P-loop containing nucleoside triphosphate hydrolases superfamily protein [Source:TAIR;Acc:AT2G28620]	4.41199	3.5561	4.18221	4.13617	3.15985	3.78465	3.90283	3.492	3.45607	4.23138	3.09056	4.10169	3.7862	3.1108	3.57353	3.51215	8
AT5G61170.1	RPS19C	5	24611032	24612564	+	1532	protein_coding	40S ribosomal protein S19-3 [Source:UniProtKB/Swiss-Prot;Acc:Q9FNP8]	9.51237	9.01552	9.04743	8.94806	9.28923	8.6632	8.99783	8.86827	8.90686	8.88311	8.91605	8.8026	8.93512	8.7203	8.84395	8.82634	8
AT5G17760.1		5	5860350	5862475	-	2125	protein_coding	AAA-ATPase At5g17760 [Source:UniProtKB/Swiss-Prot;Acc:Q9FN75]	6.9214	6.13434	6.20327	6.55001	6.55095	6.06449	6.6016	6.85765	6.02489	6.18135	6.1292	6.53948	7.0897	6.18575	7.14283	7.38442	2
AT1G73370.3	SUS6	1	27584424	27588689	-	4265	protein_coding	Sucrose synthase (Fragment) [Source:UniProtKB/TrEMBL;Acc:W8Q3K7]	5.19731	5.65106	5.93874	5.56889	5.77731	5.8031	5.80025	5.6469	6.10444	6.45814	4.19604	4.8188	5.32579	4.23755	6.56395	6.31626	3
AT2G29140.1	APUM3	2	12530838	12535457	+	4619	protein_coding	Pumilio homolog 3 [Source:UniProtKB/Swiss-Prot;Acc:Q9ZW02]	8.42505	8.37616	8.37866	8.46642	8.35047	8.40085	8.55295	8.50132	8.40618	8.44639	8.37992	8.4733	8.45848	8.20446	8.60722	8.56222	2
AT5G24470.1	APRR5	5	8356204	8358546	-	2342	protein_coding	Two-component response regulator-like APRR5 [Source:UniProtKB/Swiss-Prot;Acc:Q6LA42]	5.45397	6.63	6.18465	7.03767	5.58438	7.18375	6.76907	7.03808	6.77683	6.60567	7.03692	7.21967	6.93453	7.30092	7.10303	7.01738	9
AT1G05670.1		1	1697541	1701025	-	3484	protein_coding	Glycosyltransferase (Fragment) [Source:UniProtKB/TrEMBL;Acc:A0A068FPW3]	4.73344	4.25094	4.83179	5.19455	4.75968	5.01083	4.6017	4.78173	4.18342	5.11794	5.07573	4.9884	4.45271	3.78433	4.92082	4.79751	8
AT3G16450.1	JAL33	3	5588486	5590055	+	1569	protein_coding	Jacalin-related lectin 33 [Source:UniProtKB/Swiss-Prot;Acc:O04311]	10.722	11.3435	10.5781	10.5908	10.8727	11.2334	10.5674	10.8589	10.5619	9.96522	10.8419	10.7301	10.4447	11.1062	10.1087	9.95571	4
AT4G32360.7	MFDR	4	15621146	15624923	+	3777	protein_coding	NADPH:adrenodoxin oxidoreductase, mitochondrial [Source:UniProtKB/Swiss-Prot;Acc:Q8W3L1]	4.13036	4.42582	4.4527	4.38438	4.08284	4.82957	4.19774	4.47033	3.94307	4.37518	4.1427	4.11334	4.25268	3.47262	4.23958	3.85169	2
AT5G13950.1		5	4495844	4500735	-	4891	protein_coding	unknown protein; BEST Arabidopsis thaliana protein match is: unknown protein (TAIR:AT1G02290.1); Has 147 Blast hits to 145 proteins in 44 species: Archae - 0; Bacteria - 2; Metazoa - 56; Fungi - 6; Plants - 81; Viruses - 0; Other Eukaryotes - 2 (sou /.../CBI BLink). [Source:TAIR;Acc:AT5G13950]	7.24883	7.63895	7.69336	7.54416	6.7953	7.1654	7.27946	7.54349	7.52922	7.3405	7.80496	7.69342	7.52387	7.11626	7.6426	7.75999	8
AT1G04230.2		1	1125518	1128168	+	2650	protein_coding	At1g04230 [Source:UniProtKB/TrEMBL;Acc:Q94K10]	4.03986	3.64528	3.6933	3.56446	4.85403	4.45372	4.29524	4.78445	4.61903	4.7766	4.26365	4.6002	4.6498	4.2437	4.81716	4.5659	8
AT5G56010.1	HSP90-3	5	22681238	22684252	+	3014	protein_coding	Heat shock protein 90-3 [Source:UniProtKB/Swiss-Prot;Acc:P51818]	12.3283	10.6293	10.7656	10.4428	11.7589	10.3653	10.7535	10.6508	10.4342	10.7326	10.5636	10.5172	10.9552	10.4126	10.8107	11.0998	8
AT2G25710.2	HCS1	2	10952561	10955377	+	2816	protein_coding	Biotin--protein ligase 1, chloroplastic [Source:UniProtKB/Swiss-Prot;Acc:Q9SL92]	4.26368	6.16772	5.29729	5.70859	6.12522	5.73824	5.74345	5.65499	5.85516	4.26824	5.69584	5.68767	5.89207	4.20892	5.91895	5.90197	2
AT1G14560.3	COAC1	1	4980628	4983357	+	2729	protein_coding	Mitochondrial carrier protein CoAc1 [Source:UniProtKB/Swiss-Prot;Acc:F4HW79]	4.16169	4.35639	4.3636	4.43922	3.79547	4.65316	3.94065	4.44168	4.15884	4.02455	4.52842	4.4558	3.95338	3.50034	4.66823	4.72281	8
AT5G61960.1	ML1	5	24878507	24884852	-	6345	protein_coding	Protein MEI2-like 1 [Source:UniProtKB/Swiss-Prot;Acc:Q8W4I9]	8.03177	7.66376	7.81156	7.77761	8.43064	8.11935	8.2601	7.97076	8.29966	8.42224	8.09484	8.32402	8.0379	8.18189	8.11429	8.08039	1
AT2G02960.6		2	862029	864447	-	2418	protein_coding	RING/FYVE/PHD zinc finger superfamily protein [Source:UniProtKB/TrEMBL;Acc:F4IS71]	4.34684	3.89565	4.35624	4.41051	3.75256	3.40259	3.33247	3.7458	4.25349	3.83761	4.3245	4.50605	3.9401	3.29977	4.48821	3.84099	6
AT3G56140.1	RER6	3	20829282	20833107	+	3825	protein_coding	Protein RETICULATA-RELATED 6, chloroplastic [Source:UniProtKB/Swiss-Prot;Acc:Q8RWG3]	6.00436	6.90755	6.49989	7.07087	6.22847	6.61769	6.73198	6.51686	6.05642	6.26698	6.77745	6.76695	6.58726	6.11828	7.14504	6.77285	2
AT1G60640.2		1	22337313	22339639	-	2326	protein_coding	unknown protein; Has 42416 Blast hits to 22533 proteins in 1340 species: Archae - 32; Bacteria - 6461; Metazoa - 16431; Fungi - 3749; Plants - 1747; Viruses - 284; Other Eukaryotes - 13712 (source: NCBI BLink). [Source:TAIR;Acc:AT1G60640]	4.74117	4.88227	5.05388	4.49672	4.80578	4.65403	3.99856	4.54524	4.89687	4.0014	4.25336	4.18326	4.1611	3.593	4.65693	3.93995	2
AT3G24929.1		3	9103981	9106883	+	2902	protein_coding	unknown protein; FUNCTIONS IN: molecular_function unknown; INVOLVED IN: biological_process unknown; LOCATED IN: cellular_component unknown; Has 1 Blast hits to 1 proteins in 1 species: Archae - 0; Bacteria - 0; Metazoa - 0; Fungi - 0; Plants - 1; Vi /.../- 0; Other Eukaryotes - 0 (source: NCBI BLink). [Source:TAIR;Acc:AT3G24929]	4.41099	4.24109	4.15683	4.79524	4.27992	4.18074	4.64821	4.80019	4.06752	4.47594	4.56175	4.71232	4.6145	4.06094	4.49267	4.80599	8
AT1G62975.1	BHLH125	1	23328727	23330812	+	2085	protein_coding	Transcription factor bHLH125 [Source:UniProtKB/Swiss-Prot;Acc:Q9LQ08]	6.82717	5.96828	6.5953	5.28722	7.03453	5.35568	5.91228	5.30654	6.6777	6.64323	5.18859	5.19157	5.06407	6.08149	4.80816	5.38878	9
AT5G49580.2		5	20123563	20127473	-	3910	protein_coding	Chaperone DnaJ-domain superfamily protein [Source:UniProtKB/TrEMBL;Acc:Q9FGY8]	4.12081	4.4415	4.67122	4.47586	4.01135	4.20341	4.63074	4.21405	4.76491	4.3262	4.49757	4.43653	4.46132	3.80773	4.55128	4.05595	8
AT3G05950.1		3	1780938	1782007	-	1069	protein_coding	Germin-like protein subfamily 1 member 7 [Source:UniProtKB/Swiss-Prot;Acc:Q9SFF9]	6.97391	7.00204	7.2684	8.1317	5.95623	6.83462	6.3303	7.79653	7.12977	7.1499	7.30959	7.85131	7.18094	6.85854	7.31045	7.0195	6
AT2G23980.6	ATCNGC6	2	10201104	10204301	-	3197	protein_coding	cyclic nucleotide-gated channel 6 [Source:TAIR;Acc:AT2G23980]	4.5636	5.09307	4.88799	5.36706	4.5877	5.54316	5.70693	4.59181	5.06387	5.41972	5.56644	5.47184	4.96454	4.32207	5.17318	5.37311	8
AT2G23310.1	RER1C	2	9917443	9919379	+	1936	protein_coding	Protein RER1C [Source:UniProtKB/Swiss-Prot;Acc:Q9ZWI7]	7.08084	7.09827	7.17672	7.16797	7.13826	7.25363	7.08976	7.09632	7.40535	7.24991	7.42246	7.27342	7.27532	7.51166	7.34958	7.20857	10
AT3G01380.2		3	143880	149880	-	6000	protein_coding	Sulfatase and phosphatidylinositolglycan class N domain-containing protein [Source:UniProtKB/TrEMBL;Acc:A0A1I9LQ21]	8.04229	7.66816	7.67541	7.7404	7.62531	7.53882	7.52896	7.70866	7.5571	7.76165	7.65403	7.69671	7.38873	7.34079	7.65655	7.63237	8
AT1G27470.1		1	9540049	9544303	-	4254	protein_coding	Transducin family protein / WD-40 repeat family protein [Source:UniProtKB/TrEMBL;Acc:Q8VYS4]	8.70215	8.39934	8.39515	8.63517	8.42257	8.28444	8.51007	8.68365	8.2856	8.53008	8.59019	8.49616	8.31097	8.32086	8.40932	8.36873	8
AT4G15215.11	ABCG41	4	8672004	8679176	+	7172	protein_coding	ABC transporter G family member 41 [Source:UniProtKB/Swiss-Prot;Acc:Q7PC83]	4.61412	4.52355	4.06812	4.10407	4.49092	4.53161	4.74324	3.53683	4.59284	4.50199	3.9697	4.33484	4.56992	3.53533	4.46843	4.58118	8
AT2G31141.2		2	13271726	13272534	-	808	protein_coding	unknown protein; Has 30201 Blast hits to 17322 proteins in 780 species: Archae - 12; Bacteria - 1396; Metazoa - 17338; Fungi - 3422; Plants - 5037; Viruses - 0; Other Eukaryotes - 2996 (source: NCBI BLink). [Source:TAIR;Acc:AT2G31141]	13.5848	13.2941	13.7738	13.7541	13.6808	13.5796	13.5841	13.7344	14.0189	13.9897	13.0294	13.2421	12.1626	12.7564	12.42	12.8168	3
AT3G54500.2		3	20175792	20179065	-	3273	protein_coding	BEST Arabidopsis thaliana protein match is: dentin sialophosphoprotein-related (TAIR:AT5G64170.1); Has 183 Blast hits to 175 proteins in 44 species: Archae - 0; Bacteria - 4; Metazoa - 38; Fungi - 11; Plants - 120; Viruses - 0; Other Eukaryotes - 10 /.../ce: NCBI BLink). [Source:TAIR;Acc:AT3G54500]	5.71307	5.60748	4.69838	4.28545	6.22688	5.48157	4.6015	3.64754	5.19855	3.7036	4.57069	3.98782	5.20946	3.64624	4.29495	4.03797	2
AT5G19390.4	ROPGAP7	5	6531540	6537473	+	5933	protein_coding	Rho GTPase-activating protein 7 [Source:UniProtKB/Swiss-Prot;Acc:Q8RWQ4]	5.78273	4.02651	5.31532	5.42824	5.36877	4.91918	4.47735	5.36214	5.62223	5.65808	5.60132	5.31651	4.91701	3.98312	4.58979	5.3004	8
AT5G01770.2	RAPTOR2	5	293675	302015	-	8340	protein_coding	Regulatory-associated protein of TOR 2 [Source:UniProtKB/Swiss-Prot;Acc:Q9LZW9]	4.35209	4.76097	4.72034	3.44691	4.27767	4.40213	4.32626	4.12912	4.04811	4.27476	4.16674	4.56096	4.32783	3.4345	3.72668	3.90093	2
AT3G16785.3	PLDP1	3	5710889	5719162	+	8273	protein_coding	Phospholipase [Source:UniProtKB/TrEMBL;Acc:A0A1I9LQ40]	5.37492	5.1267	4.47611	5.20744	4.27067	4.80025	4.79797	3.74665	5.32651	4.75298	4.494	3.78282	4.86139	3.74475	5.33662	5.67536	8
AT5G38030.1	DTX30	5	15171143	15175566	-	4423	protein_coding	Protein DETOXIFICATION 30 [Source:UniProtKB/Swiss-Prot;Acc:Q9LS19]	7.84438	7.36392	6.99844	6.98514	8.08586	7.28881	7.49383	7.42561	6.6252	6.49062	6.85963	6.92547	7.32197	7.69795	7.03823	7.24861	4
AT4G11320.1	RDL5	4	6887166	6889879	+	2713	protein_coding	Probable cysteine protease RDL5 [Source:UniProtKB/Swiss-Prot;Acc:Q9SUS9]	12.1481	12.5824	12.4419	12.4292	12.5015	12.8504	12.295	12.6034	12.2058	12.096	12.4278	12.3919	12.3287	12.743	12.3731	12.2687	4
AT5G51220.1		5	20821040	20823411	-	2371	protein_coding	At5g51220 [Source:UniProtKB/TrEMBL;Acc:Q500Z1]	5.33062	5.74614	5.16101	5.32913	5.15914	5.31176	5.14589	5.1007	5.07465	4.86204	5.22908	4.94256	5.15854	4.7402	5.27915	5.02457	2
AT1G07320.1	RPL4	1	2248967	2250529	+	1562	protein_coding	RPL4 [Source:UniProtKB/TrEMBL;Acc:A0A384KN11]	6.38614	6.45876	6.45206	6.89427	6.6172	6.71782	6.72192	6.93217	6.82235	6.72833	7.02703	6.95057	6.36259	7.14723	6.17576	6.38159	10
AT1G07620.1	ATOBGM	1	2344390	2346889	-	2499	protein_coding	GTP-binding protein Obg/CgtA [Source:TAIR;Acc:AT1G07620]	4.96026	5.68955	5.36514	5.21297	4.93279	5.29045	5.05791	4.6349	5.41235	5.04061	5.30853	5.11716	5.43892	4.57608	4.80426	5.06142	8
AT1G16710.4	HAC12	1	5713794	5722614	+	8820	protein_coding	Histone acetyltransferase HAC12 [Source:UniProtKB/Swiss-Prot;Acc:Q9FWQ5]	6.85763	6.94221	6.44537	6.53104	6.18847	7.12292	6.24279	6.2997	6.47469	6.02143	5.9529	6.46202	6.68921	5.69235	6.42542	6.65556	2
AT3G60240.4	EIF4G	3	22261650	22268445	+	6795	protein_coding	Eukaryotic translation initiation factor 4G [Source:UniProtKB/Swiss-Prot;Acc:Q76E23]	6.79293	6.60087	6.05962	7.12007	6.42346	6.07553	6.39842	6.32662	5.90691	6.36175	7.11931	6.10309	6.43058	5.80146	6.48243	6.21741	8
AT1G16270.1		1	5562861	5568368	+	5507	protein_coding	F3O9.7 protein [Source:UniProtKB/TrEMBL;Acc:Q9SA26]	7.02724	6.91209	7.39483	6.868	7.05775	6.59403	6.95901	6.27633	6.9663	6.62444	7.09537	6.52627	7.0255	6.01388	6.63774	6.07427	8
AT5G47730.4		5	19334592	19337147	-	2555	protein_coding	At5g47730 [Source:UniProtKB/TrEMBL;Acc:Q9FIK6]	3.63788	3.85216	4.01566	3.3689	4.14767	4.2176	3.45645	3.3993	4.04571	4.41086	3.81159	3.49645	3.5464	4.03858	3.72459	3.8861	9
AT1G02080.3		1	373501	386847	+	13346	protein_coding	Transcription regulator [Source:UniProtKB/TrEMBL;Acc:F4HVV6]	8.19562	8.24928	8.54697	8.61564	7.82299	8.53263	8.26262	8.55782	8.54949	8.33666	8.25602	8.4139	8.39877	7.98919	8.66107	8.45682	2
AT1G73805.1	SARD1	1	27744790	27749248	-	4458	protein_coding	Protein SAR DEFICIENT 1 [Source:UniProtKB/Swiss-Prot;Acc:Q9C9T2]	7.676	8.02989	8.48825	7.93762	7.63616	7.75466	7.89048	7.39089	8.26849	8.42041	8.13594	8.17444	8.80368	7.40516	9.53686	9.74155	8
AT1G08800.2	MYOB1	1	2812818	2818071	-	5253	protein_coding	Myosin-binding protein 1 [Source:UniProtKB/Swiss-Prot;Acc:F4HXQ7]	7.89824	8.00598	7.87642	7.80766	7.49545	8.112	7.51718	7.31615	7.70811	7.71501	7.78455	7.97332	8.03871	7.22429	7.6207	7.79995	8
AT3G43190.2	SUS4	3	15179020	15182664	-	3644	protein_coding	Sucrose synthase 4 [Source:UniProtKB/Swiss-Prot;Acc:Q9LXL5]	4.71094	4.62724	5.6907	4.66275	5.13036	3.94117	5.54615	5.35032	5.91623	5.59698	3.90714	5.56853	5.2434	3.94501	5.9878	5.76393	8
AT3G21770.1	PER30	3	7673276	7674839	+	1563	protein_coding	Peroxidase 30 [Source:UniProtKB/Swiss-Prot;Acc:Q9LSY7]	9.744	9.46906	9.69816	9.62384	9.83684	9.54228	9.77321	9.83657	9.41351	9.64294	9.53937	9.42903	9.64751	9.95287	9.88955	10.0715	9
AT3G06370.3	NHX4	3	1929946	1934073	-	4127	protein_coding	NHX4 [Source:UniProtKB/TrEMBL;Acc:A0A384KPV5]	4.54187	4.49958	3.70625	4.47097	4.65137	4.52553	3.77707	3.35998	4.5491	3.3971	4.58858	4.27581	3.75642	3.35901	4.18964	3.8392	8
AT4G30890.1	UBP24	4	15036020	15039417	-	3397	protein_coding	Ubiquitin carboxyl-terminal hydrolase 24 [Source:UniProtKB/Swiss-Prot;Acc:Q9FPS3]	6.15406	5.99701	5.75125	5.45891	5.50895	5.51123	5.68119	5.15913	6.1243	5.2966	5.79065	5.97957	6.01997	4.93562	5.52611	6.24678	8
AT2G32920.1	PDIL2-3	2	13962213	13965531	-	3318	protein_coding	Protein disulfide-isomerase 2-3 [Source:UniProtKB/Swiss-Prot;Acc:O48773]	8.70268	8.13203	8.2969	8.07183	8.2729	7.98072	7.93845	8.05092	7.89877	7.94143	8.02678	7.89125	8.1527	7.8346	8.16573	8.20743	8
AT3G24870.4	EAF1B	3	9076854	9085048	-	8194	protein_coding	Chromatin modification-related protein EAF1 B [Source:UniProtKB/Swiss-Prot;Acc:F4J7T2]	5.9164	6.60992	6.16151	5.94834	5.62676	6.12267	6.01895	6.47099	5.65036	6.1306	6.10756	6.3258	6.21184	5.53511	6.09791	6.01242	2
AT1G06640.1		1	2031626	2034112	+	2486	protein_coding	1-aminocyclopropane-1-carboxylate oxidase homolog 2 [Source:UniProtKB/Swiss-Prot;Acc:Q9C5K7]	9.7817	9.79698	10.0339	9.85175	10.0198	10.0816	9.91394	9.78104	9.95702	10.131	9.81804	9.7069	9.41466	9.92081	9.47899	9.55988	4
AT2G45400.2	BEN1	2	18703772	18706401	-	2629	protein_coding	Protein BRI1-5 ENHANCED 1 [Source:UniProtKB/Swiss-Prot;Acc:O22133]	3.84253	4.12681	3.98957	3.92118	3.61785	3.91224	3.92039	4.20229	4.60987	4.05855	3.85121	3.79291	4.36394	3.33284	3.96838	4.40345	8
AT4G11320.2	RDL5	4	6887227	6889858	+	2631	protein_coding	Probable cysteine protease RDL5 [Source:UniProtKB/Swiss-Prot;Acc:Q9SUS9]	12.0339	12.3269	12.4027	12.4368	12.3856	12.6366	12.3692	12.4152	12.3133	12.4065	12.383	12.3034	12.1565	12.5707	12.134	11.9395	4
AT4G37410.1	CYP81F4	4	17590772	17592920	+	2148	protein_coding	Cytochrome P450 81F4 [Source:UniProtKB/Swiss-Prot;Acc:Q9SZU1]	12.433	11.2333	11.8106	11.281	12.4175	11.4333	11.7897	11.6025	11.2878	11.6838	11.3575	11.229	10.7524	11.7535	10.9101	11.039	9
AT4G26680.1		4	13454711	13456630	+	1919	protein_coding	Pentatricopeptide repeat-containing protein At4g26680, mitochondrial [Source:UniProtKB/Swiss-Prot;Acc:Q9SZ10]	3.6031	4.5848	3.98102	4.11892	4.07336	4.04691	4.53017	4.15794	3.85712	4.20221	4.15903	3.99492	3.68934	3.3487	3.86324	4.26107	2
AT3G28690.3		3	10755412	10757494	+	2082	protein_coding	Protein kinase superfamily protein [Source:UniProtKB/TrEMBL;Acc:F4J0D2]	4.78974	5.30997	5.44381	5.27554	5.43927	4.7441	4.05767	5.79702	5.27022	5.40694	5.52917	5.20215	5.00054	4.06028	5.27986	5.27032	8
AT4G03210.2	XTH9	4	1415953	1417352	+	1399	protein_coding	Xyloglucan endotransglucosylase/hydrolase (Fragment) [Source:UniProtKB/TrEMBL;Acc:C0SVH2]	4.75635	5.40603	5.95092	5.54696	5.10878	6.1925	5.26552	5.35945	6.15208	5.85076	5.91521	5.51232	6.25427	6.26232	6.6811	5.91483	9
AT3G59770.1	SAC9	3	22078972	22086236	-	7264	protein_coding	SacI homology domain-containing protein / WW domain-containing protein [Source:UniProtKB/TrEMBL;Acc:F4J9G0]	9.71553	9.67978	9.56788	9.88988	9.71302	9.63761	9.77346	9.88779	9.73844	9.72333	9.84537	10.0311	9.63761	9.59627	9.56705	9.60055	8
AT1G12010.1		1	4056165	4057968	+	1803	protein_coding	1-aminocyclopropane-1-carboxylate oxidase 3 [Source:UniProtKB/Swiss-Prot;Acc:O65378]	9.50879	9.69601	9.96692	10.5045	9.59769	9.89535	10.0474	10.0829	10.2407	10.2829	10.305	10.6276	9.28472	9.65218	9.51587	9.5406	8
AT3G50380.3		3	18686368	18700710	-	14342	protein_coding	Vacuolar protein sorting-associated protein, putative (DUF1162) [Source:UniProtKB/TrEMBL;Acc:A0A1I9LQ65]	6.46682	6.80206	6.84022	6.73763	6.89129	6.57582	7.14569	6.96247	7.47973	8.06025	6.84202	6.4866	7.00487	5.83306	6.81103	7.0303	8
AT4G12545.1	AIR1B	4	7434199	7434858	+	659	protein_coding	Putative lipid-binding protein AIR1B [Source:UniProtKB/Swiss-Prot;Acc:Q9ZSP6]	4.55697	4.80636	4.21903	4.49209	4.59187	4.86035	4.22224	4.36156	3.75991	3.6797	4.29951	3.88481	3.92714	5.28053	3.71069	3.52805	9
AT2G42320.4		2	17627894	17629936	+	2042	protein_coding	Nucleolar protein gar2-like protein [Source:UniProtKB/TrEMBL;Acc:Q9SLC7]	4.72014	4.4108	4.41957	4.65175	4.58323	4.72523	4.42943	4.34067	4.84712	4.54241	4.77385	4.03979	4.37042	3.61844	4.05827	4.42314	8
AT1G20370.1		1	7051577	7053745	-	2168	protein_coding	F14O10.3 protein [Source:UniProtKB/TrEMBL;Acc:Q9LN29]	6.89426	6.29585	6.3577	6.43327	6.62117	6.28554	6.51656	6.66174	6.32309	6.28233	6.52998	6.38074	6.49759	6.07158	6.3614	6.32865	8
AT1G57610.2		1	21337127	21339034	-	1907	protein_coding	Calcium uniporter protein 5, mitochondrial [Source:UniProtKB/Swiss-Prot;Acc:Q8VYR0]	4.39415	3.70783	4.62035	4.78995	3.91118	4.90645	4.2814	4.11092	4.70284	4.91772	4.26369	4.26188	4.16856	3.5052	3.8461	4.3102	2
AT1G72150.1	PATL1	1	27148261	27150994	+	2733	protein_coding	Patellin-1 [Source:UniProtKB/Swiss-Prot;Acc:Q56WK6]	10.6628	11.6143	11.749	11.8491	10.9356	11.9791	11.7885	11.5906	12.035	11.9522	11.783	11.9363	11.5414	11.7886	11.7087	11.5959	9
AT2G39650.1		2	16527730	16529494	-	1764	protein_coding	At2g39650 [Source:UniProtKB/TrEMBL;Acc:O48813]	7.70089	7.62475	7.82091	7.74648	7.53324	7.69802	7.97884	7.30891	7.71401	7.83832	7.74605	7.73852	7.35643	7.15411	7.63609	7.66454	8
AT5G13240.2		5	4225005	4227717	-	2712	protein_coding	transcription regulators [Source:TAIR;Acc:AT5G13240]	3.49883	3.53574	3.84388	3.80523	3.54049	3.57951	3.74332	4.1682	4.09864	3.81558	3.46522	3.79897	3.91655	3.15767	3.95978	3.88613	2
AT1G78080.1	RAP2-4	1	29364072	29366207	+	2135	protein_coding	Ethylene-responsive transcription factor RAP2-4 [Source:UniProtKB/Swiss-Prot;Acc:Q8H1E4]	10.6559	10.5559	10.8458	10.8485	10.7118	10.7527	10.8214	10.9556	11.1554	11.3679	10.7629	10.9778	10.9835	11.0258	11.0336	11.0744	10
AT3G19370.3		3	6710349	6713678	+	3329	protein_coding	Filament-like protein (DUF869) [Source:UniProtKB/TrEMBL;Acc:F4JB65]	6.04211	5.45377	5.68432	5.58511	5.51012	5.61328	5.85882	5.86079	5.1717	5.08815	5.64674	5.03044	5.4774	4.95802	5.89552	5.63261	2
AT2G16750.1		2	7271674	7274693	+	3019	protein_coding	At2g16750 [Source:UniProtKB/TrEMBL;Acc:B5X4Z9]	7.38006	7.41362	7.03393	7.62983	7.2247	7.41378	7.43512	7.41513	6.90094	6.94897	7.53627	7.16985	7.20771	6.97008	6.74247	6.84496	2
AT3G22170.2	FHY3	3	7821997	7826196	-	4199	protein_coding	FHY3 [Source:UniProtKB/TrEMBL;Acc:A0A178VJL5]	7.35487	8.16347	8.13877	8.14255	7.95633	8.00352	8.17001	7.90447	8.02654	8.20644	8.01286	8.25152	8.31228	7.4336	8.04988	8.33716	2
AT1G80260.1	emb1427	1	30175700	30180745	+	5045	protein_coding	Gamma-tubulin complex component [Source:UniProtKB/TrEMBL;Acc:Q0WPZ0]	7.77815	7.92551	8.11255	8.05251	7.77298	8.11239	8.0434	8.07115	8.06784	8.26341	8.06644	8.06415	7.82672	7.67425	7.99735	7.91423	2
AT1G63640.1		1	23588936	23595925	-	6989	protein_coding	P-loop nucleoside triphosphate hydrolases superfamily protein with CH (Calponin Homology) domain [Source:TAIR;Acc:AT1G63640]	6.45534	7.10819	6.99165	7.28246	5.62525	6.38235	7.12369	6.77191	6.783	6.70665	6.7457	6.72746	6.4329	6.26025	6.80853	5.89239	8
AT1G58350.2	ZW18	1	21662891	21667629	-	4738	protein_coding	F19C14.4 protein [Source:UniProtKB/TrEMBL;Acc:Q9SLU9]	4.51781	3.72633	5.26515	4.92021	5.15333	3.68433	5.09612	4.81697	3.69157	4.52516	5.04239	4.89098	4.67865	3.68733	5.3301	5.15532	8
AT1G23890.1		1	8438766	8440866	-	2100	protein_coding	NHL domain-containing protein [Source:UniProtKB/TrEMBL;Acc:F4I7N5]	5.91396	6.2582	6.139	6.2766	5.81779	6.25293	6.09266	6.32887	6.0127	5.98696	6.26716	6.31215	6.45689	5.87825	6.32279	6.34409	2
AT3G55290.1		3	20502508	20503868	+	1360	protein_coding	NAD(P)-binding Rossmann-fold superfamily protein [Source:UniProtKB/TrEMBL;Acc:Q94AL3]	4.42986	4.93444	4.84879	4.81681	5.01272	5.19393	4.67599	4.93871	4.82485	4.93914	4.56494	4.66161	4.26716	5.18521	4.32981	4.42291	4
AT3G43440.1	TIFY3A	3	15367546	15370157	+	2611	protein_coding	Protein TIFY 3A [Source:UniProtKB/Swiss-Prot;Acc:Q9M246]	6.1098	6.14386	6.19803	6.45564	6.05356	6.30071	6.27545	6.38976	5.95249	6.22338	6.19204	6.20699	6.25991	5.87964	6.34221	6.14958	2
AT1G63440.1	HMA5	1	23527570	23531226	+	3656	protein_coding	Probable copper-transporting ATPase HMA5 [Source:UniProtKB/Swiss-Prot;Acc:Q9SH30]	8.41874	8.48822	8.20321	8.46843	8.28533	8.45135	8.44979	8.63575	8.15546	8.07602	8.36825	8.39793	8.76767	8.3014	8.78498	8.60513	2
AT1G16540.3	SIR3	1	5659370	5665449	+	6079	protein_coding	molybdenum cofactor sulfurase (LOS5) (ABA3) [Source:TAIR;Acc:AT1G16540]	4.31549	4.57457	4.31925	4.70052	5.06291	4.60305	4.83492	4.69947	4.66666	4.94298	4.63637	4.69465	4.87762	3.7271	4.22827	4.92114	2
AT4G30650.1		4	14954204	14955114	+	910	protein_coding	UPF0057 membrane protein At4g30650 [Source:UniProtKB/Swiss-Prot;Acc:Q9M095]	4.59047	4.71025	5.00295	4.51371	5.0732	4.90462	4.32716	4.65686	4.69128	4.46063	4.47633	4.17362	4.2712	5.11622	4.53344	4.60949	9
AT1G70800.1	CAR6	1	26702493	26703926	+	1433	protein_coding	Protein C2-DOMAIN ABA-RELATED 6 [Source:UniProtKB/Swiss-Prot;Acc:Q9S764]	6.0334	6.18733	7.07129	6.24827	6.56784	6.88435	6.65415	6.47813	7.05434	7.66981	6.41102	6.43149	6.01954	6.62825	6.78962	6.85253	9
AT1G77800.6		1	29253367	29259889	+	6522	protein_coding	PHD finger family protein [Source:TAIR;Acc:AT1G77800]	5.64905	6.13189	6.38081	6.07109	5.99344	5.78518	6.72091	6.08394	6.44761	6.07896	6.17527	6.50603	6.10359	5.36522	5.94084	6.40462	8
AT3G07980.3	MAP3KE2	3	2543611	2550458	-	6847	protein_coding	MAP3K epsilon protein kinase 2 [Source:UniProtKB/Swiss-Prot;Acc:Q9SFB6]	3.79561	4.41513	5.74839	4.96753	3.88676	5.91824	4.01683	4.9549	5.26613	4.88883	4.9637	4.59689	4.49599	3.75305	5.09359	4.68737	2
AT1G43170.1	ARP1	1	16266553	16268945	+	2392	protein_coding	60S ribosomal protein L3-1 [Source:UniProtKB/Swiss-Prot;Acc:P17094]	7.28134	4.60326	6.34522	5.88728	7.38161	4.53862	6.65704	7.00065	7.1102	5.97823	5.67195	5.77448	6.73277	4.54442	6.88449	6.80095	8
AT2G27950.1		2	11899160	11904062	-	4902	protein_coding	Ring/U-Box superfamily protein [Source:UniProtKB/TrEMBL;Acc:F4IHN6]	6.95477	6.89052	6.49745	6.60175	6.43991	6.63686	6.76681	7.12007	6.01833	6.33469	7.00076	6.39921	6.80682	6.20631	6.67542	6.7343	2
AT3G08040.1	DTX43	3	2566196	2569700	-	3504	protein_coding	Protein DETOXIFICATION 43 [Source:UniProtKB/Swiss-Prot;Acc:Q9SFB0]	7.58738	7.00659	7.07038	7.75441	7.09325	6.96444	7.6435	7.79342	6.93087	7.45466	7.30797	7.44456	8.36439	7.44912	8.41771	8.51098	8
AT3G07360.6	PUB9	3	2354719	2356839	+	2120	protein_coding	RING-type E3 ubiquitin transferase [Source:UniProtKB/TrEMBL;Acc:A0A178VJC7]	4.10692	5.89285	6.47805	6.01359	5.73025	5.29611	5.66106	4.04419	6.82043	6.80737	3.99838	5.02402	5.60231	4.04343	5.00304	5.44059	3
AT3G61850.4	DAG1	3	22895268	22897732	+	2464	protein_coding	Dof-type zinc finger DNA-binding family protein [Source:UniProtKB/TrEMBL;Acc:B3H6D1]	7.37769	7.61882	8.0673	7.86004	7.6866	7.83393	8.07719	8.17009	8.079	8.53781	7.77561	8.05645	7.83519	8.18009	8.30505	8.3307	9
AT2G24420.2		2	10379958	10383400	+	3442	protein_coding	AT2G24420 protein [Source:UniProtKB/TrEMBL;Acc:Q9ZQ26]	4.01771	4.99343	4.87897	4.16849	4.05862	5.44808	3.89869	5.37718	5.0911	5.36356	5.44626	5.51733	5.82665	3.84686	5.34713	5.44924	8
AT1G13570.3		1	4642346	4644026	-	1680	protein_coding	F-box/FBD/LRR-repeat protein At1g13570 [Source:UniProtKB/Swiss-Prot;Acc:Q9FZ70]	4.28216	4.55901	4.19198	4.92601	4.00749	3.42257	4.28691	4.22034	4.32453	3.9968	4.03848	3.62583	4.43862	3.53078	4.26739	4.5003	8
AT2G25350.1		2	10797353	10801050	+	3697	protein_coding	Phox (PX) domain-containing protein [Source:TAIR;Acc:AT2G25350]	5.83857	5.91294	5.41163	6.15937	5.68268	5.90355	5.88547	5.97417	5.76195	5.7242	5.81544	5.9072	6.08305	5.44746	6.01156	5.87109	8
AT1G10200.1	WLIM1	1	3346390	3348139	-	1749	protein_coding	WLIM1 [Source:UniProtKB/TrEMBL;Acc:A0A178W4R1]	7.95783	8.24385	8.37494	8.46485	7.88609	8.385	8.38375	8.42981	8.32221	8.55204	8.51326	8.62415	8.50092	8.7536	8.54412	8.61571	10
AT5G14060.3	AK2	5	4535401	4539193	+	3792	protein_coding	Aspartokinase [Source:UniProtKB/TrEMBL;Acc:A0A178UPF4]	4.35247	3.53283	3.60738	4.04399	4.19768	3.75255	3.95601	4.29632	3.5989	3.59235	3.50263	3.69686	3.84408	3.1943	3.60206	4.06233	2
AT4G33240.1	FAB1A	4	16029246	16038324	-	9078	protein_coding	1-phosphatidylinositol-3-phosphate 5-kinase FAB1A [Source:UniProtKB/Swiss-Prot;Acc:Q0WUR5]	6.40311	6.42419	7.59181	7.08824	7.82398	7.49055	6.7915	7.18529	6.97072	5.96434	7.58821	6.87953	7.47612	5.24191	5.11379	6.26901	2
AT4G00630.1	KEA2	4	261246	268097	-	6851	protein_coding	K+ efflux antiporter 2 [Source:UniProtKB/TrEMBL;Acc:F4JHE9]	8.75556	8.52033	8.55634	8.44688	8.64468	8.23554	8.45223	8.6903	8.46889	8.46417	8.50514	8.35147	8.65321	8.20274	8.67745	8.70383	8
AT1G30360.1	ERD4	1	10715482	10718997	+	3515	protein_coding	Hyperosmolality-gated Ca2+ permeable channel 3.1 [Source:UniProtKB/TrEMBL;Acc:A0A097NUQ9]	10.4825	10.8826	11.573	10.8503	10.964	11.0934	11.2198	10.7867	11.7608	11.9808	10.8621	10.8651	10.257	10.811	10.6975	10.88	4
AT4G16480.1	INT4	4	9290992	9293301	+	2309	protein_coding	Inositol transporter 4 [Source:UniProtKB/Swiss-Prot;Acc:O23492]	4.89747	4.81719	5.40223	5.38384	5.1782	6.14486	5.52334	5.22838	6.1111	4.90525	5.60159	5.76482	5.07235	6.41419	5.46597	5.76208	9
AT3G20540.1	POLGAMMA1	3	7168054	7173597	+	5543	protein_coding	Polymerase gamma 1 [Source:UniProtKB/TrEMBL;Acc:F4JEQ3]	8.49709	8.42304	8.35022	8.48868	8.29214	8.2048	8.48058	8.5099	8.36466	8.46338	8.35506	8.41341	8.04921	8.16736	8.2313	8.27806	8
AT3G11130.1	CHC1	3	3482149	3492065	-	9916	protein_coding	Clathrin heavy chain 1 [Source:UniProtKB/Swiss-Prot;Acc:Q0WNJ6]	11.9103	11.8005	11.963	11.7611	11.8488	11.7606	11.8239	11.6957	12.0589	12.0544	11.7674	11.7228	11.762	11.6072	11.8501	11.8365	8
AT3G52640.3		3	19514875	19520544	-	5669	protein_coding	Zn-dependent exopeptidases superfamily protein [Source:UniProtKB/TrEMBL;Acc:F4J819]	4.08464	4.242	4.32914	3.63164	3.89718	4.03352	3.90658	3.20092	4.26626	3.76942	3.78689	3.49538	3.85648	3.20012	3.49429	3.94858	2
AT3G15970.2	NUP50B	3	5408792	5411153	-	2361	protein_coding	Nuclear pore complex protein NUP50B [Source:UniProtKB/Swiss-Prot;Acc:Q9LW88]	4.27458	3.8886	3.83774	4.29227	4.29226	3.99546	4.13794	4.0329	4.01159	4.22875	4.12211	4.30468	4.05605	3.54346	4.09812	4.06059	8
AT5G51660.4	CPSF160	5	20980108	20989474	+	9366	protein_coding	Cleavage and polyadenylation specificity factor subunit 1 [Source:UniProtKB/Swiss-Prot;Acc:Q9FGR0]	5.60373	4.69762	4.04373	4.95665	5.88019	5.25015	4.81057	5.88178	5.2915	4.9812	5.35112	5.48128	5.02323	4.00768	5.63048	5.45639	8
AT2G36960.3	TKI1	2	15522920	15527758	+	4838	protein_coding	TSL-kinase interacting protein 1 [Source:UniProtKB/TrEMBL;Acc:F4IP39]	3.84328	4.19125	4.0881	4.28055	4.30914	4.13626	4.02764	4.01721	3.37023	4.1872	4.42276	4.10069	4.35314	3.36749	4.05332	4.04495	2
AT1G02880.4	TPK1	1	642752	644532	-	1780	protein_coding	thiamin pyrophosphokinase1 [Source:TAIR;Acc:AT1G02880]	3.79293	4.10434	4.47364	3.94777	4.43109	4.43809	4.27886	4.08067	4.51822	4.80495	4.16705	3.52221	4.05212	4.5865	4.24993	4.46389	9
AT1G11860.2		1	4001295	4003442	+	2147	protein_coding	Glycine cleavage T-protein family [Source:TAIR;Acc:AT1G11860]	7.93024	8.07826	7.91612	7.82319	7.92908	7.7083	7.76081	7.66072	7.72388	7.68507	7.89917	7.68056	7.63108	7.50029	7.49883	7.43364	8
AT4G16890.1	SNC1	4	9500271	9505830	-	5559	protein_coding	disease resistance protein (TIR-NBS-LRR class), putative [Source:TAIR;Acc:AT4G16890]	6.67082	7.26941	7.72766	7.08435	7.0162	7.57994	7.35806	7.01241	7.50079	7.43749	7.09207	7.43498	7.42273	7.75022	7.80374	7.34851	9
AT5G41320.1		5	16533931	16535989	+	2058	protein_coding	Stress response NST1-like protein [Source:UniProtKB/TrEMBL;Acc:Q9FN68]	4.77169	4.68188	4.8251	5.06668	4.49684	4.82084	4.82334	4.83278	4.8972	5.14324	4.71723	4.70569	4.61131	4.27478	4.55003	4.7498	8
AT4G31820.1	NPY1	4	15390519	15394626	-	4107	protein_coding	BTB/POZ domain-containing protein NPY1 [Source:UniProtKB/Swiss-Prot;Acc:Q8H1D3]	7.22491	7.73318	8.6473	7.0849	7.93112	7.87517	7.53655	7.28468	8.97606	8.9688	7.49589	7.25781	7.19408	7.54191	7.3736	7.46423	9
AT5G40910.9		5	16395507	16399129	+	3622	protein_coding	Disease resistance protein (TIR-NBS-LRR class) family [Source:UniProtKB/TrEMBL;Acc:Q9FKR7]	7.61424	8.13278	8.48984	8.42031	8.0379	8.21576	8.33843	8.52587	8.64223	8.88046	7.58645	8.18513	8.12984	7.52756	8.63311	8.66129	2
AT4G23730.3		4	12362484	12365098	+	2614	protein_coding	Galactose mutarotase-like superfamily protein [Source:TAIR;Acc:AT4G23730]	4.79803	4.84437	5.86125	5.26875	4.83513	4.9563	5.07828	5.22155	5.91905	5.79719	5.22471	5.73571	5.46611	4.53196	5.72573	5.39404	8
AT1G03770.2	RING1B	1	944572	947483	+	2911	protein_coding	RING 1B [Source:UniProtKB/TrEMBL;Acc:F4I2H4]	3.64273	3.55059	3.76391	3.66279	3.60449	3.55973	3.51758	3.49148	3.95722	4.09625	4.21262	3.81158	3.42573	4.29559	3.77775	3.78834	10
AT5G65280.1	GCL1	5	26085593	26088277	-	2684	protein_coding	LanC-like protein GCL1 [Source:UniProtKB/Swiss-Prot;Acc:Q9FJN7]	8.54521	8.3825	9.37264	8.47617	9.35263	8.6767	8.79321	8.54712	9.42408	9.64778	8.39152	8.55142	7.98804	8.62348	8.59135	8.67673	9
AT1G07610.1	MT1C	1	2341447	2342148	+	701	protein_coding	Metallothionein-like protein 1C [Source:UniProtKB/Swiss-Prot;Acc:Q38804]	7.25492	7.1979	6.68654	6.51512	7.63995	6.95904	6.55799	6.50792	6.50697	6.38275	6.70277	6.58418	7.47866	7.15133	7.01348	6.81368	9
AT1G61640.2		1	22746340	22749199	-	2859	protein_coding	Protein kinase superfamily protein [Source:UniProtKB/TrEMBL;Acc:Q8L6Y8]	4.69231	4.45751	4.60711	4.09968	4.55236	4.84289	4.45088	4.19393	4.38855	5.2504	4.1943	4.52999	3.90422	3.5583	4.393	3.90801	2
AT1G47600.1	TGG4	1	17491731	17494779	+	3048	protein_coding	Myrosinase 4 [Source:UniProtKB/Swiss-Prot;Acc:Q8GRX1]	6.20809	6.427	5.24079	5.49294	6.17723	5.68878	5.47457	5.17454	5.00125	5.02324	5.81826	5.44856	7.30573	6.67004	6.27033	6.43195	10
AT1G49570.1	PER10	1	18346958	18349049	+	2091	protein_coding	Peroxidase [Source:UniProtKB/TrEMBL;Acc:A0A178WK78]	9.0367	8.70088	10.0019	10.6377	8.50892	9.15932	9.95828	9.95735	9.63371	9.98628	10.1409	10.3635	9.65749	9.31482	9.65354	9.43445	8
AT2G41190.1	AVT1A	2	17167279	17170559	-	3280	protein_coding	Amino acid transporter AVT1A [Source:UniProtKB/Swiss-Prot;Acc:O80668]	4.26892	4.0903	3.65392	3.33558	4.28485	3.47872	3.75628	3.44655	3.87197	3.98264	3.8543	3.70186	3.42006	3.11496	3.56868	3.42309	8
AT3G49120.1	PER34	3	18207651	18210333	+	2682	protein_coding	Peroxidase 34 [Source:UniProtKB/Swiss-Prot;Acc:Q9SMU8]	8.1927	8.26671	8.70157	8.28192	8.66165	8.85535	8.40952	7.84857	7.87097	8.06523	8.2048	8.08838	9.75926	9.14345	9.13387	9.19739	9
AT4G33350.1	TIC22	4	16064437	16066897	-	2460	protein_coding	Tic22-IV [Source:UniProtKB/TrEMBL;Acc:A0A178UWE7]	5.9078	5.72333	5.81114	5.89707	5.36634	5.69944	5.71601	5.88833	5.47675	5.53042	5.89273	5.75705	5.94492	5.45311	5.76742	6.00109	8
AT3G17611.1	RBL14	3	6024796	6026556	+	1760	protein_coding	Rhomboid-like protein 14, mitochondrial [Source:UniProtKB/Swiss-Prot;Acc:Q8RXW0]	4.41671	3.94339	3.81551	4.21632	4.25165	4.34617	4.27153	3.99314	4.36653	4.22024	4.12124	4.22529	3.74469	3.40892	4.12409	4.18644	8
AT1G70620.6		1	26626528	26631104	+	4576	protein_coding	Cyclin-like protein [Source:UniProtKB/TrEMBL;Acc:F4I6U7]	6.83725	7.26652	7.57251	7.26029	6.52153	6.74963	6.94574	6.71863	7.39714	7.54533	7.1454	6.99426	7.59504	6.74544	7.38343	7.39118	6
AT5G52870.1	MAKR5	5	21427847	21429495	-	1648	protein_coding	Probable membrane-associated kinase regulator 5 [Source:UniProtKB/Swiss-Prot;Acc:Q9FLX4]	6.45432	6.69244	6.82786	7.13547	6.59239	6.86997	7.11555	7.13094	7.48702	7.60892	7.04137	7.24505	6.92403	7.34671	6.90112	7.09239	10
AT2G47160.1	BOR1	2	19357420	19361328	-	3908	protein_coding	HCO3-transporter family [Source:UniProtKB/TrEMBL;Acc:A8MS82]	7.18235	7.74687	7.73382	8.17394	7.28334	7.52962	7.79354	7.80986	7.90135	7.94828	7.5033	7.88549	7.50272	7.38217	7.55917	7.66713	2
AT3G57230.5	AGL16	3	21177892	21181026	+	3134	protein_coding	Agamous-like MADS-box protein AGL16 [Source:UniProtKB/Swiss-Prot;Acc:A2RVQ5]	4.00423	4.47365	4.56541	4.83565	3.53641	3.62694	4.18563	4.51388	4.46222	4.81329	4.33681	4.49387	4.00803	3.8804	4.23476	3.90418	6
AT5G45300.1	BMY2	5	18353610	18356886	+	3276	protein_coding	beta-amylase 2 [Source:TAIR;Acc:AT5G45300]	6.16633	6.36633	6.07952	6.00777	6.46223	5.99692	6.47087	6.06811	5.7971	6.31249	6.01143	5.68527	6.22863	5.41708	6.17903	6.12469	2
AT3G14280.1		3	4761432	4762457	-	1025	protein_coding	At3g14280 [Source:UniProtKB/TrEMBL;Acc:Q9LUL9]	6.87294	7.27537	6.5629	7.13942	6.75894	7.24134	6.95515	7.16948	6.3355	5.86276	7.06877	7.33411	7.80382	6.98126	7.18157	7.01321	2
AT3G05880.1	RCI2A	3	1755497	1756924	-	1427	protein_coding	RCI2A [Source:UniProtKB/TrEMBL;Acc:A0A178V7D5]	7.84024	8.78042	8.92678	9.186	8.05929	9.2283	9.20796	9.44429	8.92703	9.36751	9.00868	8.91861	8.61618	9.40011	8.81146	9.08679	4
AT2G39020.1		2	16295140	16296495	+	1355	protein_coding	Probable acetyltransferase NATA1-like [Source:UniProtKB/Swiss-Prot;Acc:Q9ZV06]	7.10304	6.84226	6.57131	6.69608	6.82249	6.77674	6.60012	6.74506	6.47116	6.25441	6.62064	6.82102	6.3653	6.31726	6.45054	6.20562	2
AT1G11410.4		1	3841253	3844432	+	3179	protein_coding	S-locus lectin protein kinase family protein [Source:TAIR;Acc:AT1G11410]	4.34236	4.50297	4.51025	3.6552	4.73055	4.44113	4.55041	5.04136	4.18348	4.72764	4.56702	4.91377	4.50279	3.64198	4.70059	4.90397	8
AT5G58720.3	PIPC	5	23719702	23723137	-	3435	protein_coding	SMR domain-containing protein At5g58720 [Source:UniProtKB/Swiss-Prot;Acc:O65573]	4.11516	4.89225	4.274	4.59153	4.59591	4.39551	4.07504	4.71618	4.68637	5.19207	4.36937	4.67875	4.85845	3.67434	4.67356	4.89823	8
AT5G55920.1	OLI2	5	22645448	22649517	-	4069	protein_coding	Nucleolar protein-like [Source:UniProtKB/TrEMBL;Acc:Q9FG73]	8.31854	7.62496	7.51187	7.65079	7.94215	7.42629	7.65225	7.9079	7.4769	7.49736	7.59066	7.45727	7.43524	7.35303	7.58514	7.61414	8
AT3G59920.1	GDI2	3	22134951	22138546	+	3595	protein_coding	Guanosine nucleotide diphosphate dissociation inhibitor [Source:UniProtKB/TrEMBL;Acc:A0A178VFJ4]	9.82628	9.6374	9.52348	9.37127	9.6738	9.48385	9.41028	9.41424	9.35708	9.34438	9.4134	9.41122	9.67997	9.31161	9.4858	9.53682	8
AT1G04970.2		1	1411088	1413626	+	2538	protein_coding	Putative BPI/LBP family protein At1g04970 [Source:UniProtKB/Swiss-Prot;Acc:Q9MAU5]	3.67916	3.70565	3.82691	3.87864	3.7324	3.91352	4.11729	4.24397	3.8523	3.41891	3.63281	3.18572	3.68804	3.16294	3.9399	4.12011	3
AT1G51340.5	DTX42	1	19031909	19034989	+	3080	protein_coding	Protein DETOXIFICATION [Source:UniProtKB/TrEMBL;Acc:A0A178W9H8]	4.9098	3.8933	3.51906	4.46189	4.68021	4.36294	4.86216	4.07663	3.8724	4.67186	3.97305	4.19442	4.25052	3.49308	4.56499	4.84964	2
AT2G43510.1	ATTI1	2	18066960	18067860	+	900	protein_coding	TI1 [Source:UniProtKB/TrEMBL;Acc:A0A178VRC4]	3.12803	3.18859	3.48005	2.96405	3.23113	3.17708	3.19703	3.12635	3.07765	2.99897	3.3564	3.197	5.24173	4.26151	4.27145	4.47971	9
AT2G18630.1		2	8080354	8082901	+	2547	protein_coding	UPF0496 protein At2g18630 [Source:UniProtKB/Swiss-Prot;Acc:Q56XQ0]	7.37669	6.87659	7.45059	6.94501	7.40932	7.09225	7.02291	6.84427	6.98899	7.23131	6.96694	6.77816	6.53678	6.40328	6.62053	6.70806	2
AT4G16890.4	SNC1	4	9500271	9505736	-	5465	protein_coding	disease resistance protein (TIR-NBS-LRR class), putative [Source:TAIR;Acc:AT4G16890]	4.03501	4.88292	3.89741	3.82913	4.53607	4.32983	4.10297	4.2095	3.64977	4.17051	3.554	4.30467	4.38876	3.35198	3.60558	4.16549	2
AT5G56160.2	SFH14	5	22731949	22735593	+	3644	protein_coding	Phosphatidylinositol/phosphatidylcholine transfer protein SFH14 [Source:UniProtKB/Swiss-Prot;Acc:F4K6D3]	4.82736	4.15498	5.10761	4.14039	5.16157	4.13253	4.20903	4.32184	4.88853	5.23922	4.12722	4.78176	4.19758	3.58857	3.89005	4.45946	8
AT3G27260.1	GTE8	3	10067545	10072744	+	5199	protein_coding	Global transcription factor group E8 [Source:UniProtKB/TrEMBL;Acc:A0A1I9LS77]	8.9398	8.9815	8.92241	9.01854	8.90455	9.01276	9.18432	9.13071	9.28641	9.4314	9.19222	9.24345	8.97084	9.26498	9.03359	9.11998	1
AT1G42440.1		1	15895197	15900105	-	4908	protein_coding	At1g42440/F7F22_7 [Source:UniProtKB/TrEMBL;Acc:Q9ASU6]	9.1353	8.81916	8.78723	8.85666	8.92024	8.57419	8.81861	8.97903	8.75157	8.81302	8.7405	8.80854	8.69023	8.64984	8.78126	8.72933	8
AT4G31890.1		4	15425933	15429225	-	3292	protein_coding	ARM repeat superfamily protein [Source:UniProtKB/TrEMBL;Acc:Q9SZ56]	4.96151	4.90201	4.31951	4.66435	4.98902	4.4456	4.51286	4.70866	4.83235	4.60377	4.61084	4.51917	4.94123	4.04092	4.94033	4.63502	8
AT3G26740.1	CCL	3	9827682	9828917	+	1235	protein_coding	Light-regulated protein 1, chloroplastic [Source:UniProtKB/Swiss-Prot;Acc:Q96500]	5.58749	6.82151	6.46171	7.57385	5.8273	7.62395	6.99818	7.52003	6.57939	6.31803	7.27102	7.72715	7.52744	7.82808	7.48403	7.38453	4
AT2G16740.1	UBC29	2	7267722	7269055	+	1333	protein_coding	UBC29 [Source:UniProtKB/TrEMBL;Acc:A0A178VQZ9]	7.78772	7.04853	7.79764	7.76934	7.79221	7.31549	7.60356	8.07203	7.31141	7.97025	7.1963	7.63467	7.21166	7.04122	7.62987	7.47014	2
AT5G49660.1	CEPR1	5	20161140	20164729	-	3589	protein_coding	Receptor protein-tyrosine kinase CEPR1 [Source:UniProtKB/Swiss-Prot;Acc:Q9FGL5]	8.90629	8.63205	9.28426	9.09085	9.07343	8.88512	9.17644	9.29004	8.99615	9.44939	8.7207	8.89827	9.02873	8.62837	9.39811	9.27508	2
AT4G15090.2	FAR1	4	8614060	8618170	+	4110	protein_coding	Protein FAR-RED IMPAIRED RESPONSE 1 [Source:UniProtKB/Swiss-Prot;Acc:Q9SWG3]	5.96968	5.88301	6.0273	5.43785	5.83284	4.71669	5.57537	5.26497	5.4646	5.0259	6.09733	5.59225	6.18316	4.92675	5.67998	5.64495	8
AT3G13080.5	ABCC3	3	4195770	4201734	-	5964	protein_coding	MRP3 [Source:UniProtKB/TrEMBL;Acc:A0A178VHA7]	5.86802	5.8828	4.31261	4.70587	4.37605	6.66847	6.6862	5.50062	5.62194	5.70359	5.69451	6.35846	5.96818	4.26598	7.14509	6.88737	8
AT2G16060.1	AHB1	2	6982531	6983777	-	1246	protein_coding	NSHB1 [Source:UniProtKB/TrEMBL;Acc:A0A384KL50]	5.59113	5.76442	6.24372	6.12703	5.58152	6.25323	6.0221	6.11804	5.96455	6.04159	6.37677	6.26056	7.47681	5.67482	7.60756	7.34201	8
AT1G17110.1	UBP15	1	5845675	5850889	-	5214	protein_coding	Ubiquitin-specific protease 15 [Source:UniProtKB/TrEMBL;Acc:F4I642]	7.70642	7.54843	7.61744	7.67522	7.7701	7.67174	7.96112	7.79532	7.63764	7.6106	7.86647	7.74292	7.68073	7.34941	7.88227	7.69862	2
AT3G51800.1	ATG2	3	19210914	19213747	-	2833	protein_coding	metallopeptidase M24 family protein [Source:TAIR;Acc:AT3G51800]	9.60333	9.06374	8.99193	8.8552	9.2111	8.75442	8.85572	8.84798	8.82522	8.90753	8.83278	8.78232	9.08407	8.78419	9.00296	9.01273	6
AT1G50500.1	HIT1	1	18707924	18716118	-	8194	protein_coding	Membrane trafficking VPS53 family protein [Source:TAIR;Acc:AT1G50500]	7.69311	7.98466	7.96466	7.95591	7.54518	8.05834	7.94347	7.99441	7.67669	7.59679	7.99174	8.02054	7.85948	7.684	7.90252	7.56797	2
AT2G22660.1	GRDP1	2	9627408	9631126	+	3718	protein_coding	Glycine-rich domain-containing protein 1 [Source:UniProtKB/Swiss-Prot;Acc:Q9ZQ47]	5.76949	5.55327	5.63905	6.00973	6.39488	6.41696	6.09124	6.57984	5.42474	5.6224	5.94722	5.88851	5.66446	5.18543	5.92271	6.04438	2
AT4G34310.6		4	16413980	16419735	+	5755	protein_coding	Alpha/beta-Hydrolases superfamily protein [Source:UniProtKB/TrEMBL;Acc:F4JKN4]	3.76106	3.8284	4.26483	3.70932	4.11918	4.09895	3.71903	4.03403	4.18991	3.35246	4.11163	4.5353	4.13237	3.31877	4.39668	4.28292	8
AT1G70000.1		1	26362979	26364878	-	1899	protein_coding	At1g70000 [Source:UniProtKB/TrEMBL;Acc:O04544]	3.78972	3.41596	3.581	3.5541	4.20872	3.91215	3.60527	3.81743	3.82456	4.03954	3.7195	3.74225	3.54969	4.01594	3.80499	3.5509	9
AT5G45350.3		5	18381837	18383693	-	1856	protein_coding	AT5g45350/MFC19_1 [Source:UniProtKB/TrEMBL;Acc:Q39115]	4.40475	4.35933	4.8544	4.82213	4.09916	3.98047	4.79145	4.5919	4.76924	4.72532	4.86154	4.89732	5.05655	4.21023	5.07302	4.96006	8
AT5G62130.1		5	24950295	24953362	-	3067	protein_coding	Per1-like family protein [Source:UniProtKB/TrEMBL;Acc:F4K556]	6.18869	5.78842	5.24834	5.51851	5.92368	5.80755	5.72208	5.65505	5.72056	5.51417	5.93698	5.99636	5.82667	6.26935	5.64862	5.72586	10
AT4G11670.2		4	7044401	7053148	-	8747	protein_coding	Protein of unknown function (DUF810) [Source:TAIR;Acc:AT4G11670]	6.24962	6.57153	7.08007	6.59315	6.24499	6.47377	7.25198	6.52746	6.70623	6.83307	6.63647	7.07064	6.41103	6.0353	6.88873	7.14927	2
AT1G58030.1	CAT2	1	21464001	21468505	-	4504	protein_coding	Cationic amino acid transporter 2, vacuolar [Source:UniProtKB/Swiss-Prot;Acc:Q9ASS7]	9.17357	9.63825	9.72443	10.0329	9.50293	10.0251	10.2026	10.136	9.74462	10.0192	10.0867	10.19	10.1764	10.314	10.0165	10.1949	9
AT1G45180.4		1	17098704	17101925	+	3221	protein_coding	F27F5.26 [Source:UniProtKB/TrEMBL;Acc:Q9MAJ1]	4.66668	4.57967	4.23972	4.20116	4.7754	3.85162	4.36737	4.4477	4.52091	4.97828	4.06022	3.55923	4.15941	3.52845	4.89233	4.50466	2
AT1G80030.3		1	30105024	30109087	-	4063	protein_coding	Molecular chaperone Hsp40/DnaJ family protein [Source:UniProtKB/TrEMBL;Acc:Q0WN54]	4.4738	3.96644	4.02749	4.80676	4.29216	4.6503	4.69752	3.99949	3.97231	4.3511	4.21839	4.61016	4.25715	3.69768	4.10482	3.99045	2
AT3G56150.1	TIF3C1	3	20833410	20837275	-	3865	protein_coding	Eukaryotic translation initiation factor 3 subunit C [Source:UniProtKB/Swiss-Prot;Acc:O49160]	10.2202	9.79499	10.0321	10.0184	10.1729	9.8961	10.0222	10.3098	9.86055	9.85676	9.85629	10.0455	10.0169	9.73453	9.89911	9.82569	2
AT5G17000.2		5	5584708	5587237	-	2529	protein_coding	AT5g16970/F2K13_120 [Source:UniProtKB/TrEMBL;Acc:Q93Z72]	5.78672	6.13823	6.36541	5.86209	6.29131	6.18908	6.39678	5.63705	6.25386	6.82807	6.16789	5.78039	5.48289	5.14012	5.93683	5.71017	2
AT1G79520.1		1	29911381	29914967	-	3586	protein_coding	Cation efflux family protein [Source:UniProtKB/TrEMBL;Acc:F4IF62]	4.99843	3.72876	3.29124	3.37625	4.82652	3.2988	3.95994	4.21554	3.0806	3.70946	4.04861	3.40922	3.50733	3.07754	3.65503	3.63471	8
AT4G36140.1		4	17098612	17104576	-	5964	protein_coding	Disease resistance protein (TIR-NBS-LRR class) [Source:UniProtKB/TrEMBL;Acc:O65506]	8.23891	8.55963	8.73806	8.90652	8.39452	8.93978	8.84376	8.60106	9.12464	9.15176	8.70205	9.01934	8.52237	8.30635	8.64356	8.69652	8
AT2G33500.1	COL14	2	14187914	14190254	-	2340	protein_coding	Zinc finger protein CONSTANS-LIKE 14 [Source:UniProtKB/Swiss-Prot;Acc:O22800]	4.16169	4.20399	4.26301	3.80632	3.72863	4.12454	4.32692	4.25074	4.21423	3.94135	4.24389	4.22948	3.90561	3.58586	4.10147	4.05854	8
AT3G15120.1		3	5088366	5095717	-	7351	protein_coding	P-loop containing nucleoside triphosphate hydrolases superfamily protein [Source:UniProtKB/TrEMBL;Acc:Q9LIM2]	5.10896	4.12564	6.11341	5.8545	4.61463	6.14579	5.31897	6.18265	4.23795	4.13934	5.10705	6.55896	6.24584	4.32285	6.07323	5.83224	2
AT2G36410.1		2	15278769	15280726	+	1957	protein_coding	Expressed protein [Source:UniProtKB/TrEMBL;Acc:Q9SJR4]	8.03528	7.95299	8.2745	8.10197	8.15264	8.27353	8.34839	8.24594	8.41869	8.5995	8.06993	8.25195	8.23917	8.35326	8.20904	8.40398	9
AT2G17280.1	PGM	2	7513130	7515117	+	1987	protein_coding	Phosphoglycerate mutase-like protein [Source:UniProtKB/Swiss-Prot;Acc:Q8GY96]	4.91127	4.39257	3.49142	3.85817	4.23787	4.14844	4.43756	4.3335	4.8337	4.5159	4.1077	4.02338	4.34996	3.46772	4.03272	4.5626	8
AT4G39640.1	GGT1	4	18399923	18403037	+	3114	protein_coding	Glutathione hydrolase 1 [Source:UniProtKB/Swiss-Prot;Acc:Q8VYW6]	7.29925	7.57301	7.90773	7.37869	7.86469	7.57486	8.22217	6.88995	8.08485	7.67215	7.68358	7.47897	7.31283	6.62508	7.16693	6.86164	2
AT3G11720.1		3	3705759	3708632	-	2873	protein_coding	Polyketide cyclase/dehydrase and lipid transport superfamily protein [Source:UniProtKB/TrEMBL;Acc:F4J7F3]	5.20824	5.66885	5.37007	5.77473	5.42552	5.34165	5.47264	5.99917	5.4738	5.81134	5.76838	5.8104	4.97056	5.01062	5.00483	5.09193	8
AT1G76280.5		1	28617577	28622777	-	5200	protein_coding	Tetratricopeptide repeat (TPR)-like superfamily protein [Source:TAIR;Acc:AT1G76280]	5.95145	5.55013	6.0995	5.38771	6.0214	5.90381	5.57618	5.35813	5.79475	5.14934	5.70897	5.2128	5.51698	4.8612	5.46678	5.24867	2
AT2G29450.1	GSTU5	2	12624403	12625790	-	1387	protein_coding	GSTU5 [Source:UniProtKB/TrEMBL;Acc:A0A178VPP0]	6.47158	6.3526	7.56349	5.38993	7.55856	6.39633	6.16062	5.42073	7.9919	8.33438	5.81619	5.98393	5.69941	5.92042	5.70742	6.23653	10
AT5G16820.1	HSFA1B	5	5530197	5532792	+	2595	protein_coding	Heat stress transcription factor A-1b [Source:UniProtKB/Swiss-Prot;Acc:O81821]	5.05754	6.16335	5.84109	6.21928	5.70299	6.06117	5.84963	6.2899	5.61164	5.64033	6.07385	6.34674	5.86328	5.37583	6.07134	5.98756	2
AT5G41740.3		5	16688626	16693119	+	4493	protein_coding	Disease resistance protein (TIR-NBS-LRR class) family [Source:UniProtKB/TrEMBL;Acc:F4JYI4]	8.73104	8.66755	8.65807	8.78332	8.40115	8.71116	8.68196	8.18239	8.61989	8.36557	8.83429	8.80432	8.55107	8.2264	8.82609	8.85104	8
AT5G39785.4		5	15928818	15932277	+	3459	protein_coding	Protein of unknown function (DUF1666) [Source:TAIR;Acc:AT5G39785]	5.13273	4.53253	5.30593	5.23517	5.11002	4.67367	4.93461	5.17108	5.22825	5.57195	4.96358	5.04616	4.36698	5.57539	4.93056	5.29009	10
AT5G22020.3		5	7287698	7289610	-	1912	protein_coding	At5g22020 [Source:UniProtKB/TrEMBL;Acc:Q9C586]	5.03691	5.33324	5.10707	4.47191	4.82115	5.43611	4.53271	3.59934	4.99229	3.64629	4.02941	4.39233	4.94447	3.65661	4.04093	4.12572	2
AT5G22650.1	HDT2	5	7533946	7536496	+	2550	protein_coding	Histone deacetylase HDT2 [Source:UniProtKB/Swiss-Prot;Acc:Q56WH4]	10.1361	9.66143	9.61847	9.49622	9.77319	9.43686	9.54206	9.62088	9.55256	9.60002	9.5509	9.4908	9.62077	9.42296	9.54666	9.55459	8
AT5G66810.3		5	26672878	26676616	+	3738	protein_coding	CONTAINS InterPro DOMAIN/s: CTLH, C-terminal LisH motif (InterPro:IPR006595); BEST Arabidopsis thaliana protein match is: LisH and RanBPM domains containing protein (TAIR:AT1G61150.1); Has 333 Blast hits to 242 proteins in 88 species: Archae - 0; Ba /.../ - 0; Metazoa - 104; Fungi - 47; Plants - 152; Viruses - 0; Other Eukaryotes - 30 (source: NCBI BLink). [Source:TAIR;Acc:AT5G66810]	3.77636	3.12053	4.15373	3.889	4.03627	3.09454	3.59004	3.77071	3.62134	3.63431	3.38006	3.44339	4.25379	3.09653	4.03434	4.05634	2
AT3G02065.2	RH41	3	358916	360889	+	1973	protein_coding	DEAD-box ATP-dependent RNA helicase 41 [Source:UniProtKB/Swiss-Prot;Acc:Q3EBD3]	6.02001	6.39648	6.07353	6.45302	6.10802	6.30532	6.16448	6.20813	5.54056	6.15922	6.29599	6.33633	5.71669	5.64668	5.85841	5.47536	2
AT1G14640.1		1	5023426	5025955	+	2529	protein_coding	SWAP (Suppressor-of-White-APricot)/surp domain-containing protein [Source:UniProtKB/TrEMBL;Acc:F4HW92]	6.61969	6.81302	7.17258	7.18816	6.72615	6.80646	6.62396	7.25706	6.95108	7.65263	6.9535	7.37743	6.31373	6.27528	6.92582	7.0702	8
AT1G22360.2	UGT85A2	1	7894858	7897591	-	2733	protein_coding	UDP-glycosyltransferase 85A2 [Source:UniProtKB/Swiss-Prot;Acc:Q9ZWJ3]	3.92606	3.5734	4.5325	4.90158	4.85763	3.53071	4.89827	5.20776	5.6113	4.8214	4.19344	3.57281	3.86736	3.53459	5.13393	4.87738	2
AT1G54510.5	NEK1	1	20358319	20360745	-	2426	protein_coding	Serine/threonine-protein kinase Nek1 [Source:UniProtKB/Swiss-Prot;Acc:Q9SLI2]	3.80595	4.16807	3.70349	3.5958	4.11027	3.78307	3.95115	4.26899	4.10272	4.13805	3.813	4.19055	3.99294	3.29559	3.89563	4.17386	8
AT1G67660.1		1	25363502	25365314	+	1812	protein_coding	Restriction endonuclease, type II-like superfamily protein [Source:UniProtKB/TrEMBL;Acc:Q8GW93]	4.43358	4.95634	4.83469	4.76396	4.5951	4.82479	4.85717	4.76159	4.75227	4.44187	4.86742	4.70024	4.78117	4.27617	4.52272	4.73837	2
AT1G67440.1	emb1688	1	25263804	25265719	-	1915	protein_coding	Minichromosome maintenance (MCM2/3/5) family protein [Source:TAIR;Acc:AT1G67440]	4.12898	5.01235	4.81243	4.86473	4.30376	3.74987	4.27815	4.76653	3.93351	4.05447	4.98544	4.11712	4.65523	3.88763	4.81015	4.75292	8
AT4G35310.1	CPK5	4	16801605	16804995	+	3390	protein_coding	CPK5 [Source:UniProtKB/TrEMBL;Acc:A0A178V3J8]	9.33495	9.29176	9.47615	9.56999	9.17236	9.27793	9.4291	9.31525	9.32832	9.59535	9.39063	9.30072	9.16207	9.17506	9.21082	9.37888	8
AT4G30270.1	XTH24	4	14819192	14820595	-	1403	protein_coding	Xyloglucan endotransglucosylase/hydrolase protein 24 [Source:UniProtKB/Swiss-Prot;Acc:P24806]	8.54514	9.401	9.61995	9.56024	8.9467	9.83909	9.82656	9.31465	9.89867	9.80992	9.45104	9.51798	9.34563	9.62037	9.6888	9.58244	4
AT1G70850.1	MLP34	1	26715172	26716829	-	1657	protein_coding	MLP34 [Source:UniProtKB/TrEMBL;Acc:A0A384KEJ8]	10.9017	11.7291	11.518	11.5999	11.2234	12.1539	11.8587	11.7621	11.5247	11.3844	11.9126	11.8317	11.2432	11.8818	11.1933	11.1415	5
AT1G16650.2		1	5687943	5691369	+	3426	protein_coding	S-adenosyl-L-methionine-dependent methyltransferases superfamily protein [Source:TAIR;Acc:AT1G16650]	3.5987	4.11786	4.3024	3.91493	3.96983	4.4886	4.2751	4.90887	5.05675	4.616	4.64317	3.86333	4.30983	5.10575	4.76989	4.22707	9
AT1G64490.1		1	23952133	23952839	+	706	protein_coding	At1g64490 [Source:UniProtKB/TrEMBL;Acc:Q9SGW6]	6.39197	6.09225	5.8427	6.01562	5.90939	5.74572	5.9885	6.07456	5.81978	5.7561	5.93478	5.95411	5.93493	5.69051	5.81204	5.91496	8
AT2G36895.1		2	15488535	15490449	-	1914	protein_coding	unknown protein; FUNCTIONS IN: molecular_function unknown; INVOLVED IN: biological_process unknown; LOCATED IN: chloroplast; Has 32 Blast hits to 32 proteins in 14 species: Archae - 0; Bacteria - 0; Metazoa - 0; Fungi - 0; Plants - 32; Viruses - 0; /.../Eukaryotes - 0 (source: NCBI BLink). [Source:TAIR;Acc:AT2G36895]	4.35933	3.93346	3.84892	3.70748	3.92974	3.98934	4.13591	4.39244	3.61159	4.01871	4.0864	3.86326	4.10728	3.47873	4.1466	4.13203	2
AT2G19540.1		2	8461748	8464534	+	2786	protein_coding	Putative WD-40 repeat protein [Source:UniProtKB/TrEMBL;Acc:Q9ZUN8]	9.34179	9.03906	8.914	9.08761	9.06101	8.90995	9.08756	9.17076	8.97301	8.98045	9.00534	9.15049	8.96532	8.91329	8.89439	8.94702	8
AT3G16440.1	ATMLP-300B	3	5585944	5587798	+	1854	protein_coding	Myrosinase-binding protein-like protein-300B [Source:UniProtKB/TrEMBL;Acc:A0A1I9LLA7]	5.06298	5.00648	4.50533	4.69729	5.03914	4.93355	4.8123	4.52286	4.37429	4.43338	5.07611	4.55903	6.01705	5.64839	5.19163	5.28736	9
AT5G36740.1		5	14460329	14466040	+	5711	protein_coding	Acyl-CoA N-acyltransferase with RING/FYVE/PHD-type zinc finger protein [Source:TAIR;Acc:AT5G36740]	3.2883	4.45161	4.06816	3.52949	4.47203	4.0841	4.41162	4.41241	3.41867	3.47163	3.67811	3.85252	4.14341	3.2553	4.24111	4.04976	3
AT1G80070.1	PRP8A	1	30117847	30127811	+	9964	protein_coding	SUS2 [Source:UniProtKB/TrEMBL;Acc:A0A178W7J7]	11.7959	11.7973	11.908	11.9076	11.7502	11.8694	11.9115	11.8892	12.0234	12.0273	11.8032	11.8541	11.8501	11.706	12.0113	11.9446	2
AT5G46510.2		5	18860234	18867015	+	6781	protein_coding	Disease resistance protein (TIR-NBS-LRR class) family [Source:UniProtKB/TrEMBL;Acc:Q9FHF4]	8.3836	8.39661	8.85212	8.44489	8.49865	8.56181	8.70178	8.34279	9.01791	9.15806	8.49679	8.39479	7.98684	8.0078	8.46443	8.62651	2
AT3G52750.1	FTSZ2-2	3	19549661	19553101	-	3440	protein_coding	Cell division protein FtsZ homolog 2-2, chloroplastic [Source:UniProtKB/Swiss-Prot;Acc:Q9LXJ0]	4.27132	4.55173	4.31159	4.08592	4.34663	4.14496	4.4009	4.48937	3.80871	3.39924	3.5633	4.17075	4.18447	3.60775	3.94874	3.71062	2
AT3G44870.1		3	16382219	16383605	+	1386	protein_coding	AtPP-like protein [Source:UniProtKB/TrEMBL;Acc:Q9FYC3]	5.374	4.73195	5.81682	4.49559	6.10978	5.06222	5.58291	4.49872	6.19997	6.58512	5.06523	4.88769	4.72951	5.26147	4.28657	5.07341	10
AT2G29420.1	GSTU7	2	12617936	12618899	-	963	protein_coding	Glutathione S-transferase U7 [Source:UniProtKB/Swiss-Prot;Acc:Q9ZW24]	7.69327	7.35271	7.35832	7.47922	7.58976	7.69383	7.61364	7.92149	7.18616	7.47682	7.52601	7.46745	8.443	8.09726	8.12137	8.08541	9
AT5G16150.2	GLT1	5	5272476	5275815	+	3339	protein_coding	Plastidic glucose transporter 4 [Source:UniProtKB/Swiss-Prot;Acc:Q56ZZ7]	6.65237	7.02269	7.03574	7.04825	7.11589	7.33125	6.96101	6.76419	7.23878	6.81322	7.18522	7.30496	7.02061	7.38289	7.05057	6.83611	9
AT2G44450.2	BGLU15	2	18342077	18343849	+	1772	protein_coding	Beta-glucosidase 15 [Source:UniProtKB/Swiss-Prot;Acc:O64879]	5.01894	5.40634	6.02302	4.62016	5.86938	5.37393	5.02565	4.71174	5.81445	5.92222	5.12382	5.05849	5.35682	5.31224	5.34634	5.38344	9
AT2G34510.2		2	14543894	14546879	-	2985	protein_coding	Uncharacterized protein At2g34510 [Source:UniProtKB/TrEMBL;Acc:O64696]	5.9552	5.85948	6.38288	5.35807	6.26432	6.15373	6.08938	5.4907	6.40802	6.26729	5.82941	5.85291	5.40519	6.08957	5.96952	5.98954	9
AT4G16420.1	ADA2B	4	9262621	9266157	-	3536	protein_coding	Transcriptional adapter ADA2b [Source:UniProtKB/Swiss-Prot;Acc:Q9ATB4]	6.33734	6.52698	6.6416	6.5924	6.62038	6.59462	6.68383	6.89221	6.5862	6.53373	6.67954	6.29855	6.36268	6.01436	6.20682	6.37857	2
AT5G12860.2	DIT1	5	4059686	4061950	-	2264	protein_coding	Dicarboxylate transporter 1, chloroplastic [Source:UniProtKB/Swiss-Prot;Acc:Q9LXV3]	3.85498	4.30104	4.7119	4.87394	5.4538	4.26362	3.95673	4.41072	4.68957	5.03588	4.29979	4.29893	4.77271	3.65041	4.83023	4.77645	2
AT1G61210.1		1	22564495	22571907	+	7412	protein_coding	Katanin p80 WD40 repeat-containing subunit B1 homolog [Source:UniProtKB/TrEMBL;Acc:F4HTH8]	6.32187	5.4016	5.68785	5.50304	5.94356	5.07656	5.70663	5.50637	5.90578	6.26609	5.90678	5.82307	5.62788	6.18879	5.95841	5.6553	1
AT1G29120.8		1	10174209	10178508	+	4299	protein_coding	AT1G29120 protein [Source:UniProtKB/TrEMBL;Acc:C0Z2A9]	4.83354	4.96674	5.0749	4.80532	4.78894	5.06052	5.01153	5.33718	5.152	5.24317	4.84443	4.75932	5.08952	5.63063	5.52249	5.09431	9
AT4G02590.2	UNE12	4	1137508	1140491	-	2983	protein_coding	UNE12 [Source:UniProtKB/TrEMBL;Acc:A0A384KS03]	4.86129	3.69964	5.07828	4.74682	4.34617	5.12947	3.70675	4.03738	4.8287	4.63476	4.88958	5.47537	4.78299	3.66267	4.36232	5.09018	8
AT2G24650.5	REM13	2	10483278	10487762	-	4484	protein_coding	B3 domain-containing protein REM13 [Source:UniProtKB/Swiss-Prot;Acc:P0CAP5]	5.10275	5.39852	5.17224	5.46092	5.80884	5.84216	5.90328	5.76499	5.85831	5.62071	6.0951	5.89332	5.73184	5.97097	6.0658	5.9813	10
AT4G11190.1	DIR13	4	6826587	6827389	+	802	protein_coding	Dirigent protein 13 [Source:UniProtKB/Swiss-Prot;Acc:Q9T017]	7.56091	5.31154	5.60032	4.41461	7.46565	5.24881	5.1516	4.53202	4.93271	5.15454	4.8059	4.80426	5.22095	5.70567	4.34878	4.37174	9
AT4G27640.1		4	13797616	13803082	-	5466	protein_coding	ARM repeat superfamily protein [Source:UniProtKB/TrEMBL;Acc:Q8W498]	9.70305	9.61298	9.64937	9.59369	9.68828	9.51356	9.59828	9.65439	9.69326	9.80265	9.50404	9.50518	9.18327	9.32068	9.36801	9.37587	2
AT5G48500.1		5	19652980	19654355	+	1375	protein_coding	Pathogenic type III effector avirulence factor Avr AvrRpt-cleavage: cleavage site protein [Source:UniProtKB/TrEMBL;Acc:Q8LEL0]	6.89289	6.53424	6.6183	6.89828	6.69786	6.66553	6.9736	7.29806	6.37981	6.844	6.76748	6.74835	6.89203	7.33383	7.1796	7.29665	9
AT1G48490.4		1	17921931	17928930	-	6999	protein_coding	Protein kinase superfamily protein [Source:TAIR;Acc:AT1G48490]	6.52859	7.03052	7.28008	7.14668	6.54674	7.16957	6.99807	7.01584	7.16601	7.09214	6.96706	6.96359	7.42881	6.29114	6.55419	6.316	2
AT4G12080.1	AHL1	4	7239200	7241675	+	2475	protein_coding	ATAHL1 [Source:UniProtKB/TrEMBL;Acc:A0A178V7H8]	8.6362	9.15432	8.9695	9.29185	8.73118	9.26976	9.12342	9.20056	9.2035	9.18249	9.29626	9.32574	9.21488	9.38168	9.2513	9.16446	10
AT4G23190.2	CRK11	4	12140982	12143833	-	2851	protein_coding	Cysteine-rich receptor-like protein kinase 11 [Source:UniProtKB/Swiss-Prot;Acc:Q9ZP16]	6.98158	6.73462	7.11965	6.94984	7.29048	7.03546	7.2425	6.48641	6.65848	7.02314	6.9314	7.11241	6.5805	6.17028	7.00324	6.74378	2
AT1G08300.3	NVL	1	2614958	2618526	+	3568	protein_coding	No vein-like protein [Source:UniProtKB/TrEMBL;Acc:F4HW09]	3.99419	4.61951	4.4847	4.34087	4.65411	4.60788	3.5422	4.52576	5.12813	4.00022	4.40708	4.16284	4.40401	3.50487	4.23848	4.04115	8
AT5G08660.1		5	2813887	2818139	+	4252	protein_coding	D-lactate dehydrogenase (DUF668) [Source:UniProtKB/TrEMBL;Acc:Q9C5B1]	7.19332	7.40592	7.4393	7.39077	6.97048	7.35313	7.22476	7.49832	7.02515	7.18424	7.37658	7.08842	7.5614	7.02864	7.40882	7.39543	2
AT5G60390.3	A1	5	24288664	24290856	+	2192	protein_coding	Elongation factor 1-alpha 4 [Source:UniProtKB/Swiss-Prot;Acc:Q8GTY0]	12.05	11.8581	12.0103	11.7902	11.9632	11.6753	11.8839	11.6578	11.884	11.8386	11.6957	11.7084	11.79	11.6056	11.6833	11.6605	8
AT2G27010.1	CYP705A9	2	11526168	11527854	-	1686	protein_coding	Cytochrome P450, family 705, subfamily A, polypeptide 9 [Source:UniProtKB/TrEMBL;Acc:Q9ZVD6]	5.34883	5.48452	5.26752	5.27731	5.59536	5.29466	5.77564	5.47053	5.4351	5.38015	5.57098	5.51842	6.09737	6.1246	5.74226	5.52815	9
AT1G44446.1	CAO	1	16848308	16851271	-	2963	protein_coding	CH1 [Source:UniProtKB/TrEMBL;Acc:A0A178W6L1]	4.90263	4.40554	4.41698	4.91286	4.58426	5.00271	4.94467	4.84864	3.94376	4.01757	4.6568	4.79946	4.71839	3.89577	3.65955	4.66205	2
AT2G22770.1	NAI1	2	9684562	9686613	+	2051	protein_coding	NAI1 [Source:UniProtKB/TrEMBL;Acc:A0A178VWP9]	9.38413	8.64448	8.7461	8.60677	9.38259	8.72313	8.92777	8.59081	8.72894	8.79524	8.67951	8.72765	8.46227	8.9907	8.4825	8.6442	9
AT1G12440.1	SAP1	1	4241421	4243201	-	1780	protein_coding	Zinc finger A20 and AN1 domain-containing stress-associated protein 1 [Source:UniProtKB/Swiss-Prot;Acc:Q6NNI8]	8.18061	8.81651	8.88169	9.17361	8.27809	9.18177	9.0019	9.01568	9.27712	9.18517	9.32716	9.37507	8.61027	9.18901	8.63236	8.76983	1
AT5G24760.4		5	8494781	8497610	-	2829	protein_coding	Alcohol dehydrogenase-like 6 [Source:UniProtKB/Swiss-Prot;Acc:Q8LEB2]	4.91118	3.82858	5.00723	3.83258	4.70194	4.1448	4.13345	4.34307	5.22733	4.88678	3.89211	3.77815	4.1195	3.46273	3.93575	4.18567	8
AT3G16400.2	NSP1	3	5566367	5568545	+	2178	protein_coding	Nitrile-specifier protein 1 [Source:UniProtKB/Swiss-Prot;Acc:Q9SDM9]	11.938	12.0741	11.8673	11.6937	12.1593	12.1297	11.837	11.8988	11.4579	11.4723	11.6756	11.7531	11.6362	12.0859	11.2745	11.331	4
AT4G30240.1		4	14807889	14810075	-	2186	protein_coding	AT4g30240/F9N11_90 [Source:UniProtKB/TrEMBL;Acc:Q944G8]	7.96259	8.07154	8.20059	7.98634	8.04052	8.23778	8.06813	7.97741	8.2487	8.39254	8.25217	8.15709	8.03669	8.25855	8.11042	8.1406	10
AT5G45710.1	HSFA4C	5	18540665	18542863	+	2198	protein_coding	RHA1 [Source:UniProtKB/TrEMBL;Acc:A0A178UPK9]	6.08898	5.67403	5.23373	5.94281	5.902	5.91819	6.17206	5.99604	5.79421	5.67086	6.02598	5.83876	5.73265	5.29835	5.73059	5.78885	8
AT2G43920.1	HOL2	2	18189004	18191348	-	2344	protein_coding	HOL2 [Source:UniProtKB/TrEMBL;Acc:A0A178VP97]	7.45847	7.13085	6.60461	7.79	6.75932	7.50172	8.06598	8.00011	8.29337	7.3818	8.18895	8.552	7.09252	6.71572	6.38946	6.82149	8
AT5G43380.2	TOPP7	5	17419790	17421982	-	2192	protein_coding	Serine/threonine-protein phosphatase PP1 isozyme 7 [Source:UniProtKB/Swiss-Prot;Acc:O82733]	5.73122	5.6385	6.3535	5.97388	5.41082	6.0177	6.01199	5.58344	6.58465	6.96499	5.88554	6.08246	5.66807	5.29691	6.14884	6.46149	8
AT1G08845.1		1	2839052	2841134	+	2082	protein_coding	Ribosomal L18p/L5e family protein [Source:UniProtKB/TrEMBL;Acc:F4HXR7]	4.9158	5.02588	4.79408	4.92624	4.9308	4.83696	5.00773	4.70323	4.66986	4.65966	5.20276	5.05166	4.58134	4.4065	4.79065	4.48895	8
AT4G39150.2		4	18233485	18236044	-	2559	protein_coding	AT4g39150/T22F8_50 [Source:UniProtKB/TrEMBL;Acc:Q9T024]	5.40291	4.97057	5.69082	5.18064	6.20174	5.20418	5.71072	4.56435	5.32157	4.94633	5.56482	5.19046	5.08656	4.16154	4.30762	3.97538	2
AT5G40450.1		5	16184650	16195888	-	11238	protein_coding	unknown protein; FUNCTIONS IN: molecular_function unknown; INVOLVED IN: biological_process unknown; LOCATED IN: chloroplast, plasma membrane; EXPRESSED IN: 24 plant structures; EXPRESSED DURING: 13 growth stages; Has 30201 Blast hits to 17322 protei /.../780 species: Archae - 12; Bacteria - 1396; Metazoa - 17338; Fungi - 3422; Plants - 5037; Viruses - 0; Other Eukaryotes - 2996 (source: NCBI BLin…	11.358	11.5586	12.1252	12.4721	11.327	12.2485	12.028	11.9783	12.4387	12.3844	12.1367	12.2152	11.9454	11.628	12.2011	12.039	8
AT1G61100.2		1	22508551	22512333	-	3782	protein_coding	CSL1 [Source:UniProtKB/TrEMBL;Acc:F4HRR0]	5.20415	5.33924	6.26295	5.06868	5.59188	5.50799	5.6842	5.68611	5.99974	6.20651	4.81311	5.57125	5.26919	4.58885	5.57935	6.25104	2
AT1G23040.1		1	8164782	8166142	+	1360	protein_coding	At1g23040 [Source:UniProtKB/TrEMBL;Acc:O23120]	4.00722	4.11845	3.84344	4.30226	3.74637	3.93551	4.19205	4.30376	3.97954	3.66353	3.97917	3.96411	4.34209	3.75279	4.17726	4.13502	2
AT1G56345.1		1	21092993	21094518	-	1525	protein_coding	RNA pseudouridine synthase 1 [Source:UniProtKB/Swiss-Prot;Acc:Q7XA65]	4.42564	4.33536	4.52695	4.41444	4.17017	4.22805	4.17936	4.07728	4.38431	4.43533	4.2681	4.16321	4.29466	3.81418	4.03634	3.94393	8
AT5G53550.6	YSL3	5	21755993	21758921	+	2928	protein_coding	YSL3 [Source:UniProtKB/TrEMBL;Acc:A0A178U7D6]	5.0048	5.39796	5.22366	5.34466	4.78677	5.65969	3.99153	4.0452	5.6155	5.28007	5.54416	5.52404	5.17179	4.04402	4.98972	4.86213	6
AT1G76580.1		1	28734207	28738967	+	4760	protein_coding	Squamosa promoter-binding protein-like (SBP domain) transcription factor family protein [Source:TAIR;Acc:AT1G76580]	7.2948	7.37161	7.43795	7.25315	7.39643	7.45098	7.60455	7.46247	7.68929	7.69895	7.31642	7.33825	7.28571	6.91299	7.44942	7.71899	2
AT3G04680.2	CLPS3	3	1269723	1272936	-	3213	protein_coding	Protein CLP1 homolog [Source:UniProtKB/Swiss-Prot;Acc:Q9SR06]	4.11328	3.93771	4.24265	4.37598	4.08434	3.87918	4.23056	3.97755	4.06727	4.77897	3.84615	3.34277	3.43186	3.31749	3.90131	4.34915	2
AT5G65460.2	KCA2	5	26161624	26169191	-	7567	protein_coding	kinesin like protein for actin based chloroplast movement 2 [Source:TAIR;Acc:AT5G65460]	5.056	4.3936	4.67475	5.60301	4.81522	4.94322	4.71313	5.26672	4.9075	5.08511	4.81426	5.61221	4.74724	4.35084	5.05513	5.32228	8
AT3G59100.2	CALS6	3	21844835	21854086	+	9251	protein_coding	Putative callose synthase 6 [Source:UniProtKB/Swiss-Prot;Acc:Q9LYS6]	6.69827	5.9602	6.05395	6.8798	6.07589	7.00831	7.20825	7.10359	7.32366	6.9818	6.65852	7.16285	6.36981	5.8178	6.67525	6.86839	8
AT1G07670.1	ECA4	1	2370020	2374607	-	4587	protein_coding	Calcium-transporting ATPase 4, endoplasmic reticulum-type [Source:UniProtKB/Swiss-Prot;Acc:Q9XES1]	9.85961	9.38965	9.66377	9.38778	9.72854	9.29119	9.59243	9.44045	9.6936	9.5876	9.42083	9.42832	9.54689	9.22842	9.51208	9.5828	8
AT2G15490.1	UGT73B4	2	6761635	6763500	+	1865	protein_coding	UDP-glycosyltransferase 73B4 [Source:UniProtKB/Swiss-Prot;Acc:Q7Y232]	8.26443	8.03588	8.52464	8.23694	8.30403	8.48742	8.36791	7.8931	8.31991	8.70351	8.4094	8.51824	9.71231	8.88964	9.663	9.58789	10
AT5G24770.1	VSP2	5	8500468	8502224	-	1756	protein_coding	Vegetative storage protein 2 [Source:UniProtKB/Swiss-Prot;Acc:O82122]	9.25167	8.54174	9.27794	8.52315	9.37023	9.18365	8.50829	8.75114	8.1785	8.55994	7.91877	8.1882	8.47837	9.17948	8.4906	8.33951	4
AT5G04430.2	BTR1	5	1250248	1253953	-	3705	protein_coding	binding to TOMV RNA 1L (long form) [Source:TAIR;Acc:AT5G04430]	7.86061	7.97879	7.6649	7.52574	7.76838	7.73138	7.90549	7.83337	7.76678	7.67491	7.80946	7.95786	7.78953	7.42515	7.64248	7.51258	8
AT5G18850.1		5	6286732	6287629	+	897	protein_coding	At5g18850 [Source:UniProtKB/TrEMBL;Acc:Q6NLF5]	6.01151	6.41222	6.33884	6.42818	6.16797	6.63409	6.28067	6.43987	6.26046	6.34194	6.54354	6.47974	6.26339	6.76583	6.23274	6.34478	9
AT2G40130.2	SMXL8	2	16765920	16769268	+	3348	protein_coding	Protein SMAX1-LIKE 8 [Source:UniProtKB/Swiss-Prot;Acc:F4IGZ2]	5.48294	5.21548	4.98512	5.61522	5.01564	5.20135	5.98838	5.84299	5.32747	5.74737	5.28046	5.41935	5.08758	4.94685	5.29598	5.5252	2
AT3G16520.2	UGT88A1	3	5618408	5620873	-	2465	protein_coding	UDP-glycosyltransferase 88A1 [Source:UniProtKB/Swiss-Prot;Acc:Q9LK73]	3.34145	4.61843	4.02826	3.82371	4.02068	4.31248	4.48294	3.30886	4.29159	4.27299	4.37321	4.51991	3.85262	3.30865	3.77206	3.74517	8
AT4G30600.2		4	14937840	14940931	-	3091	protein_coding	AT4g30600/F17I23_60 [Source:UniProtKB/TrEMBL;Acc:Q9M0A0]	9.08208	8.80781	9.26574	9.27355	9.40062	9.00402	9.2961	9.02232	9.6538	9.63829	8.67759	9.29652	9.07218	8.44615	9.17857	9.09602	8
AT3G07420.2	SYNC2	3	2373934	2376960	-	3026	protein_coding	SYNC2_ARATH [Source:UniProtKB/TrEMBL;Acc:A0A178VCZ7]	3.76192	3.88105	3.54268	3.79855	3.85674	3.86891	3.83345	3.5711	4.07912	4.26981	3.40898	4.07334	3.51036	3.17261	3.71466	3.90813	8
AT5G45470.1		5	18421985	18425042	-	3057	protein_coding	Transmembrane protein, putative (DUF594) [Source:UniProtKB/TrEMBL;Acc:Q9FHI9]	8.7103	8.53286	8.54567	8.39237	8.54208	8.28366	8.35948	8.26734	8.33253	8.36797	8.43253	8.24789	8.67703	8.24384	8.59663	8.49335	8
AT1G06950.1	TIC110	1	2130053	2135703	-	5650	protein_coding	Protein TIC110, chloroplastic [Source:UniProtKB/Swiss-Prot;Acc:Q8LPR9]	9.25675	9.39417	9.28845	9.45835	9.1657	9.27554	9.28132	9.3774	9.34918	9.37095	9.36297	9.45883	9.14391	9.21062	9.16438	9.2524	8
AT1G74440.1		1	27976502	27980404	-	3902	protein_coding	ER membrane protein, putative (DUF962) [Source:UniProtKB/TrEMBL;Acc:Q9CA70]	3.59636	4.06692	4.41299	3.80747	4.24108	4.49881	4.26	3.66648	4.66674	4.69965	3.81787	3.68849	3.3465	4.11562	3.90765	3.80479	4
AT4G29990.2		4	14665684	14670030	-	4346	protein_coding	Leucine-rich repeat transmembrane protein kinase protein [Source:UniProtKB/TrEMBL;Acc:Q9SZV2]	3.19287	3.72243	3.84707	4.24008	4.13545	3.16092	4.1943	3.68326	4.00498	4.40057	3.51717	3.89072	3.70092	3.16287	3.58197	4.07804	2
AT5G43020.1		5	17255205	17258077	-	2872	protein_coding	Leucine-rich repeat protein kinase family protein [Source:UniProtKB/TrEMBL;Acc:Q9FMI2]	6.106	5.88639	6.18795	5.66335	5.88037	5.44195	5.78541	5.38587	6.14399	5.59138	5.68912	5.573	5.88382	5.26703	6.05573	5.95037	8
AT2G37050.4		2	15568926	15573749	+	4823	protein_coding	Leucine-rich repeat protein kinase family protein (Fragment) [Source:UniProtKB/TrEMBL;Acc:C0LGM1]	4.93153	4.80743	6.02165	6.62602	5.78433	6.08011	6.169	5.35782	5.82101	6.87573	5.68111	6.07504	5.54498	4.72251	5.70397	5.7236	2
AT1G61210.2		1	22564359	22572029	+	7670	protein_coding	Katanin p80 WD40 repeat-containing subunit B1 homolog [Source:UniProtKB/TrEMBL;Acc:F4HTH8]	7.39494	7.51838	7.64499	7.4275	7.50486	7.45744	7.66726	7.75705	7.54787	7.5111	7.30052	7.43161	7.65204	7.1121	7.38976	7.5922	2
AT1G73470.2		1	27625116	27628325	+	3209	protein_coding	unknown protein; FUNCTIONS IN: molecular_function unknown; INVOLVED IN: biological_process unknown; LOCATED IN: chloroplast; EXPRESSED IN: 22 plant structures; EXPRESSED DURING: 13 growth stages; Has 72 Blast hits to 72 proteins in 35 species: Archa /.../ Bacteria - 50; Metazoa - 0; Fungi - 0; Plants - 22; Viruses - 0; Other Eukaryotes - 0 (source: NCBI BLink). [Source:TAIR;Acc:AT1G73470]	4.54932	4.387	4.30585	4.9776	4.15797	4.97659	4.46644	4.68328	4.49358	4.9455	4.74337	4.38449	4.88302	3.99209	4.74008	4.7396	8
AT3G12120.1	FAD2	3	3860251	3863250	-	2999	protein_coding	FAD2 [Source:UniProtKB/TrEMBL;Acc:A0A178VIK7]	11.3588	11.4813	11.6754	11.5451	11.5109	11.5188	11.5754	11.5253	11.5065	11.6404	11.6402	11.5287	11.8539	11.815	11.8224	11.7091	9
AT3G04710.1	TPR10	3	1278028	1281170	+	3142	protein_coding	Ankyrin repeat family protein [Source:UniProtKB/TrEMBL;Acc:F4J4V1]	8.35713	7.28204	7.42648	7.44635	7.8984	7.2125	7.52161	7.50745	7.19507	7.58222	7.30599	7.36093	7.42326	7.19304	7.44323	7.482	8
AT2G34900.1	GTE1	2	14723013	14725684	-	2671	protein_coding	Transcription factor GTE1 [Source:UniProtKB/Swiss-Prot;Acc:Q84XV2]	7.84358	8.02802	7.86788	8.21466	7.46445	7.98722	8.01718	8.27447	7.76528	7.93382	7.98476	8.25412	8.03246	7.95228	7.96252	7.96515	8
AT5G61670.2	OR	5	24783504	24786156	+	2652	protein_coding	Protein ORANGE, chloroplastic [Source:UniProtKB/Swiss-Prot;Acc:Q9FKF4]	5.28874	5.70531	4.76084	5.48926	5.59076	5.60601	5.23582	5.38332	4.96201	4.91666	5.47687	5.35697	5.18402	4.81517	4.85877	4.7973	2
AT5G63450.1	CYP94B1	5	25408834	25410669	-	1835	protein_coding	cytochrome P450, family 94, subfamily B, polypeptide 1 [Source:TAIR;Acc:AT5G63450]	5.66057	5.27875	5.74655	4.78207	6.24439	5.37263	5.30379	4.43824	4.82762	5.48297	5.43185	5.02533	4.2635	5.78234	4.29782	4.53526	9
AT2G28620.2		2	12264928	12270763	-	5835	protein_coding	P-loop containing nucleoside triphosphate hydrolases superfamily protein [Source:TAIR;Acc:AT2G28620]	5.72472	5.42106	5.54586	5.18057	6.15086	5.76339	5.72732	5.30304	5.57856	5.03538	5.7195	4.73642	6.27536	6.10112	6.11821	6.16463	9
AT4G21550.1	VAL3	4	11462969	11468486	+	5517	protein_coding	VP1/ABI3-like 3 [Source:TAIR;Acc:AT4G21550]	4.1686	4.51146	4.25075	4.87316	4.54237	4.81335	4.797	4.87678	4.51983	4.50786	4.20357	4.5346	4.65042	4.01028	4.6353	4.94857	2
AT3G13920.1	EIF4A1	3	4592248	4595080	-	2832	protein_coding	Eukaryotic translation initiation factor 4A1 [Source:UniProtKB/TrEMBL;Acc:A0A1I9LSZ7]	11.4024	11.3056	11.3341	11.2987	11.3322	11.194	11.1954	11.2048	11.3993	11.3328	11.2663	11.2586	11.1809	11.1195	11.1275	11.1026	6
AT5G15020.1	SNL2	5	4859127	4866031	-	6904	protein_coding	Paired amphipathic helix protein Sin3-like 2 [Source:UniProtKB/Swiss-Prot;Acc:Q9LFQ3]	7.1971	7.22732	7.30815	7.62014	6.94294	7.45134	7.15761	7.23206	7.12914	7.25485	7.35671	7.26133	7.41729	6.99866	7.56543	7.17886	2
AT3G16220.2		3	5497481	5499474	+	1993	protein_coding	At3g16220 [Source:UniProtKB/TrEMBL;Acc:Q6NKQ6]	4.51065	4.65984	4.91884	4.74985	4.29579	4.49843	5.02068	4.43151	4.83247	4.93085	4.72418	4.82095	4.58966	4.25887	4.69129	4.76487	8
AT5G13320.3	PBS3	5	4268532	4271064	+	2532	protein_coding	Auxin-responsive GH3 family protein [Source:TAIR;Acc:AT5G13320]	5.25227	4.6559	4.87182	5.37451	4.7438	5.21174	5.32261	4.5048	5.19274	4.96679	4.84434	5.53265	4.69344	4.31001	4.60122	5.04124	8
AT5G58040.2	FIPS5	5	23488745	23494259	+	5514	protein_coding	FIP1[V]-like protein [Source:UniProtKB/Swiss-Prot;Acc:F4KDH9]	8.73385	8.97589	8.88599	9.02293	8.64154	8.88875	8.89498	9.13825	9.16373	9.08165	8.97579	8.94272	8.78994	8.63314	9.03499	8.9609	8
AT1G58200.2	MSL3	1	21548140	21553266	-	5126	protein_coding	Mechanosensitive ion channel protein 3, chloroplastic [Source:UniProtKB/Swiss-Prot;Acc:Q8L7W1]	6.86482	6.95528	7.05916	6.94472	7.28705	7.35191	7.10577	6.82829	7.47895	7.36588	6.95348	7.27173	6.67647	7.2378	7.05326	6.96312	9
AT4G11360.1	RHA1B	4	6905848	6906856	+	1008	protein_coding	E3 ubiquitin-protein ligase RHA1B [Source:UniProtKB/Swiss-Prot;Acc:Q9SUS5]	6.414	6.9892	6.65467	7.46108	6.56607	7.6293	7.10825	7.48548	6.89885	6.82564	7.47915	7.64916	7.66101	7.75512	7.66123	7.52802	9
AT1G08060.1	MOM	1	2501704	2511084	-	9380	protein_coding	ATP-dependent helicase family protein [Source:TAIR;Acc:AT1G08060]	8.1113	8.31385	8.27665	8.18613	7.77887	7.77699	8.22002	8.27302	8.58348	8.40698	8.36919	8.41633	8.30121	7.88874	8.2333	8.18016	6
AT1G48830.2	RPS7A	1	18059529	18061257	-	1728	protein_coding	40S ribosomal protein S7 [Source:UniProtKB/TrEMBL;Acc:A0A178WGF0]	3.66004	4.93172	4.92395	4.3157	4.18972	4.92571	4.00213	4.73907	3.62022	5.1036	4.14947	4.90166	5.51378	3.61926	4.62302	5.58055	2
AT3G03560.1		3	852889	856643	-	3754	protein_coding	unknown protein; LOCATED IN: plasma membrane; EXPRESSED IN: 22 plant structures; EXPRESSED DURING: 13 growth stages; BEST Arabidopsis thaliana protein match is: unknown protein (TAIR:AT5G23490.1); Has 157 Blast hits to 146 proteins in 38 species: Ar /.../ 3; Bacteria - 14; Metazoa - 8; Fungi - 0; Plants - 120; Viruses - 0; Other Eukaryotes - 12 (source: NCBI BLink). [Source:TAIR;Acc:AT3G03560]	7.305	7.03259	6.93575	7.15563	7.06972	6.88245	7.05553	7.19387	6.95269	6.97834	6.91472	6.96832	7.32171	6.85492	7.29045	7.24643	8
AT1G77640.1	ERF013	1	29178705	29179877	+	1172	protein_coding	Ethylene-responsive transcription factor ERF013 [Source:UniProtKB/Swiss-Prot;Acc:Q9CAP4]	7.66949	7.69955	7.93993	7.37556	7.49398	7.65412	7.89217	7.0117	8.20163	7.83525	7.88003	7.68535	7.5907	7.02557	8.12736	7.89134	8
AT5G43560.1	TRAF1A	5	17500531	17505646	+	5115	protein_coding	TNF receptor-associated factor homolog 1a [Source:UniProtKB/Swiss-Prot;Acc:Q8RY18]	4.28536	4.81729	5.04418	4.77438	4.99142	4.78219	4.28669	4.79617	5.44939	4.7713	4.5931	4.30668	4.75705	5.36633	4.97274	5.0031	9
AT2G28600.1		2	12251784	12254872	+	3088	protein_coding	P-loop containing nucleoside triphosphate hydrolases superfamily protein [Source:UniProtKB/TrEMBL;Acc:Q9SIB5]	7.63278	7.41234	7.36464	7.44246	7.3471	7.08475	7.31522	7.28131	7.26857	7.32254	7.44615	7.25658	7.12999	7.11272	7.09214	7.08211	8
AT3G62930.1	GRXS6	3	23261442	23261927	-	485	protein_coding	Monothiol glutaredoxin-S6 [Source:UniProtKB/Swiss-Prot;Acc:Q9LYC8]	4.45871	4.81133	4.97675	5.0694	4.33603	4.73674	4.69195	5.08409	5.04783	5.25013	4.58394	5.14004	4.40053	4.30435	5.09448	4.69397	8
AT5G27970.5		5	10004428	10015746	+	11318	protein_coding	ARM repeat superfamily protein [Source:UniProtKB/TrEMBL;Acc:F4K5S0]	4.79838	5.13711	5.19156	3.92711	5.64284	4.71282	5.582	4.86992	5.53639	6.15191	3.87101	5.12853	5.73307	3.90807	4.91787	5.37358	2
AT1G62130.2		1	22962129	22968997	-	6868	protein_coding	AAA-type ATPase family protein [Source:UniProtKB/TrEMBL;Acc:F4HX45]	6.03264	5.80721	6.17054	6.17244	6.06533	6.11853	6.11141	6.11697	5.81793	6.08142	5.84159	5.80001	6.03434	5.614	6.20411	6.15261	2
AT2G01490.2	PAHX	2	221020	223795	+	2775	protein_coding	Phytanoyl-CoA dioxygenase [Source:UniProtKB/Swiss-Prot;Acc:Q9ZVF6]	5.67127	6.16207	5.69387	5.92262	4.51565	6.16676	6.0287	6.06186	6.424	5.87357	5.98186	5.78145	6.45541	5.05334	5.88809	5.61388	8
AT5G07680.1	NAC079	5	2435795	2437661	+	1866	protein_coding	NAC4 [Source:UniProtKB/TrEMBL;Acc:A0A178UL34]	5.82755	5.80829	5.73616	6.32303	6.03078	5.7475	6.04327	5.9796	5.68788	5.92849	5.91	6.13381	6.13008	5.58518	6.15266	6.12159	8
AT5G20150.1	SPX1	5	6802282	6803655	+	1373	protein_coding	SPX domain-containing protein 1 [Source:UniProtKB/Swiss-Prot;Acc:Q8LBH4]	7.68112	6.00573	5.73161	5.96814	8.21868	5.6954	6.18361	6.09866	5.87276	5.23573	5.70324	6.25856	6.68979	5.32007	6.3902	6.18351	8
AT1G60140.2	TPS10	1	22176934	22181313	-	4379	protein_coding	Probable alpha,alpha-trehalose-phosphate synthase [UDP-forming] 10 [Source:UniProtKB/Swiss-Prot;Acc:O80738]	3.36483	4.34962	3.60715	3.57538	3.40647	3.70214	3.63748	3.71316	4.80866	3.06927	3.29523	3.61688	3.35938	3.0364	4.09923	3.57018	2
AT2G44280.3		2	18301223	18304388	-	3165	protein_coding	AT3g60070/T2O9_50 [Source:UniProtKB/TrEMBL;Acc:Q8L7S2]	3.54129	3.25114	4.12223	3.49812	3.86177	3.47164	3.98309	4.04147	4.14619	4.45265	3.54664	3.92917	4.21175	3.2239	4.12784	4.72166	8
AT1G16710.7	HAC12	1	5713843	5722261	+	8418	protein_coding	Histone acetyltransferase HAC12 [Source:UniProtKB/Swiss-Prot;Acc:Q9FWQ5]	7.22551	6.75245	6.63322	7.2999	7.2076	6.65801	7.16722	5.36876	7.69605	7.45966	6.4799	6.93395	6.28193	5.61186	7.35761	6.57983	8
AT4G04340.3	OSCA1	4	2122688	2126844	+	4156	protein_coding	Protein OSCA1 [Source:UniProtKB/Swiss-Prot;Acc:Q9XEA1]	5.42006	5.03304	6.0341	5.67843	5.94311	5.61158	5.62923	5.6952	5.92841	6.16297	5.50792	5.16437	5.24985	5.95366	6.05013	5.99513	9
AT4G01430.3		4	585610	588126	+	2516	protein_coding	WAT1-related protein At4g01430 [Source:UniProtKB/Swiss-Prot;Acc:Q9M131]	3.63332	3.53048	3.52094	3.97129	4.0761	4.10721	3.87953	3.52561	3.91703	3.91856	3.66094	4.21966	4.10105	4.63778	4.01258	4.24193	9
AT3G54140.1	NPF8.1	3	20045603	20048745	-	3142	protein_coding	Protein NRT1/ PTR FAMILY 8.1 [Source:UniProtKB/Swiss-Prot;Acc:Q9M390]	8.35935	8.24893	8.30768	8.18997	8.25855	8.33227	8.22486	8.0886	8.19886	8.15393	8.30901	8.15408	7.9294	8.45692	7.89144	7.87857	9
AT2G30600.6		2	13037238	13040981	+	3743	protein_coding	BTB/POZ domain-containing protein [Source:UniProtKB/TrEMBL;Acc:F4INV5]	4.99023	5.1124	5.55898	5.5811	5.36155	5.66484	5.36738	5.87667	6.37106	5.68061	5.4425	5.18329	5.19611	6.0649	5.90585	5.99535	9
AT1G28470.1	NAC010	1	10010124	10012258	+	2134	protein_coding	NAC domain-containing protein 10 [Source:UniProtKB/Swiss-Prot;Acc:F4HY61]	5.32986	5.4138	5.42704	5.5217	5.56028	5.71344	5.54654	5.69096	5.07905	5.12936	5.22483	5.35474	6.01069	5.99953	6.04204	5.97056	4
AT3G07530.3		3	2400590	2404499	+	3909	protein_coding	Integrator complex subunit [Source:UniProtKB/TrEMBL;Acc:A0A1I9LM22]	3.40868	3.81785	3.53492	4.0004	3.89119	4.33988	3.76209	3.64136	3.94623	3.68833	3.9053	3.88017	4.13096	3.20925	4.00006	3.8864	2
AT5G60790.1	ABCF1	5	24453258	24456115	-	2857	protein_coding	ABC transporter F family member 1 [Source:UniProtKB/Swiss-Prot;Acc:Q9FJH6]	11.0783	10.3267	10.3775	10.3067	10.7507	10.1103	10.3689	10.5656	10.2399	10.4039	10.2686	10.2999	10.2878	10.2637	10.3388	10.3304	8
AT4G14920.3		4	8531043	8535842	-	4799	protein_coding	Acyl-CoA N-acyltransferase with RING/FYVE/PHD-type zinc finger protein [Source:TAIR;Acc:AT4G14920]	3.87261	3.63934	5.032	4.24895	4.98179	4.98395	4.53065	4.74646	4.44023	4.89861	4.63659	4.44883	4.7556	3.60503	4.05567	4.49002	2
AT5G36880.6	ACS	5	14534700	14539599	-	4899	protein_coding	Acetyl-coenzyme A synthetase, chloroplastic/glyoxysomal [Source:UniProtKB/Swiss-Prot;Acc:B9DGD6]	6.42761	6.901	6.57043	6.14768	7.42857	6.56883	7.50231	6.83608	6.60655	6.91188	6.79176	6.70814	6.19296	5.73415	6.03135	6.21403	2
AT3G06500.1	INVC	3	2011993	2015831	+	3838	protein_coding	Alkaline/neutral invertase C, mitochondrial [Source:UniProtKB/Swiss-Prot;Acc:B9DFA8]	7.19293	7.63305	8.16652	7.24638	7.61464	7.69064	7.47753	6.91005	8.31047	8.60593	7.5472	7.51719	6.98652	6.61651	7.8585	7.94563	8
AT2G43590.1		2	18081304	18082776	-	1472	protein_coding	Endochitinase At2g43590 [Source:UniProtKB/Swiss-Prot;Acc:O24658]	8.06284	8.1052	6.82348	7.17957	7.80734	7.97208	7.791	7.13423	6.06506	5.91105	6.97084	6.92905	9.66242	8.72871	8.36459	8.44872	4
AT1G24706.8	THO2	1	8741897	8755568	+	13671	protein_coding	THO complex subunit 2 [Source:UniProtKB/Swiss-Prot;Acc:F4IAT2]	7.44063	6.91898	7.28486	7.28573	6.9871	7.31837	7.1068	7.29104	7.18584	7.33885	7.08934	7.21878	7.24013	6.69958	7.48761	6.95129	8
AT1G70880.1		1	26722846	26723978	-	1132	protein_coding	Major latex-like protein [Source:UniProtKB/TrEMBL;Acc:Q941R7]	6.1201	7.06973	6.0803	6.85836	6.00641	7.09911	6.7112	7.15689	6.11	5.8159	6.86826	6.62525	6.18527	7.41998	5.82312	5.79563	4
AT2G26590.4	RPN13	2	11311004	11315096	-	4092	protein_coding	RPN13 [Source:UniProtKB/TrEMBL;Acc:A0A178VY31]	6.17871	6.05044	6.02167	5.89726	6.13456	5.82132	5.74452	5.77056	5.8707	5.73302	6.02419	5.95594	5.75749	5.4454	5.51485	5.90443	8
AT4G32530.1		4	15693114	15695283	-	2169	protein_coding	ATPase, F0/V0 complex, subunit C protein [Source:UniProtKB/TrEMBL;Acc:B3H4N3]	7.23325	7.197	6.96154	7.04742	7.28034	7.08741	7.02791	7.06641	6.91188	6.70223	7.29246	7.0053	7.17778	6.78028	6.98922	7.00331	8
AT5G40850.1	UPM1	5	16365900	16369316	+	3416	protein_coding	AT5g40850/MHK7_8 [Source:UniProtKB/TrEMBL;Acc:Q42606]	7.11783	7.54085	7.17544	7.32	7.23869	6.60218	6.98523	7.14423	7.13023	6.94601	7.41817	7.54406	8.85319	6.98195	9.08051	8.63782	6
AT1G79520.4		1	29911381	29914967	-	3586	protein_coding	Cation efflux family protein [Source:UniProtKB/TrEMBL;Acc:F4IF62]	5.67271	5.5243	5.73487	5.58281	5.22353	5.13656	5.53315	5.46072	5.3926	5.72649	5.22499	5.53456	5.52174	5.20472	5.67609	5.8457	8
AT2G18090.2		2	7864175	7867766	+	3591	protein_coding	PHD finger family protein / SWIB complex BAF60b domain-containing protein / GYF domain-containing protein [Source:UniProtKB/TrEMBL;Acc:Q94JX1]	6.6013	6.04985	6.23508	6.13004	5.87977	6.16681	6.52538	6.14262	6.68749	6.79943	6.18371	6.47751	6.07447	5.64224	6.3842	5.98582	8
AT2G37990.1		2	15900635	15903218	+	2583	protein_coding	Ribosome biogenesis regulatory protein homolog [Source:UniProtKB/Swiss-Prot;Acc:Q9SH88]	8.53174	8.20602	8.11801	8.13692	8.13789	7.9675	8.12452	8.06684	8.04816	8.00985	8.11484	8.00996	7.99049	7.93961	8.0436	8.06244	8
AT3G02350.1	GAUT9	3	478949	481666	+	2717	protein_coding	Hexosyltransferase [Source:UniProtKB/TrEMBL;Acc:A0A178VEE3]	9.78211	9.57821	9.68684	9.44896	9.75773	9.42097	9.46621	9.30619	9.77521	9.79358	9.45516	9.47343	9.27749	9.20886	9.40579	9.54345	6
AT4G28706.1		4	14167755	14170801	+	3046	protein_coding	PfkB-like carbohydrate kinase family protein [Source:UniProtKB/TrEMBL;Acc:F4JM15]	3.1017	4.05942	3.54168	3.83802	3.47536	3.82086	3.64788	3.07464	4.05272	3.10398	4.01238	3.70669	3.86222	3.07498	4.30014	3.80563	8
AT4G10840.2	KLCR1	4	6656516	6659256	+	2740	protein_coding	Protein KINESIN LIGHT CHAIN-RELATED 1 [Source:UniProtKB/Swiss-Prot;Acc:O81629]	3.79515	3.94471	3.48909	3.7015	4.05761	3.97718	3.79755	3.52977	4.19508	4.18554	3.90471	3.87979	3.75992	3.20856	4.0486	3.54829	8
AT2G43900.1		2	18178588	18184089	-	5501	protein_coding	Endonuclease/exonuclease/phosphatase family protein [Source:TAIR;Acc:AT2G43900]	6.00251	6.60555	6.90413	6.81047	6.54271	6.8277	6.73954	7.05163	7.21576	7.16127	7.14658	7.38221	6.44428	6.18606	6.41083	6.59068	8
AT4G27610.1		4	13785413	13788515	-	3102	protein_coding	Intracellular protein transporter [Source:UniProtKB/TrEMBL;Acc:Q84JD6]	3.51856	4.08661	3.77242	3.17388	3.86082	3.95115	3.61001	3.16499	4.25086	4.08441	4.27664	3.18856	3.82563	3.98538	3.90031	3.70013	10
AT2G25760.1		2	10984304	10989117	-	4813	protein_coding	Protein kinase family protein [Source:UniProtKB/TrEMBL;Acc:F4ISN5]	7.67322	7.66472	7.5897	7.97172	7.66258	7.78115	7.77963	7.96652	7.74823	7.72525	7.77677	8.02557	7.9798	7.60056	7.87244	7.96057	8
AT1G48380.1	RHL1	1	17876989	17879270	-	2281	protein_coding	root hair initiation protein root hairless 1 (RHL1) [Source:TAIR;Acc:AT1G48380]	6.4023	6.32914	6.24834	6.43843	5.98774	6.11567	6.16481	6.37232	6.39328	5.78436	6.41119	6.3466	5.88425	5.87098	6.16717	5.99348	8
AT3G47420.2	ATPS3	3	17472297	17475274	-	2977	protein_coding	Putative glycerol-3-phosphate transporter 1 [Source:UniProtKB/Swiss-Prot;Acc:Q9C5L3]	4.49742	3.80932	3.97964	3.64184	4.21196	3.6931	3.35862	4.05885	4.48687	3.78494	3.94898	3.88431	4.64417	3.32395	4.75915	4.37857	8
AT1G63810.1		1	23669458	23675949	-	6491	protein_coding	Nucleolar protein [Source:UniProtKB/TrEMBL;Acc:Q0WVM5]	7.64326	7.23254	7.07471	7.12422	7.05759	6.73584	7.14947	7.3127	6.91395	7.16451	7.05963	6.7039	6.98562	6.77921	7.0443	7.20016	8
AT5G57220.1	CYP81F2	5	23187840	23189902	+	2062	protein_coding	Cytochrome P450 81F2 [Source:UniProtKB/Swiss-Prot;Acc:Q9LVD6]	6.76431	6.83919	7.32254	6.67573	7.24285	7.10167	7.13852	6.49945	6.87386	6.62651	6.58148	6.44044	7.77715	7.42936	7.03894	7.07425	4
AT4G36990.1	HSFB1	4	17440177	17442151	+	1974	protein_coding	Heat stress transcription factor B-1 [Source:UniProtKB/Swiss-Prot;Acc:Q96320]	8.38875	8.34364	8.76694	8.19442	8.70964	8.68945	8.50915	8.35362	8.9756	9.16912	8.46186	8.47377	8.74821	8.4816	8.85983	9.04758	10
AT4G14390.2		4	8289610	8292203	+	2593	protein_coding	Ankyrin repeat family protein [Source:UniProtKB/TrEMBL;Acc:F4JVF4]	5.10425	4.34893	4.50048	4.72335	4.66969	4.5994	4.36545	4.8865	4.27377	4.1625	5.00174	4.92221	5.5796	4.29918	5.46519	5.3772	8
AT1G69070.2		1	25967421	25971482	-	4061	protein_coding	FUNCTIONS IN: molecular_function unknown; INVOLVED IN: biological_process unknown; LOCATED IN: cellular_component unknown; EXPRESSED IN: 23 plant structures; EXPRESSED DURING: 13 growth stages; CONTAINS InterPro DOMAIN/s: Nop14-like protein (InterPr /.../07276); Has 69842 Blast hits to 35213 proteins in 1572 species: Archae - 363; Bacteria - 20593; Metazoa - 20851; Fungi - 8010; Plants - 2912; Vi…	7.72588	7.15405	7.11785	6.88311	7.27131	6.85151	6.99058	7.29261	6.82921	7.07497	7.20361	7.0857	6.97737	6.7344	7.16284	7.23142	8
AT1G15490.4		1	5320615	5323895	-	3280	protein_coding	Alpha/beta-Hydrolases superfamily protein [Source:UniProtKB/TrEMBL;Acc:Q9XI20]	4.41632	4.59454	4.64695	3.65139	4.63911	4.58874	3.67962	5.08756	5.07058	4.8519	5.00345	4.91328	4.69314	3.63747	4.59182	4.17739	8
AT5G51110.1	ATP1	5	20777501	20779488	-	1987	protein_coding	Probable pterin-4-alpha-carbinolamine dehydratase, chloroplastic [Source:UniProtKB/Swiss-Prot;Acc:Q9LU63]	4.27154	4.36543	4.41259	4.63505	4.28824	4.6908	4.76989	4.74166	4.77078	4.84198	4.89068	5.077	4.45439	5.07093	4.6836	4.5586	10
AT1G27752.1		1	9662021	9667550	+	5529	protein_coding	Ubiquitin system component Cue protein [Source:UniProtKB/TrEMBL;Acc:B3H6L4]	7.80239	7.74937	7.85914	7.99516	7.89423	8.11056	8.06217	8.05848	8.08638	8.30665	8.10355	8.21663	8.05659	8.19023	8.03759	8.05655	1
AT3G28510.1		3	10685470	10687429	+	1959	protein_coding	AAA-ATPase At3g28510 [Source:UniProtKB/Swiss-Prot;Acc:Q9LH84]	4.81052	4.7515	4.6018	4.78997	5.12215	4.82922	4.85372	5.2202	4.56285	4.33782	4.73126	4.9686	8.62349	6.03006	9.1974	8.59235	9
AT2G33510.2		2	14194150	14195647	+	1497	protein_coding	CONTAINS InterPro DOMAIN/s: WW/Rsp5/WWP (InterPro:IPR001202); BEST Arabidopsis thaliana protein match is: unknown protein (TAIR:AT1G28070.1); Has 3898 Blast hits to 1138 proteins in 179 species: Archae - 0; Bacteria - 40; Metazoa - 2353; Fungi - 242 /.../ts - 298; Viruses - 92; Other Eukaryotes - 873 (source: NCBI BLink). [Source:TAIR;Acc:AT2G33510]	4.19413	4.15687	4.42655	4.0316	4.10872	4.33307	4.09914	4.18471	4.10874	4.77591	4.19805	3.97943	4.34462	4.7244	4.71019	4.83438	9
AT1G61380.1	SD129	1	22645923	22649521	-	3598	protein_coding	G-type lectin S-receptor-like serine/threonine-protein kinase SD1-29 [Source:UniProtKB/Swiss-Prot;Acc:O64782]	5.47075	5.60301	5.82889	5.66967	5.45979	5.54906	5.77785	5.52205	6.06988	5.88859	5.56149	5.68788	5.30871	5.14941	5.53385	5.37019	8
AT3G61580.1	SLD1	3	22786022	22787972	+	1950	protein_coding	Delta(8)-fatty-acid desaturase 1 [Source:UniProtKB/Swiss-Prot;Acc:Q9ZRP7]	9.3564	9.48102	10.1267	9.06832	9.67836	9.45047	9.37584	8.71234	10.0995	10.2224	9.30895	9.26137	9.00265	9.25417	9.15075	9.24106	10
AT1G52730.2		1	19642452	19645211	+	2759	protein_coding	AT1G52730 protein [Source:UniProtKB/TrEMBL;Acc:Q9SSS7]	4.8114	4.95145	4.38924	3.49096	5.08533	4.74005	3.51897	4.22368	3.90618	3.75731	4.57954	4.88387	4.19824	3.47888	4.51675	4.19787	8
AT4G28200.1		4	13987530	13990539	-	3009	protein_coding	At4g28200 [Source:UniProtKB/TrEMBL;Acc:Q9M0I7]	8.44944	8.14782	8.06931	8.20524	8.25391	8.02128	8.23653	8.26807	8.14192	8.23456	8.14551	8.17978	8.06429	7.9755	8.03773	7.99306	8
AT2G02960.1		2	862041	864452	-	2411	protein_coding	RING/FYVE/PHD zinc finger superfamily protein [Source:UniProtKB/TrEMBL;Acc:F4IS71]	4.76561	5.05521	4.65756	4.50876	3.84843	5.01161	4.81831	4.70516	4.8701	4.75219	5.18596	4.54439	4.88379	4.09675	4.73487	4.76324	8
AT4G24350.1		4	12609373	12611468	+	2095	protein_coding	Phosphorylase superfamily protein [Source:UniProtKB/TrEMBL;Acc:Q94K59]	3.84485	3.7505	4.92832	4.54055	3.85421	4.55267	4.2241	4.34028	4.37118	4.07399	4.02658	4.05385	3.74805	3.55749	3.61504	3.57332	3
AT4G11310.1	RDL4	4	6883513	6885517	+	2004	protein_coding	Probable cysteine protease RDL4 [Source:UniProtKB/Swiss-Prot;Acc:Q9SUT0]	6.33913	6.48711	6.58313	6.81716	6.59306	6.81885	6.82609	6.82166	6.40928	6.63806	6.73548	6.75885	6.10294	7.01432	6.05002	6.07353	9
AT4G37670.1	NAGS2	4	17696059	17698991	-	2932	protein_coding	NAGS2 [Source:UniProtKB/TrEMBL;Acc:A0A178V1D0]	3.44538	3.61006	3.42697	4.10794	3.58247	3.99025	3.58215	3.58003	4.09751	4.07792	3.69791	3.52505	3.79351	3.14381	4.2039	3.79776	2
AT5G14640.1	ASK5	5	4718994	4722371	-	3377	protein_coding	Shaggy-related protein kinase epsilon [Source:UniProtKB/Swiss-Prot;Acc:Q8VZD5]	7.70494	7.35859	7.29297	6.90857	7.61919	7.30553	6.76873	7.05483	7.26497	7.2229	7.12112	7.01429	7.5198	7.47355	7.33531	7.24374	10
AT5G66850.2	MAPKKK5	5	26695568	26699426	-	3858	protein_coding	Mitogen-activated protein kinase kinase kinase 5 [Source:UniProtKB/Swiss-Prot;Acc:Q9C5H5]	4.75761	4.40838	4.59457	4.41602	4.81372	4.83643	4.35794	4.51499	5.05465	5.36515	4.65594	4.68509	4.17719	4.88153	4.72776	4.59578	10
AT2G40630.1		2	16958146	16961591	+	3445	protein_coding	At2g40630/T2P4.2 [Source:UniProtKB/TrEMBL;Acc:Q94EI6]	6.11082	6.0861	5.84437	6.06435	5.66985	5.87189	6.04278	5.88824	5.55381	5.7664	6.12241	6.09131	5.89957	5.71981	5.72431	5.77952	8
AT3G06850.2	BCE2	3	2157931	2160669	-	2738	protein_coding	Lipoamide acyltransferase component of branched-chain alpha-keto acid dehydrogenase complex, mitochondrial [Source:UniProtKB/Swiss-Prot;Acc:Q9M7Z1]	6.85182	8.58623	7.88586	8.19977	6.64474	8.17294	7.69233	7.92651	8.42998	7.40493	8.41477	8.63851	6.76423	7.36163	6.62959	7.12604	8
AT5G64120.1	PER71	5	25659257	25661007	-	1750	protein_coding	Peroxidase [Source:UniProtKB/TrEMBL;Acc:A0A178UAR8]	8.10169	8.47493	8.082	8.10371	8.17493	8.38465	8.54383	8.14442	7.26086	6.76529	7.72591	8.23715	7.30852	7.51123	6.37181	6.58485	3
AT4G30060.2		4	14689075	14691723	-	2648	protein_coding	Core-2/I-branching beta-1,6-N-acetylglucosaminyltransferase family protein [Source:UniProtKB/TrEMBL;Acc:Q8W4E9]	4.38559	5.25374	5.1001	4.80174	4.8774	4.86457	4.69949	4.80035	5.08816	4.56021	5.17726	4.33541	4.93123	4.1514	4.77997	4.83722	2
AT4G36430.1	PER49	4	17204385	17206033	-	1648	protein_coding	Peroxidase 49 [Source:UniProtKB/Swiss-Prot;Acc:O23237]	7.76748	7.83767	8.02063	8.00733	8.41307	8.1267	8.21271	8.01456	7.5083	7.47593	7.75263	8.03566	8.09715	8.60975	8.1031	8.5335	4
AT3G61240.1	RH12	3	22666147	22669757	+	3610	protein_coding	DEAD-box ATP-dependent RNA helicase 12 [Source:UniProtKB/Swiss-Prot;Acc:Q9M2E0]	8.3396	8.08069	7.82278	7.84221	8.00529	7.90907	8.05084	8.0953	8.09338	8.13322	7.79597	7.73963	7.88461	7.52573	8.08198	8.01962	2
AT5G38020.2		5	15165646	15167859	-	2213	protein_coding	At5g38020 [Source:UniProtKB/TrEMBL;Acc:Q84MB1]	4.22927	3.28388	3.10189	3.48338	4.14017	3.77898	3.76895	4.19706	3.42438	3.49526	3.76272	3.28298	3.25376	4.35156	3.58302	3.59392	9
AT2G35710.2	PGSIP8	2	15010796	15013368	-	2572	protein_coding	Putative glucuronosyltransferase PGSIP8 [Source:UniProtKB/Swiss-Prot;Acc:Q8VZP6]	6.50999	7.11026	7.73339	6.82701	6.75232	7.49837	7.23202	6.14675	7.65536	7.59995	7.18848	7.09039	6.31249	6.17081	7.00917	6.93527	2
AT1G27120.1	GALT4	1	9421009	9424084	+	3075	protein_coding	Hydroxyproline O-galactosyltransferase GALT4 [Source:UniProtKB/Swiss-Prot;Acc:Q8GXG6]	4.28378	4.21521	4.0598	4.04887	4.3361	4.25916	3.32845	3.86974	3.84419	3.86525	4.25063	3.3219	4.39963	3.29654	4.02365	3.98668	2
AT3G58790.1	GAUT15	3	21742071	21746324	-	4253	protein_coding	Hexosyltransferase (Fragment) [Source:UniProtKB/TrEMBL;Acc:W8QNJ3]	7.75338	7.4959	8.42529	7.45201	8.27298	7.79947	7.85532	7.66817	8.63216	8.59356	7.53059	7.42843	7.23867	7.60717	7.58508	7.79108	9
AT3G19970.2		3	6958648	6961684	+	3036	protein_coding	AT3g19970/MZE19_2 [Source:UniProtKB/TrEMBL;Acc:Q9LHE8]	5.72931	5.18176	5.66489	4.89221	6.01637	4.75985	5.46669	4.85348	6.35298	6.21558	5.15067	5.43532	4.87947	5.52227	4.94168	5.35399	10
AT3G02470.1	SAMDC1	3	509117	511561	+	2444	protein_coding	S-adenosylmethionine decarboxylase proenzyme 1 [Source:UniProtKB/Swiss-Prot;Acc:Q96286]	8.40184	8.36883	8.53919	8.17111	8.39533	8.45631	8.17627	7.92471	8.85772	8.45128	8.3084	8.07149	7.98993	7.73805	8.19305	7.98842	8
AT2G43210.3	PUX11	2	17960819	17963745	+	2926	protein_coding	Plant UBX domain-containing protein 11 [Source:UniProtKB/Swiss-Prot;Acc:Q9ZW74]	4.84435	3.51528	4.64026	4.68916	5.29829	4.07351	3.52211	4.17593	3.48373	4.26326	4.80255	4.49593	4.39547	3.48062	4.92818	4.34769	8
AT1G14690.2	MAP65-7	1	5051656	5055299	-	3643	protein_coding	65-kDa microtubule-associated protein 7 [Source:UniProtKB/Swiss-Prot;Acc:Q8L836]	7.35322	7.89153	8.13168	7.90811	7.55468	8.22794	7.94122	8.2062	7.95844	8.25207	7.98519	7.87592	7.69297	8.30131	8.21735	8.06269	9
AT4G14370.3		4	8279641	8283407	-	3766	protein_coding	Disease resistance protein (TIR-NBS-LRR class) family [Source:TAIR;Acc:AT4G14370]	7.10146	7.21393	7.56174	6.90522	7.3316	7.30427	7.76664	6.84063	7.80059	7.73791	7.12567	6.93802	7.25114	6.49427	7.18099	7.74704	2
AT4G05390.1	RFNR1	4	2738626	2740927	-	2301	protein_coding	Ferredoxin--NADP reductase, root isozyme 1, chloroplastic [Source:UniProtKB/Swiss-Prot;Acc:Q9M0V6]	7.75912	7.23262	7.3991	7.40423	7.45811	7.07334	7.0525	7.20652	7.13478	7.37396	7.25092	7.07678	7.96328	6.98677	8.33265	8.02142	8
AT5G40550.2		5	16241009	16243410	+	2401	protein_coding	SGF29 tudor-like domain [Source:TAIR;Acc:AT5G40550]	3.52331	3.47066	3.66122	3.98034	3.78035	3.12619	3.92414	3.89383	3.64162	3.43608	4.17158	4.04518	3.47501	3.18271	3.91771	4.19623	8
AT1G15670.1		1	5389952	5391672	+	1720	protein_coding	F-box/kelch-repeat protein At1g15670 [Source:UniProtKB/Swiss-Prot;Acc:Q9LMR5]	7.63012	8.2333	7.89863	8.25623	7.56899	8.13917	7.70607	8.03239	7.96666	7.74396	8.18343	8.18969	8.01101	7.79485	7.56059	7.43904	8
AT4G12340.1		4	7321148	7322510	-	1362	protein_coding	AT4g12340/T4C9_180 [Source:UniProtKB/TrEMBL;Acc:Q9STH7]	7.1913	7.46684	7.30504	7.34068	7.1908	7.14043	7.07689	7.33798	7.11084	7.06672	7.26642	7.32526	7.39519	7.05679	7.23663	7.14289	8
AT2G07656.1		2	3458281	3461448	+	3167	protein_coding		6.03845	5.93597	6.3454	5.85312	6.0696	6.02746	6.01369	5.84331	6.55578	6.68277	6.13557	5.89205	5.77797	6.17618	6.10742	6.04172	10
AT5G22000.4	RHF2A	5	7277939	7280255	+	2316	protein_coding	RHF2A [Source:UniProtKB/TrEMBL;Acc:A0A178UA98]	6.31948	5.66531	6.45058	6.41368	6.05683	6.65004	6.47807	6.55785	6.79742	6.78368	6.46173	6.45828	6.60756	5.7009	6.57468	6.56973	8
AT3G11690.1		3	3694956	3696749	+	1793	protein_coding	At3g11690 [Source:UniProtKB/TrEMBL;Acc:Q9SRM8]	7.09477	6.80882	6.33476	6.75633	6.78429	6.71602	6.54389	6.93587	6.22175	6.26883	6.79479	6.9575	6.6285	6.53251	6.43419	6.31176	8
AT3G54350.5	emb1967	3	20122083	20126529	-	4446	protein_coding	Forkhead-associated (FHA) domain-containing protein [Source:UniProtKB/TrEMBL;Acc:F4JCV6]	5.0972	4.04286	5.749	4.07064	5.8749	4.09633	5.21335	5.58127	6.12166	6.11523	4.64041	5.7459	4.00728	5.80969	5.28064	5.87342	10
AT5G60760.1		5	24438078	24442287	+	4209	protein_coding	P-loop NTPase domain-containing protein LPA1 homolog 1 [Source:UniProtKB/Swiss-Prot;Acc:Q9FJH9]	5.63338	6.17023	6.72614	7.03648	5.41747	6.13618	6.12134	6.56203	6.77767	7.02462	6.52545	6.28036	5.62177	5.91225	5.95644	5.75228	8
ATCG00070.1	PSBK	Pt	7017	7202	+	185	protein_coding	Photosystem II reaction center protein K [Source:UniProtKB/Swiss-Prot;Acc:P56782]	8.20378	8.04735	8.63181	8.35073	8.30334	8.40131	8.34819	8.21019	8.86041	9.08365	8.26395	8.17336	7.57417	8.31272	8.07741	8.28295	9
AT3G26460.1		3	9683682	9684657	-	975	protein_coding	Major latex protein-like [Source:UniProtKB/TrEMBL;Acc:Q9LIM9]	8.12061	7.76065	7.76356	7.3361	8.33503	7.84426	7.74293	7.59742	7.13023	6.76936	7.38175	7.24984	7.59302	8.02125	7.39377	7.64516	4
AT3G10050.1	OMR1	3	3098725	3102048	-	3323	protein_coding	Threonine dehydratase [Source:UniProtKB/TrEMBL;Acc:A0A178VHF4]	8.10797	7.63259	7.80652	7.69491	7.82489	7.54888	7.41577	7.58553	7.6403	7.69765	7.53845	7.68305	7.44847	7.3295	7.49474	7.28622	8
AT4G25070.2		4	12872379	12876734	+	4355	protein_coding	Caldesmon-like protein [Source:UniProtKB/TrEMBL;Acc:A0MFT2]	5.40833	5.11993	4.90018	5.3931	4.75818	4.9108	4.83817	4.49361	5.33846	4.94762	5.01969	5.09419	5.73455	4.63688	5.3698	5.31251	6
AT3G62740.1	BGLU7	3	23211287	23214066	+	2779	protein_coding	Beta-glucosidase 7 [Source:UniProtKB/Swiss-Prot;Acc:Q9LZJ1]	6.15279	6.03144	5.7902	5.14032	6.5693	5.84821	5.41374	5.56602	5.64939	5.73011	5.15513	5.5796	5.40447	6.07576	5.83032	5.57759	9
AT2G47950.2		2	19624022	19624922	+	900	protein_coding	unknown protein; FUNCTIONS IN: molecular_function unknown; INVOLVED IN: biological_process unknown; LOCATED IN: endomembrane system; EXPRESSED IN: root, flower; EXPRESSED DURING: petal differentiation and expansion stage; BEST Arabidopsis thaliana p /.../ match is: unknown protein (TAIR:AT3G62990.1); Has 22 Blast hits to 22 proteins in 5 species: Archae - 0; Bacteria - 0; Metazoa - 0; Fungi - 0; …	5.08831	5.36857	6.22611	4.89004	5.65118	5.68467	5.34643	4.72886	6.91377	7.31377	5.40922	5.26879	4.67334	5.24467	5.65627	5.71948	10
AT5G61150.1	VIP4	5	24603634	24607725	-	4091	protein_coding	Protein LEO1 homolog [Source:UniProtKB/Swiss-Prot;Acc:Q9FNQ0]	7.6184	7.8138	7.74344	7.69087	7.25679	7.71069	7.62854	7.74522	7.9629	7.82421	7.73947	7.79039	7.78186	7.42438	7.81873	7.68528	8
AT3G61600.2	POB1	3	22795422	22798324	+	2902	protein_coding	BTB/POZ domain-containing protein POB1 [Source:UniProtKB/Swiss-Prot;Acc:Q9FPW6]	5.76141	6.83157	6.0629	6.60289	5.69212	6.28829	5.96336	5.86062	6.27201	6.37776	6.80491	6.03156	5.98832	5.64869	6.10929	6.26053	8
AT2G31960.1	CALS2	2	13588522	13600430	+	11908	protein_coding	Callose synthase 2 [Source:UniProtKB/Swiss-Prot;Acc:Q9SL03]	9.99832	9.72737	10.1905	10.2212	10.0779	10.2492	10.2206	10.2989	10.082	10.3857	10.0405	10.0729	10.2873	9.81915	10.4115	10.5173	2
AT4G18905.1		4	10359877	10363300	+	3423	protein_coding	Transducin/WD40 repeat-like superfamily protein [Source:UniProtKB/TrEMBL;Acc:F4JSC0]	8.50215	8.24852	8.17334	8.17247	8.24641	8.17034	8.23124	8.20909	8.12839	8.10432	8.07854	8.19048	8.05185	7.99208	8.07736	8.09534	2
AT3G46710.1	RPP13L2	3	17206183	17209203	-	3020	protein_coding	Putative disease resistance RPP13-like protein 2 [Source:UniProtKB/Swiss-Prot;Acc:Q9STE5]	3.98566	4.69703	4.21743	4.50762	4.11228	4.13786	4.46336	4.40772	4.2325	4.0628	4.64822	4.52576	4.11236	3.94165	3.81581	4.05923	8
AT3G55080.1		3	20411342	20416043	-	4701	protein_coding	At3g55080 [Source:UniProtKB/TrEMBL;Acc:Q5PP40]	5.00753	5.65945	5.39611	5.38839	4.94329	5.37077	5.32005	5.41334	5.54534	5.46824	5.37912	5.7707	5.43898	4.86224	4.74995	5.07753	8
AT5G19480.1	MED19B	5	6571472	6573577	+	2105	protein_coding	Probable mediator of RNA polymerase II transcription subunit 19b [Source:UniProtKB/Swiss-Prot;Acc:Q6NQD9]	4.16999	3.57125	3.3283	3.14896	3.58139	3.79205	3.44684	3.14035	4.18277	4.181	3.87718	3.76307	3.91698	3.93509	3.76689	3.9388	1
AT5G24810.2		5	8516815	8522679	-	5864	protein_coding	ABC1 family protein [Source:UniProtKB/TrEMBL;Acc:F4KIJ2]	5.47706	5.86862	4.96518	5.03807	4.65548	5.53353	5.51245	4.97378	5.76694	5.9391	5.37534	5.36101	4.97662	4.53566	5.23663	5.50041	8
AT3G54350.1	emb1967	3	20122017	20126981	-	4964	protein_coding	Forkhead-associated (FHA) domain-containing protein [Source:UniProtKB/TrEMBL;Acc:F4JCV6]	7.39871	8.07228	7.65352	8.0121	7.30249	7.96465	8.075	7.89753	7.65927	7.72931	7.92655	7.93273	7.69548	7.66262	7.76074	7.59965	2
AT1G61820.3	BGLU46	1	22836327	22838615	+	2288	protein_coding	Beta-glucosidase 46 [Source:UniProtKB/Swiss-Prot;Acc:O80690]	7.34357	7.314	8.20174	7.51263	7.70423	7.84602	7.84779	6.89221	8.57897	8.56036	7.67931	7.64208	7.69243	7.72864	8.1896	8.11666	10
AT5G50430.3	UBC33	5	20534173	20537117	-	2944	protein_coding	Probable ubiquitin-conjugating enzyme E2 33 [Source:UniProtKB/Swiss-Prot;Acc:Q9FK29]	4.81184	4.53628	5.02696	5.2	4.91646	5.15603	4.58541	5.15161	5.30865	5.5345	4.53982	4.90165	4.97541	4.20577	5.33933	5.09688	2
AT3G57660.2	NRPA1	3	21353497	21363201	+	9704	protein_coding	DNA-directed RNA polymerase I subunit 1 [Source:UniProtKB/Swiss-Prot;Acc:Q9SVY0]	9.51256	8.99515	8.94742	8.9296	9.30506	8.84631	9.07051	9.27009	9.11732	9.17609	8.78252	8.82625	8.60227	8.58521	8.95934	9.12677	2
AT1G08660.2	SIA1	1	2756904	2759889	-	2985	protein_coding	Sialyltransferase-like protein 1 [Source:UniProtKB/Swiss-Prot;Acc:Q8VZJ0]	5.9155	5.47501	6.42901	6.43087	6.0463	6.14138	5.15754	5.76874	6.1521	5.82473	5.52921	6.05558	6.48859	5.01043	5.35514	5.83937	8
AT1G07640.2	OBP2	1	2353052	2355987	-	2935	protein_coding	Dof-type zinc finger DNA-binding family protein [Source:UniProtKB/TrEMBL;Acc:Q2V4Q1]	3.63339	4.9189	4.59992	4.21882	4.46204	4.23612	4.71577	4.11889	5.20956	4.93219	3.56117	5.15895	4.23873	3.59059	4.90736	5.05892	2
AT1G32490.2	ESP3	1	11742060	11749788	-	7728	protein_coding	ESP3 [Source:UniProtKB/TrEMBL;Acc:A0A178W3A5]	3.84866	3.87346	3.33065	4.26192	4.16651	3.82263	4.50907	4.24418	4.3175	4.84016	3.85194	3.33433	3.7784	3.30716	4.47404	4.15607	2
AT5G65770.3	LINC4	5	26311311	26316025	+	4714	protein_coding	little nuclei4 [Source:TAIR;Acc:AT5G65770]	7.68729	7.46403	7.39485	7.44201	7.66709	7.71719	7.57732	7.50464	7.65953	7.68505	7.31914	7.46046	7.3862	6.98916	7.32943	7.62201	2
AT5G19820.1	emb2734	5	6695174	6701355	-	6181	protein_coding	ARM repeat superfamily protein [Source:UniProtKB/TrEMBL;Acc:Q93VS8]	10.504	10.2886	10.3925	10.4485	10.3733	10.2535	10.4656	10.3308	10.5059	10.5843	10.331	10.4718	10.0547	10.1751	10.1012	10.1283	8
AT1G55750.6	TFB1-1	1	20840143	20845280	-	5137	protein_coding	General transcription and DNA repair factor IIH subunit TFB1-1 [Source:UniProtKB/Swiss-Prot;Acc:Q3ECP0]	6.66743	6.54144	6.82547	6.55752	6.13357	6.34973	6.68964	6.43101	6.39664	6.70572	6.5996	6.81341	6.51507	6.26331	6.58554	6.41302	8
AT5G11970.1		5	3862849	3863824	-	975	protein_coding	ABC family ABC transporter, putative (DUF3511) [Source:UniProtKB/TrEMBL;Acc:Q9LYH6]	7.04222	7.00639	7.49118	7.00345	7.29996	7.19872	7.08565	6.9038	7.47035	7.56914	7.16184	7.08449	7.1853	7.25427	7.14345	7.23992	10
AT4G16190.1	RD19C	4	9171280	9173667	+	2387	protein_coding	Probable cysteine protease RD19C [Source:UniProtKB/Swiss-Prot;Acc:Q9SUL1]	10.6116	11.3003	10.7375	11.3587	10.6652	11.4883	11.3211	11.5093	10.8905	10.8388	11.3958	11.5117	11.7169	11.7008	11.417	11.6117	4
AT2G24150.2	HHP3	2	10265411	10267405	-	1994	protein_coding	Heptahelical transmembrane protein 3 [Source:UniProtKB/Swiss-Prot;Acc:Q9ZUH8]	4.24838	4.70862	4.38194	4.70249	4.66556	3.95245	4.31252	4.05563	3.85928	4.09171	4.06973	4.07356	4.64668	3.77685	3.90726	4.55092	2
AT1G30700.1		1	10892445	10894714	+	2269	protein_coding	Berberine bridge enzyme-like 8 [Source:UniProtKB/Swiss-Prot;Acc:Q9SA85]	8.13328	8.4272	7.58358	8.09921	8.36616	8.49875	8.37103	8.14715	7.49844	6.99166	8.0464	8.16518	9.48374	8.84589	8.82931	8.91596	4
AT5G43630.4	TZP	5	17526729	17530605	+	3876	protein_coding	Zinc knuckle (CCHC-type) family protein [Source:UniProtKB/TrEMBL;Acc:Q9FIX7]	4.06157	4.87741	4.40951	3.648	5.28069	3.57079	4.30496	3.26281	3.26508	4.13459	3.83977	4.03967	3.83832	3.26164	4.28157	3.91531	2
AT1G04080.1	PRP39	1	1051343	1056819	+	5476	protein_coding	Tetratricopeptide repeat (TPR)-like superfamily protein [Source:UniProtKB/TrEMBL;Acc:F4I448]	8.79221	8.43028	8.68577	8.50659	8.6003	8.66089	8.46967	8.56635	8.60809	8.7059	8.47548	8.6198	8.59954	8.21302	8.46398	8.47523	8
AT4G18020.2	APRR2	4	10003282	10007596	-	4314	protein_coding	Two-component response regulator-like APRR2 [Source:UniProtKB/Swiss-Prot;Acc:Q6LA43]	4.73118	4.25597	4.8692	6.08199	5.97049	5.78506	5.74486	5.75638	5.57558	6.47522	5.86815	5.55745	5.74622	4.35346	5.87469	5.47293	2
AT5G06670.4		5	2048243	2055615	-	7372	protein_coding	P-loop containing nucleoside triphosphate hydrolases superfamily protein [Source:TAIR;Acc:AT5G06670]	3.25295	3.64387	3.50375	3.74951	3.82808	3.91395	4.11555	4.0008	3.72665	3.74035	3.89248	4.06383	4.07068	4.27053	3.72666	3.80876	9
AT1G51590.1	MNS1	1	19128144	19132318	-	4174	protein_coding	Mannosyl-oligosaccharide 1,2-alpha-mannosidase MNS1 [Source:UniProtKB/Swiss-Prot;Acc:Q9C512]	7.75001	7.39984	7.63187	7.46374	7.70786	7.48674	7.5682	7.63935	7.53166	7.68847	7.6792	7.62426	7.68997	7.27129	7.70422	7.75672	8
AT5G44290.2		5	17840424	17843806	-	3382	protein_coding	AT5G44290 protein [Source:UniProtKB/TrEMBL;Acc:Q9FKV9]	5.10287	6.84628	7.70021	4.40241	6.96925	5.46416	6.71429	6.00719	7.15518	5.60281	5.58995	4.43609	5.81099	4.37801	6.44093	6.88985	3
AT2G20142.1		2	8695374	8696643	+	1269	protein_coding	Toll-Interleukin-Resistance (TIR) domain family protein [Source:UniProtKB/TrEMBL;Acc:F4IUF0]	7.72145	7.79907	7.92525	7.9905	7.49967	7.71331	7.98133	7.51256	7.9347	7.88973	7.96806	8.02877	7.6135	7.55661	7.77206	7.8032	8
AT4G15390.2		4	8792800	8794442	-	1642	protein_coding	HSR201-like protein [Source:UniProtKB/TrEMBL;Acc:O23392]	9.20161	8.70263	8.20874	8.53316	8.65551	8.18106	8.15202	8.04323	7.78323	7.46692	8.68111	8.27074	9.37034	8.36869	8.5563	8.72212	6
AT2G17150.5	NLP1	2	7466687	7471586	-	4899	protein_coding	Protein NLP1 [Source:UniProtKB/Swiss-Prot;Acc:Q8H111]	5.03677	4.97488	5.06649	5.38013	4.543	4.84682	4.44614	4.89875	4.32274	4.58173	4.89241	4.71881	5.20042	4.64446	4.76716	4.83697	8
AT1G18150.3	MPK8	1	6244298	6247812	-	3514	protein_coding	Mitogen-activated protein kinase 8 [Source:UniProtKB/Swiss-Prot;Acc:Q9LM33]	4.18227	4.66624	3.94026	3.26283	4.31366	3.79826	3.28498	4.55549	4.14626	3.97876	3.79631	4.10624	3.75981	3.25223	3.71346	3.95902	8
AT1G52310.1		1	19478066	19481154	+	3088	protein_coding	C-type lectin receptor-like tyrosine-protein kinase At1g52310 [Source:UniProtKB/Swiss-Prot;Acc:Q9C823]	6.7349	6.51916	6.52044	6.56524	6.83113	6.56292	6.7473	6.62684	6.48526	6.5659	6.41358	6.36505	6.47615	6.18307	6.64347	6.50375	2
AT1G31730.1		1	11359512	11364288	+	4776	protein_coding	AP-4 complex subunit epsilon [Source:UniProtKB/Swiss-Prot;Acc:Q8L7A9]	10.1556	9.90188	9.96292	9.9559	9.97413	9.87021	9.99346	9.95219	10.01	10.0152	9.96914	9.9721	9.79971	9.8128	9.8442	9.83474	8
AT3G06530.4		3	2022460	2033912	+	11452	protein_coding	ARM repeat superfamily protein [Source:UniProtKB/TrEMBL;Acc:A0A1I9LP28]	9.86903	9.50217	9.34391	9.31753	9.50948	9.06301	9.31639	9.42759	9.2747	9.45026	9.18781	9.21102	9.22147	9.15432	9.36731	9.31663	8
AT1G01650.1	SPPL4	1	232840	237905	-	5065	protein_coding	Signal peptide peptidase-like 4 [Source:UniProtKB/Swiss-Prot;Acc:Q0WMJ8]	8.82162	8.78866	8.85823	8.66779	8.90598	8.71453	8.80576	8.36943	9.10493	9.21744	8.82004	8.88686	8.6087	8.32178	8.79915	8.92669	8
AT2G42700.3		2	17778674	17782188	+	3514	protein_coding	FUNCTIONS IN: molecular_function unknown; INVOLVED IN: vesicle-mediated transport, vesicle docking involved in exocytosis; LOCATED IN: cellular_component unknown; EXPRESSED IN: 22 plant structures; EXPRESSED DURING: 14 growth stages; CONTAINS InterP /.../AIN/s: Sec1-like protein (InterPro:IPR001619); Has 30201 Blast hits to 17322 proteins in 780 species: Archae - 12; Bacteria - 1396; Metazoa - 17…	5.71846	5.40666	4.81334	4.8925	5.87597	5.50431	5.39351	5.61337	5.44223	5.45613	5.53942	5.3636	5.43336	5.72917	5.61447	5.80132	10
AT4G26310.2		4	13313777	13316238	-	2461	protein_coding	Elongation factor P (EF-P) family protein [Source:UniProtKB/TrEMBL;Acc:F4JUX3]	4.34133	3.70581	4.1849	3.70515	3.37069	3.84639	3.98477	4.21864	4.37196	4.05331	3.9775	3.86647	4.08893	3.4256	4.48777	4.18503	8
AT3G09920.3	PIP5K9	3	3038780	3044919	-	6139	protein_coding	Phosphatidylinositol 4-phosphate 5-kinase 9 [Source:UniProtKB/Swiss-Prot;Acc:Q8L850]	5.58044	4.75595	5.24661	5.48739	5.44369	4.5912	5.74858	5.55426	5.13842	4.13179	5.73675	5.98892	5.19597	4.46471	5.24765	5.66002	8
AT3G51270.1		3	19033555	19037012	+	3457	protein_coding	Protein serine/threonine kinase [Source:UniProtKB/TrEMBL;Acc:F4J3A9]	7.48129	7.50947	7.60342	7.30636	7.43371	7.24542	7.31155	7.5035	7.3491	7.02622	7.5202	7.42664	7.32742	7.05319	7.49471	7.40852	8
AT3G26910.3		3	9914959	9918810	-	3851	protein_coding	Hydroxyproline-rich glycoprotein family protein [Source:UniProtKB/TrEMBL;Acc:Q9LW19]	4.32214	4.74034	4.67236	4.57968	4.49139	5.0317	4.68832	4.71917	4.44618	5.16018	4.45259	4.88739	4.66025	4.04683	5.14488	4.85316	2
AT3G09390.1	MT2A	3	2889406	2890574	-	1168	protein_coding	Metallothionein-like protein 2A [Source:UniProtKB/Swiss-Prot;Acc:P25860]	6.78903	7.19525	7.71005	7.74719	6.79184	7.77714	7.61833	7.20837	7.53758	7.47312	8.03347	7.89939	7.97397	8.28294	8.08318	8.02143	10
AT3G60250.1	CKB3	3	22270270	22272173	-	1903	protein_coding	Casein kinase II subunit beta-3 [Source:UniProtKB/Swiss-Prot;Acc:O81275]	7.3344	7.67759	7.21011	7.61135	7.30957	7.52787	7.5356	7.65446	7.35062	7.34243	7.77962	7.6772	7.49542	7.3434	7.56081	7.40507	8
AT4G17090.1	BAM3	4	9604962	9607402	-	2440	protein_coding	Beta-amylase 3, chloroplastic [Source:UniProtKB/Swiss-Prot;Acc:O23553]	8.25273	8.20012	9.25098	8.29336	9.12257	9.00627	8.39361	8.04314	9.43443	9.55634	8.00042	8.00109	7.48079	8.33252	8.58555	8.5363	4
AT3G20150.1	KIN12F	3	7031171	7037010	+	5839	protein_coding	Kinesin-like protein KIN-12F [Source:UniProtKB/Swiss-Prot;Acc:F4JDI6]	6.08665	6.13448	6.36902	6.15979	6.44803	5.74895	6.0363	5.66002	6.09363	6.00216	5.8332	5.53561	6.59487	5.50086	6.46274	6.41665	2
AT3G45240.2	GRIK1	3	16570478	16573762	-	3284	protein_coding	Serine/threonine-protein kinase GRIK1 [Source:UniProtKB/Swiss-Prot;Acc:Q93V58]	6.8563	6.68701	6.65838	6.68808	7.06406	6.94305	7.09836	6.67025	6.96795	7.04638	7.12792	6.79533	6.62403	6.15833	6.72527	6.12293	8
AT5G57350.1	AHA3	5	23230878	23236682	-	5804	protein_coding	Plasma membrane ATPase [Source:UniProtKB/TrEMBL;Acc:A0A178UHY0]	5.82813	6.80579	7.27617	7.11412	5.08525	6.93174	6.93388	7.04032	7.08567	7.10676	6.74925	7.28223	6.61386	6.49149	7.34525	7.4331	2
AT3G14690.1	CYP72A15	3	4937317	4939804	+	2487	protein_coding	Cytochrome P450, family 72, subfamily A, polypeptide 15 [Source:UniProtKB/TrEMBL;Acc:A0A1I9LLM3]	7.22481	7.93652	7.67303	7.78544	7.41126	8.10722	7.94458	7.9421	7.76871	7.60869	7.83448	7.98604	8.43675	8.19997	8.16528	8.22718	4
AT1G26380.1	FOX1	1	9126737	9128568	-	1831	protein_coding	Berberine bridge enzyme-like 3 [Source:UniProtKB/Swiss-Prot;Acc:Q9FZC4]	5.34149	5.51781	5.1756	5.59805	5.99584	6.09536	6.10406	5.64049	4.8689	4.61836	5.35119	5.55374	7.34357	6.62456	6.25669	6.61306	4
AT5G22220.2	E2FB	5	7360535	7364505	+	3970	protein_coding	Transcription factor E2FB [Source:UniProtKB/Swiss-Prot;Acc:Q9FV71]	6.23355	6.22186	6.1129	6.53236	5.87424	6.09542	6.1549	6.27671	6.02301	5.87732	6.29236	6.51139	6.03933	6.08781	6.08973	6.12493	8
AT1G21640.1	NADK2	1	7588589	7592890	+	4301	protein_coding	NAD kinase 2 [Source:UniProtKB/TrEMBL;Acc:F4HY34]	7.94183	7.94083	7.88152	7.99761	7.86749	7.92348	7.94528	7.9475	7.91103	7.88012	8.05436	8.03959	8.13454	7.77324	7.87578	7.85843	8
AT5G23850.1		5	8037798	8040941	+	3143	protein_coding	At5g23850 [Source:UniProtKB/TrEMBL;Acc:Q9FF95]	6.89075	6.47425	7.04128	6.07718	7.24993	6.38701	6.6374	6.64871	7.15932	7.4552	6.33177	6.30369	6.41248	6.6456	6.90821	6.75934	9
AT4G24790.2		4	12777440	12781688	+	4248	protein_coding	Protein STICHEL-like 2 [Source:UniProtKB/Swiss-Prot;Acc:F4JRP8]	5.61297	5.54708	5.29367	5.03963	5.34186	5.09369	5.28995	4.95563	5.08083	5.2011	4.77348	4.49535	5.48348	4.61171	5.13479	5.21608	2
AT5G13700.1	PAO1	5	4420069	4423095	-	3026	protein_coding	Polyamine oxidase 1 [Source:UniProtKB/Swiss-Prot;Acc:Q9FNA2]	8.21654	7.92574	8.73972	7.65615	8.39767	8.05238	8.19337	7.83642	8.65795	8.88834	7.75987	7.86673	7.19803	7.32883	7.64581	7.96879	2
AT2G44420.3		2	18330801	18332913	+	2112	protein_coding	protein N-terminal asparagine amidohydrolase family protein [Source:TAIR;Acc:AT2G44420]	4.52227	3.96264	3.51128	4.14926	4.81152	3.72673	4.11448	4.61867	3.52529	3.78102	3.97989	3.62706	3.76049	3.42208	4.98932	4.03175	2
AT5G66390.1	PER72	5	26515905	26517599	-	1694	protein_coding	Peroxidase [Source:UniProtKB/TrEMBL;Acc:Q0WT45]	7.49246	7.57388	6.93815	7.65103	7.43738	7.26344	7.55922	7.40642	6.91227	6.5999	7.62809	7.71722	8.09284	7.37964	7.61167	7.53576	8
AT1G20010.1	TUBB5	1	6937719	6940832	-	3113	protein_coding	Tubulin beta-5 chain [Source:UniProtKB/Swiss-Prot;Acc:P29513]	8.19392	8.44367	8.52117	8.36424	8.20838	8.43481	8.02872	7.99189	8.33128	8.36163	8.36788	8.21136	8.04168	8.53545	7.99167	7.74324	10
AT2G47410.3		2	19448307	19457280	+	8973	protein_coding	WD40/YVTN repeat-like-containing domain;Bromodomain [Source:TAIR;Acc:AT2G47410]	5.95372	5.515	5.15021	5.7299	6.20572	6.2153	5.71518	6.03818	6.56165	6.46799	5.93609	6.28539	6.36853	6.3687	5.9288	5.76597	1
AT3G61800.1		3	22874363	22878667	-	4304	protein_coding	UV-stimulated scaffold protein A homolog [Source:UniProtKB/Swiss-Prot;Acc:Q9M358]	5.7064	5.30909	5.28711	5.35019	5.0995	5.76233	5.17894	5.90406	5.47256	5.83807	5.53806	5.48664	5.1381	6.13872	5.14074	5.23035	10
AT5G22690.1		5	7541072	7545256	+	4184	protein_coding	Disease resistance protein (TIR-NBS-LRR class) family [Source:TAIR;Acc:AT5G22690]	7.14265	7.91858	8.24105	7.21235	7.67257	7.30753	8.00209	7.21068	8.58012	8.88925	7.55418	7.63784	6.6637	6.63833	7.2209	7.61622	8
AT4G02070.1	MSH6	4	905865	913290	+	7425	protein_coding	DNA mismatch repair protein MSH6 [Source:UniProtKB/Swiss-Prot;Acc:O04716]	7.2209	7.11809	7.2763	7.24891	7.07985	7.07125	7.32179	7.29036	7.09637	7.31263	7.07495	7.21224	6.91554	6.91782	7.02563	6.8477	2
AT3G48450.2		3	17943983	17945138	-	1155	protein_coding	At3g48450 [Source:UniProtKB/TrEMBL;Acc:Q8LCF4]	4.4493	4.63391	5.28753	4.19286	4.982	4.05828	4.86958	3.94776	5.26117	4.91061	4.34923	4.34085	4.28386	3.7834	4.35085	4.28843	8
AT1G77290.1	TCHQD	1	29038366	29040217	+	1851	protein_coding	Glutathione S-transferase TCHQD [Source:UniProtKB/Swiss-Prot;Acc:O80662]	3.25511	3.56033	3.81622	3.78221	3.70334	3.71351	3.84688	3.84279	3.87812	3.91744	4.10608	3.46641	3.89706	4.36159	4.15596	4.0565	9
AT2G15620.1	NIR1	2	6810395	6812941	+	2546	protein_coding	Ferredoxin--nitrite reductase, chloroplastic [Source:UniProtKB/Swiss-Prot;Acc:Q39161]	9.08503	9.16482	9.33042	9.10014	8.80994	9.06817	9.05554	9.16752	8.82326	8.80745	9.07801	8.72302	10.9689	9.05939	11.1818	10.8226	2
AT2G38440.1	SCAR2	2	16095235	16101221	+	5986	protein_coding	Protein SCAR2 [Source:UniProtKB/Swiss-Prot;Acc:Q5XPJ9]	9.26496	9.31676	9.38279	9.42642	9.23775	9.34012	9.37166	9.37443	9.52661	9.504	9.43315	9.38508	9.35256	9.19539	9.37143	9.31147	8
AT1G25230.1		1	8840314	8842334	-	2020	protein_coding	Calcineurin-like metallo-phosphoesterase superfamily protein [Source:TAIR;Acc:AT1G25230]	7.19234	8.10592	7.91505	8.05264	7.37921	8.06649	7.59916	7.70473	8.15506	8.07645	8.0065	8.05766	7.7436	8.15555	7.7924	7.56597	10
AT3G19820.1	DIM	3	6879617	6882235	-	2618	protein_coding	Delta(24)-sterol reductase [Source:UniProtKB/Swiss-Prot;Acc:Q39085]	5.13974	5.01714	4.99545	4.9472	5.64356	4.64136	5.04016	5.12226	4.80566	4.82966	4.84234	4.7995	4.91225	5.60466	5.13608	4.62892	9
AT2G06000.2		2	2327253	2329873	-	2620	protein_coding	Pentatricopeptide repeat-containing protein At2g06000 [Source:UniProtKB/Swiss-Prot;Acc:Q9ZUE9]	6.05051	5.49035	5.59079	5.21492	5.65918	5.66316	5.75256	5.9875	5.44967	5.72824	5.87613	5.82116	5.67233	6.25228	5.48792	5.72155	10
AT5G65180.2		5	26045327	26048031	+	2704	protein_coding	ENTH/VHS family protein [Source:UniProtKB/TrEMBL;Acc:Q9FJP7]	4.0036	3.77079	3.67471	3.93903	3.87375	3.6623	4.29468	4.04978	4.35271	4.10622	4.06491	4.4923	4.41386	3.54468	4.08971	3.96509	8
AT3G63460.2	SEC31B	3	23430644	23437344	-	6700	protein_coding	Protein transport protein SEC31 homolog B [Source:UniProtKB/Swiss-Prot;Acc:Q8L611]	7.26786	5.76476	6.64455	6.54684	6.45092	6.2203	6.09016	6.47197	6.32194	6.49208	6.8208	6.78559	6.81645	5.93019	7.18731	6.81766	6
AT4G20240.1	CYP71A27	4	10931335	10934225	-	2890	protein_coding	cytochrome P450, family 71, subfamily A, polypeptide 27 [Source:TAIR;Acc:AT4G20240]	7.18356	5.97626	6.67735	6.05112	6.80247	5.9464	5.86992	5.75388	6.16738	6.32214	5.936	5.51345	5.4529	5.39665	5.90081	5.53375	8
AT4G16710.2		4	9398403	9399876	+	1473	protein_coding	At4g16710 [Source:UniProtKB/TrEMBL;Acc:O23514]	4.68542	4.57052	5.04938	4.55596	4.50113	4.70534	4.50246	4.4169	4.87399	4.74523	5.23123	4.72526	4.78048	4.14524	4.50146	4.42101	8
AT1G32230.1	RCD1	1	11612118	11616218	+	4100	protein_coding	Poly [ADP-ribose] polymerase [Source:UniProtKB/TrEMBL;Acc:M5BF30]	8.99919	9.12588	9.20563	9.26403	9.03273	9.29432	9.20107	9.27281	9.42723	9.25303	9.22281	9.18488	9.43267	8.96627	9.38022	9.32718	2
AT1G64960.1		1	24129890	24134204	+	4314	protein_coding	ARM repeat superfamily protein [Source:TAIR;Acc:AT1G64960]	4.93584	5.03773	4.80426	5.1696	5.12806	4.97813	5.24053	4.88511	4.70506	4.77676	4.58319	4.63711	4.78798	4.49189	4.81304	4.86118	3
AT1G09930.1	OPT2	1	3227490	3230257	-	2767	protein_coding	Oligopeptide transporter 2 [Source:UniProtKB/Swiss-Prot;Acc:O04514]	6.23582	6.72376	7.26232	6.32662	5.94406	6.51549	6.39067	6.19289	8.09699	7.91698	6.71364	6.53675	5.69931	5.6644	5.70097	6.22749	6
AT3G08840.8		3	2679488	2686280	-	6792	protein_coding	D-alanine-D-alanine ligase family [Source:UniProtKB/TrEMBL;Acc:A0A1I9LPE3]	4.37243	4.6011	4.86168	4.64072	4.99014	4.44179	5.21	4.82746	4.83591	4.75539	4.77441	4.8139	4.52782	4.14054	4.67751	4.74508	2
AT1G10270.1	GRP23	1	3363432	3366493	+	3061	protein_coding	Pentatricopeptide repeat-containing protein At1g10270 [Source:UniProtKB/Swiss-Prot;Acc:Q9SY69]	7.30662	6.80975	6.81298	6.7253	7.05389	6.44344	6.87289	6.98299	6.57144	6.66101	6.65167	6.66339	6.73453	6.54635	6.77055	6.70742	8
AT2G41770.1	STL1	2	17424358	17427282	-	2924	protein_coding	Probable glycosyltransferase STELLO1 [Source:UniProtKB/Swiss-Prot;Acc:O22943]	7.21955	6.90897	6.83406	6.72231	7.38596	6.68544	6.87813	6.85961	6.6839	6.65465	6.71157	6.79139	6.64456	6.44055	6.67175	6.74422	2
AT5G10350.4	PABN3	5	3255241	3257252	-	2011	protein_coding	Polyadenylate-binding protein 3 [Source:UniProtKB/Swiss-Prot;Acc:Q9LX90]	3.46042	3.59488	3.39192	3.55615	3.55163	4.17623	3.88141	3.97996	3.75621	3.56386	4.05336	4.01944	3.63072	4.56595	4.60371	3.55282	9
AT1G79950.1	RTEL1	1	30073524	30080750	+	7226	protein_coding	Regulator of telomere elongation helicase 1 homolog [Source:UniProtKB/Swiss-Prot;Acc:F4HQE2]	7.26714	7.39444	7.45056	7.54435	6.94485	7.5514	7.13031	7.49398	7.23207	7.24484	7.4558	7.59266	7.23255	7.13261	7.07393	7.24805	8
AT4G25350.1	PHO1-H4	4	12962965	12966629	-	3664	protein_coding	Phosphate transporter PHO1 homolog 4 [Source:UniProtKB/Swiss-Prot;Acc:Q6R8G6]	4.63096	4.71312	4.1766	4.47989	4.12198	4.26496	4.51905	4.19683	4.46907	4.21376	4.4795	4.60586	4.24597	4.04593	4.08754	3.96913	8
AT5G59480.3		5	23979619	23981631	-	2012	protein_coding	Haloacid dehalogenase-like hydrolase (HAD) superfamily protein [Source:UniProtKB/TrEMBL;Acc:Q9LTI2]	5.55368	4.5965	5.45111	4.89846	5.65545	5.43496	5.34121	5.00545	5.54736	5.97135	4.96403	4.69627	4.53977	5.22175	4.53212	4.68906	9
AT3G52180.1	DSP4	3	19349600	19353728	-	4128	protein_coding	SEX4 [Source:UniProtKB/TrEMBL;Acc:A0A178VES0]	4.39896	4.90694	4.56119	4.32767	4.59118	3.77293	4.5211	4.88549	4.43646	4.79515	4.80866	4.25207	5.08934	3.91277	4.85991	4.48584	8
AT1G63110.1		1	23404688	23408119	+	3431	protein_coding	GPI transamidase subunit PIG-U [Source:UniProtKB/TrEMBL;Acc:F4I1Z0]	7.00076	7.18939	7.1527	7.05908	6.75174	7.13758	7.07507	7.1441	7.32852	7.21478	7.33512	7.1851	6.99127	7.47293	7.08116	7.1195	10
AT3G02260.3	BIG	3	430978	448605	-	17627	protein_coding	Auxin transport protein BIG [Source:UniProtKB/Swiss-Prot;Acc:Q9SRU2]	5.46885	8.29339	7.64449	8.70288	8.0258	5.39371	8.39294	8.50781	8.02911	8.13808	7.98975	7.44952	7.34137	5.62752	7.85142	8.75565	2
AT4G25170.1		4	12909463	12911580	+	2117	protein_coding	Uncharacterised conserved protein (UCP012943) [Source:TAIR;Acc:AT4G25170]	7.72349	8.76174	8.77378	8.70198	8.40299	9.18491	8.71134	8.5244	9.19163	8.84527	8.86835	8.83994	8.53852	8.72265	8.66949	8.6916	4
AT5G19900.1		5	6727342	6730395	-	3053	protein_coding	AT5G19900 protein [Source:UniProtKB/TrEMBL;Acc:B9DF92]	5.07471	4.08645	4.99036	4.55777	5.41191	4.6285	4.58568	3.72155	5.42407	5.46064	4.98347	3.75858	4.46032	3.72028	5.37032	4.94765	8
AT5G24300.1	SS1	5	8266566	8271196	+	4630	protein_coding	Starch synthase, chloroplastic/amyloplastic (Fragment) [Source:UniProtKB/TrEMBL;Acc:W8QN76]	5.20559	5.1842	5.40743	5.46032	5.15041	5.37943	5.20879	5.06413	5.31101	4.39243	4.66449	4.65558	5.21302	4.5673	4.9225	5.10228	3
AT1G07705.2		1	2381555	2386157	+	4602	protein_coding	NOT2 / NOT3 / NOT5 family [Source:UniProtKB/TrEMBL;Acc:A8MR45]	6.76117	6.2049	6.39748	6.21122	6.33232	6.30014	6.51332	6.30802	6.27127	6.17596	6.24702	6.22336	6.31731	5.96488	6.50598	6.5528	2
AT3G19740.1		3	6855688	6863547	-	7859	protein_coding	P-loop containing nucleoside triphosphate hydrolases superfamily protein [Source:UniProtKB/TrEMBL;Acc:F4JCC9]	8.76121	8.59853	8.64814	8.55782	8.52407	8.47017	8.69461	8.64348	8.65363	8.69345	8.58869	8.64803	8.56564	8.4239	8.58088	8.50134	8
AT5G53310.2		5	21634581	21635760	+	1179	protein_coding	AT5g53310/K19E1_11 [Source:UniProtKB/TrEMBL;Acc:Q9ASY2]	5.50895	5.6544	5.67212	5.84065	5.36802	5.64645	5.85019	5.54332	5.70872	5.8266	5.9599	5.84213	5.34338	5.29305	5.84112	5.716	8
AT4G15540.2		4	8872791	8875370	+	2579	protein_coding	WAT1-related protein At4g15540 [Source:UniProtKB/Swiss-Prot;Acc:F4JK59]	5.30246	4.55388	5.31359	5.73483	5.17877	5.18178	5.39764	5.12393	4.73069	5.71666	5.12114	5.46808	5.46484	4.63656	5.14454	5.74852	8
AT5G43320.1	CKL8	5	17385760	17389600	-	3840	protein_coding	Casein kinase 1-like protein 8 [Source:UniProtKB/Swiss-Prot;Acc:Q9LSX4]	8.92657	8.90692	9.06579	8.93833	8.97068	9.05241	8.86018	8.91271	9.07821	9.07028	8.99992	8.99704	9.09096	9.1115	9.03005	9.07635	10
AT3G55880.4	SUE4	3	20736512	20738967	+	2455	protein_coding	Alpha/beta hydrolase related protein [Source:UniProtKB/TrEMBL;Acc:Q8L7D8]	5.46838	5.39748	5.37302	5.39827	5.67746	5.20685	5.25423	4.87742	5.66059	5.92932	4.74169	5.24739	5.10622	4.57025	5.29036	5.37548	8
AT2G27150.1	AAO3	2	11601727	11607199	+	5472	protein_coding	Abscisic-aldehyde oxidase [Source:UniProtKB/Swiss-Prot;Acc:Q7G9P4]	6.70383	6.95985	6.7588	6.86554	6.56402	6.51132	6.85085	7.11906	6.86278	6.55732	6.42761	6.47904	6.76908	6.35247	6.95275	6.70111	2
AT2G45910.2	PUB33	2	18894030	18898528	+	4498	protein_coding	U-box domain-containing protein 33 [Source:UniProtKB/Swiss-Prot;Acc:Q8GUH1]	7.94013	8.10854	8.00448	8.41079	7.92038	8.56484	8.35917	8.44617	8.23757	8.20873	7.98799	8.39924	8.35057	7.88483	8.10218	8.34489	2
AT2G17036.1		2	7403693	7405262	+	1569	protein_coding	F-box protein At2g17036 [Source:UniProtKB/Swiss-Prot;Acc:Q6DR20]	4.3854	4.54451	4.647	4.68563	4.4509	4.72864	4.64003	4.82728	4.65394	4.48432	4.47375	4.91466	4.63964	4.1962	4.39001	4.34279	2
AT1G77080.4	MAF1	1	28955522	28960111	+	4589	protein_coding	K-box region and MADS-box transcription factor family protein [Source:TAIR;Acc:AT1G77080]	5.58207	5.51097	5.4834	5.34443	5.68211	5.34712	5.23689	5.01235	5.37068	5.45939	5.29777	5.53384	5.12531	4.71024	4.48237	4.96482	8
AT5G10010.1	HIT4	5	3127828	3131803	+	3975	protein_coding	Protein HEAT INTOLERANT 4 [Source:UniProtKB/Swiss-Prot;Acc:A2RVJ8]	7.8387	7.87019	7.74227	7.70137	7.61048	7.6126	7.76065	7.73488	7.69342	7.68676	7.78613	7.65331	7.67368	7.52291	7.55988	7.56733	8
AT5G19040.1	IPT5	5	6361776	6363713	-	1937	protein_coding	Adenylate isopentenyltransferase 5, chloroplastic [Source:UniProtKB/Swiss-Prot;Acc:Q94ID2]	4.65072	4.72913	4.45457	4.72321	4.35641	4.31237	4.77353	4.19992	5.08649	5.0363	3.93122	4.77101	4.55959	3.98264	4.85069	4.9207	8
AT1G29030.2		1	10129027	10133992	-	4965	protein_coding	Apoptosis inhibitory protein 5 (API5) [Source:UniProtKB/TrEMBL;Acc:Q8GXH2]	5.77055	5.44139	4.90485	5.6612	5.38357	5.3172	5.31931	5.53284	5.20452	5.76952	5.5454	5.53531	4.90603	4.87593	5.39861	5.37172	8
AT1G31320.1	LBD4	1	11212958	11214567	+	1609	protein_coding	LOB domain-containing protein 4 [Source:UniProtKB/Swiss-Prot;Acc:Q9SHE9]	5.01639	4.81067	4.42659	4.63547	4.7856	4.47929	4.14138	4.5933	4.02324	3.97968	4.38302	4.57751	4.48333	4.21273	4.40188	4.20807	8
AT4G02570.3	CUL1	4	1128619	1133696	+	5077	protein_coding	AT4G02570 protein [Source:UniProtKB/TrEMBL;Acc:B9DGE3]	8.02853	8.62816	8.04744	8.06382	8.08919	8.16168	7.96536	8.01411	8.50401	8.50924	8.15825	8.46575	8.1403	7.46921	8.4738	7.3958	8
AT5G11100.1	SYTD	5	3532402	3535221	+	2819	nontranslating_CDS	Calcium-dependent lipid-binding (CaLB domain) family protein [Source:TAIR;Acc:AT5G11100]	5.10275	4.8199	4.75462	4.54293	5.2799	4.51967	4.75116	4.57731	4.40903	4.65648	4.42239	4.54999	4.65497	4.72662	4.52429	4.34288	4
AT4G35335.1		4	16807265	16810216	+	2951	nontranslating_CDS	Nucleotide-sugar transporter family protein [Source:TAIR;Acc:AT4G35335]	6.55691	6.52897	6.56249	6.39428	6.59824	6.23789	6.2143	6.4708	6.29475	6.12426	6.34668	6.50291	6.48476	6.40696	6.73259	6.52192	7
AT1G60930.1	RECQL4B	1	22430847	22438877	-	8030	nontranslating_CDS	RECQ helicase L4B [Source:TAIR;Acc:AT1G60930]	5.04258	5.16493	5.14289	5.16548	4.86516	5.05296	5.12972	4.97453	5.20955	5.07254	4.96127	5.09911	5.09351	5.07977	5.20845	5.20751	9
AT3G55270.1	MKP1	3	20496081	20500019	+	3938	nontranslating_CDS	mitogen-activated protein kinase phosphatase 1 [Source:TAIR;Acc:AT3G55270]	9.20516	9.53612	9.58999	9.6074	9.23698	9.76107	9.67717	9.39204	9.73922	9.70677	9.64909	9.61859	9.68128	9.57714	9.66621	9.64618	5
AT4G16150.1		4	9148059	9153292	+	5233	nontranslating_CDS	calmodulin binding;transcription regulators [Source:TAIR;Acc:AT4G16150]	9.10079	9.3169	9.47493	9.48109	9.16572	9.54958	9.57334	9.65866	9.55683	9.55423	9.52348	9.6366	9.31839	9.50196	9.41447	9.46828	3
AT3G08943.1		3	2718880	2722624	-	3744	nontranslating_CDS	ARM repeat superfamily protein [Source:TAIR;Acc:AT3G08943]	8.86299	8.69289	8.7001	8.78295	8.70528	8.54206	8.70447	8.66521	8.77362	8.7654	8.65897	8.70602	8.63915	8.61056	8.67491	8.58701	6
AT4G15950.1	NRPD4	4	9040683	9042129	+	1446	nontranslating_CDS	RNA polymerase II, Rpb4, core protein [Source:TAIR;Acc:AT4G15950]	4.7406	5.19217	5.16516	4.97713	4.81278	4.85172	4.97436	4.8152	4.85015	4.88392	5.05055	5.07582	5.02075	5.13837	4.96419	5.1359	10
AT1G64460.1		1	23943484	23945810	-	2326	nontranslating_CDS	Protein kinase superfamily protein [Source:TAIR;Acc:AT1G64460]	7.57892	7.48326	7.26368	7.66574	7.28332	7.39196	7.52048	7.70373	7.51227	7.42537	7.42177	7.71152	7.557	7.66586	7.40684	7.20142	7
AT2G31100.1		2	13256738	13258176	-	1438	nontranslating_CDS	alpha/beta-Hydrolases superfamily protein [Source:TAIR;Acc:AT2G31100]	4.50652	4.46578	4.72975	4.78424	4.25204	4.61006	4.79397	4.76092	4.8272	4.77565	4.68733	4.68326	4.56604	4.76475	4.86883	4.53711	10
AT1G60260.1	BGLU5	1	22218787	22221433	-	2646	nontranslating_CDS	beta glucosidase 5 [Source:TAIR;Acc:AT1G60260]	3.99444	4.01916	4.5628	4.53457	3.88232	4.13879	4.36372	4.5118	4.18135	4.31547	4.07442	3.98342	3.93738	4.33822	4.21746	4.27887	4
AT2G06210.1	ELF8	2	2428903	2436687	-	7784	nontranslating_CDS	binding [Source:TAIR;Acc:AT2G06210]	8.20737	8.31917	8.28805	8.27945	8.2792	8.20931	8.37836	8.38823	8.35971	8.24426	8.3684	8.30643	8.291	8.33491	8.39499	8.33943	2
ATMG01320.1	NAD2B	Mt	327890	333105	-	5215	nontranslating_CDS	NADH dehydrogenase 2B [Source:TAIR;Acc:ATMG01320]	11.8968	11.9213	12.185	12.0259	11.9745	12.0605	12.0852	12.0924	12.4264	12.6565	11.9822	12.0466	11.7465	11.8807	12.0188	12.0099	6
AT4G15130.1	ATCCT2	4	8637666	8639581	+	1915	nontranslating_CDS	phosphorylcholine cytidylyltransferase2 [Source:TAIR;Acc:AT4G15130]	5.83215	5.80148	6.03295	5.68546	5.80287	5.82151	5.88366	5.59205	6.30668	6.04594	5.64964	5.92959	5.54437	5.77684	5.76052	5.95111	10
AT4G16110.1	ARR2	4	9112686	9116164	+	3478	nontranslating_CDS	response regulator 2 [Source:TAIR;Acc:AT4G16110]	8.03565	7.78685	7.98981	7.66551	7.93469	7.80302	7.87334	7.64933	8.05711	7.93314	7.75061	7.62167	7.99795	7.76009	7.96992	8.08015	9
AT5G26800.1		5	9425151	9426711	+	1560	nontranslating_CDS	FUNCTIONS IN: molecular_function unknown; INVOLVED IN: biological_process unknown; LOCATED IN: mitochondrion; CONTAINS InterPro DOMAIN/s: IGR protein motif (InterPro:IPR019083); BEST Arabidopsis thaliana protein match is: unknown protein (TAIR:AT3G0 /.../); Has 1807 Blast hits to 1807 proteins in 277 species: Archae - 0; Bacteria - 0; Metazoa - 736; Fungi - 347; Plants - 385; Viruses - 0; Other E…	6.20376	6.27882	6.04545	6.13935	6.05816	6.09789	6.05623	6.3429	6.20983	6.17176	6.28311	6.25843	6.31874	6.0226	6.3078	5.85337	8
AT4G16360.1		4	9245127	9247203	+	2076	nontranslating_CDS	5'-AMP-activated protein kinase beta-2 subunit protein [Source:TAIR;Acc:AT4G16360]	7.62735	7.45357	7.3249	7.54544	7.49541	7.45675	7.55421	7.64126	7.37324	7.39903	7.33239	7.48374	7.34697	7.34922	7.31209	7.3168	2
ATMG00060.1	NAD5C	Mt	20571	22086	-	1515	nontranslating_CDS	NADH dehydrogenase subunit 5C [Source:TAIR;Acc:ATMG00060]	12.1895	12.2196	12.4924	12.3318	12.213	12.3278	12.3968	12.3515	12.7514	13.0327	12.3334	12.4677	12.2632	12.2335	12.479	12.4331	6
AT1G76820.1		1	28837573	28842566	+	4993	nontranslating_CDS	eukaryotic translation initiation factor 2 (eIF-2) family protein [Source:TAIR;Acc:AT1G76820]	6.15876	6.30186	6.41974	6.84301	6.22901	6.59627	6.80831	6.85631	6.7932	7.11754	6.48088	6.75928	5.94815	6.48146	6.14988	6.00313	2
AT2G27490.4	COAE	2	11748087	11749153	-	1066	protein_coding	Dephospho-CoA kinase [Source:UniProtKB/Swiss-Prot;Acc:Q9ZQH0]	4.984	4.76757	4.86649	4.81257	4.92618	5.07977	5.03836	4.58328	4.62091	5.13922	5.01367	5.13006	5.03462	5.11675	4.85518	5.06479	10
AT2G27490.2	COAE	2	11748015	11750488	-	2473	protein_coding	Dephospho-CoA kinase [Source:UniProtKB/Swiss-Prot;Acc:Q9ZQH0]	4.81241	4.91825	4.91864	5.11377	4.96601	4.70896	4.96134	5.09984	5.18803	4.74218	4.86794	4.84893	5.23633	4.83037	4.83482	5.12492	2
AT2G17370.1	HMG2	2	7549702	7552260	+	2558	protein_coding	3-hydroxy-3-methylglutaryl-coenzyme A reductase 2 [Source:UniProtKB/Swiss-Prot;Acc:P43256]	7.14545	7.14595	6.92215	6.97531	7.16699	7.0033	6.932	6.98977	7.00189	6.87921	7.10959	7.072	7.39081	7.26628	7.30111	7.2292	10
AT4G13615.1		4	7924135	7925396	+	1261	protein_coding	At4g13612 [Source:UniProtKB/TrEMBL;Acc:Q8GXU7]	7.96083	7.84458	7.69592	7.75895	7.89489	7.63344	7.59974	7.57755	7.59019	7.31244	7.78369	7.45287	7.87055	7.7189	7.45285	7.64318	9
AT1G70830.1	MLP28	1	26709947	26711462	-	1515	protein_coding	MLP-like protein 28 [Source:UniProtKB/Swiss-Prot;Acc:Q9SSK9]	6.15987	5.89116	6.63842	6.31175	6.40198	6.51774	6.39332	6.18483	6.54685	7.28967	6.33424	6.6304	5.72262	6.32673	5.95855	6.05935	10
AT2G34090.1	MEE18	2	14396016	14399265	-	3249	protein_coding	maternal effect embryo arrest 18 [Source:TAIR;Acc:AT2G34090]	4.71221	5.19635	5.465	5.04665	4.84324	4.91412	5.25585	4.77749	5.32624	5.13073	5.10608	5.11993	4.632	4.68151	5.28456	4.71375	2
AT2G07751.1		2	3270008	3270364	+	356	protein_coding	NADH-ubiquinone oxidoreductase chain 3 [Source:UniProtKB/TrEMBL;Acc:Q3EC47]	6.27501	6.0914	6.89615	6.09324	6.63034	6.80136	6.85634	6.68086	7.33907	6.88728	6.50382	6.59986	5.89107	6.25732	6.03416	7.00838	3
AT4G29530.1		4	14495960	14497512	+	1552	protein_coding	Thiamine phosphate phosphatase-like protein [Source:UniProtKB/Swiss-Prot;Acc:Q9SU92]	4.32755	4.34276	4.29727	4.22762	3.8675	4.05218	4.22222	4.24154	4.22692	4.311	4.07182	4.34616	4.06261	4.14559	4.2243	4.29858	6
AT5G09225.1		5	2869266	2871322	-	2056	protein_coding	Transmembrane protein [Source:UniProtKB/TrEMBL;Acc:Q8GYQ7]	5.72399	5.87006	5.75375	5.84854	5.51166	5.75469	5.94523	5.89157	5.95483	5.86493	5.92024	5.80115	6.0884	5.75395	6.11409	6.01118	8
AT1G21100.1	IGMT1	1	7386762	7388512	-	1750	protein_coding	Indole glucosinolate O-methyltransferase 1 [Source:UniProtKB/Swiss-Prot;Acc:Q9LPU5]	9.2896	10.6547	10.1953	10.3937	9.60907	11.2012	10.3057	9.8464	10.3332	9.99795	10.6213	10.587	10.1666	10.6128	9.56618	9.44835	4
AT1G73150.1	GTE3	1	27503973	27506406	-	2433	protein_coding	GTE3 [Source:UniProtKB/TrEMBL;Acc:A0A178W401]	6.23999	6.04635	6.3506	5.77681	6.06853	6.25268	5.82544	5.49207	5.88078	6.18694	6.04193	5.77942	5.94405	6.08589	4.96031	5.93878	9
AT1G73150.2	GTE3	1	27504045	27506186	-	2141	protein_coding	GTE3 [Source:UniProtKB/TrEMBL;Acc:A0A178W401]	4.52055	4.12774	4.24113	4.77956	4.55817	4.1706	5.17174	5.23653	5.04292	4.96804	3.74042	5.43901	4.57769	4.62137	5.54789	5.24026	2
AT1G16710.8	HAC12	1	5713942	5722614	+	8672	protein_coding	Histone acetyltransferase HAC12 [Source:UniProtKB/Swiss-Prot;Acc:Q9FWQ5]	4.07741	5.3631	6.01901	5.30254	5.0063	5.31555	4.07797	5.18354	4.02685	6.07924	5.30774	4.97479	5.2087	6.10096	5.73283	5.58706	9
AT1G16710.3	HAC12	1	5713794	5722614	+	8820	protein_coding	Histone acetyltransferase HAC12 [Source:UniProtKB/Swiss-Prot;Acc:Q9FWQ5]	7.3275	7.22948	7.56689	6.5178	5.59045	6.71575	7.80202	8.11063	7.51863	7.17452	7.5542	6.5113	6.91949	6.98809	5.9859	7.70471	2
AT1G16710.9	HAC12	1	5713977	5722614	+	8637	protein_coding	Histone acetyltransferase HAC12 [Source:UniProtKB/Swiss-Prot;Acc:Q9FWQ5]	6.95381	7.03321	7.19259	7.63417	7.61608	7.58344	7.42025	6.96151	7.4881	7.30807	6.6072	7.54813	7.68138	7.4407	7.74951	6.91797	4
AT1G16710.2	HAC12	1	5714219	5722614	+	8395	protein_coding	Histone acetyltransferase HAC12 [Source:UniProtKB/Swiss-Prot;Acc:Q9FWQ5]	4.25388	4.31625	3.80885	3.73985	4.09378	3.74696	4.46251	3.38117	3.83551	4.69993	3.91809	3.40733	4.78299	4.48748	4.49799	4.32015	9
AT1G07590.1		1	2336477	2339391	-	2914	protein_coding	Pentatricopeptide repeat-containing protein At1g07590, mitochondrial [Source:UniProtKB/Swiss-Prot;Acc:Q940Q2]	12.3283	12.3435	12.4297	12.38	12.4795	12.3139	12.2063	12.4578	12.2593	12.6344	12.2441	12.3366	12.518	12.2605	12.2341	12.44	8
AT4G30380.2		4	14860480	14861239	+	759	protein_coding	Barwin-related endoglucanase [Source:TAIR;Acc:AT4G30380]	3.44809	3.67955	3.77068	3.93514	3.62496	3.82679	3.93389	4.02506	4.06599	4.05099	3.96334	4.0171	3.90997	3.75997	3.98527	4.0455	8
AT5G11430.2		5	3647914	3651280	+	3366	protein_coding	SPOC domain / Transcription elongation factor S-II protein [Source:UniProtKB/TrEMBL;Acc:F4JXV3]	4.50993	4.65854	3.6538	5.11166	4.02359	4.24839	4.09961	4.54638	4.69158	4.59399	3.87581	4.15473	4.83443	4.76604	3.81959	4.64371	10
AT5G11430.1		5	3647862	3652477	+	4615	protein_coding	SPOC domain / Transcription elongation factor S-II protein [Source:UniProtKB/TrEMBL;Acc:F4JXV3]	6.40407	5.42556	6.26418	5.53314	6.6397	6.0486	5.91078	5.53851	5.9927	6.30097	5.78717	5.98421	5.4413	5.58273	5.9606	5.8853	8
AT1G44780.1		1	16909708	16912270	+	2562	protein_coding	Translation initiation factor [Source:UniProtKB/TrEMBL;Acc:Q5Q0F0]	4.5392	4.40374	3.83189	4.26406	4.3822	4.24358	4.05748	4.43504	4.35712	4.40196	3.96459	4.04176	4.28375	3.74352	4.74684	4.38198	8
AT1G06160.1	ERF094	1	1882907	1883992	+	1085	protein_coding	Ethylene-responsive transcription factor ERF094 [Source:UniProtKB/Swiss-Prot;Acc:Q9LND1]	3.7935	4.7587	4.3355	5.02092	4.214	4.85679	4.27182	4.91285	4.40393	4.52012	4.82669	4.97197	4.29782	4.07417	4.23161	4.31941	2
AT1G21090.1		1	7384560	7386580	+	2020	protein_coding	At1g21090 [Source:UniProtKB/TrEMBL;Acc:Q0V805]	5.89327	6.38692	6.72152	6.30253	6.55707	6.35446	6.37181	6.05168	6.70826	6.99218	6.22617	6.01857	5.92907	6.27927	6.18983	6.38266	9
AT1G21090.2		1	7384629	7386558	+	1929	protein_coding	At1g21090 [Source:UniProtKB/TrEMBL;Acc:Q0V805]	4.18704	4.02476	3.83533	3.80552	4.09732	4.12246	4.2988	4.10658	3.97912	4.19593	3.79021	4.25497	4.26005	3.91341	4.27252	3.96884	2
AT1G03970.1	GBF4	1	1018058	1019247	+	1189	protein_coding	At1g03970 [Source:UniProtKB/TrEMBL;Acc:Q2HIT6]	7.24712	7.51464	7.33751	7.43335	7.45945	7.40704	7.42148	7.48992	7.3375	7.36071	7.52549	7.60925	7.56861	7.54463	7.61628	7.46207	7
AT5G19160.1	TBL11	5	6430486	6433004	+	2518	protein_coding	Protein trichome birefringence-like 11 [Source:UniProtKB/Swiss-Prot;Acc:Q5BPJ0]	4.67598	4.46798	4.79836	4.9377	4.45001	4.67662	4.57328	4.58096	4.58891	4.75741	4.77096	4.65538	4.73891	4.32044	4.76367	4.91342	8
AT5G01530.1	LHCB4.1	5	208866	210548	+	1682	protein_coding	Chlorophyll a-b binding protein CP29.1, chloroplastic [Source:UniProtKB/Swiss-Prot;Acc:Q07473]	7.3732	8.22383	8.57589	8.79808	7.5544	8.66858	8.24102	8.44116	8.15005	8.41028	8.37886	8.54151	8.07783	8.62345	8.26715	8.10595	4
AT3G62800.1	DBR4	3	23225526	23227512	-	1986	protein_coding	Double-stranded RNA-binding protein 4 [Source:UniProtKB/Swiss-Prot;Acc:Q8H1D4]	5.23222	5.10396	5.09916	4.27515	4.62324	5.36405	4.7201	5.15147	5.23953	5.43924	5.17318	5.45247	3.94913	5.23017	4.73129	4.85655	10
ATCG00900.1	RPS7-A	Pt	97478	97945	-	467	protein_coding	30S ribosomal protein S7, chloroplastic [Source:UniProtKB/TrEMBL;Acc:Q6KGZ1]	10.2231	10.3629	10.566	10.4237	10.1556	10.3474	10.4576	10.3316	10.8332	11.0523	10.4123	10.5883	10.1556	10.2795	10.5835	10.3546	7
AT3G11385.1		3	3566517	3568975	+	2458	protein_coding	Cysteine/Histidine-rich C1 domain family protein [Source:UniProtKB/TrEMBL;Acc:Q3EB87]	4.2755	4.54463	4.3917	4.02796	4.08388	4.07401	3.87309	3.71726	4.71612	4.4383	3.92573	4.13888	4.21444	3.79324	4.00631	4.22032	6
AT5G07010.1	SOT15	5	2174668	2176446	-	1778	protein_coding	Sulfotransferase [Source:UniProtKB/TrEMBL;Acc:A0A178UG65]	8.00691	7.92341	8.35654	7.89904	8.68938	7.91587	8.08835	7.99563	8.18568	8.07289	7.94149	8.17475	8.00474	8.30658	7.85469	7.72091	9
AT2G26570.1	WEB1	2	11298914	11302319	+	3405	protein_coding	Protein WEAK CHLOROPLAST MOVEMENT UNDER BLUE LIGHT 1 [Source:UniProtKB/Swiss-Prot;Acc:O48724]	7.64649	7.77926	7.77656	8.01782	7.78435	7.86117	7.9605	8.07328	7.77695	7.66366	7.94098	8.12902	8.09334	8.02447	7.85271	7.99677	2
AT3G05560.3	RPL22B	3	1614215	1615378	+	1163	protein_coding	60S ribosomal protein L22-2 [Source:UniProtKB/Swiss-Prot;Acc:Q9M9W1]	4.21282	4.11501	4.06861	3.65066	3.79861	3.55241	3.81929	3.55551	3.84352	3.94648	3.57534	3.67323	3.47236	3.44879	3.51416	3.77852	8
AT3G05560.1	RPL22B	3	1614178	1615563	+	1385	protein_coding	60S ribosomal protein L22-2 [Source:UniProtKB/Swiss-Prot;Acc:Q9M9W1]	9.0943	8.66333	8.49175	8.47279	8.58755	8.44542	8.43516	8.37817	8.61465	8.29358	8.46041	8.31643	8.72921	8.5037	8.44259	8.44065	7
AT5G12080.3	MSL10	5	3897893	3901790	-	3897	protein_coding	Mechanosensitive ion channel protein 10 [Source:UniProtKB/Swiss-Prot;Acc:Q9LYG9]	6.538	6.40391	6.6306	5.95758	6.53775	6.40773	6.68243	6.45084	6.2709	6.23445	6.38515	6.12878	6.19034	6.36845	6.44942	6.34549	5
AT5G12080.2	MSL10	5	3897955	3901668	-	3713	protein_coding	Mechanosensitive ion channel protein 10 [Source:UniProtKB/Swiss-Prot;Acc:Q9LYG9]	4.70638	5.07854	4.47637	4.54443	5.78969	3.68853	4.51518	4.82832	4.51239	3.73915	4.41187	4.60377	5.29589	4.50111	4.51471	4.82884	8
AT2G20610.2	SUR1	2	8877961	8880388	-	2427	protein_coding	S-alkyl-thiohydroximate lyase SUR1 [Source:UniProtKB/Swiss-Prot;Acc:Q9SIV0]	5.32624	4.52177	4.47382	4.21719	5.28599	4.32617	4.83378	3.63055	5.10858	4.09664	3.98077	3.66588	4.99281	4.72874	4.62807	4.59924	9
AT2G20610.1	SUR1	2	8877887	8880440	-	2553	protein_coding	S-alkyl-thiohydroximate lyase SUR1 [Source:UniProtKB/Swiss-Prot;Acc:Q9SIV0]	9.09502	7.78628	8.59547	8.05445	9.37865	7.97422	8.11522	7.92274	8.22815	8.17975	8.04043	7.96151	8.23875	7.8716	8.18507	8.07708	8
AT5G02940.1		5	684474	689955	-	5481	protein_coding	Protein of unknown function (DUF1012) [Source:TAIR;Acc:AT5G02940]	3.9469	3.48237	4.76686	4.15902	4.39629	4.65205	3.86275	4.23304	4.67608	4.43811	4.7848	3.48083	4.40305	4.47896	4.26765	3.46179	9
AT4G35500.1		4	16857030	16859620	+	2590	protein_coding	Protein kinase superfamily protein [Source:UniProtKB/TrEMBL;Acc:F4JN22]	6.70412	6.72857	7.34846	6.97808	7.06253	6.92686	7.04442	7.04788	7.30452	7.52312	6.90687	6.69608	6.47713	6.59765	6.94286	6.96253	3
AT4G35500.2		4	16857353	16859603	+	2250	protein_coding	Protein kinase superfamily protein [Source:UniProtKB/TrEMBL;Acc:F4JN22]	5.32696	5.25954	3.84625	4.84555	4.70195	4.38304	5.36363	3.81395	4.89279	5.60031	4.5279	5.25787	5.39108	5.19918	4.07291	4.79578	1
AT1G80310.1	MOT2	1	30194618	30196554	+	1936	protein_coding	MOT2 [Source:UniProtKB/TrEMBL;Acc:A0A178WGR3]	5.96277	6.07846	6.19545	6.32403	5.96451	6.2337	6.27307	6.39435	6.15508	6.08545	6.07578	6.28423	6.08774	6.15173	6.18669	6.13703	3
AT2G39400.1		2	16452612	16455001	+	2389	protein_coding	Alpha/beta-Hydrolases superfamily protein [Source:UniProtKB/TrEMBL;Acc:O80627]	5.15639	6.08313	5.89254	6.34592	5.60843	6.28237	6.21855	5.82401	5.86324	5.51174	6.27365	6.69444	6.5644	6.58027	6.15526	6.39085	9
AT4G04990.1		4	2554997	2557258	+	2261	protein_coding	AT4g04990 protein [Source:UniProtKB/TrEMBL;Acc:Q9S9T8]	6.18817	6.22525	5.98274	6.47675	6.57485	6.70382	6.86366	6.82228	5.58628	5.26081	6.15536	6.4514	7.63906	6.78396	7.05216	7.2608	5
AT3G60530.1	GATA4	3	22373013	22374554	+	1541	protein_coding	GATA transcription factor 4 [Source:UniProtKB/Swiss-Prot;Acc:O49743]	6.21083	6.41255	6.21172	6.23682	6.16463	6.2857	6.20546	6.18245	6.06211	5.78434	6.37209	6.32946	6.80269	6.44117	6.6559	6.46492	10
AT2G46180.1	GC4	2	18967269	18971409	-	4140	protein_coding	Golgin candidate 4 [Source:UniProtKB/Swiss-Prot;Acc:Q8VYU6]	6.76216	6.64018	6.73993	6.59308	6.73794	6.66049	6.53322	6.81003	6.55618	6.64003	6.49767	6.68703	6.71014	6.63642	6.65776	6.57522	5
AT2G22270.1		2	9463592	9465520	+	1928	protein_coding	Expressed protein [Source:UniProtKB/TrEMBL;Acc:Q9SID9]	6.16994	6.16273	5.88765	6.27753	5.91592	6.2611	6.12888	5.98399	6.23498	6.01619	6.21625	5.89943	5.86749	6.12741	6.35678	6.18324	9
AT1G03910.2	CTN	1	996115	1000437	+	4322	protein_coding	Cactin [Source:UniProtKB/Swiss-Prot;Acc:F4I2J8]	3.95396	3.64482	4.22084	4.22145	4.08363	3.53948	3.74061	3.26473	4.16774	4.21766	3.88874	3.96716	3.63991	3.72847	4.03058	4.02388	1
AT1G03910.1	CTN	1	996076	1000629	+	4553	protein_coding	Cactin [Source:UniProtKB/Swiss-Prot;Acc:F4I2J8]	8.33385	8.42044	8.21769	8.47224	8.19225	8.54888	8.49758	8.60498	8.41768	8.32663	8.44222	8.49268	8.29381	8.4955	8.32335	8.31328	3
AT1G77590.1	LACS9	1	29148160	29152395	-	4235	protein_coding	Long chain acyl-CoA synthetase 9, chloroplastic [Source:UniProtKB/Swiss-Prot;Acc:Q9CAP8]	7.86949	7.31846	7.28854	7.27938	7.70648	7.26412	7.23529	7.22421	7.10675	6.90415	7.35407	6.8519	7.60855	7.35855	7.32053	7.28594	4
AT1G77590.2	LACS9	1	29148256	29152364	-	4108	protein_coding	Long chain acyl-CoA synthetase 9, chloroplastic [Source:UniProtKB/Swiss-Prot;Acc:Q9CAP8]	4.50492	3.88277	3.86866	3.37328	3.81848	3.35944	4.01047	3.97514	3.95042	4.57769	3.71206	4.77813	4.44137	4.26095	4.3202	4.40821	7
AT1G79020.1		1	29727044	29730593	-	3549	protein_coding	Enhancer of polycomb-like protein [Source:UniProtKB/TrEMBL;Acc:Q8GYQ9]	6.69041	6.66564	6.41898	6.54669	6.55396	6.49019	6.55659	6.64121	6.60783	6.77743	6.50543	6.49295	6.36384	6.62329	6.54474	6.58034	10
AT3G26922.1		3	9922719	9924725	+	2006	protein_coding	F-box/LRR-repeat protein At3g26922 [Source:UniProtKB/Swiss-Prot;Acc:Q9LJF8]	4.28299	4.60142	4.89258	4.9916	4.56399	4.72559	5.30625	5.07317	4.7038	4.70784	5.10959	5.18554	3.81645	4.90943	4.7987	4.35808	3
AT3G17160.1		3	5852049	5853080	+	1031	protein_coding	At3g17160 [Source:UniProtKB/TrEMBL;Acc:Q9LSN1]	5.42306	5.32877	5.20921	5.3418	5.24302	5.28766	5.05669	5.55369	5.29406	4.93121	5.24779	5.24562	5.43833	5.39766	5.26033	5.4164	9
AT1G34315.1		1	12514106	12516521	-	2415	protein_coding	unknown protein; FUNCTIONS IN: molecular_function unknown; INVOLVED IN: biological_process unknown; LOCATED IN: endomembrane system; BEST Arabidopsis thaliana protein match is: unknown protein (TAIR:AT3G31400.1); Has 4 Blast hits to 4 proteins in 1 /.../s: Archae - 0; Bacteria - 0; Metazoa - 0; Fungi - 0; Plants - 4; Viruses - 0; Other Eukaryotes - 0 (source: NCBI BLink). [Source:TAIR;Acc:AT1G343…	6.93001	7.2395	7.24951	7.58048	7.12406	7.54231	7.57443	7.7704	7.17227	7.59784	7.62214	7.66664	7.04317	7.40282	6.80639	6.80013	2
AT5G08580.1		5	2780450	2783173	-	2723	protein_coding	Calcium-binding EF hand family protein [Source:UniProtKB/TrEMBL;Acc:Q9FNN0]	6.75082	6.33632	6.34068	6.12079	6.84269	6.26746	6.14377	6.2231	6.23516	6.22883	6.3216	6.1678	6.32748	6.41842	6.57597	6.55101	10
AT2G28360.1		2	12124152	12130092	-	5940	protein_coding	SIT4 phosphatase-associated family protein [Source:UniProtKB/TrEMBL;Acc:F4IIN7]	7.83815	7.87095	7.84467	7.82977	8.02936	7.77123	7.94618	8.02023	7.95134	8.02286	7.86306	8.00663	7.8183	7.97246	7.88734	7.79899	10
AT5G27410.4		5	9679741	9682940	+	3199	protein_coding	D-aminoacid aminotransferase-like PLP-dependent enzymes superfamily protein [Source:UniProtKB/TrEMBL;Acc:F4K4A7]	4.21036	4.79661	4.82131	3.82523	4.46974	5.30485	4.84191	4.43173	4.86153	4.74803	4.76866	5.04721	4.5716	5.02638	5.6139	5.08462	9
AT5G27410.1		5	9678659	9682940	+	4281	protein_coding	D-aminoacid aminotransferase-like PLP-dependent enzymes superfamily protein [Source:UniProtKB/TrEMBL;Acc:F4K4A7]	7.29515	7.55248	7.70957	7.76272	7.31164	7.44905	7.5518	7.41331	7.80133	7.72675	7.52406	7.76171	7.84495	7.56017	7.52276	7.79484	7
AT5G27410.3		5	9678666	9682940	+	4274	protein_coding	D-aminoacid aminotransferase-like PLP-dependent enzymes superfamily protein [Source:UniProtKB/TrEMBL;Acc:F4K4A7]	5.30432	5.53905	5.1398	5.45736	4.49721	5.18661	5.80892	5.2351	4.97128	5.77896	5.3328	5.29877	5.25062	5.5646	5.52174	5.10512	10
AT5G65200.1	PUB38	5	26048065	26050046	-	1981	protein_coding	U-box domain-containing protein 38 [Source:UniProtKB/Swiss-Prot;Acc:Q9FJP6]	6.20388	6.5383	6.20589	6.46353	6.39339	6.33704	6.27094	6.50701	6.14229	6.34838	6.36618	6.71643	6.6698	6.48072	6.5695	6.4282	6
AT5G23535.1		5	7935316	7937405	+	2089	protein_coding	50S ribosomal protein L24 [Source:UniProtKB/TrEMBL;Acc:Q9LT09]	6.57458	6.60385	6.15609	6.34859	6.69534	6.26369	6.20886	6.22519	6.2409	6.26288	6.35607	6.18028	6.52016	6.11851	6.45415	6.26577	8
AT1G79830.1	GC5	1	30027569	30033888	-	6319	protein_coding	Golgin Putative 5 [Source:UniProtKB/TrEMBL;Acc:F4HQB9]	5.69645	5.11425	5.03506	5.74917	5.94599	4.51911	6.67651	6.56763	5.61653	5.68832	6.57661	7.04601	5.96033	5.64684	6.39146	5.24944	8
AT1G79830.3	GC5	1	30027569	30033901	-	6332	protein_coding	Golgin Putative 5 [Source:UniProtKB/TrEMBL;Acc:F4HQB9]	7.42321	7.85863	7.93629	7.73408	7.15167	7.67092	7.49383	7.81289	7.92436	7.893	7.77807	7.82425	7.76065	7.60083	7.75386	7.55832	6
AT1G79830.2	GC5	1	30027860	30033794	-	5934	protein_coding	Golgin Putative 5 [Source:UniProtKB/TrEMBL;Acc:F4HQB9]	8.99545	9.20129	9.23375	9.45246	9.17499	9.34024	9.39343	9.37484	9.37982	9.33308	9.16989	9.33478	9.23998	9.26413	9.30166	9.06772	3
AT1G79830.5	GC5	1	30027617	30033907	-	6290	protein_coding	Golgin Putative 5 [Source:UniProtKB/TrEMBL;Acc:F4HQB9]	6.01168	5.6945	5.31398	5.58486	6.0058	5.94148	5.40165	5.9498	5.76071	5.83112	5.7864	5.23955	5.20633	5.85954	4.83726	5.9542	9
AT5G09480.1		5	2950862	2951701	-	839	protein_coding	At5g09480 [Source:UniProtKB/TrEMBL;Acc:Q9FY67]	7.17712	6.66946	6.49614	6.81636	7.39612	6.8331	6.64443	6.93641	5.83441	5.76068	6.56621	6.72345	7.63468	7.10485	7.17906	7.2864	5
AT5G60820.1		5	24469561	24471208	+	1647	protein_coding	RING/U-box superfamily protein [Source:UniProtKB/TrEMBL;Acc:Q9FJH4]	4.84246	4.67165	4.57831	4.60547	4.60401	4.41335	4.59112	4.78563	4.48135	4.51264	4.54062	4.69372	4.89253	4.71142	4.5169	4.28154	7
AT4G31140.1		4	15141068	15143391	+	2323	protein_coding	Glucan endo-1,3-beta-glucosidase 5 [Source:UniProtKB/Swiss-Prot;Acc:Q9M088]	6.88984	6.76937	6.73219	6.65943	6.827	6.74362	6.76541	6.92298	6.66998	6.67323	6.5969	6.75584	6.69933	6.8127	6.61485	6.58279	4
AT4G35910.1	CTU2	4	17008388	17011642	-	3254	protein_coding	Cytoplasmic tRNA 2-thiolation protein 2 [Source:UniProtKB/Swiss-Prot;Acc:O65628]	6.61788	6.58392	6.56481	6.83318	6.48335	6.72176	6.58479	6.50582	6.68911	6.33024	6.85134	6.57884	6.28719	6.68796	6.26821	6.42719	10
AT5G54520.1		5	22146504	22149302	-	2798	protein_coding	Transducin/WD40 repeat-like superfamily protein [Source:UniProtKB/TrEMBL;Acc:F4K0D3]	5.19788	5.47575	5.39932	5.72278	5.25617	5.74632	5.53433	5.65817	5.34397	5.11065	5.40168	5.75584	5.56835	5.72696	5.23035	5.40697	4
AT5G03455.1	CDC25	5	862556	864176	+	1620	protein_coding	Dual specificity phosphatase Cdc25 [Source:UniProtKB/Swiss-Prot;Acc:Q8GY31]	6.18934	6.45288	6.35714	6.46869	6.30223	6.4188	6.48335	6.53386	6.06751	6.54405	6.41544	6.54868	6.58858	6.35215	6.65734	6.69058	2
AT1G48140.1	DPMS3	1	17781988	17784211	+	2223	protein_coding	DPMS3 [Source:UniProtKB/TrEMBL;Acc:A0A178WDH1]	5.59635	5.13439	5.4489	5.23665	5.57521	4.85325	5.23428	5.37524	5.17401	5.08601	5.31718	5.25565	5.2894	5.30886	5.16858	5.11043	7
ATCG00420.1	NDHJ	Pt	48677	49153	-	476	protein_coding	NAD(P)H-quinone oxidoreductase subunit J, chloroplastic [Source:UniProtKB/Swiss-Prot;Acc:P56754]	7.36659	7.33415	7.29356	7.19374	7.12763	7.39745	7.24957	7.27466	7.60613	7.83803	7.21846	7.28856	6.98033	7.02271	7.20248	7.11602	8
AT2G32600.1		2	13833545	13835758	-	2213	protein_coding	At2g32600/T26B15.16 [Source:UniProtKB/TrEMBL;Acc:O80897]	7.34254	7.49938	7.62831	7.74336	7.52567	7.56504	7.56124	7.54599	7.48953	7.45582	7.68203	7.82622	7.37317	7.63815	7.30999	7.52426	1
AT2G41010.1	CAMBP25	2	17113798	17115047	-	1249	protein_coding	Calmodulin-binding protein 25 [Source:UniProtKB/Swiss-Prot;Acc:O80683]	9.20924	9.57915	9.8373	9.58179	9.52843	9.96766	9.78521	9.49516	9.91118	10.0302	9.66345	9.73624	9.35726	9.22677	9.83354	9.87799	2
AT4G10110.1		4	6309393	6310910	-	1517	protein_coding	At4g10100 [Source:UniProtKB/TrEMBL;Acc:Q8GW25]	5.56737	5.44604	5.4693	5.5263	5.56197	5.28789	5.08986	5.58341	5.39009	5.0925	5.3984	5.38767	5.81656	5.43556	5.52358	5.59444	6
AT5G16380.1		5	5359307	5360710	-	1403	protein_coding	Uncharacterized protein At5g16380 [Source:UniProtKB/TrEMBL;Acc:Q8VZN3]	6.55901	6.21614	6.25891	6.4245	6.5519	6.40846	6.51372	6.64166	6.27043	6.22074	6.43998	6.51222	6.27556	6.51815	6.04617	6.28525	3
AT1G55670.1	PSAG	1	20802670	20803449	-	779	protein_coding	Photosystem I reaction center subunit V, chloroplastic [Source:UniProtKB/Swiss-Prot;Acc:Q9S7N7]	5.22746	5.6447	5.79284	6.08143	4.95191	5.82003	5.30759	5.94383	5.00252	5.33112	5.22589	5.34776	5.38488	6.09801	5.68185	5.47097	4
AT3G52870.1	IQM3	3	19593073	19595834	-	2761	protein_coding	IQ domain-containing protein IQM3 [Source:UniProtKB/Swiss-Prot;Acc:Q9LFA4]	8.98739	9.33621	9.76145	9.55722	9.21239	9.57477	9.75378	9.31259	9.77133	9.98773	9.65122	9.65074	9.24842	9.48587	9.53986	9.76342	9
AT3G02900.1		3	645710	647668	+	1958	protein_coding	Low-density receptor-like protein [Source:UniProtKB/TrEMBL;Acc:F4IYH7]	5.48433	5.28032	5.17903	5.22873	5.29703	5.0543	5.0044	5.23242	5.07389	5.12181	5.32692	5.25566	5.45175	5.36762	5.31735	5.10129	1
AT5G57660.1	COL5	5	23355337	23356989	+	1652	protein_coding	Zinc finger protein CONSTANS-LIKE 5 [Source:UniProtKB/Swiss-Prot;Acc:Q9FHH8]	8.14196	8.73503	8.35871	8.61743	8.4221	8.9908	8.35925	8.22522	8.55781	8.42111	8.7676	8.82024	8.31502	8.73224	8.11581	7.69369	10
AT4G23690.1	DIR6	4	12338829	12339967	-	1138	protein_coding	Dirigent protein 6 [Source:UniProtKB/Swiss-Prot;Acc:Q9SUQ8]	6.686	6.30119	5.9516	5.80138	6.48968	6.11579	6.17768	5.98142	6.09932	5.46492	6.10932	5.51579	6.74694	6.4349	6.55791	6.57998	9
AT5G45700.1		5	18537239	18538418	+	1179	protein_coding	Haloacid dehalogenase-like hydrolase (HAD) superfamily protein [Source:UniProtKB/TrEMBL;Acc:Q9FK73]	3.88903	3.91061	3.69304	3.3744	3.84523	4.04118	3.79347	3.40408	3.53251	3.83137	3.85756	3.6308	4.0896	4.11943	3.82036	4.12885	9
AT3G06580.1	GAL1	3	2048900	2052147	-	3247	protein_coding	Galactokinase [Source:UniProtKB/Swiss-Prot;Acc:Q9SEE5]	7.43384	7.45304	7.41682	7.29787	7.32388	7.33196	7.32398	7.31384	7.35776	7.11898	7.38517	7.34462	7.92234	7.43953	7.61498	7.67585	7
AT3G14920.1		3	5017941	5020476	+	2535	protein_coding	Peptide-N4-(N-acetyl-beta-glucosaminyl)asparagine amidase A protein [Source:UniProtKB/TrEMBL;Acc:Q9LKB2]	7.80102	7.43693	7.37205	7.48867	7.70952	7.54122	7.6934	7.6357	7.20502	7.49951	7.45024	7.51342	7.58496	7.53832	7.57882	7.62169	3
AT1G77610.1	UDP-GALT1	1	29165170	29167773	+	2603	protein_coding	UDP-galactose transporter 1 [Source:UniProtKB/Swiss-Prot;Acc:Q9C521]	8.0005	7.43578	7.4545	7.25367	7.93963	7.34315	7.472	7.43359	7.42351	7.55604	7.43729	7.27499	7.49981	7.18899	7.49072	7.47262	8
AT1G19170.1		1	6616602	6619006	+	2404	protein_coding	Pectin lyase-like superfamily protein [Source:UniProtKB/TrEMBL;Acc:F4IE17]	6.43534	6.25215	6.36443	6.22947	6.50188	6.38384	6.47996	6.12265	6.34265	6.18877	6.30966	6.16527	6.33733	6.26419	6.31917	6.14543	3
AT2G20740.1	TOM2AH3	2	8935537	8937554	+	2017	protein_coding	Tetraspanin-19 [Source:UniProtKB/Swiss-Prot;Acc:Q940P5]	6.34836	6.91407	6.75058	6.70486	6.48752	6.87219	6.72177	6.80758	6.78876	6.52829	6.9973	7.01021	6.8704	6.94763	6.57068	6.86807	10
AT2G26000.2	BRIZ2	2	11081156	11085350	+	4194	protein_coding	At2g26000 [Source:UniProtKB/TrEMBL;Acc:O80996]	5.28703	5.64955	5.11448	5.38158	5.53499	5.48826	5.55164	5.58362	5.55471	5.29683	5.27503	5.28664	5.72316	5.71602	5.7407	5.37474	4
AT1G29070.1	RPL34	1	10149791	10151407	+	1616	protein_coding	50S ribosomal protein L34, chloroplastic [Source:UniProtKB/Swiss-Prot;Acc:Q9LP37]	5.67623	6.20977	6.1671	6.24634	5.55356	6.43918	5.8134	6.20917	6.06983	6.22469	6.39237	6.26	5.93118	6.20096	5.99747	5.96626	10
AT5G65560.1		5	26200014	26203813	-	3799	protein_coding	Pentatricopeptide repeat-containing protein At5g65560 [Source:UniProtKB/Swiss-Prot;Acc:Q9LSL9]	5.29143	5.60984	5.26659	5.52847	5.40198	5.15639	5.65212	5.53178	4.16622	5.52005	5.70435	5.99729	4.8099	5.28926	5.61775	5.20846	8
AT1G04170.1	EIF2 GAMMA	1	1096882	1099901	+	3019	protein_coding	Eukaryotic translation initiation factor 2 gamma subunit [Source:UniProtKB/TrEMBL;Acc:O64490]	8.94736	8.66884	8.73002	8.68069	8.76741	8.4808	8.63925	8.69247	8.59373	8.76889	8.66525	8.60798	8.52609	8.62062	8.60623	8.66681	7
AT1G04170.2	EIF2 GAMMA	1	1096882	1099901	+	3019	protein_coding	Eukaryotic translation initiation factor 2 gamma subunit [Source:UniProtKB/TrEMBL;Acc:O64490]	4.88709	3.77088	3.71796	3.52529	4.48226	4.30114	3.18755	3.69112	3.88679	3.58072	3.74393	3.93956	3.16269	3.5006	3.7029	3.71649	6
ATCG00905.1	RPS12C	Pt	97999	98793	-	794	protein_coding	ribosomal protein S12C [Source:TAIR;Acc:ATCG00905]	8.90437	8.78338	9.12586	9.01115	8.83568	8.93352	8.88672	8.9434	9.38327	9.56151	8.85077	8.83977	8.65432	8.79422	9.05307	8.99259	1
AT1G29250.1		1	10223266	10224799	-	1533	protein_coding	Alba DNA/RNA-binding protein [Source:UniProtKB/TrEMBL;Acc:Q9LP53]	7.46985	7.06123	6.82438	6.71418	7.09871	6.67497	6.90562	6.68879	6.81899	6.57015	6.71171	6.46214	6.98743	6.79952	6.93175	6.89823	4
AT3G51050.1		3	18953842	18957963	+	4121	protein_coding	FG-GAP repeat-containing protein [Source:UniProtKB/TrEMBL;Acc:F4J381]	8.55789	8.44957	8.36727	8.49562	8.4853	8.49012	8.47118	8.39797	8.52569	8.48552	8.3697	8.46552	8.56559	8.36696	8.57924	8.50989	8
AT5G23060.1	CAS	5	7736518	7738535	-	2017	protein_coding	Calcium sensing receptor, chloroplastic [Source:UniProtKB/Swiss-Prot;Acc:Q9FN48]	3.68904	3.78989	4.18942	4.0986	3.55621	3.95743	3.52024	3.77635	3.58251	3.77157	3.76559	3.63955	3.77088	3.8632	4.14903	4.07055	4
AT4G14770.1	TCX2	4	8480634	8484976	-	4342	protein_coding	Protein tesmin/TSO1-like CXC 2 [Source:UniProtKB/Swiss-Prot;Acc:F4JIF5]	5.89516	6.16808	5.81734	5.85782	5.86874	5.80284	6.00764	5.71247	5.7902	5.66241	6.07099	5.87838	6.02771	6.21836	5.93945	6.03886	10
AT3G21480.1		3	7567565	7572202	+	4637	protein_coding	At3g21480 protein [Source:UniProtKB/TrEMBL;Acc:Q9LVF7]	7.10326	7.12998	7.10747	7.22868	7.1583	7.02048	7.1753	7.28117	7.2269	7.15645	6.98806	7.1799	6.9157	7.09287	6.9544	6.97129	3
AT3G58760.6		3	21728571	21731933	+	3362	protein_coding	Integrin-linked protein kinase family [Source:UniProtKB/TrEMBL;Acc:A0A1I9LMD5]	5.9905	5.40411	5.81327	5.48088	5.93351	5.68843	5.7799	5.83827	6.03993	6.3455	5.57364	5.40155	5.70233	5.66168	5.40267	5.78607	9
AT3G58760.1		3	21728679	21732086	+	3407	protein_coding	Integrin-linked protein kinase family [Source:UniProtKB/TrEMBL;Acc:A0A1I9LMD5]	7.25592	7.1413	7.45999	7.25826	7.28512	7.28001	7.33956	7.32332	7.55857	7.62622	7.2077	7.31775	7.52484	7.19702	7.74724	7.58215	8
AT2G03390.1	CLPF	2	1030402	1032718	-	2316	protein_coding	Clp protease adapter protein ClpF, chloroplastic [Source:UniProtKB/Swiss-Prot;Acc:Q67Y99]	5.17023	5.23869	5.154	5.65139	5.254	5.26702	5.49673	5.38741	5.14973	5.11213	5.32117	5.38862	5.50331	5.72482	5.22228	5.35276	9
AT2G23093.1		2	9832032	9834739	+	2707	protein_coding	Major facilitator superfamily protein [Source:UniProtKB/TrEMBL;Acc:Q8GXH4]	4.16786	3.90471	3.68475	3.85074	3.67739	4.01532	3.67271	3.19425	3.85422	3.98714	3.50331	3.77026	3.20102	4.13564	4.04308	4.12752	9
AT1G62600.1		1	23179461	23181519	+	2058	protein_coding	Flavin-containing monooxygenase FMO GS-OX-like 4 [Source:UniProtKB/Swiss-Prot;Acc:Q94BV5]	6.16392	6.50726	6.22514	6.15117	6.34263	6.21916	5.64935	6.42195	6.35853	6.21448	6.26847	6.18072	6.63319	6.40647	6.52713	6.1994	10
AT5G02280.1		5	469298	470285	+	987	protein_coding	SNARE-like superfamily protein [Source:UniProtKB/TrEMBL;Acc:Q9LZ97]	5.54385	5.45714	5.30759	5.29122	5.4385	5.33954	5.21512	5.32408	5.18006	5.31587	5.32264	5.41734	5.27212	5.29026	5.28548	5.4638	6
AT5G40830.1		5	16354362	16356341	-	1979	protein_coding	At5g40830 [Source:UniProtKB/TrEMBL;Acc:Q9FKS3]	6.65838	6.23568	6.3252	6.07803	6.45106	6.22943	6.39162	6.30885	5.97896	6.33609	5.9948	6.22198	6.03286	6.11427	5.852	6.23386	3
AT3G58110.1		3	21516635	21519862	+	3227	protein_coding	Uncharacterized protein F9D24.20 [Source:UniProtKB/TrEMBL;Acc:Q9M2K5]	8.20731	8.23263	8.08613	8.11797	8.18065	8.22378	8.26621	8.16708	8.1248	8.05709	8.25502	8.20446	8.3833	8.1553	8.26605	8.21146	8
AT2G46900.1		2	19269558	19272263	+	2705	protein_coding	Expressed protein [Source:UniProtKB/TrEMBL;Acc:O80734]	8.53472	8.9801	8.72058	9.06663	8.55831	8.87494	8.8688	8.95289	8.76574	8.70089	9.03817	9.0836	9.02494	8.91928	8.89338	8.93959	8
AT3G13440.1		3	4377097	4379575	+	2478	protein_coding	AT3g13440/MRP15_7 [Source:UniProtKB/TrEMBL;Acc:Q8VXU9]	7.06838	7.33879	7.17169	7.00946	7.36216	7.25945	7.37017	7.20215	7.39926	7.38374	7.36259	7.44514	7.30684	7.34027	7.37208	7.20158	7
AT3G13440.3		3	4378607	4379575	+	968	protein_coding	AT3g13440/MRP15_7 [Source:UniProtKB/TrEMBL;Acc:Q8VXU9]	4.35501	4.62829	3.90211	4.74562	4.30889	4.25992	4.64814	4.73028	4.20056	4.39401	3.72349	3.51942	4.08795	4.17075	4.08508	4.16753	5
AT5G08370.1	AGAL2	5	2690879	2693585	-	2706	protein_coding	Alpha-galactosidase 2 [Source:UniProtKB/Swiss-Prot;Acc:Q8RX86]	5.87271	5.5067	5.60938	5.44345	5.73595	5.67283	5.27861	5.4277	5.79146	5.5869	5.45955	5.58767	5.35198	5.45893	5.42282	5.29824	7
AT3G44750.2	HDT1	3	16297979	16299847	+	1868	protein_coding	Histone deacetylase HDT1 [Source:UniProtKB/Swiss-Prot;Acc:Q9FVE6]	4.53083	3.71291	4.74324	3.50818	4.06662	4.21244	5.38241	4.35434	4.3656	5.13954	5.09728	4.32878	4.67315	4.30911	3.56812	3.5072	8
AT3G44750.1	HDT1	3	16297656	16299876	+	2220	protein_coding	Histone deacetylase HDT1 [Source:UniProtKB/Swiss-Prot;Acc:Q9FVE6]	8.80674	8.47134	8.11102	8.13938	8.3726	7.78227	7.87423	8.20259	8.13396	8.06614	7.94903	7.75727	7.87832	8.08458	7.99022	8.16598	10
AT4G13020.1	MHK	4	7602989	7607146	+	4157	protein_coding	Protein kinase superfamily protein [Source:UniProtKB/TrEMBL;Acc:F4JS69]	6.85281	6.89316	7.11022	7.0359	7.11819	6.80534	6.99316	7.04716	6.96911	6.85633	6.75337	6.02832	7.21632	6.95313	7.17284	7.14434	4
AT1G23530.1		1	8345595	8346733	+	1138	protein_coding	At1g23530 [Source:UniProtKB/TrEMBL;Acc:Q9ZUE1]	5.85308	4.86806	5.73107	5.43054	5.99532	5.48117	5.81074	5.71581	5.23637	5.80242	5.2525	5.39111	5.43488	5.38944	5.49081	5.88851	3
AT4G28710.1	XI-H	4	14171998	14182168	+	10170	protein_coding	Myosin-14 [Source:UniProtKB/Swiss-Prot;Acc:F4JM19]	8.98132	9.14812	9.36038	9.29943	8.93507	9.33111	9.2294	9.11076	9.44678	9.33442	9.33578	9.2896	9.45278	9.2282	9.45865	9.40974	7
AT3G30841.1		3	12591378	12593551	+	2173	protein_coding	Cofactor-independent phosphoglycerate mutase [Source:UniProtKB/TrEMBL;Acc:Q9LHK9]	6.13031	5.9806	6.08171	6.02082	6.02858	5.98748	5.97897	6.15846	6.02529	6.05361	6.14733	6.09404	6.27829	5.93207	6.0503	6.10345	8
AT2G03667.1		2	1114127	1117477	+	3350	protein_coding	Asparagine synthase family protein [Source:UniProtKB/TrEMBL;Acc:A8MRC1]	5.8391	5.84266	5.66573	5.85277	5.42466	5.66494	5.40563	5.60147	5.43324	5.48919	5.7693	5.49185	5.66541	5.51401	5.63423	5.51151	8
AT1G34770.1		1	12746405	12748614	+	2209	protein_coding	CONTAINS InterPro DOMAIN/s: MAGE protein (InterPro:IPR002190); Has 1274 Blast hits to 1260 proteins in 85 species: Archae - 0; Bacteria - 0; Metazoa - 1104; Fungi - 45; Plants - 49; Viruses - 0; Other Eukaryotes - 76 (source: NCBI BLink). [Source:TAIR;Acc:AT1G34770]	4.15679	4.05691	4.38145	4.02881	4.3688	4.32414	3.41412	4.37196	3.85028	4.22478	4.16816	3.99566	4.173	3.53341	3.8004	4.2834	2
AT3G43240.1	ARID4	3	15209831	15214947	-	5116	protein_coding	AT-rich interactive domain-containing protein 4 [Source:UniProtKB/Swiss-Prot;Acc:Q6NQ79]	8.25137	8.17996	8.21098	8.23328	8.23626	8.21043	8.30236	8.28632	8.43834	8.46444	8.23992	8.34225	8.13122	8.23317	8.19948	8.20711	7
AT1G79620.4		1	29957474	29962305	-	4831	protein_coding	Leucine-rich repeat protein kinase family protein [Source:TAIR;Acc:AT1G79620]	3.19844	3.90844	3.94954	4.19367	3.21619	3.72551	3.89555	3.85032	3.8004	3.96129	3.7198	3.54813	4.13574	3.92472	3.64421	3.51191	4
AT1G79620.1		1	29957393	29962323	-	4930	protein_coding	Leucine-rich repeat protein kinase family protein [Source:TAIR;Acc:AT1G79620]	6.70207	6.39491	6.22569	6.29633	6.82557	6.55417	5.6731	6.35485	6.34738	6.22732	6.54566	5.81594	6.42497	6.23511	6.20074	6.44621	10
AT2G24820.1	TIC55	2	10574942	10576938	+	1996	protein_coding	Protein TIC 55, chloroplastic [Source:UniProtKB/Swiss-Prot;Acc:Q9SK50]	4.38662	3.91494	3.82716	3.79803	4.28163	3.89724	4.1575	3.90551	3.81355	3.77441	4.23529	3.9486	4.17945	4.22003	4.28278	4.32024	1
AT4G33620.1	ULP2A	4	16147594	16152956	+	5362	protein_coding	Probable ubiquitin-like-specific protease 2A [Source:UniProtKB/Swiss-Prot;Acc:Q0WKV8]	6.51797	6.9816	6.54957	6.95688	6.46651	6.77988	6.66507	6.7634	6.68636	6.57203	6.70415	6.8512	6.94939	6.7729	7.03262	6.78375	8
AT1G29810.1	PDL2	1	10435374	10437558	-	2184	protein_coding	Pterin-4-alpha-carbinolamine dehydratase 2, mitochondrial [Source:UniProtKB/Swiss-Prot;Acc:Q6QJ72]	4.77236	4.96601	4.6122	4.94366	4.68012	4.96227	4.6483	4.88167	4.73395	4.90333	4.9282	5.01471	5.14391	4.92819	4.54741	4.86461	7
AT1G17470.1	DRG1	1	6002888	6006410	+	3522	protein_coding	Developmentally-regulated G-protein 1 [Source:UniProtKB/Swiss-Prot;Acc:Q9LQK0]	8.87416	8.86273	8.86849	8.91644	8.78602	8.71314	8.97243	8.98717	8.85069	9.07721	8.8247	8.96024	8.68431	8.89516	8.59918	8.772	1
AT2G20120.2	COV1	2	8687354	8690214	-	2860	protein_coding	Protein of unknown function (DUF502) [Source:TAIR;Acc:AT2G20120]	5.63269	7.28905	7.01751	7.61767	6.93049	7.23443	7.33025	7.32826	7.26464	7.31847	7.65637	7.63931	7.12499	7.36328	7.17899	7.0915	3
AT5G04070.1		5	1102071	1104446	+	2375	protein_coding	At5g04070 [Source:UniProtKB/TrEMBL;Acc:Q6NLR7]	4.79372	4.91769	4.85219	4.96454	5.06084	4.79452	4.79882	5.14736	4.81501	4.80335	4.92217	4.93866	4.79946	4.74344	4.96526	4.60915	2
AT2G43850.1	ILK1	2	18159182	18162182	-	3000	protein_coding	Integrin-linked protein kinase 1 [Source:UniProtKB/Swiss-Prot;Acc:F4IS56]	6.30359	6.84095	6.49371	6.59001	6.21175	6.85869	6.49007	6.28633	6.61559	6.63403	6.71719	6.47801	6.51658	6.48038	6.67934	6.28997	8
AT2G43850.3	ILK1	2	18159600	18162250	-	2650	protein_coding	Integrin-linked protein kinase 1 [Source:UniProtKB/Swiss-Prot;Acc:F4IS56]	3.11949	3.80025	4.18433	3.61029	3.27269	3.92369	3.12056	4.17479	4.3793	3.12171	3.72518	4.08615	3.7079	4.07223	3.09564	3.64193	9
AT4G18130.1	PHYE	4	10042137	10046346	-	4209	protein_coding	Phytochrome E [Source:UniProtKB/Swiss-Prot;Acc:P42498]	7.58593	7.71961	8.00029	8.15801	7.65689	7.99446	8.0839	8.00604	8.09887	8.17161	7.95039	8.05447	7.82841	7.95873	8.06988	8.00203	5
AT1G23870.1	TPS9	1	8432179	8435656	+	3477	protein_coding	Probable alpha,alpha-trehalose-phosphate synthase [UDP-forming] 9 [Source:UniProtKB/Swiss-Prot;Acc:Q9LRA7]	9.69267	10.7137	10.0239	10.6764	9.94405	10.7741	10.3097	10.498	10.4871	10.1202	10.6108	10.8157	10.397	10.5544	10.1278	10.0899	8
AT3G49560.1	HP30-1	3	18370521	18372139	+	1618	protein_coding	Chloroplastic import inner membrane translocase subunit HP30-1 [Source:UniProtKB/Swiss-Prot;Acc:Q9SCK3]	7.32529	7.18845	7.23252	7.15404	7.41187	7.27069	7.17675	7.14677	7.00386	7.08253	7.20895	7.20509	7.18524	7.25026	7.24603	7.18357	4
AT5G46030.1		5	18670051	18671461	+	1410	protein_coding	Transcription elongation factor 1 homolog [Source:UniProtKB/Swiss-Prot;Acc:Q8LEF3]	7.39112	7.6192	7.38799	7.50805	7.47009	7.47343	7.35226	7.52203	7.43817	7.35658	7.3882	7.53524	7.49056	7.52232	7.48403	7.42404	9
AT5G09650.1	PPA6	5	2991149	2993213	-	2064	protein_coding	Soluble inorganic pyrophosphatase 6, chloroplastic [Source:UniProtKB/Swiss-Prot;Acc:Q9LXC9]	8.36533	8.10352	8.14509	7.88955	8.52645	7.90837	7.63836	7.55931	8.05857	7.97403	8.02902	7.73237	8.10002	7.97761	8.13725	7.9971	10
AT2G43000.1	JUB1	2	17880457	17882636	-	2179	protein_coding	Transcription factor JUNGBRUNNEN 1 [Source:UniProtKB/Swiss-Prot;Acc:Q9SK55]	3.98241	4.07703	3.80608	3.85034	4.11587	3.81786	4.2998	4.12545	3.58947	3.69801	4.10031	3.97902	4.96595	4.6362	4.10843	4.47697	9
AT5G60860.1	RABA1F	5	24484498	24485705	+	1207	protein_coding	Ras-related protein RABA1f [Source:UniProtKB/Swiss-Prot;Acc:Q9FJH0]	4.10969	3.86829	4.36173	3.88858	4.40101	4.15341	3.95408	3.79434	4.3836	4.28616	3.91575	3.7939	4.15461	3.72758	3.88986	4.03863	2
AT3G23790.1	AAE16	3	8575051	8581331	+	6280	protein_coding	Probable acyl-activating enzyme 16, chloroplastic [Source:UniProtKB/Swiss-Prot;Acc:Q9LK39]	6.40085	6.75071	7.1302	6.94515	6.36879	7.18871	7.07884	6.98399	7.28459	7.3319	7.0552	7.32164	6.88229	6.8945	7.1622	6.96255	8
AT4G02075.1	PIT1	4	913334	916509	-	3175	protein_coding	At4g02075 [Source:UniProtKB/TrEMBL;Acc:Q9XF50]	5.2786	4.73395	4.55781	4.76962	5.12692	4.85238	4.70255	4.78662	4.02668	4.3773	4.68155	4.85556	4.88042	4.88782	4.20479	4.65798	5
AT1G26750.1		1	9246857	9248274	+	1417	protein_coding	unknown protein; Has 44 Blast hits to 44 proteins in 16 species: Archae - 0; Bacteria - 0; Metazoa - 0; Fungi - 0; Plants - 44; Viruses - 0; Other Eukaryotes - 0 (source: NCBI BLink). [Source:TAIR;Acc:AT1G26750]	6.13843	5.75181	5.6777	5.58098	6.14665	5.58645	5.7111	5.84433	5.76857	5.61461	5.5428	5.53589	5.91652	5.80577	5.62682	5.54956	9
AT5G50150.1		5	20402217	20406731	-	4514	protein_coding	AT5g50150/MPF21_17 [Source:UniProtKB/TrEMBL;Acc:Q9FG96]	7.8193	7.98345	8.03677	8.20131	7.7372	7.96809	8.09717	8.12178	8.11785	8.29434	8.14697	8.00362	7.94374	8.13201	8.05773	8.18901	10
AT4G22590.1	TPPG	4	11893499	11896480	-	2981	protein_coding	Trehalose 6-phosphate phosphatase [Source:UniProtKB/TrEMBL;Acc:A0A178UWC3]	9.56701	9.18509	10.0608	8.84027	9.70148	9.31261	9.57274	8.78388	10.3909	10.3564	9.09418	9.19505	8.96341	8.81698	9.20682	9.47726	6
AT5G30490.3		5	11612002	11614479	+	2477	protein_coding	At5g30145 [Source:UniProtKB/TrEMBL;Acc:Q8GX81]	4.17887	4.13843	4.12046	4.25398	3.60329	4.71063	3.96853	4.75044	4.65035	4.47402	4.14528	3.51471	4.60257	3.92214	4.79009	4.13917	3
AT5G30490.1		5	11611787	11614536	+	2749	protein_coding	At5g30145 [Source:UniProtKB/TrEMBL;Acc:Q8GX81]	5.84368	5.61811	5.91387	5.53445	5.95898	5.42749	5.81046	5.19852	5.632	5.96154	5.64826	6.02674	5.75087	5.59561	5.25225	5.82025	7
AT4G35060.1	HIPP25	4	16685612	16686818	-	1206	protein_coding	HIPP25 [Source:UniProtKB/TrEMBL;Acc:A0A178V323]	5.27359	5.02489	4.27333	4.69908	5.20349	4.99045	4.76539	4.84416	4.44169	4.17978	5.00479	4.77473	4.91183	4.85011	4.64919	4.49214	8
AT1G11480.1		1	3864043	3867000	-	2957	protein_coding	At1g11480/T23J18_15 [Source:UniProtKB/TrEMBL;Acc:Q94C21]	8.78639	9.1825	8.97182	9.00645	8.81141	9.1311	8.94575	8.91569	9.08163	8.84602	9.12105	9.14861	8.99182	8.92769	8.96248	8.89878	8
AT1G12300.1		1	4183010	4186247	-	3237	protein_coding	Pentatricopeptide repeat-containing protein At1g12300, mitochondrial [Source:UniProtKB/Swiss-Prot;Acc:Q0WKV3]	5.31594	5.32787	4.84728	5.20182	5.35202	4.95703	5.28266	5.26794	4.91528	5.08724	5.12458	5.05269	5.23406	5.34992	5.18216	5.04586	9
AT5G47930.1	RPS27D	5	19406080	19407449	-	1369	protein_coding	40S ribosomal protein S27-3 [Source:UniProtKB/Swiss-Prot;Acc:Q8L953]	9.08975	8.87324	8.82759	8.67659	8.85886	8.7147	8.65115	8.53655	8.84347	8.50291	8.7509	8.57051	8.96649	8.78234	8.73676	8.87672	10
AT3G02420.1		3	495884	498964	-	3080	protein_coding	AT3g02420/F16B3_5 [Source:UniProtKB/TrEMBL;Acc:Q9M898]	7.42809	7.179	7.29996	7.39113	7.22774	7.29826	7.30017	7.26322	7.15485	7.21509	7.46948	7.47337	7.26175	7.31084	7.29883	7.1987	6
AT1G58190.2	AtRLP9	1	21540632	21548112	+	7480	protein_coding		3.95421	4.08255	3.51196	3.8863	3.75747	3.22784	4.23009	4.08433	3.70352	3.53515	3.63482	3.90225	4.27779	4.14628	3.91691	3.72091	1
AT1G58190.1	AtRLP9	1	21540584	21544563	+	3979	protein_coding		6.31895	6.75982	6.18077	6.50205	6.05869	6.65954	6.38058	6.45368	6.3928	5.74909	6.63338	6.52037	7.03108	6.62977	6.6039	6.75617	8
AT1G13280.1	AOC4	1	4547388	4548894	+	1506	protein_coding	Allene oxide cyclase 4, chloroplastic [Source:UniProtKB/Swiss-Prot;Acc:Q93ZC5]	7.56097	7.44383	7.39536	7.42986	7.59331	7.39772	7.32965	7.39842	7.36879	7.36762	7.45041	7.35818	7.59041	7.51738	7.62547	7.48185	10
AT4G34131.1	UGT73B3	4	16343057	16344818	-	1761	protein_coding	UDP-glycosyltransferase 73B3 [Source:UniProtKB/Swiss-Prot;Acc:Q8W491]	7.36697	7.50751	7.48252	7.28525	7.27282	7.79346	7.72958	7.61765	7.47097	7.80609	7.55868	7.38556	8.15855	7.88274	8.20327	8.16534	9
AT2G02130.1	PDF2.3	2	539898	540707	+	809	protein_coding	Defensin-like protein 1 [Source:UniProtKB/Swiss-Prot;Acc:Q9ZUL7]	7.03455	6.54623	6.3204	6.16416	6.99321	6.40653	6.1916	5.92458	6.36902	6.13915	6.44181	5.96028	6.64188	6.28947	6.70792	6.80309	1
AT5G03435.2		5	853308	855955	-	2647	protein_coding	Anthranilate phosphoribosyltransferase-like protein [Source:UniProtKB/TrEMBL;Acc:Q9LZE5]	5.43565	5.55938	5.41115	5.92797	4.91044	5.48131	5.74263	5.98302	5.35937	5.92483	5.69216	5.99995	5.39873	5.72218	5.44808	5.63959	6
AT3G18830.1	PLT5	3	6488843	6491429	-	2586	protein_coding	PMT5 [Source:UniProtKB/TrEMBL;Acc:A0A178V5Y2]	8.1427	8.39325	8.93281	8.79139	8.29606	8.97262	8.51782	8.17509	8.83707	8.71512	8.89729	8.87503	8.70924	8.72823	8.34726	8.27259	10
AT4G21670.1	CPL1	4	11510989	11517396	+	6407	protein_coding	RNA polymerase II C-terminal domain phosphatase-like 1 [Source:UniProtKB/Swiss-Prot;Acc:Q5YDB6]	8.67533	8.41763	8.63173	8.44657	8.56429	8.5486	8.56255	8.50093	8.69657	8.78894	8.48418	8.37689	8.34276	8.33241	8.5671	8.62612	2
AT1G02230.1	NAC004	1	434965	436922	-	1957	protein_coding	NAC domain-containing protein 4 [Source:UniProtKB/Swiss-Prot;Acc:O81913]	3.88919	3.74693	3.58549	3.8276	4.0329	4.11127	4.11786	3.83557	3.72566	3.43021	3.80281	3.91881	5.39598	4.06563	4.85152	5.04737	3
AT1G11630.1		1	3912754	3914465	-	1711	protein_coding	Pentatricopeptide repeat-containing protein At1g11630, mitochondrial [Source:UniProtKB/Swiss-Prot;Acc:Q9SAB4]	5.37076	5.35241	5.29218	5.39316	5.63386	5.20197	5.44712	5.59096	5.41663	5.15681	5.33736	5.48686	5.25028	5.61413	5.25389	5.1208	9
AT3G51890.1		3	19249475	19251112	-	1637	protein_coding	Clathrin light chain 3 [Source:UniProtKB/Swiss-Prot;Acc:F4J5M9]	6.91659	6.93934	7.00669	6.91448	7.01046	7.02018	7.18961	6.98441	7.01243	7.01209	7.02236	7.32097	7.17843	7.04004	7.13721	7.38523	8
AT1G08580.1		1	2714994	2716532	-	1538	protein_coding	At1g08580 [Source:UniProtKB/TrEMBL;Acc:Q9FRS7]	7.20208	6.85291	6.42128	6.33877	6.80878	6.42076	6.58674	6.54652	6.62009	6.41387	6.34804	6.43544	6.51049	6.32223	6.5638	6.5697	8
AT1G59750.2	ARF1	1	21979384	21984410	+	5026	protein_coding	Auxin response factor 1 [Source:UniProtKB/Swiss-Prot;Acc:Q8L7G0]	6.81188	6.8533	6.70504	6.87373	7.23791	6.83852	6.6866	6.92905	6.95999	7.0149	6.85406	6.91	6.86181	6.88578	7.02698	6.87839	1
AT1G59750.3	ARF1	1	21979339	21984433	+	5094	protein_coding	Auxin response factor 1 [Source:UniProtKB/Swiss-Prot;Acc:Q8L7G0]	7.92788	7.80219	7.83162	7.872	7.65416	7.82221	7.7889	7.54308	7.80281	8.09142	7.91656	7.7824	7.94168	7.73177	7.7115	7.78846	7
AT1G59750.4	ARF1	1	21979289	21984407	+	5118	protein_coding	Auxin response factor 1 [Source:UniProtKB/Swiss-Prot;Acc:Q8L7G0]	5.81524	5.53999	6.22583	5.89968	5.96021	5.75258	6.47377	5.83524	5.9087	6.32141	6.09695	6.18314	5.88246	5.79148	6.23854	6.29673	8
AT1G63660.1		1	23603791	23607275	-	3484	protein_coding	At1g63660 [Source:UniProtKB/TrEMBL;Acc:Q9CAD1]	8.46303	8.53916	8.28147	8.15249	8.17461	8.30354	8.06886	8.10214	8.3129	8.27665	8.32017	8.079	8.37009	8.21343	8.119	8.10642	7
AT2G21660.1	RBG7	2	9265084	9266557	-	1473	protein_coding	Glycine-rich RNA-binding protein 7 [Source:UniProtKB/Swiss-Prot;Acc:Q03250]	8.824	9.0124	9.79241	10.6061	9.05611	9.69738	10.422	10.8407	10.1748	10.4563	10.0109	10.0801	10.2369	10.4557	10.5558	10.4678	4
AT1G79310.1	AMC7	1	29833839	29835728	+	1889	protein_coding	Metacaspase-7 [Source:UniProtKB/Swiss-Prot;Acc:Q6XPT5]	7.62213	7.50579	8.29135	7.35991	8.34412	7.78233	7.88405	7.24748	8.42262	8.58267	7.53424	7.53692	6.64059	7.41447	7.20882	7.27363	9
AT5G42980.1	TRX3	5	17242607	17244231	+	1624	protein_coding	Thioredoxin H3 [Source:UniProtKB/Swiss-Prot;Acc:Q42403]	10.8397	10.5597	11.0701	10.764	10.9275	10.7167	10.7423	10.6856	10.7934	10.9866	10.6284	10.7182	10.7005	10.7158	10.8476	10.9097	9
AT1G70750.1	MYOB2	1	26679872	26683355	-	3483	protein_coding	Myosin-binding protein 2 [Source:UniProtKB/Swiss-Prot;Acc:Q9CAC4]	6.96911	6.98035	7.12604	6.85749	7.268	7.22098	7.28721	6.91498	7.57646	7.36465	7.0157	7.07367	6.73071	6.96831	6.85675	6.64512	3
AT5G35840.1	PHYC	5	14007812	14011848	+	4036	protein_coding	Phytochrome C [Source:UniProtKB/Swiss-Prot;Acc:P14714]	8.15751	8.21025	8.12098	8.23437	7.87469	8.09809	8.13111	8.16401	8.42436	8.30864	8.09933	8.32589	7.93304	8.08674	8.00359	8.10836	6
AT2G45210.1	SAUR36	2	18641563	18642739	+	1176	protein_coding	Auxin-responsive protein SAUR36 [Source:UniProtKB/Swiss-Prot;Acc:O22150]	7.12586	7.35337	6.77187	7.72725	6.94095	7.53978	7.09021	7.50818	7.22097	7.16408	7.52817	7.57708	7.50409	7.54483	7.7074	7.39851	7
AT1G29390.1	COR413IM2	1	10286067	10287904	-	1837	protein_coding	COR413IM2 [Source:UniProtKB/TrEMBL;Acc:A0A178WEF2]	4.89964	4.76337	4.57466	4.47703	4.67863	4.50851	4.53001	4.85539	4.72154	4.83033	4.54671	4.57364	4.42904	4.8459	4.57863	4.52561	10
AT5G50210.1	QS	5	20442613	20446050	+	3437	protein_coding	SUFE3 [Source:UniProtKB/TrEMBL;Acc:A0A178UIT6]	7.94808	8.04677	8.25061	8.21873	7.88821	8.18566	7.95649	8.06554	8.02237	8.22325	8.20535	8.02372	8.27866	7.97766	8.44548	8.31457	8
AT1G17870.1	EGY3	1	6149939	6152222	-	2283	protein_coding	Probable zinc metallopeptidase EGY3, chloroplastic [Source:UniProtKB/Swiss-Prot;Acc:Q9LMU1]	5.43253	5.29682	5.33363	5.31892	5.716	5.39275	5.57593	5.59145	5.71405	6.03761	5.54711	5.68328	5.2339	5.34093	5.13932	5.44751	6
AT5G38360.3		5	15331711	15333641	-	1930	protein_coding	alpha/beta-Hydrolases superfamily protein [Source:TAIR;Acc:AT5G38360]	4.2563	3.95352	4.11867	4.17896	3.40277	3.9541	4.18236	3.84203	3.71088	4.15835	3.99346	3.91994	4.15233	4.01874	4.16738	4.19845	1
AT1G15020.2	QSOX1	1	5172973	5176479	-	3506	protein_coding	Sulfhydryl oxidase 1 [Source:UniProtKB/Swiss-Prot;Acc:Q8W4J3]	6.7275	7.03678	6.80897	7.29433	6.87432	6.89044	6.96458	7.22168	7.05144	6.81361	6.99465	6.72554	7.093	6.93714	6.91448	6.97824	3
AT4G01790.1		4	769799	770835	+	1036	protein_coding	At4g01790 [Source:UniProtKB/TrEMBL;Acc:Q9SYH9]	4.89725	4.94363	4.75931	5.00522	4.80361	4.56798	4.89269	5.13311	4.79035	5.04193	4.95392	4.87726	4.83394	4.73215	5.06315	4.77349	8
AT1G72810.1	TS2	1	27397877	27400474	-	2597	protein_coding	Threonine synthase 2, chloroplastic [Source:UniProtKB/Swiss-Prot;Acc:Q9SSP5]	6.58647	6.2306	6.12961	6.38671	6.55241	6.22703	6.3518	6.55492	6.09152	6.38112	6.26853	6.58876	6.28067	6.48883	6.28001	6.36815	7
AT5G25770.1		5	8969215	8972125	-	2910	protein_coding	Alpha/beta-Hydrolases superfamily protein [Source:UniProtKB/TrEMBL;Acc:A8MQE3]	6.5646	6.80269	6.82998	7.02293	6.78159	6.77764	6.36807	6.84237	6.66465	6.89626	6.73928	7.30634	7.16403	6.79297	6.92198	6.84446	6
AT5G25770.3		5	8969215	8972125	-	2910	protein_coding	Alpha/beta-Hydrolases superfamily protein [Source:UniProtKB/TrEMBL;Acc:A8MQE3]	7.26221	7.84298	7.07671	7.51269	7.04744	7.84861	7.69082	7.66881	7.51725	7.27592	7.8083	7.60925	7.85684	7.71192	7.78392	7.72393	2
AT1G56610.2		1	21211847	21214562	+	2715	protein_coding	F-box protein At1g56610 [Source:UniProtKB/Swiss-Prot;Acc:Q8GYP8]	5.83357	6.25297	6.2144	6.477	6.43985	6.35129	6.15724	6.18759	6.05393	6.36683	6.30972	6.61633	6.31698	6.39957	6.47319	6.42514	10
AT1G56610.1		1	21211974	21214562	+	2588	protein_coding	F-box protein At1g56610 [Source:UniProtKB/Swiss-Prot;Acc:Q8GYP8]	4.78016	4.51777	4.69798	4.18107	3.6499	4.10904	4.70109	4.78252	4.55452	4.31951	4.50533	4.01149	4.59527	4.38871	4.53821	3.96845	8
AT5G64170.1	LNK1	5	25672466	25676823	-	4357	protein_coding	Protein LNK1 [Source:UniProtKB/Swiss-Prot;Acc:A8MQN2]	7.20888	5.96174	5.70768	4.36053	6.86244	5.2864	6.16938	5.35971	5.75149	6.09723	5.57544	5.1246	5.92709	5.0969	5.75641	5.94813	8
AT5G64170.2	LNK1	5	25672466	25676823	-	4357	protein_coding	Protein LNK1 [Source:UniProtKB/Swiss-Prot;Acc:A8MQN2]	7.86527	7.45981	7.04582	6.80051	8.00864	7.34362	6.78137	6.55002	6.91788	6.66778	6.36385	6.97356	7.2864	6.6016	7.21072	6.70666	2
AT4G01590.2		4	688855	690415	-	1560	protein_coding	DNA-directed RNA polymerase III subunit [Source:UniProtKB/TrEMBL;Acc:Q9M123]	4.95606	4.52847	4.3126	4.70014	4.43673	4.1118	4.34594	4.32281	4.59018	4.57535	4.58841	4.55918	4.24748	4.77306	4.41193	4.45795	1
AT4G01590.3		4	688813	690442	-	1629	protein_coding	DNA-directed RNA polymerase III subunit [Source:UniProtKB/TrEMBL;Acc:Q9M123]	4.79615	3.98651	4.34215	4.70125	4.64676	3.86895	4.10875	4.03884	4.52726	4.32932	4.20572	4.31591	4.04614	4.33601	3.65088	3.78008	1
AT4G01590.1		4	688881	690460	-	1579	protein_coding	DNA-directed RNA polymerase III subunit [Source:UniProtKB/TrEMBL;Acc:Q9M123]	5.78091	6.02208	5.71174	5.23266	5.28873	5.61443	5.45149	5.66339	5.26081	5.45577	5.76618	5.35699	5.856	5.55077	5.67615	5.82046	8
AT5G35970.1		5	14118755	14123362	-	4607	protein_coding	P-loop containing nucleoside triphosphate hydrolases superfamily protein [Source:UniProtKB/TrEMBL;Acc:F4K1G7]	6.15755	6.04623	5.84237	6.1953	6.14812	6.24131	5.87825	6.25986	5.88322	5.77104	5.9588	5.82896	6.02474	6.03085	6.17918	6.1451	5
AT2G31390.1		2	13383423	13386392	-	2969	protein_coding	Probable fructokinase-1 [Source:UniProtKB/Swiss-Prot;Acc:Q9SID0]	10.1977	9.21385	9.56022	8.94785	9.99781	9.08465	9.16469	9.18813	9.13164	8.95301	9.08555	8.84096	9.74593	9.1888	9.6549	9.50176	5
AT1G53460.1		1	19954390	19956915	-	2525	protein_coding	At1g53460/T3F20_21 [Source:UniProtKB/TrEMBL;Acc:Q9LPG2]	6.01553	6.42491	6.20476	6.2089	6.0343	6.18203	6.18595	6.29348	6.22934	6.20463	6.45028	6.3108	6.34242	6.34902	6.66049	6.4661	1
AT5G52240.1	MSBP1	5	21212940	21214842	+	1902	protein_coding	Membrane steroid-binding protein 1 [Source:UniProtKB/Swiss-Prot;Acc:Q9XFM6]	9.10808	9.04551	8.95283	9.05483	9.00394	9.07737	8.9183	9.00792	8.9256	9.0052	9.04178	9.1236	9.11175	9.03	9.00966	9.06952	6
AT3G62270.1	BOR2	3	23042212	23046153	-	3941	protein_coding	Probable boron transporter 2 [Source:UniProtKB/Swiss-Prot;Acc:Q9M1P7]	7.55808	7.38453	7.37148	7.16242	7.2747	7.12736	7.43957	7.4247	7.4642	7.38989	7.24395	7.02061	7.60782	7.35685	7.2958	7.40424	9
AT2G04400.1	IGPS	2	1531148	1533737	+	2589	protein_coding	Indole-3-glycerol phosphate synthase, chloroplastic [Source:UniProtKB/Swiss-Prot;Acc:P49572]	8.27769	7.47198	7.90196	7.44309	8.44961	7.57813	7.50739	7.34539	7.83255	7.75906	7.4172	7.32861	7.8615	7.58792	7.45871	7.67045	10
AT5G58090.1		5	23505221	23507353	-	2132	protein_coding	Glucan endo-1,3-beta-glucosidase 6 [Source:UniProtKB/Swiss-Prot;Acc:Q93Z08]	8.26757	8.31807	8.3573	8.26648	8.22633	8.22854	8.25005	8.1399	8.44652	8.3958	8.17611	8.24989	7.95234	8.09423	8.08416	8.07058	8
AT5G06950.1	TGA2	5	2150840	2154586	+	3746	protein_coding	BZIP transcription factor TGA2 [Source:UniProtKB/TrEMBL;Acc:B2BDR5]	6.43082	6.54308	6.14368	6.2561	6.17874	6.51817	6.26866	6.08651	6.08704	6.03354	5.92068	6.19122	6.41737	6.29331	6.09916	5.74706	5
AT4G35350.1	XCP1	4	16810482	16812077	+	1595	protein_coding	Cysteine protease XCP1 [Source:UniProtKB/Swiss-Prot;Acc:O65493]	7.49708	7.66067	8.07513	8.10824	7.85458	8.31039	7.50018	7.88991	7.28478	7.18997	7.74184	7.72537	7.81628	7.77432	7.44805	7.71138	5
AT5G19875.1		5	6718206	6719303	+	1097	protein_coding	At5g19875 [Source:UniProtKB/TrEMBL;Acc:Q8L9M7]	5.44913	4.27602	4.54579	4.07921	5.32811	4.39913	4.35803	4.7974	4.19291	4.29513	3.92219	4.27978	4.08294	4.38741	4.51866	4.62928	5
AT1G19350.4	BES1	1	6688463	6690411	+	1948	protein_coding	Brassinosteroid signaling positive regulator (BZR1) family protein [Source:UniProtKB/TrEMBL;Acc:F4HP45]	4.45073	4.37984	5.5133	4.1978	4.40808	4.36877	3.54645	5.12653	3.50826	4.10113	4.85816	4.04252	4.02613	4.38042	4.24339	4.25335	4
AT1G19350.6	BES1	1	6688703	6690410	+	1707	protein_coding	Brassinosteroid signaling positive regulator (BZR1) family protein [Source:UniProtKB/TrEMBL;Acc:F4HP45]	6.70565	6.81825	5.38091	6.8435	6.7314	6.40404	6.68091	6.84967	5.85191	6.61615	6.14645	6.64606	6.30805	6.48236	6.54587	6.53784	2
AT1G19350.1	BES1	1	6688698	6691216	+	2518	protein_coding	Brassinosteroid signaling positive regulator (BZR1) family protein [Source:UniProtKB/TrEMBL;Acc:F4HP45]	6.27473	6.37175	5.90296	6.27143	6.46092	6.27751	6.05891	6.61523	6.1759	6.21343	6.22577	5.95393	6.44201	6.5979	6.23585	6.73352	9
AT4G29190.1		4	14391849	14393381	-	1532	protein_coding	Zinc finger CCCH domain-containing protein 49 [Source:UniProtKB/Swiss-Prot;Acc:Q9M0G2]	7.42081	7.4138	6.73684	7.11368	7.30659	7.48498	7.09185	7.50613	6.45689	6.42152	7.19729	7.51009	7.63012	7.40421	7.3351	7.2366	2
AT1G68220.1		1	25570092	25571733	+	1641	protein_coding	Aerobic coproporphyrinogen-III oxidase (DUF1218) [Source:UniProtKB/TrEMBL;Acc:Q9C9F7]	7.39724	7.36526	7.59663	7.8526	7.44491	7.54775	7.60756	7.85996	7.40336	7.78049	7.58023	7.53114	7.53837	7.836	7.64986	7.88613	9
AT2G33060.1	AtRLP27	2	14025483	14028261	+	2778	protein_coding	Receptor like protein 27 [Source:UniProtKB/Swiss-Prot;Acc:F4IUU1]	4.72493	4.62903	4.61054	4.59505	4.87837	4.66109	4.82377	4.92404	4.4612	4.59779	4.60059	4.44929	4.98739	5.0774	4.91839	5.01269	4
AT4G17080.1		4	9601348	9604265	+	2917	protein_coding	AT4g17080/dl4570w [Source:UniProtKB/TrEMBL;Acc:Q8L7W4]	7.20649	7.2838	6.75567	7.6101	7.02812	7.41175	7.39855	7.75837	6.88952	6.68024	7.42309	7.64043	7.33033	7.52173	7.2222	7.13966	2
AT3G56900.1	AAAS	3	21066122	21069483	+	3361	protein_coding	Aladin [Source:UniProtKB/Swiss-Prot;Acc:Q8GWR1]	6.51782	6.49553	6.43788	6.55008	6.24129	6.44386	6.5145	6.37349	6.17747	6.27041	6.49309	6.35037	6.43744	6.44276	6.32706	6.36597	3
AT4G12680.1		4	7475104	7478356	+	3252	protein_coding	Expressed protein [Source:UniProtKB/TrEMBL;Acc:Q45GJ7]	5.83181	6.02259	6.07475	6.14267	5.81616	6.10472	6.43648	6.39479	6.44689	6.56969	5.98536	6.35488	6.00262	6.1796	5.98518	6.16695	3
AT2G40190.1	ALG11	2	16785173	16787590	+	2417	protein_coding	Glycosyltransferase (Fragment) [Source:UniProtKB/TrEMBL;Acc:W8PUX5]	6.26049	6.13782	6.13373	6.0722	6.23905	6.08865	6.17693	5.91462	6.06342	6.05892	5.87733	6.0868	6.2265	5.96127	5.98674	5.94613	2
AT1G59830.1	PP2A1	1	22020377	22022503	-	2126	protein_coding	Serine/threonine-protein phosphatase PP2A-1 catalytic subunit [Source:UniProtKB/Swiss-Prot;Acc:Q07099]	7.36435	7.62598	7.5442	7.78069	7.50313	7.62771	7.60111	7.4703	7.52645	7.5549	7.66364	7.66432	7.59441	7.76702	7.49425	7.47531	9
AT1G67325.2		1	25209394	25213253	-	3859	protein_coding	RanBP2-type zinc finger protein At1g67325 [Source:UniProtKB/Swiss-Prot;Acc:Q8GZ43]	6.21604	6.18296	6.35904	6.16763	5.71669	6.12735	6.222	5.98325	6.1249	5.94546	5.93807	6.14594	6.25494	6.04945	5.8865	5.86529	2
AT1G67325.1		1	25209547	25212531	-	2984	protein_coding	RanBP2-type zinc finger protein At1g67325 [Source:UniProtKB/Swiss-Prot;Acc:Q8GZ43]	5.58536	6.03882	5.69221	5.89735	5.86115	6.26222	5.79104	6.00962	6.1068	6.2013	6.37142	6.35535	5.7303	6.02501	6.14584	5.83925	6
AT5G64310.1	AGP1	5	25721733	25722678	+	945	protein_coding	Classical arabinogalactan protein 1 [Source:UniProtKB/Swiss-Prot;Acc:Q8LCN5]	10.1126	10.0404	10.6621	9.89978	10.4451	10.3648	10.5099	9.92015	10.7676	11.0313	10.2857	10.2602	9.81353	9.75257	10.2438	10.6387	8
AT5G24280.3	GMI1	5	8251262	8262154	-	10892	protein_coding	Structural maintenance of chromosomes flexible hinge domain-containing protein GMI1 [Source:UniProtKB/Swiss-Prot;Acc:F4KFS5]	5.70239	5.48663	6.36978	5.80232	5.74179	5.96635	4.52819	5.75075	6.10997	6.29519	5.93366	5.75319	6.11076	5.86083	6.49331	6.81702	10
AT5G24280.2	GMI1	5	8251220	8262603	-	11383	protein_coding	Structural maintenance of chromosomes flexible hinge domain-containing protein GMI1 [Source:UniProtKB/Swiss-Prot;Acc:F4KFS5]	4.76477	5.21745	3.84549	4.67969	5.34118	4.62553	4.59495	5.40235	3.81784	4.77225	4.54211	4.73669	5.11631	5.08242	5.83654	4.6721	5
AT5G53770.1		5	21826656	21830091	+	3435	protein_coding	Nucleotidyltransferase family protein [Source:UniProtKB/TrEMBL;Acc:Q84WU1]	6.98214	7.18755	6.72248	6.95373	7.1114	6.85055	6.82452	7.10093	6.94034	6.87485	7.06694	6.95392	7.04891	6.74978	6.96619	7.02955	8
AT3G07230.1		3	2299773	2300531	+	758	protein_coding	At3g07230 [Source:UniProtKB/TrEMBL;Acc:Q9SFV3]	5.76124	5.26623	5.09561	5.11218	5.49217	5.30601	5.20093	5.1591	5.34076	5.02063	5.17465	5.215	5.33081	5.36667	5.32957	5.29381	10
AT3G21352.1		3	7519865	7520549	+	684	protein_coding	Putative uncharacterized protein [Source:UniProtKB/TrEMBL;Acc:Q1G3B1]	4.06233	4.71273	3.72397	4.5718	4.15684	4.82046	4.07986	4.58184	4.08076	3.63914	4.07995	4.4339	4.37534	4.86951	3.98929	3.82449	4
AT3G18270.1	CYP77A5P	3	6261733	6264361	+	2628	protein_coding	Uncharacterized protein At3g18270 [Source:UniProtKB/TrEMBL;Acc:Q94K39]	6.43922	6.64742	6.60112	6.42741	6.4767	6.7363	6.63252	6.47927	6.67815	6.33793	6.67239	6.50594	6.47059	6.49475	6.47003	6.31029	3
AT3G24200.1		3	8747831	8751685	-	3854	protein_coding	Ubiquinone biosynthesis monooxygenase COQ6, mitochondrial [Source:UniProtKB/TrEMBL;Acc:F4J6I6]	7.35928	7.72121	7.72489	7.66617	7.58036	7.64656	7.52183	7.59078	7.58706	7.32585	7.5647	7.75696	7.65581	7.64692	7.60075	7.55478	5
AT1G13080.1	CYP71B2	1	4459002	4460996	+	1994	protein_coding	Cytochrome P450 71B2 [Source:UniProtKB/Swiss-Prot;Acc:O65788]	6.72913	6.61415	5.66164	6.30498	6.24902	6.23998	6.36105	6.38485	5.51671	5.53168	6.62145	6.53788	5.77748	6.39104	5.2958	5.21331	8
AT3G47965.1		3	17707918	17708918	-	1000	protein_coding	AT3g47961 [Source:UniProtKB/TrEMBL;Acc:Q9ASY5]	6.00512	5.91382	6.04538	6.08618	5.99578	5.67993	5.88108	6.00251	6.02964	6.11108	5.85209	5.95943	5.85974	5.79037	5.92498	6.00695	6
AT2G26920.1		2	11488988	11491751	+	2763	protein_coding	At2g26920 [Source:UniProtKB/TrEMBL;Acc:O81015]	7.88241	7.98798	7.8204	8.06636	7.72139	8.01768	7.89179	7.97618	8.02822	7.94733	7.90443	8.21738	8.04719	7.85011	7.92225	8.01996	8
AT5G04770.1	CAT6	5	1378621	1382478	+	3857	protein_coding	CAT6 [Source:UniProtKB/TrEMBL;Acc:A0A178UKC8]	4.86849	5.42414	5.30028	4.43731	4.82249	4.94165	4.00437	4.49184	5.4193	4.77856	5.25973	4.99553	4.74507	4.97007	4.44468	4.33332	1
AT5G45400.1	RPA1C	5	18398832	18402284	+	3452	protein_coding	Replication protein A 70 kDa DNA-binding subunit C [Source:UniProtKB/Swiss-Prot;Acc:Q9FHJ6]	6.59804	6.11507	6.2076	6.14819	6.36672	6.13978	6.30791	6.33574	6.1981	6.07112	6.10298	5.98747	6.1158	6.25817	5.81831	6.213	4
AT1G19980.1		1	6933015	6935053	+	2038	protein_coding	Cytomatrix protein-like protein [Source:UniProtKB/TrEMBL;Acc:Q84JE5]	5.65437	5.75938	5.52657	5.64658	5.56303	5.67931	5.7398	5.79235	5.70459	5.79072	5.83334	5.8686	5.62461	5.769	5.8568	5.7371	6
AT3G19810.1		3	6877575	6879543	-	1968	protein_coding	Large ribosomal RNA subunit accumulation protein YCED homolog 1, chloroplastic [Source:UniProtKB/Swiss-Prot;Acc:Q9LT27]	5.15057	5.64746	5.40642	5.3677	4.86277	5.69108	5.45498	5.27102	5.19318	5.5114	5.71594	5.61829	5.20251	5.35306	5.37982	5.32837	8
AT4G24670.1	TAR2	4	12727531	12730995	-	3464	protein_coding	Tryptophan aminotransferase-related protein 2 [Source:UniProtKB/Swiss-Prot;Acc:Q94A02]	5.26707	4.81409	5.18835	4.44891	3.92888	5.00508	4.88373	4.70567	5.06223	5.00069	4.92628	3.89275	5.28323	4.65706	5.33156	5.18793	4
AT5G22030.1	UBP8	5	7290155	7296344	-	6189	protein_coding	ubiquitin-specific protease 8 [Source:TAIR;Acc:AT5G22030]	7.63346	7.69024	7.51412	7.62107	7.71715	7.32129	7.55015	7.51442	7.37231	7.49735	7.46809	7.57314	7.49493	7.54904	7.53174	7.5247	1
AT5G22030.2	UBP8	5	7289703	7296344	-	6641	protein_coding	ubiquitin-specific protease 8 [Source:TAIR;Acc:AT5G22030]	6.346	6.38776	6.3395	6.54673	6.25468	6.58854	6.3491	6.25957	6.53324	6.69302	6.46784	6.38029	6.70786	6.43266	6.73812	6.67749	1
AT1G19490.1		1	6751544	6754073	-	2529	protein_coding	Basic-leucine zipper (BZIP) transcription factor family protein [Source:UniProtKB/TrEMBL;Acc:Q8L5Y2]	5.62316	4.85577	4.78453	4.97031	5.14422	4.89551	5.06336	5.14346	4.93689	4.90641	5.08172	5.11929	5.09335	4.9062	5.22645	5.0425	8
AT4G27780.1	ACBP2	4	13847549	13849934	+	2385	protein_coding	AtACBP2 [Source:UniProtKB/TrEMBL;Acc:A0A178V3N7]	6.99103	6.99964	7.08386	7.20428	6.98482	7.27076	7.14416	7.17611	7.01528	7.11633	7.10889	7.24655	7.17819	7.15508	7.01524	6.92505	3
AT5G16270.1	SYN4	5	5316197	5322700	+	6503	protein_coding	Sister chromatid cohesion 1 protein 4 [Source:UniProtKB/Swiss-Prot;Acc:Q8W1Y0]	9.20575	9.13713	9.2181	9.21857	9.22391	9.30759	9.28845	9.27804	9.18663	9.20124	9.1214	9.22098	9.20205	9.14187	9.42575	9.37112	3
AT3G24460.2		3	8885818	8893203	-	7385	protein_coding	AT3g24470/MXP5_4 [Source:UniProtKB/TrEMBL;Acc:Q8VZI4]	4.52175	4.56325	4.51735	4.67417	4.55947	4.74476	4.39914	4.75738	4.42286	4.93922	4.78001	4.63944	4.95083	4.8295	4.90086	4.71157	10
AT4G16280.1	FCA	4	9207164	9214981	-	7817	protein_coding	Flowering time control protein FCA [Source:UniProtKB/Swiss-Prot;Acc:O04425]	6.44235	6.94013	6.97222	7.1419	6.77892	6.9643	7.33457	7.27986	7.20124	7.32069	7.01355	7.0052	6.88949	7.0608	7.02848	6.79972	5
AT4G16280.2	FCA	4	9206597	9214825	-	8228	protein_coding	Flowering time control protein FCA [Source:UniProtKB/Swiss-Prot;Acc:O04425]	6.88334	6.76032	6.90801	7.09359	6.76598	7.00162	7.00584	7.15638	7.03252	7.15476	6.83523	7.20635	6.97017	6.91413	7.06983	6.96928	8
AT1G17990.1		1	6192033	6194093	-	2060	protein_coding	Putative 12-oxophytodienoate reductase-like protein 2B [Source:UniProtKB/Swiss-Prot;Acc:P0DI09]	4.04254	4.24533	4.04129	4.10709	3.33883	3.56611	3.59308	3.85239	3.82815	3.64229	3.72679	3.96687	4.26318	4.20794	4.33259	4.24219	10
AT5G45550.1	MOB1A	5	18462107	18465097	+	2990	protein_coding	MOB1-like protein [Source:UniProtKB/TrEMBL;Acc:A0A178UCG9]	7.07217	7.05637	7.15684	7.00616	7.10351	7.07515	7.13933	6.93443	6.95717	7.11751	7.0523	6.96696	7.04718	7.10265	7.09408	7.09602	4
AT1G16916.1		1	5786560	5787155	-	595	protein_coding	unknown protein; FUNCTIONS IN: molecular_function unknown; INVOLVED IN: biological_process unknown; LOCATED IN: cellular_component unknown; Has 30201 Blast hits to 17322 proteins in 780 species: Archae - 12; Bacteria - 1396; Metazoa - 17338; Fungi - /.../ Plants - 5037; Viruses - 0; Other Eukaryotes - 2996 (source: NCBI BLink). [Source:TAIR;Acc:AT1G16916]	4.32036	4.21518	3.87235	4.46485	3.96953	4.01972	4.00907	4.18451	4.00137	3.86162	4.43214	4.0649	3.92055	4.2252	3.69017	4.08174	7
AT5G57280.1	RID2	5	23204377	23206663	+	2286	protein_coding	RID2 [Source:UniProtKB/TrEMBL;Acc:A0A178UNY0]	6.40682	6.0831	6.13663	6.11444	6.05421	5.99445	6.03196	6.12109	6.00942	5.94002	5.82669	5.92839	5.94416	5.97863	6.14702	5.87266	5
AT3G50380.2		3	18686368	18700710	-	14342	protein_coding	Vacuolar protein sorting-associated protein, putative (DUF1162) [Source:UniProtKB/TrEMBL;Acc:A0A1I9LQ65]	9.0664	8.86696	9.10534	8.94315	8.9217	8.87406	8.92694	8.97618	9.14279	9.04334	8.81547	8.96886	8.8847	8.98751	9.27882	9.20206	10
AT1G12580.1	PEPKR1	1	4282794	4285876	+	3082	protein_coding	PEPKR1 [Source:UniProtKB/TrEMBL;Acc:A0A178WE53]	8.67215	8.93243	8.86228	8.6176	8.68689	8.83755	8.83852	8.57548	8.89637	8.94159	8.77883	8.82204	8.77887	8.58165	8.85028	8.84512	8
AT1G22030.1		1	7759077	7760929	-	1852	protein_coding	BPS1-like protein [Source:UniProtKB/TrEMBL;Acc:Q9LM58]	6.68939	6.567	6.48048	6.81779	6.43726	6.58483	6.47533	6.6608	6.21815	6.52381	6.84555	6.75365	6.34548	6.86351	6.22033	6.25193	10
AT3G17740.1		3	6067684	6072856	-	5172	protein_coding	At3g17740 [Source:UniProtKB/TrEMBL;Acc:Q9LSH4]	7.62965	7.82962	7.80367	7.85815	7.72329	7.74363	7.82245	7.94425	7.89812	7.94834	7.92593	7.90022	7.89138	7.90624	7.85761	7.93524	1
AT4G20690.1		4	11097242	11098024	-	782	protein_coding	Uncharacterized protein AT4g20690 [Source:UniProtKB/TrEMBL;Acc:Q9SVH8]	3.70409	3.72453	3.76314	4.03008	3.78708	3.67134	4.08567	3.82259	3.82682	3.90227	3.67373	3.85714	3.85553	3.93977	4.13681	4.24247	4
AT3G06920.1		3	2181717	2185005	+	3288	protein_coding	Tetratricopeptide repeat (TPR)-like superfamily protein [Source:UniProtKB/TrEMBL;Acc:A0A1I9LMU5]	4.88333	4.53263	4.70723	4.48996	4.63385	3.7713	3.57003	4.40327	3.73742	4.71894	4.30909	4.1192	4.30269	4.78152	3.73803	4.64974	10
AT3G06920.3		3	2181346	2185126	+	3780	protein_coding	Tetratricopeptide repeat (TPR)-like superfamily protein [Source:UniProtKB/TrEMBL;Acc:A0A1I9LMU5]	5.20622	5.81447	5.74869	5.34791	5.7823	5.46898	5.80234	5.54399	6.01241	5.5623	5.86556	5.79346	5.55934	5.63416	5.59577	4.49891	6
AT5G44785.1	OSB3	5	18069449	18073129	-	3680	protein_coding	Organellar single-stranded DNA binding protein 3 [Source:UniProtKB/TrEMBL;Acc:F4KBP3]	6.22229	5.89249	5.82421	6.13161	5.79447	5.92776	5.81075	6.31656	6.22443	6.07767	6.07203	6.41235	6.10129	5.99663	6.13162	5.97534	6
AT5G44785.2	OSB3	5	18070681	18073129	-	2448	protein_coding	Organellar single-stranded DNA binding protein 3 [Source:UniProtKB/TrEMBL;Acc:F4KBP3]	5.89683	5.86334	6.00322	5.8612	5.63949	5.73452	5.9779	5.45478	5.32624	5.70999	5.54558	5.45342	5.35311	5.65989	5.68663	5.71711	4
AT5G03520.1	RABE1D	5	883311	885451	+	2140	protein_coding	RAB8C [Source:UniProtKB/TrEMBL;Acc:A0A178UJN5]	8.22999	8.13534	8.48637	7.87898	8.23311	8.13071	8.05115	8.06279	8.56429	8.62226	8.05731	7.74463	8.14363	8.05431	8.07305	8.21531	9
AT3G11240.1	ATE2	3	3518483	3521188	-	2705	protein_coding	Arginyl-tRNA--protein transferase 2 [Source:UniProtKB/Swiss-Prot;Acc:Q9C776]	5.3706	5.13768	4.12494	5.25449	5.36995	5.4587	5.66546	4.74481	4.7789	5.43268	5.4503	5.60671	5.41486	5.36146	5.09842	5.3763	6
AT2G07687.1		2	3311654	3312651	-	997	protein_coding	Cytochrome c oxidase, subunit III [Source:TAIR;Acc:AT2G07687]	12.4821	12.4433	12.569	12.5305	12.4823	12.5355	12.5846	12.5148	12.7797	12.972	12.5174	12.5667	12.5204	12.5173	12.6444	12.6812	1
AT5G23100.1		5	7753222	7754813	+	1591	protein_coding	At5g23100 [Source:UniProtKB/TrEMBL;Acc:Q9FN45]	5.31065	5.29282	4.87124	5.63668	5.34206	5.377	5.37089	5.72629	4.8494	4.79705	5.22316	5.04167	5.22624	5.45952	5.46002	5.13523	5
AT2G44160.1	MTHFR2	2	18262189	18265346	+	3157	protein_coding	Methylenetetrahydrofolate reductase 2 [Source:UniProtKB/Swiss-Prot;Acc:O80585]	9.79487	9.67003	9.64329	9.26954	9.75751	9.55224	9.11353	9.22733	9.42679	9.20939	9.37686	9.22443	9.32574	9.21377	9.2125	9.1554	2
AT4G10730.2		4	6609793	6614887	-	5094	protein_coding	Protein kinase superfamily protein [Source:UniProtKB/TrEMBL;Acc:F4JMF4]	3.19758	3.82186	3.83859	3.91922	3.82403	3.84727	3.19831	3.67725	3.89157	3.80788	3.15037	3.9727	4.03617	3.6754	4.23535	4.25743	4
AT4G10730.1		4	6609418	6614887	-	5469	protein_coding	Protein kinase superfamily protein [Source:UniProtKB/TrEMBL;Acc:F4JMF4]	7.82625	7.84358	7.90999	7.65649	7.92091	7.83171	8.15951	7.85488	8.1884	8.15083	7.87838	7.89238	7.84334	7.85706	8.06125	8.1062	8
AT5G33290.1	XGD1	5	12558154	12562020	+	3866	protein_coding	Glycosyltransferase (Fragment) [Source:UniProtKB/TrEMBL;Acc:W8PUC9]	6.37783	5.82812	6.24815	6.35644	6.39123	6.07225	6.53626	6.27131	6.07474	6.18422	6.12465	6.40374	7.09991	6.48374	6.80633	6.86396	9
AT1G73010.1	PS2	1	27464528	27466348	-	1820	protein_coding	Inorganic pyrophosphatase 1 [Source:UniProtKB/Swiss-Prot;Acc:Q67YC0]	6.52634	5.59412	5.95197	5.73678	7.65781	5.7138	5.65519	5.47868	5.84533	6.19428	5.22867	5.4565	5.52633	4.9139	5.83339	6.01128	2
AT5G53050.3		5	21510095	21513606	-	3511	protein_coding	Alpha/beta-Hydrolases superfamily protein [Source:UniProtKB/TrEMBL;Acc:Q9LVU7]	6.017	6.16167	6.96468	5.91241	6.513	6.23518	6.75503	5.69179	6.97335	7.23619	5.92394	6.10644	5.93028	6.05593	6.03289	6.1946	4
AT5G53050.5		5	21511396	21513620	-	2224	protein_coding	Alpha/beta-Hydrolases superfamily protein [Source:UniProtKB/TrEMBL;Acc:Q9LVU7]	5.59796	5.49169	5.53987	5.02466	5.8883	5.5087	5.04774	4.68571	5.24124	5.76006	5.16026	5.4299	4.95703	4.71722	5.4099	4.9982	8
AT5G53050.2		5	21510129	21513606	-	3477	protein_coding	Alpha/beta-Hydrolases superfamily protein [Source:UniProtKB/TrEMBL;Acc:Q9LVU7]	6.07942	6.71139	6.95101	6.35932	6.4498	7.0847	6.41136	6.13356	7.68006	7.64831	6.69871	6.61056	6.12489	6.40443	6.23244	6.17865	1
AT1G77920.1	TGA7	1	29298243	29300945	+	2702	protein_coding	Transcription factor TGA7 [Source:UniProtKB/Swiss-Prot;Acc:Q93ZE2]	6.82993	6.67575	6.73281	7.17807	6.35595	6.744	6.85302	6.86994	6.35325	6.82481	7.02579	6.86194	7.58909	7.24841	7.73343	7.61359	10
AT3G03630.1	CS26	3	877844	880461	-	2617	protein_coding	Probable S-sulfocysteine synthase, chloroplastic [Source:UniProtKB/Swiss-Prot;Acc:O22682]	4.25202	4.64544	4.02907	4.38536	4.11195	4.33611	4.22543	4.61983	4.20977	3.94605	4.39837	4.37422	4.28181	4.12063	4.19246	3.92265	8
AT5G23570.4	SGS3	5	7943046	7946147	+	3101	protein_coding	Protein SUPPRESSOR OF GENE SILENCING 3 [Source:UniProtKB/Swiss-Prot;Acc:Q9LDX1]	3.51231	3.13259	3.75587	4.0485	3.95133	3.3947	3.55808	3.10924	3.52475	4.18742	3.42719	4.13255	3.57426	4.24726	4.04391	3.57843	10
AT5G23570.1	SGS3	5	7942908	7946145	+	3237	protein_coding	Protein SUPPRESSOR OF GENE SILENCING 3 [Source:UniProtKB/Swiss-Prot;Acc:Q9LDX1]	5.90095	6.03887	5.89514	5.78259	5.62536	6.19147	6.09153	6.31869	6.01405	6.00912	6.09263	5.94246	6.05072	5.70081	5.9169	5.90802	2
AT4G05520.1	EHD2	4	2804403	2808015	+	3612	protein_coding	EH domain-containing protein 2 [Source:UniProtKB/Swiss-Prot;Acc:B3LF48]	5.26203	5.34628	5.16345	5.07426	5.25379	5.07251	4.62641	4.82132	4.94009	5.09186	5.2105	4.89781	5.28689	5.1531	5.56253	5.32197	10
AT5G15920.1	SMC5	5	5195593	5199697	+	4104	protein_coding	Structural maintenance of chromosomes protein 5 [Source:UniProtKB/Swiss-Prot;Acc:Q9LFS8]	7.47684	7.39128	7.40102	7.3721	7.50212	7.32202	7.45223	7.49725	7.27998	7.54708	7.35076	7.40504	7.29921	7.35006	7.39806	7.23918	2
AT1G68585.1		1	25756600	25757563	+	963	protein_coding	At1g68585 [Source:UniProtKB/TrEMBL;Acc:Q8LGG7]	4.22664	4.51922	4.65408	4.69011	4.39506	4.62437	4.69333	4.71039	4.52922	4.76705	4.57649	5.05828	4.55083	4.7061	4.73882	5.07551	10
AT2G38040.2	CAC3	2	15917118	15921169	+	4051	protein_coding	Acetyl-coenzyme A carboxylase carboxyl transferase subunit alpha, chloroplastic [Source:UniProtKB/Swiss-Prot;Acc:Q9LD43]	8.24754	8.32303	8.28492	7.65632	8.31101	8.21383	8.03472	8.06311	8.43295	8.73327	8.0486	7.72882	7.31559	7.715	7.96521	7.86761	3
AT2G38040.1	CAC3	2	15917032	15921170	+	4138	protein_coding	Acetyl-coenzyme A carboxylase carboxyl transferase subunit alpha, chloroplastic [Source:UniProtKB/Swiss-Prot;Acc:Q9LD43]	9.72448	9.88962	10.1026	9.79673	9.92259	9.85517	9.87438	9.64682	10.2545	10.1128	9.75402	9.82128	9.54827	9.64601	9.64564	9.55215	2
AT4G29820.1	CFIS1	4	14595680	14597516	-	1836	protein_coding	Pre-mRNA cleavage factor Im 25 kDa subunit 1 [Source:UniProtKB/Swiss-Prot;Acc:Q94AF0]	6.54316	6.63603	6.59695	6.93736	6.43308	6.86946	6.80606	7.02453	6.3919	6.62981	6.88042	7.06522	6.73503	6.88285	6.93826	6.6967	2
AT4G24400.1	CIPK8	4	12616979	12620714	+	3735	protein_coding	CBL-interacting serine/threonine-protein kinase 8 [Source:UniProtKB/Swiss-Prot;Acc:Q9STV4]	8.81914	8.7191	9.09298	8.71629	8.8702	8.97958	8.95966	8.62669	9.17155	9.20329	8.96507	8.96269	8.70958	8.76143	8.69481	8.93904	7
AT5G53150.2		5	21553355	21557592	+	4237	protein_coding	DnaJ heat shock amino-terminal domain protein [Source:UniProtKB/TrEMBL;Acc:Q9FGM2]	6.46862	6.64761	6.25521	6.76818	6.52982	6.72448	6.54522	6.8409	6.65487	6.42382	6.58165	6.50858	6.4734	6.57655	6.81121	6.54672	3
AT5G53150.3		5	21553484	21557539	+	4055	protein_coding	DnaJ heat shock amino-terminal domain protein [Source:UniProtKB/TrEMBL;Acc:Q9FGM2]	3.35935	4.25311	4.13116	3.85517	3.97405	3.87938	3.95212	3.97658	4.33265	4.05519	3.72911	4.19637	4.07708	4.44812	3.69121	3.8827	9
AT1G11280.1		1	3787318	3790935	-	3617	protein_coding	S-locus lectin protein kinase family protein [Source:TAIR;Acc:AT1G11280]	5.59843	6.0641	5.9227	5.7389	5.78446	5.9764	6.27274	5.76073	6.30784	6.04942	6.10134	6.19395	5.76484	6.42966	5.50767	6.01597	10
AT1G11280.2		1	3787318	3790935	-	3617	protein_coding	S-locus lectin protein kinase family protein [Source:TAIR;Acc:AT1G11280]	7.34886	6.94824	7.20483	7.06551	7.39551	6.98584	6.63751	7.03506	6.92088	7.22172	6.8253	6.78462	6.86325	6.52321	7.0377	6.78349	2
AT3G59520.1	RBL13	3	21991826	21993263	+	1437	protein_coding	RHOMBOID-like protein 13 [Source:UniProtKB/Swiss-Prot;Acc:Q9M1B5]	5.46586	5.5634	5.35366	5.38609	5.52142	5.59496	5.3425	5.78577	5.67997	5.72328	5.3121	5.28114	5.20488	5.49167	5.13587	5.39674	4
AT5G40880.1	ZFWD3	5	16378893	16381352	+	2459	protein_coding	Uncharacterized protein At5g40880 (Fragment) [Source:UniProtKB/TrEMBL;Acc:C0SVR8]	5.28119	5.06118	5.10325	5.074	5.14	5.12613	5.12701	5.37061	5.01997	5.34492	4.58491	5.46931	5.39252	4.96887	5.2398	5.32541	2
AT3G49390.1	CID10	3	18314006	18318034	-	4028	protein_coding	Polyadenylate-binding protein-interacting protein 10 [Source:UniProtKB/Swiss-Prot;Acc:Q9SG10]	7.30738	7.42864	7.21296	7.44752	7.48637	7.1786	7.39779	7.25254	7.24845	7.56405	7.15273	7.09727	7.45784	7.59084	7.57613	7.33075	9
AT1G72790.1		1	27394598	27396799	+	2201	protein_coding	Hydroxyproline-rich glycoprotein family protein [Source:UniProtKB/TrEMBL;Acc:Q9CAJ1]	7.90554	7.99548	8.94035	7.4503	8.33557	7.95143	8.32516	7.53451	9.34005	9.45624	7.82927	7.67304	7.51598	7.46013	8.00685	8.23257	7
AT1G58180.4	BCA6	1	21537770	21539914	-	2144	protein_coding	Beta carbonic anhydrase 6, mitochondrial [Source:UniProtKB/Swiss-Prot;Acc:Q9C6F5]	5.11691	6.36678	5.358	6.54249	5.52399	6.56914	5.89501	6.17248	5.81546	5.71816	6.22012	6.60717	6.18169	6.18748	5.98436	6.03545	2
AT1G58180.3	BCA6	1	21537695	21539915	-	2220	protein_coding	Beta carbonic anhydrase 6, mitochondrial [Source:UniProtKB/Swiss-Prot;Acc:Q9C6F5]	3.8121	4.21497	3.8377	4.61989	4.32607	4.54629	4.16772	4.12572	4.42872	4.06653	4.24661	4.52884	3.80921	4.57725	4.44395	4.47602	9
AT1G58180.7	BCA6	1	21537803	21539529	-	1726	protein_coding	Beta carbonic anhydrase 6, mitochondrial [Source:UniProtKB/Swiss-Prot;Acc:Q9C6F5]	5.08502	5.47818	4.71721	5.14336	4.50833	5.35646	3.89812	5.01358	5.24042	3.8995	4.59465	4.89075	4.83732	5.08661	5.12748	4.73783	9
AT2G24580.1		2	10444479	10446434	-	1955	protein_coding	Probable sarcosine oxidase [Source:UniProtKB/Swiss-Prot;Acc:Q9SJA7]	5.64127	6.21149	5.7878	6.04756	6.00781	6.27221	5.73102	5.93916	6.22862	5.83128	6.08248	5.71821	5.54866	5.66413	5.46398	5.14826	2
AT3G13550.1	COP10	3	4423237	4424894	-	1657	protein_coding	Ubiquitin-conjugating enzyme COP10 [Source:UniProtKB/TrEMBL;Acc:Q0WNL1]	5.75428	6.04858	5.91042	5.97261	5.49346	5.96194	5.46157	5.78011	5.78284	5.65498	5.92045	5.99876	5.81969	5.95187	5.72006	5.76376	1
AT1G01380.1	ETC1	1	147043	148014	+	971	protein_coding	MYB-like transcription factor ETC1 [Source:UniProtKB/Swiss-Prot;Acc:Q9LNI5]	4.4844	4.0211	4.36244	3.92874	4.56399	3.86487	4.10391	4.06096	4.35505	4.20405	4.18377	3.62956	4.75762	3.9483	4.48173	4.65694	8
AT1G16690.1		1	5705897	5709563	+	3666	protein_coding	Enhancer of polycomb-like protein [Source:UniProtKB/TrEMBL;Acc:A0A178W458]	5.15319	5.00867	5.09246	5.28392	5.05984	5.02485	5.0301	5.019	5.20049	5.01249	5.2238	5.13141	5.089	5.12377	5.19401	5.07474	7
AT2G31200.1	ADF6	2	13293953	13295410	+	1457	protein_coding	Actin-depolymerizing factor 6 [Source:UniProtKB/Swiss-Prot;Acc:Q9ZSK2]	7.59114	7.2791	7.68195	7.48504	7.71571	7.38148	7.38392	7.4571	7.44043	7.84563	7.39376	7.41044	7.52526	7.55962	7.53798	7.62534	10
AT3G56140.3	RER6	3	20829282	20833252	+	3970	protein_coding	Protein RETICULATA-RELATED 6, chloroplastic [Source:UniProtKB/Swiss-Prot;Acc:Q8RWG3]	5.27956	5.41736	5.80076	5.76971	5.168	6.58653	5.42024	5.84185	6.38087	5.90373	5.88123	6.22694	5.54551	6.23447	4.36269	6.00014	10
AT3G56140.2	RER6	3	20829282	20832871	+	3589	protein_coding	Protein RETICULATA-RELATED 6, chloroplastic [Source:UniProtKB/Swiss-Prot;Acc:Q8RWG3]	4.64937	4.31481	4.26206	4.99215	4.12284	4.56698	4.12423	5.18686	5.28787	5.23718	5.05199	5.13282	5.28706	4.9574	4.0936	4.10814	7
AT1G72010.1	TCP22	1	27107558	27109275	+	1717	protein_coding	Transcription factor TCP22 [Source:UniProtKB/Swiss-Prot;Acc:Q9C7G4]	7.50932	8.27286	8.11342	8.16211	7.68392	8.43504	7.90838	8.25684	8.03365	7.81312	8.2694	8.3239	7.8712	8.18371	7.91265	7.70908	5
AT3G21550.1	DMP2	3	7591394	7592373	-	979	protein_coding	DMP2 [Source:UniProtKB/TrEMBL;Acc:A0A178VDX9]	5.77474	5.7333	5.67499	5.97093	6.36885	5.88533	5.65917	6.00868	5.05988	5.76019	5.82791	5.8303	5.62545	5.90649	5.49029	5.59445	5
AT2G29460.1	GSTU4	2	12626478	12627891	-	1413	protein_coding	Glutathione S-transferase U4 [Source:UniProtKB/Swiss-Prot;Acc:Q9ZW27]	4.53331	4.45961	4.64273	4.11606	5.33841	4.32679	4.94265	4.55549	5.33734	5.34345	4.1408	4.24722	4.92185	4.30645	5.14413	5.18967	3
AT2G35790.1		2	15040669	15042123	+	1454	protein_coding	Expressed protein [Source:UniProtKB/TrEMBL;Acc:Q9ZQQ1]	6.62425	6.60421	6.48012	6.71826	6.26679	6.22611	6.45511	6.45974	6.51866	6.63405	6.59534	6.5134	6.45507	6.638	6.28133	6.28579	1
AT1G26850.1		1	9300806	9304231	-	3425	protein_coding	Probable methyltransferase PMT2 [Source:UniProtKB/Swiss-Prot;Acc:B9DFI7]	9.99377	9.55808	9.71152	9.33519	9.85729	9.53343	9.52471	9.54119	9.67444	9.66781	9.36271	9.30631	9.42534	9.50341	9.59047	9.5443	9
AT1G26850.2		1	9300806	9304328	-	3522	protein_coding	Probable methyltransferase PMT2 [Source:UniProtKB/Swiss-Prot;Acc:B9DFI7]	8.04447	7.89954	7.83197	7.82179	8.23885	7.78013	7.48352	7.54062	7.70001	7.57738	7.95365	7.76976	7.83064	7.38002	7.52444	7.73561	8
AT5G02650.1		5	597504	599786	+	2282	protein_coding	BEST Arabidopsis thaliana protein match is: Telomerase activating protein Est1 (TAIR:AT1G28260.2); Has 20 Blast hits to 20 proteins in 2 species: Archae - 0; Bacteria - 0; Metazoa - 0; Fungi - 0; Plants - 20; Viruses - 0; Other Eukaryotes - 0 (sourc /.../I BLink). [Source:TAIR;Acc:AT5G02650]	4.54033	4.63637	4.7085	4.59022	4.55167	4.40032	4.6787	4.77413	4.5858	4.68208	4.51795	4.643	4.77096	4.60436	4.76656	4.6331	2
AT4G11300.1		4	6872151	6873689	-	1538	protein_coding	At4g11300 [Source:UniProtKB/TrEMBL;Acc:Q9SUT1]	4.16565	4.54769	4.03776	4.00503	4.41523	4.14737	4.32071	4.10009	4.13592	4.26693	4.38702	4.35618	4.43065	4.37568	4.30477	4.23915	7
AT3G18165.1	MOS4	3	6223125	6225403	+	2278	protein_coding	Pre-mRNA-splicing factor SPF27 homolog [Source:UniProtKB/Swiss-Prot;Acc:Q949S9]	7.21355	7.14945	7.24226	7.01301	7.21351	7.16647	7.15104	7.07936	7.23337	7.08639	7.26192	7.17308	7.0546	6.96699	7.02937	6.92363	8
AT3G14830.4		3	4982758	4985860	+	3102	protein_coding	AT3G14830 protein [Source:UniProtKB/TrEMBL;Acc:Q8L634]	5.0626	5.51443	5.36142	5.30736	5.7116	4.92341	5.69684	4.34168	4.94407	5.46798	5.35973	5.27298	5.13232	5.03947	5.37009	5.70665	8
AT3G14830.1		3	4982588	4985857	+	3269	protein_coding	AT3G14830 protein [Source:UniProtKB/TrEMBL;Acc:Q8L634]	6.83737	6.85546	6.48646	7.23215	6.51139	7.15665	6.98949	7.29805	6.88921	6.84072	6.84197	7.14779	7.50824	7.16674	7.00384	6.94748	2
AT5G36170.1	PRFB1	5	14235835	14238072	-	2237	protein_coding	Peptide chain release factor PrfB1, chloroplastic [Source:UniProtKB/Swiss-Prot;Acc:Q9LVY0]	3.76206	4.70839	4.8996	4.91949	3.85268	4.46912	4.68025	4.98651	4.63012	4.03591	5.10036	5.04856	4.58495	5.10232	4.61902	4.61071	9
AT5G36170.2	PRFB1	5	14235876	14238026	-	2150	protein_coding	Peptide chain release factor PrfB1, chloroplastic [Source:UniProtKB/Swiss-Prot;Acc:Q9LVY0]	4.88048	4.95348	4.38684	4.97979	4.83172	5.27432	4.88535	4.63963	4.98159	4.38243	5.02624	5.29395	5.02698	4.8983	4.84152	5.0283	8
AT5G06600.1	UBP12	5	2019084	2028116	-	9032	protein_coding	Ubiquitin carboxyl-terminal hydrolase 12 [Source:UniProtKB/Swiss-Prot;Acc:Q9FPT1]	8.55021	8.58536	8.49811	8.602	8.45124	8.73558	8.20319	8.56548	8.75902	8.44208	8.59296	8.09788	8.41926	8.33437	8.31025	8.4639	3
AT5G06600.2	UBP12	5	2019107	2027945	-	8838	protein_coding	Ubiquitin carboxyl-terminal hydrolase 12 [Source:UniProtKB/Swiss-Prot;Acc:Q9FPT1]	8.68384	8.45753	8.72538	8.51498	8.47023	8.30956	8.80626	8.42254	8.49016	8.63628	8.57202	8.73791	8.71477	8.47536	8.80242	8.59404	6
AT5G06600.3	UBP12	5	2020304	2027943	-	7639	protein_coding	Ubiquitin carboxyl-terminal hydrolase 12 [Source:UniProtKB/Swiss-Prot;Acc:Q9FPT1]	5.36913	5.67109	4.30965	5.99838	5.52326	4.26615	5.89777	5.84595	5.45476	5.79588	5.26421	6.23634	5.79787	6.27131	5.64799	6.22651	1
AT1G18070.2		1	6213743	6218335	-	4592	protein_coding	T10F20.8 protein [Source:UniProtKB/TrEMBL;Acc:Q9LMS7]	7.13229	6.86026	6.84567	6.61942	6.96099	6.49353	6.56006	5.70112	6.86971	6.73216	7.18955	6.6991	6.58643	7.12049	6.39745	6.73984	10
AT1G18070.1		1	6213651	6218384	-	4733	protein_coding	T10F20.8 protein [Source:UniProtKB/TrEMBL;Acc:Q9LMS7]	9.17328	8.81759	9.04063	8.87249	9.1094	8.94023	9.08883	8.94444	9.1364	9.16228	8.72449	8.92786	8.72784	8.71666	8.94558	8.91909	2
AT1G18070.3		1	6213777	6218340	-	4563	protein_coding	T10F20.8 protein [Source:UniProtKB/TrEMBL;Acc:Q9LMS7]	3.39938	3.75873	4.34551	4.00542	3.4209	4.04944	3.97258	4.56991	4.51023	4.46335	4.03069	3.75663	4.41853	3.65407	4.58722	4.2463	2
AT1G56290.1		1	21075262	21078797	+	3535	protein_coding	CwfJ-like family protein [Source:UniProtKB/TrEMBL;Acc:Q93ZX4]	6.84766	6.77035	6.94811	6.95784	6.71882	7.00885	7.00125	7.00415	6.86321	6.91701	6.98132	6.88836	6.66973	6.99374	6.91631	6.90084	4
AT4G25707.2		4	13096878	13098088	-	1210	protein_coding	unknown protein; Has 30201 Blast hits to 17322 proteins in 780 species: Archae - 12; Bacteria - 1396; Metazoa - 17338; Fungi - 3422; Plants - 5037; Viruses - 0; Other Eukaryotes - 2996 (source: NCBI BLink). [Source:TAIR;Acc:AT4G25707]	4.61134	4.96304	5.43075	5.69587	4.84722	5.36959	5.43199	5.12426	5.15435	5.36802	5.27599	5.44585	5.0122	5.49449	5.35072	5.36632	9
AT3G24830.1	RPL13AB	3	9064525	9066180	+	1655	protein_coding	60S ribosomal protein L13a-2 [Source:UniProtKB/Swiss-Prot;Acc:Q9LRX8]	10.4475	10.3256	10.3652	10.3608	10.4137	10.2174	10.3085	10.1673	10.441	10.3547	10.4575	10.3783	10.555	10.4704	10.4417	10.5108	1
AT1G26920.1		1	9329493	9330612	+	1119	protein_coding	T2P11.11 protein [Source:UniProtKB/TrEMBL;Acc:Q9ZVG6]	6.41732	6.03637	6.11179	6.05996	6.34321	6.06488	6.1894	6.38705	6.21498	6.1698	6.06627	6.04147	6.4081	6.34492	6.29982	6.26987	9
AT2G03270.1		2	993748	996128	+	2380	protein_coding	DNA-binding protein [Source:UniProtKB/TrEMBL;Acc:O81047]	6.40744	6.57522	6.24572	6.52401	6.42454	6.24299	6.44335	6.44987	6.37505	6.00992	6.39374	6.5159	6.47383	6.42143	6.1847	6.30573	8
AT2G29340.1		2	12597115	12599296	+	2181	protein_coding	Tropinone reductase homolog At2g29340 [Source:UniProtKB/Swiss-Prot;Acc:F4IKM1]	4.23889	4.72411	3.84559	4.22431	4.02537	4.66176	4.3294	4.28748	3.84331	4.12289	4.6847	4.60733	4.22516	3.87345	3.92248	4.16722	8
AT1G25211.1		1	8835386	8837007	+	1621	protein_coding	F-box/kelch-repeat protein At1g25211 [Source:UniProtKB/Swiss-Prot;Acc:P0DI06]	7.01403	7.0206	7.14375	7.02351	7.12037	6.97277	6.75129	6.94468	7.00885	6.82296	7.08628	7.1854	7.02031	6.9894	6.92327	7.07791	7
AT5G17600.1	ATL52	5	5799432	5801418	-	1986	protein_coding	RING-H2 finger protein ATL52 [Source:UniProtKB/Swiss-Prot;Acc:Q9LF64]	5.19855	4.85685	4.81279	4.99603	4.79286	4.73963	4.96923	5.14965	4.86537	4.6999	4.88494	5.04668	4.73452	5.23387	4.93235	4.8292	10
AT2G32400.1	GLR3.7	2	13752263	13756893	-	4630	protein_coding	Glutamate receptor 3.7 [Source:UniProtKB/Swiss-Prot;Acc:Q9SDQ4]	5.99598	5.74222	6.06445	5.76759	6.16382	5.89965	5.81583	5.55312	6.29004	6.35561	5.67323	5.58109	5.92562	5.40995	5.99294	5.75859	8
AT4G17560.1		4	9780224	9782183	+	1959	protein_coding	50S ribosomal protein L19-1, chloroplastic [Source:UniProtKB/Swiss-Prot;Acc:Q8W463]	5.54485	5.87551	5.88913	6.3517	5.48104	6.03345	5.96856	5.86192	5.81415	5.94719	6.22687	6.24244	5.65741	5.89046	5.55047	5.63585	8
AT1G10350.1		1	3392943	3395181	-	2238	protein_coding	DNAJ heat shock family protein [Source:UniProtKB/TrEMBL;Acc:Q9SY77]	5.84126	5.79043	6.00176	5.68034	5.87795	5.80277	5.93002	5.79324	5.81655	5.7446	5.82036	5.8444	5.7661	5.82791	5.98686	6.0005	5
AT1G24160.2		1	8553411	8556555	-	3144	protein_coding	F3I6.9 protein [Source:UniProtKB/TrEMBL;Acc:O48683]	5.82209	5.96475	6.09331	6.12075	6.00234	6.18151	6.45344	6.34107	6.53294	6.75308	6.41882	6.59808	6.36241	6.38951	6.31403	6.15816	7
AT1G24160.1		1	8553313	8556750	-	3437	protein_coding	F3I6.9 protein [Source:UniProtKB/TrEMBL;Acc:O48683]	6.56636	6.81916	6.07035	6.4726	6.44666	6.51495	5.94693	6.53338	6.10506	5.52261	6.09256	6.16762	6.27915	6.12363	6.65032	6.32794	3
AT5G45800.1	MEE62	5	18575520	18579241	-	3721	protein_coding	MEE62 [Source:UniProtKB/TrEMBL;Acc:A0A178UKF2]	7.55606	7.09336	7.30761	7.17559	7.44842	7.10881	7.0719	7.33021	6.8729	7.04058	7.28301	7.21588	7.3671	7.1631	7.16839	7.38724	8
AT3G04590.2	AHL14	3	1238853	1241804	-	2951	protein_coding	AT-hook motif nuclear-localized protein 14 [Source:UniProtKB/Swiss-Prot;Acc:A1L4X7]	7.07902	7.16809	6.90892	7.42506	7.05367	7.30164	7.40051	7.33387	7.17	7.21917	7.35947	7.38199	7.0575	7.32768	7.08926	6.96597	8
AT5G59560.2	SRR1	5	24000476	24001957	-	1481	protein_coding	Protein SENSITIVITY TO RED LIGHT REDUCED 1 [Source:UniProtKB/Swiss-Prot;Acc:Q8GWZ6]	6.84141	6.75671	6.84203	6.52272	6.71748	6.38116	6.68176	6.47674	6.45372	6.95743	6.69559	6.72313	6.50757	6.53857	6.52815	6.98313	7
AT5G59560.1	SRR1	5	24000476	24001935	-	1459	protein_coding	Protein SENSITIVITY TO RED LIGHT REDUCED 1 [Source:UniProtKB/Swiss-Prot;Acc:Q8GWZ6]	3.79146	3.89727	4.30857	4.03557	4.3172	4.21383	4.01517	4.13134	4.33751	4.11317	3.63362	3.82326	4.06187	3.94824	4.15701	3.73901	5
AT4G31351.1		4	15217257	15217884	+	627	protein_coding	unknown protein; BEST Arabidopsis thaliana protein match is: unknown protein (TAIR:AT4G31354.1); Has 30201 Blast hits to 17322 proteins in 780 species: Archae - 12; Bacteria - 1396; Metazoa - 17338; Fungi - 3422; Plants - 5037; Viruses - 0; Other Eu /.../es - 2996 (source: NCBI BLink). [Source:TAIR;Acc:AT4G31351]	4.53528	4.71012	4.65871	4.71912	4.53663	4.58909	4.58308	4.4033	5.30981	4.97588	4.64242	4.73611	4.941	4.70696	5.43689	5.29359	1
AT2G35795.1	TIM14-1	2	15042175	15043575	+	1400	protein_coding	Mitochondrial import inner membrane translocase subunit TIM14-1 [Source:UniProtKB/Swiss-Prot;Acc:Q8RV04]	5.26963	5.25127	5.20534	5.24406	5.30124	5.24187	5.06483	5.11505	5.11454	5.19386	5.07227	4.89657	5.29921	5.25206	5.24	5.16116	9
AT3G06380.2	TULP9	3	1936050	1938257	+	2207	protein_coding	Tubby-like F-box protein 9 [Source:UniProtKB/Swiss-Prot;Acc:Q9SQU1]	4.97006	5.65534	5.20058	5.66386	5.07291	5.46481	4.94508	5.78338	5.35359	5.62934	5.49231	5.46634	5.47314	5.57197	5.74061	5.33354	10
AT3G06380.1	TULP9	3	1936073	1938221	+	2148	protein_coding	Tubby-like F-box protein 9 [Source:UniProtKB/Swiss-Prot;Acc:Q9SQU1]	7.19806	7.9088	7.75294	8.17317	7.4555	8.19814	8.06764	8.13676	7.75322	7.65279	8.2407	8.25895	8.13838	8.176	8.01825	8.08193	3
AT2G07835.1		2	3501553	3502294	-	741	protein_coding	unknown protein; BEST Arabidopsis thaliana protein match is: unknown protein (TAIR:ATMG00400.1); Has 30201 Blast hits to 17322 proteins in 780 species: Archae - 12; Bacteria - 1396; Metazoa - 17338; Fungi - 3422; Plants - 5037; Viruses - 0; Other Eu /.../es - 2996 (source: NCBI BLink). [Source:TAIR;Acc:AT2G07835]	8.56629	8.72365	8.85853	8.85028	8.72174	8.79452	8.80827	8.75174	9.06806	9.27451	8.66469	8.71546	9.02281	8.68744	9.26605	9.12826	2
AT1G08280.1	GALT29A	1	2607877	2609971	+	2094	protein_coding	Beta-1,6-galactosyltransferase GALT29A [Source:UniProtKB/Swiss-Prot;Acc:Q9SGD2]	6.03141	5.53482	5.6963	5.5818	5.90135	5.50333	5.79078	5.58858	5.49826	5.63274	5.43237	5.51359	5.41067	5.70233	5.3423	5.2295	9
AT4G20030.1		4	10846286	10847392	+	1106	protein_coding	At4g20030 [Source:UniProtKB/TrEMBL;Acc:Q67XI5]	4.58333	4.90039	4.62345	5.02748	4.68059	5.06424	5.04316	5.08059	4.74793	4.8933	4.89508	5.01005	5.05545	5.05921	4.91	5.11435	5
AT1G59560.1	SPL1	1	21881534	21883792	+	2258	protein_coding	E3 ubiquitin-protein ligase SPL1 [Source:UniProtKB/Swiss-Prot;Acc:Q94HV7]	3.74739	3.69983	4.09037	4.02195	4.07992	3.97776	3.7886	3.66763	4.01974	3.63244	3.91005	3.26793	3.94036	4.16921	3.68496	3.96577	9
AT5G16720.1	MYOB3	5	5494228	5496846	+	2618	protein_coding	Myosin-binding protein 3 [Source:UniProtKB/Swiss-Prot;Acc:Q0WNW4]	7.48116	7.65209	7.51159	7.7866	7.50659	7.68403	7.58454	7.78065	7.45006	7.59254	7.66277	7.70564	7.24519	7.44793	7.44225	7.38077	2
AT3G12930.1	IJ	3	4128334	4129956	+	1622	protein_coding	Protein Iojap, chloroplastic [Source:UniProtKB/Swiss-Prot;Acc:Q9LDY9]	5.00318	5.06673	4.69638	5.00527	4.8303	4.86033	4.59372	5.10477	4.71681	4.59725	5.01758	5.07011	4.72499	4.96517	4.66977	4.69572	7
AT2G32080.1	PURA1	2	13642237	13644166	-	1929	protein_coding	PUR ALPHA-1 [Source:UniProtKB/TrEMBL;Acc:A0A178VXA3]	6.90631	6.65078	7.12424	7.12529	6.88569	6.78438	6.81127	7.02947	6.98895	6.96823	7.11685	7.09014	7.16891	7.07172	6.99846	6.85746	1
AT2G32080.2	PURA1	2	13642237	13644421	-	2184	protein_coding	PUR ALPHA-1 [Source:UniProtKB/TrEMBL;Acc:A0A178VXA3]	7.50554	7.99058	7.61976	7.91502	7.85346	7.97501	7.95612	7.8261	7.81765	7.76396	7.92576	8.01	7.82729	7.90007	8.0085	7.81924	3
AT2G19600.1	KEA4	2	8478970	8483854	+	4884	protein_coding	K(+) efflux antiporter 4 [Source:UniProtKB/Swiss-Prot;Acc:Q9ZUN3]	6.91354	6.67207	6.57079	6.64794	6.89505	6.63541	6.42987	6.78173	6.58589	6.55572	6.75936	6.48312	6.55379	6.68628	6.76557	6.68644	10
AT2G36950.1	HIPP05	2	15514923	15517002	+	2079	protein_coding	Heavy metal-associated isoprenylated plant protein 5 [Source:UniProtKB/Swiss-Prot;Acc:Q9SJL2]	8.84981	9.0661	8.9749	9.10372	8.81204	9.29031	8.88597	8.88114	9.01864	8.99001	9.26975	9.2084	9.47327	9.13426	9.51572	9.51179	7
AT1G80000.3	MLN51	1	30092835	30097280	+	4445	protein_coding	Protein MLN51 homolog [Source:UniProtKB/Swiss-Prot;Acc:Q93ZJ9]	5.28161	6.04577	5.6018	5.0597	4.88008	6.19307	5.15649	5.94641	5.97596	5.25021	4.15907	4.87409	4.62161	5.55104	4.06499	5.61318	4
AT1G80000.4	MLN51	1	30092880	30097179	+	4299	protein_coding	Protein MLN51 homolog [Source:UniProtKB/Swiss-Prot;Acc:Q93ZJ9]	5.03107	4.32322	4.43674	4.95131	4.98388	4.40881	4.69556	5.1159	4.31156	4.96562	4.52171	4.45014	4.66532	4.38963	5.07425	4.08672	2
AT1G80000.2	MLN51	1	30092807	30097323	+	4516	protein_coding	Protein MLN51 homolog [Source:UniProtKB/Swiss-Prot;Acc:Q93ZJ9]	4.12059	5.04684	4.9776	5.46271	6.05279	5.52706	5.32343	5.04213	5.4071	4.47592	5.5096	5.83293	4.79076	5.56374	5.03348	5.50987	4
AT4G39670.1		4	18409846	18411069	+	1223	protein_coding	ACD11 homolog protein [Source:UniProtKB/Swiss-Prot;Acc:Q8L7U7]	7.90212	7.83339	8.28375	7.9176	8.36187	8.23413	8.46995	7.79352	8.038	8.69461	7.94464	8.21088	7.45243	7.65514	7.55639	7.99145	2
AT5G41020.1		5	16425883	16427797	-	1914	protein_coding	Gb [Source:UniProtKB/TrEMBL;Acc:Q9FLM7]	5.16203	5.14341	4.97297	5.1267	5.11656	5.15389	5.28038	5.53519	5.42473	5.10973	4.96259	4.86939	5.04086	5.02548	5.04551	5.00495	3
AT1G71070.1		1	26807183	26809520	-	2337	protein_coding	At1g71070/F23N20_6 [Source:UniProtKB/TrEMBL;Acc:Q9C9A1]	7.54162	6.99115	7.04645	6.81111	7.46702	6.79793	7.00614	7.06209	6.87028	7.1552	6.89997	7.01712	6.79095	6.68868	6.95312	6.99645	8
AT3G28860.1	ABCB19	3	10870005	10877578	-	7573	protein_coding	ABC transporter B family member 19 [Source:UniProtKB/Swiss-Prot;Acc:Q9LJX0]	9.60712	9.46487	9.51765	9.26677	9.50829	9.31723	9.36931	9.37639	9.68888	9.26395	9.49218	9.29163	9.9067	9.59182	9.78281	9.67564	10
AT5G09310.1		5	2886897	2888553	-	1656	protein_coding	Probable gamma-secretase subunit PEN-2 [Source:UniProtKB/Swiss-Prot;Acc:Q9FY84]	5.54701	5.79015	5.6898	6.04187	5.77688	5.82393	5.40479	5.87769	5.54989	5.46779	6.0631	5.84006	5.6097	5.72447	5.79719	5.6249	8
AT1G06820.2	CRTISO	1	2092946	2096545	-	3599	protein_coding	Prolycopene isomerase, chloroplastic [Source:UniProtKB/Swiss-Prot;Acc:Q9M9Y8]	3.80821	4.05129	3.69956	4.37803	3.71536	4.28195	3.67569	4.73509	4.28066	3.93283	3.97288	3.39861	4.12996	4.3932	4.42855	4.1089	4
AT1G06820.4	CRTISO	1	2092946	2096518	-	3572	protein_coding	Prolycopene isomerase, chloroplastic [Source:UniProtKB/Swiss-Prot;Acc:Q9M9Y8]	5.01057	4.23296	4.68578	4.77778	5.21392	4.9772	4.43299	4.60272	4.67966	4.36665	4.8972	5.17716	4.74374	5.00451	4.24386	4.89078	1
AT5G19920.1		5	6733211	6737496	-	4285	protein_coding	At5g19920 [Source:UniProtKB/TrEMBL;Acc:Q8GX62]	6.09079	5.59383	5.79054	5.46667	5.99639	5.78554	5.56821	5.45222	5.87931	5.8236	5.49655	5.23846	5.66199	5.44834	5.44925	5.45889	5
AT1G56590.1	AP3M	1	21201948	21204856	-	2908	protein_coding	AP-3 complex subunit mu [Source:UniProtKB/Swiss-Prot;Acc:F4I562]	6.82839	6.69919	6.63529	6.63685	6.71326	6.5872	6.56106	6.61878	6.5678	6.29344	6.65989	6.65309	6.75563	6.58702	6.60009	6.60431	8
AT1G03260.1		1	795449	798491	-	3042	protein_coding	At1g03260 [Source:UniProtKB/TrEMBL;Acc:Q6NMJ6]	6.05156	5.54942	5.84195	5.54823	5.54814	5.51686	5.65566	5.55816	5.598	5.75252	5.56485	5.63134	5.52832	5.48659	5.43534	5.58708	6
ATCG00380.1	RPS4	Pt	45223	45828	-	605	protein_coding	30S ribosomal protein S4, chloroplastic [Source:UniProtKB/TrEMBL;Acc:A0A1B1W4U6]	9.10927	8.97179	9.44064	9.27421	9.04072	9.31788	9.20671	9.06744	9.53708	9.95234	9.14569	9.16053	8.91432	9.05881	9.53376	9.35671	10
AT1G58100.1	TCP8	1	21512332	21514189	-	1857	protein_coding	Transcription factor TCP8 [Source:UniProtKB/Swiss-Prot;Acc:Q9C518]	7.82934	8.24401	8.43445	8.31086	8.14869	8.44612	8.18292	8.07608	8.53686	8.43639	8.37211	8.46628	7.87738	8.10315	7.94742	7.94597	8
AT3G19895.1		3	6917242	6921600	-	4358	protein_coding	RING/U-box superfamily protein [Source:UniProtKB/TrEMBL;Acc:Q8GWB1]	7.03152	7.34649	7.09821	7.45145	7.21417	7.47687	7.30552	7.33103	6.97302	7.06736	7.37187	7.4769	7.55291	7.40342	7.38054	7.18594	3
AT5G55190.1	RAN3	5	22392063	22394185	+	2122	protein_coding	GTP-binding nuclear protein [Source:UniProtKB/TrEMBL;Acc:A0A178UD71]	9.5697	9.69562	9.62626	9.67706	9.53483	9.56376	9.55328	9.51203	9.53471	9.67955	9.65041	9.70117	9.63417	9.60301	9.58842	9.65452	7
AT4G10930.1		4	6704911	6711248	-	6337	protein_coding	unknown protein; LOCATED IN: cellular_component unknown; EXPRESSED IN: 23 plant structures; EXPRESSED DURING: 14 growth stages; Has 30201 Blast hits to 17322 proteins in 780 species: Archae - 12; Bacteria - 1396; Metazoa - 17338; Fungi - 3422; Plant /.../37; Viruses - 0; Other Eukaryotes - 2996 (source: NCBI BLink). [Source:TAIR;Acc:AT4G10930]	8.2741	8.43172	8.27899	8.46416	8.22952	8.23978	8.27695	8.38394	8.33057	8.27182	8.30534	8.4214	8.23001	8.40809	8.56347	8.46234	10
AT1G27440.1	IRX10	1	9528967	9531489	-	2522	protein_coding	Probable beta-1,4-xylosyltransferase IRX10 [Source:UniProtKB/Swiss-Prot;Acc:Q9FZJ1]	6.22236	6.0624	6.48501	6.44566	6.13988	6.28669	6.38276	6.53349	6.06097	5.98135	6.37241	6.25515	6.12448	6.30148	6.14029	6.04704	3
AT3G03680.1		3	907384	910928	+	3544	protein_coding	C2 calcium/lipid-binding plant phosphoribosyltransferase family protein [Source:UniProtKB/TrEMBL;Acc:Q9SS68]	6.47163	5.77672	5.46903	5.76553	6.05689	5.60124	5.91636	5.51088	5.45332	5.46229	5.76543	5.48465	6.16632	5.72121	5.58204	5.89386	8
AT1G69030.1		1	25947236	25949340	-	2104	protein_coding	BSD domain-containing protein [Source:UniProtKB/TrEMBL;Acc:F4I0I6]	6.82508	6.3385	6.80319	6.21125	6.78087	6.24205	6.39815	6.31418	6.52248	6.81156	6.39125	6.23481	6.21263	6.16351	6.41611	6.49247	6
AT5G18340.1	PUB48	5	6070346	6072334	-	1988	protein_coding	U-box domain-containing protein 48 [Source:UniProtKB/Swiss-Prot;Acc:Q3E9F5]	4.4604	5.00689	4.66881	4.97091	4.68844	4.7811	4.96857	4.9956	4.78112	4.7646	5.13163	4.94401	5.01462	4.75035	4.72597	4.889	8
AT5G02250.1	RNR1	5	454777	459696	+	4919	protein_coding	Ribonuclease II, chloroplastic/mitochondrial [Source:UniProtKB/Swiss-Prot;Acc:Q6NQJ6]	7.23094	7.54524	7.46183	7.76578	7.26636	7.56562	7.50732	7.79953	7.54134	7.51555	7.70388	7.63168	7.37231	7.62884	7.59548	7.47264	5
AT2G42810.1	PAPP5	2	17811935	17816772	-	4837	protein_coding	Serine/threonine-protein phosphatase 5 [Source:UniProtKB/Swiss-Prot;Acc:Q84XU2]	8.59611	8.70711	8.49443	8.97597	8.65854	8.76874	8.83618	8.85949	8.6096	8.70237	8.94164	8.90962	8.83399	8.9581	8.65641	8.68267	1
AT2G42810.3	PAPP5	2	17811935	17816772	-	4837	protein_coding	Serine/threonine-protein phosphatase 5 [Source:UniProtKB/Swiss-Prot;Acc:Q84XU2]	4.76601	5.30237	5.14328	4.95996	5.00066	5.35126	4.41162	4.72327	4.73126	5.25112	5.28169	5.23201	5.19228	4.62174	5.04246	4.30867	8
AT2G42810.2	PAPP5	2	17811935	17816772	-	4837	protein_coding	Serine/threonine-protein phosphatase 5 [Source:UniProtKB/Swiss-Prot;Acc:Q84XU2]	6.25885	6.25518	6.10775	6.03593	5.51358	6.23248	6.1862	5.97119	6.01577	5.77821	6.09077	6.00685	6.01979	5.96783	5.93002	5.93187	2
AT2G32320.2	THG2	2	13726819	13731767	+	4948	protein_coding	tRNA(His) guanylyltransferase 2 [Source:UniProtKB/Swiss-Prot;Acc:F4ISV6]	5.98495	5.35912	5.61103	4.89382	5.44712	5.53263	5.89561	5.61525	5.80631	5.50274	5.19045	5.35503	5.29179	5.41104	5.49308	6.12229	5
AT2G32320.1	THG2	2	13726781	13731956	+	5175	protein_coding	tRNA(His) guanylyltransferase 2 [Source:UniProtKB/Swiss-Prot;Acc:F4ISV6]	6.7174	6.98168	7.08835	7.19838	6.94143	6.99536	6.93214	7.32523	7.12702	7.56051	7.03613	7.24484	7.14525	7.14954	7.02655	6.74289	1
AT1G72710.1	CKL2	1	27372197	27376730	+	4533	protein_coding	Casein kinase 1-like protein 2 [Source:UniProtKB/Swiss-Prot;Acc:Q9CAI5]	9.80446	10.0135	10.0545	10.079	9.82758	10.1351	10.0905	10.0396	10.174	10.1335	10.1097	10.2655	10.1014	10.0718	10.1535	10.1506	6
AT4G40080.1		4	18579314	18580717	+	1403	protein_coding	At4g40080 [Source:UniProtKB/TrEMBL;Acc:A1A6G6]	5.34261	5.38164	5.14312	5.4456	5.26371	5.59554	5.20827	5.58416	5.3637	5.04896	5.41038	5.5469	5.59612	5.48462	5.23606	5.06687	8
AT5G06140.1	SNX1	5	1855995	1858903	-	2908	protein_coding	Sorting nexin 1 [Source:UniProtKB/Swiss-Prot;Acc:Q9FG38]	8.43099	8.59836	8.58345	8.72207	8.395	8.51652	8.51121	8.67893	8.61199	8.5186	8.63051	8.74996	8.48667	8.60438	8.44483	8.59269	7
AT3G03070.1		3	696242	698164	-	1922	protein_coding	NADH dehydrogenase [ubiquinone] iron-sulfur protein 6, mitochondrial [Source:UniProtKB/TrEMBL;Acc:A0A178V695]	7.24125	7.15433	7.1708	7.07026	7.07291	7.21352	7.13053	7.26931	7.17821	6.9611	7.35718	7.04935	7.09634	7.14195	7.04262	7.0326	8
AT4G03320.1	TIC20-IV	4	1464467	1466174	+	1707	protein_coding	Protein TIC 20-IV, chloroplastic [Source:UniProtKB/Swiss-Prot;Acc:Q9ZQZ9]	6.47618	6.26775	6.34841	6.29258	6.24993	6.31045	6.27029	6.33287	6.11315	6.43102	6.27978	6.22289	6.74504	6.28146	6.27998	6.51262	8
AT1G04190.1	TPR3	1	1106354	1108725	-	2371	protein_coding	TPR3 [Source:UniProtKB/TrEMBL;Acc:A0A178WLS7]	7.73053	7.23862	7.31165	7.36521	7.4582	7.11264	7.26805	7.31385	7.26644	7.33168	7.27573	7.15864	7.1266	7.15994	7.35918	7.30545	6
AT5G19400.5	SMG7	5	6539926	6545081	+	5155	protein_coding	Protein SMG7 [Source:UniProtKB/Swiss-Prot;Acc:A9QM73]	3.85676	5.22586	4.2706	4.94252	4.54935	5.19553	4.6388	4.82003	5.40891	3.85946	4.93451	4.7199	4.92307	5.10642	5.1052	4.97111	4
AT5G19400.3	SMG7	5	6539975	6544975	+	5000	protein_coding	Protein SMG7 [Source:UniProtKB/Swiss-Prot;Acc:A9QM73]	8.94657	8.79102	8.83553	8.81279	9.01434	8.81461	8.96029	8.90852	8.83458	9.16497	8.80935	8.85905	8.95211	8.68358	8.96141	8.9929	8
AT5G19400.1	SMG7	5	6540003	6545015	+	5012	protein_coding	Protein SMG7 [Source:UniProtKB/Swiss-Prot;Acc:A9QM73]	6.97472	6.34885	6.7676	6.65422	6.77601	7.00992	6.76498	6.79381	7.20122	7.23648	6.75182	6.79498	7.0185	6.69723	6.8924	7.01501	6
AT5G19400.2	SMG7	5	6540003	6544975	+	4972	protein_coding	Protein SMG7 [Source:UniProtKB/Swiss-Prot;Acc:A9QM73]	5.0624	5.74329	5.7164	4.48148	4.6854	4.77339	5.24104	5.64817	5.61207	4.62685	4.4457	5.05784	5.71377	5.67472	5.96863	5.07433	9
AT2G34410.2	RWA3	2	14518344	14522622	+	4278	protein_coding	Protein REDUCED WALL ACETYLATION 3 [Source:UniProtKB/Swiss-Prot;Acc:Q66GQ5]	7.10727	6.86263	6.8862	6.84897	7.01894	6.91462	6.49013	6.8897	6.80865	6.48566	6.70399	6.71555	6.81574	6.67537	6.85576	6.44215	2
AT4G32560.1		4	15713848	15716279	+	2431	protein_coding	Paramyosin-like protein [Source:UniProtKB/TrEMBL;Acc:Q94CB2]	4.59061	4.75192	4.93262	4.58939	4.63481	4.51957	4.54129	4.68221	4.69297	4.5733	4.51479	4.43785	4.96655	4.93911	4.45745	4.79951	9
AT1G32340.1	NHL8	1	11663008	11666120	-	3112	protein_coding	RBR-type E3 ubiquitin transferase [Source:UniProtKB/TrEMBL;Acc:Q9LQM5]	7.06711	7.29732	7.25529	7.22935	6.95328	7.29292	7.10886	7.27684	7.18082	7.39034	7.32738	7.26598	7.43045	7.16961	7.30945	7.30208	6
AT2G30390.1	FC2	2	12950954	12954148	-	3194	protein_coding	Ferrochelatase [Source:UniProtKB/TrEMBL;Acc:F4IMT3]	5.52311	5.41898	5.46188	5.37516	5.51328	5.29833	5.29265	5.40518	5.25431	5.53382	5.30817	5.36201	5.3133	5.56766	5.53813	5.15159	9
AT4G19900.1		4	10789091	10791618	-	2527	protein_coding	Glycosyltransferase (Fragment) [Source:UniProtKB/TrEMBL;Acc:W8Q6J5]	5.83947	5.88753	5.83447	5.72188	5.98194	5.72522	5.70365	5.89831	5.90927	5.69306	6.04097	5.89631	5.63517	5.83742	6.07355	5.76948	7
AT5G23070.1	TK1B	5	7741792	7742978	+	1186	protein_coding	Thymidine kinase [Source:UniProtKB/TrEMBL;Acc:A0A178UCI4]	5.4013	5.00422	5.0244	5.20768	5.18828	5.1017	5.00198	5.12854	4.87945	4.91081	5.30342	4.78678	5.17731	4.97411	4.98644	4.90564	8
AT4G07990.3		4	4825382	4829151	-	3769	protein_coding	Chaperone DnaJ-domain superfamily protein [Source:UniProtKB/TrEMBL;Acc:F4JG06]	4.31667	4.17409	3.62694	3.90534	3.45813	3.65924	4.3949	4.49219	4.00313	3.54878	3.8416	3.99419	4.3685	3.9978	4.15587	4.42296	8
AT4G07990.2		4	4824624	4829167	-	4543	protein_coding	Chaperone DnaJ-domain superfamily protein [Source:UniProtKB/TrEMBL;Acc:F4JG06]	3.66815	4.51123	4.41093	4.6101	4.63117	4.7628	4.80827	4.52553	4.75104	4.50923	4.06052	4.78221	4.57867	4.52428	4.66755	3.64133	5
AT4G07990.1		4	4824624	4829167	-	4543	protein_coding	Chaperone DnaJ-domain superfamily protein [Source:UniProtKB/TrEMBL;Acc:F4JG06]	4.72029	4.24407	4.5276	4.1609	4.21228	4.36389	4.26062	4.48793	4.28083	4.49786	4.67731	4.2418	4.27191	4.52847	4.28781	4.73751	10
AT1G52780.1		1	19658614	19662186	+	3572	protein_coding	Protein of unknown function (DUF2921) [Source:TAIR;Acc:AT1G52780]	8.17737	8.04	8.0656	7.98227	8.17189	7.99921	8.2322	8.01	7.90555	7.88194	8.00338	7.86406	8.39506	8.01263	8.33295	8.34483	3
AT4G39370.1	UBP27	4	18306204	18308969	+	2765	protein_coding	Ubiquitin-specific protease 27 [Source:UniProtKB/TrEMBL;Acc:F4JVD6]	5.25918	5.3383	5.43716	5.48991	5.04945	5.63134	5.58231	5.5095	5.47917	5.5732	5.32717	5.19518	5.37062	5.45262	5.10276	5.25664	4
AT1G69170.1	SPL6	1	26005068	26007368	+	2300	protein_coding	Squamosa promoter-binding-like protein 6 [Source:UniProtKB/Swiss-Prot;Acc:Q94JW8]	6.47466	6.64955	7.29668	6.83279	7.01076	6.73537	7.11675	6.83958	7.40439	7.5359	6.80753	6.69443	6.71634	6.73486	6.95213	7.01629	4
AT2G47710.1		2	19554724	19556126	-	1402	protein_coding	Adenine nucleotide alpha hydrolases-like superfamily protein [Source:UniProtKB/TrEMBL;Acc:O82240]	6.69565	6.75005	6.81561	6.91788	6.79229	6.82799	7.04466	7.01937	6.85575	7.10596	6.91477	6.84001	7.31769	7.04395	7.39169	7.40005	9
AT4G39350.1	CESA2	4	18296388	18302192	+	5804	protein_coding	CESA2 [Source:UniProtKB/TrEMBL;Acc:A0A384LAI4]	10.2123	9.59862	9.98996	9.43446	10.458	9.53145	9.70928	9.77023	10.0279	9.87648	9.46937	9.26592	9.51298	9.45469	9.5428	9.72657	5
AT1G54115.1	CCX4	1	20201806	20204412	+	2606	protein_coding	Cation/calcium exchanger 4 [Source:UniProtKB/Swiss-Prot;Acc:Q9SYG9]	7.63012	7.85783	7.72294	7.75662	7.57361	7.56875	7.88689	7.82296	7.68995	7.91594	7.82775	7.89101	7.6509	7.75516	7.6185	7.52084	6
AT5G46410.2	SSP4	5	18825103	18829221	+	4118	protein_coding	SCP1-like small phosphatase 4 [Source:UniProtKB/TrEMBL;Acc:F4KHG9]	5.58938	5.85664	6.01718	5.87817	5.96131	6.19365	6.39062	5.96725	6.05852	7.21934	6.34337	5.88182	5.78956	5.40892	6.41064	6.44316	2
AT5G46410.1	SSP4	5	18825100	18829403	+	4303	protein_coding	SCP1-like small phosphatase 4 [Source:UniProtKB/TrEMBL;Acc:F4KHG9]	6.7059	6.66066	4.94907	7.01765	5.2443	6.964	6.52154	7.46325	5.89336	6.04289	7.18862	7.49391	7.019	7.06092	7.46594	6.83385	6
AT5G46410.3	SSP4	5	18825103	18829624	+	4521	protein_coding	SCP1-like small phosphatase 4 [Source:UniProtKB/TrEMBL;Acc:F4KHG9]	8.27962	8.46521	9.07376	8.97383	8.63374	8.64323	8.9917	8.52961	9.30311	9.29813	8.66738	8.78757	8.53656	8.80761	8.3669	8.85754	9
AT1G66820.1		1	24929887	24930627	+	740	protein_coding	Glycine-rich protein [Source:UniProtKB/TrEMBL;Acc:Q9C9N4]	3.96641	3.87443	3.79171	4.00476	3.78907	3.81285	3.85334	3.89632	3.73665	3.85471	3.76456	3.88734	3.74113	3.91092	4.03649	3.6884	9
AT4G03480.1		4	1545470	1548871	-	3401	protein_coding	Ankyrin repeat family protein [Source:UniProtKB/TrEMBL;Acc:F4JG86]	3.9316	4.01098	4.10536	3.9572	4.34422	4.19825	4.02878	3.86745	3.74787	3.48317	4.17423	3.94596	3.5317	3.67161	3.75035	3.83137	2
AT5G41870.1		5	16758709	16760576	-	1867	protein_coding	At5g41870 [Source:UniProtKB/TrEMBL;Acc:Q9FJ27]	5.81602	5.33398	5.68143	5.79259	5.94468	5.63472	5.64942	6.00925	5.8271	6.0849	5.709	5.79601	5.58696	5.6899	5.74487	5.99596	6
AT1G45130.2	BGAL5	1	17065858	17069262	+	3404	protein_coding	Beta-galactosidase 5 [Source:UniProtKB/Swiss-Prot;Acc:Q9MAJ7]	6.90389	5.77105	6.55897	5.82043	6.00536	6.40771	6.16267	5.2941	6.33841	6.31987	6.14972	6.04024	6.2865	6.25204	6.02561	6.03938	10
AT1G45130.1	BGAL5	1	17065111	17069269	+	4158	protein_coding	Beta-galactosidase 5 [Source:UniProtKB/Swiss-Prot;Acc:Q9MAJ7]	7.43601	7.61931	7.32065	7.12501	7.6479	7.0977	7.02188	7.38082	7.43073	6.91615	7.35656	6.86389	7.56133	7.13541	7.55767	7.61033	2
AT3G22600.1		3	8006249	8007836	-	1587	protein_coding	AT3g22600/F16J14_17 [Source:UniProtKB/TrEMBL;Acc:Q9LJ86]	8.37251	7.2449	6.78376	6.99064	8.31095	6.96166	7.74119	7.35869	6.57864	6.39072	7.14554	7.53307	7.99493	7.33648	7.35908	7.5136	8
AT4G23330.3		4	12191879	12194755	+	2876	protein_coding	BEST Arabidopsis thaliana protein match is: eukaryotic translation initiation factor 3A (TAIR:AT4G11420.1); Has 63 Blast hits to 55 proteins in 14 species: Archae - 0; Bacteria - 0; Metazoa - 1; Fungi - 0; Plants - 62; Viruses - 0; Other Eukaryotes /.../ource: NCBI BLink). [Source:TAIR;Acc:AT4G23330]	4.86511	4.74489	4.77878	5.12603	4.74166	5.25022	5.37748	5.41953	4.86449	5.17888	4.43709	5.13001	4.93193	5.19136	4.93942	4.95328	5
AT4G23330.4		4	12192067	12195091	+	3024	protein_coding	BEST Arabidopsis thaliana protein match is: eukaryotic translation initiation factor 3A (TAIR:AT4G11420.1); Has 63 Blast hits to 55 proteins in 14 species: Archae - 0; Bacteria - 0; Metazoa - 1; Fungi - 0; Plants - 62; Viruses - 0; Other Eukaryotes /.../ource: NCBI BLink). [Source:TAIR;Acc:AT4G23330]	4.24678	5.28045	5.1746	5.15193	4.64788	4.65025	4.85975	4.70816	4.45342	5.14037	5.2575	4.81259	4.78588	4.91528	5.30091	4.87443	9
AT4G23330.2		4	12191851	12195159	+	3308	protein_coding	BEST Arabidopsis thaliana protein match is: eukaryotic translation initiation factor 3A (TAIR:AT4G11420.1); Has 63 Blast hits to 55 proteins in 14 species: Archae - 0; Bacteria - 0; Metazoa - 1; Fungi - 0; Plants - 62; Viruses - 0; Other Eukaryotes /.../ource: NCBI BLink). [Source:TAIR;Acc:AT4G23330]	3.94361	3.5622	3.42316	3.35542	3.82003	3.41318	3.11865	3.90967	4.26294	3.97957	3.40592	3.56033	3.58717	3.83316	3.34428	4.07935	10
AT1G30010.1	NMAT1	1	10513151	10516385	+	3234	protein_coding	Nuclear intron maturase 1, mitochondrial [Source:UniProtKB/Swiss-Prot;Acc:Q9C8R8]	5.63364	5.80832	5.82324	5.59747	5.7104	5.63291	5.51188	5.86831	5.91143	5.92315	5.62964	5.68536	5.70826	5.57407	5.6616	5.60437	6
AT5G40250.1	ATL46	5	16085635	16087543	+	1908	protein_coding	RING-H2 finger protein ATL46 [Source:UniProtKB/Swiss-Prot;Acc:Q9FL07]	7.74173	7.80927	7.73273	7.84324	7.80952	7.92796	7.89776	8.08501	7.68079	8.00696	7.77526	7.86989	7.49209	8.00204	7.69831	7.94739	4
AT1G72370.1	RPSAA	1	27242845	27244931	-	2086	protein_coding	40S ribosomal protein SA [Source:UniProtKB/TrEMBL;Acc:A0A178WNA1]	11.5718	11.3451	11.314	11.1287	11.4103	11.0786	11.1874	11.095	11.2694	11.1838	11.2556	11.1232	11.2874	11.17	11.2072	11.1907	7
AT4G39410.1	WRKY13	4	18332606	18334893	-	2287	protein_coding	Probable WRKY transcription factor 13 [Source:UniProtKB/Swiss-Prot;Acc:Q9SVB7]	4.52521	4.0586	4.42648	4.15798	4.66125	4.14381	4.46569	4.34245	3.95889	4.23532	3.84042	4.02531	4.00901	4.01467	4.25274	4.3541	3
AT1G80480.1	PTAC17	1	30258005	30260732	-	2727	protein_coding	At1g80480 [Source:UniProtKB/TrEMBL;Acc:Q9M8L6]	6.54486	6.6702	6.77009	6.8996	6.46127	6.80316	6.78751	6.74382	6.7921	6.88427	6.95725	6.91933	6.60097	6.71392	6.57438	6.80866	6
AT1G23460.2		1	8326747	8329763	+	3016	protein_coding	Pectin lyase-like superfamily protein [Source:UniProtKB/TrEMBL;Acc:F4I672]	4.61545	5.40749	5.42549	5.51114	4.49351	5.39337	5.28575	3.95124	5.52908	5.18	5.08566	3.99151	5.08382	5.21197	5.26899	4.96833	9
AT1G23460.1		1	8327066	8329782	+	2716	protein_coding	Pectin lyase-like superfamily protein [Source:UniProtKB/TrEMBL;Acc:F4I672]	5.74116	5.70361	6.48843	6.32676	6.1518	6.43886	5.76373	6.53483	5.14244	6.04742	6.05744	6.641	6.11762	6.14584	5.89925	6.10022	3
AT3G10920.1	MSD1	3	3417940	3419892	+	1952	protein_coding	Superoxide dismutase [Mn] 1, mitochondrial [Source:UniProtKB/Swiss-Prot;Acc:O81235]	8.7633	8.50957	8.43559	8.34547	8.55984	8.45564	8.34833	8.41031	8.33059	8.34083	8.50975	8.39393	8.68093	8.45737	8.48905	8.45677	6
AT5G51300.1	SF1	5	20848794	20852384	-	3590	protein_coding	Splicing factor-like protein 1 [Source:UniProtKB/Swiss-Prot;Acc:Q9LU44]	8.36755	8.2703	8.36923	8.30426	8.39532	8.29642	8.29717	8.22583	8.34535	8.25785	8.07479	8.19386	8.29454	8.06945	8.52518	8.54214	3
AT2G21045.1	HAC1	2	9027730	9029058	+	1328	protein_coding	Protein HIGH ARSENIC CONTENT 1, mitochondrial [Source:UniProtKB/Swiss-Prot;Acc:Q8RUD6]	7.31437	7.51488	6.76778	7.12563	7.27886	7.22313	7.11732	7.16022	6.52653	6.12763	7.50515	7.17307	7.34974	7.55025	6.56234	6.693	9
AT5G55130.1	MOCS3	5	22373180	22376138	-	2958	protein_coding	Adenylyltransferase and sulfurtransferase MOCS3 [Source:UniProtKB/Swiss-Prot;Acc:Q9ZNW0]	7.14615	7.41544	7.21807	7.31366	7.20083	7.33434	7.22767	7.40662	7.22891	7.13832	7.21462	7.20805	7.33841	7.08964	7.14983	6.99843	2
AT1G56170.1	NFYC2	1	21024482	21025902	+	1420	protein_coding	Nuclear transcription factor Y subunit C-2 [Source:UniProtKB/Swiss-Prot;Acc:Q8LCG7]	5.76611	4.73565	4.57918	4.3837	5.37765	4.64062	4.64582	4.55077	4.50758	5.26216	4.52059	4.78989	4.50972	4.86603	4.77838	4.88103	1
AT3G12110.1	ACT11	3	3857780	3860089	+	2309	protein_coding	Actin-11 [Source:UniProtKB/Swiss-Prot;Acc:P53496]	6.85175	6.77264	7.3227	6.10401	6.82637	6.3059	6.46386	6.07939	7.55667	7.33839	6.28199	5.98828	6.63052	6.07851	6.49225	6.47743	7
AT3G51260.1	PAD1	3	19030926	19033134	+	2208	protein_coding	Proteasome subunit alpha type [Source:UniProtKB/TrEMBL;Acc:A0A178VPE4]	7.87667	7.62171	7.67804	7.43632	7.74119	7.36731	7.39218	7.5328	7.52587	7.44109	7.51233	7.35991	7.76957	7.41104	7.68082	7.73363	6
AT3G45660.1		3	16761716	16764351	+	2635	protein_coding	Major facilitator superfamily protein [Source:UniProtKB/TrEMBL;Acc:A0A1I9LN67]	3.96287	4.11593	4.21228	4.14295	4.13234	4.21868	3.89018	3.56142	4.74218	4.54393	4.48821	4.38085	3.47748	3.90301	3.36493	3.89633	7
AT4G37070.3	PLP1	4	17465085	17467109	-	2024	protein_coding	Patatin [Source:UniProtKB/TrEMBL;Acc:A0A178UVZ8]	6.25822	6.65376	5.11338	6.29972	6.62656	6.53991	6.53311	6.66087	5.30893	5.94933	6.41725	6.41951	7.12251	6.88001	6.37353	6.16458	5
AT4G37070.2	PLP1	4	17464594	17467186	-	2592	protein_coding	Patatin [Source:UniProtKB/TrEMBL;Acc:A0A178UVZ8]	7.42814	7.38241	6.7873	6.83488	7.19244	7.19118	7.20243	6.68922	6.02751	5.26325	6.88699	7.02774	7.85812	7.76907	7.00777	7.05456	4
AT2G23790.1		2	10125367	10127589	-	2222	protein_coding	Calcium uniporter protein 2, mitochondrial [Source:UniProtKB/Swiss-Prot;Acc:O64823]	7.33522	6.72336	6.83023	6.7858	7.2369	6.42777	6.6948	7.00127	6.77914	6.68155	6.7697	6.81916	7.09652	6.94901	6.92691	6.92219	1
AT1G44110.1	CYCA1-1	1	16774765	16777352	-	2587	protein_coding	CYCA1 [Source:UniProtKB/TrEMBL;Acc:A0A178W0H5]	4.26829	4.30692	4.02336	4.11038	4.07613	4.03919	4.32647	3.82346	3.6715	3.63439	4.1238	3.92973	4.6589	4.32203	4.69167	4.28805	4
AT1G78230.1		1	29430052	29432764	+	2712	protein_coding	Outer arm dynein light chain 1 protein [Source:UniProtKB/TrEMBL;Acc:F4IA60]	4.14328	4.2603	4.21269	4.63042	4.16526	4.24415	4.27822	4.568	4.68606	4.45466	4.48629	4.87695	3.76689	4.30343	3.9213	4.36206	6
AT1G20640.1	NLP4	1	7154425	7158284	+	3859	protein_coding	Protein NLP4 [Source:UniProtKB/Swiss-Prot;Acc:Q9LE38]	6.96788	7.34691	6.95556	6.72024	6.94029	7.1593	7.05223	6.28799	6.85028	6.84025	7.01488	6.9541	6.98272	6.88763	7.21258	6.77548	7
AT1G67410.1		1	25251166	25253682	-	2516	protein_coding	At1g67410 [Source:UniProtKB/TrEMBL;Acc:Q08AA5]	5.82627	5.8704	5.57176	5.78351	5.85527	5.43974	5.77561	5.48466	5.23071	5.54034	5.53925	5.54278	5.8201	5.70534	5.45828	5.83598	4
AT1G20310.1		1	7032070	7033329	+	1259	protein_coding	Syringolide-induced protein [Source:UniProtKB/TrEMBL;Acc:Q8L956]	5.74512	5.68544	5.87859	5.4443	6.2315	5.54699	5.96928	4.98679	5.67696	5.78692	5.8222	5.62816	4.89616	5.05978	4.73905	5.04668	8
AT1G80040.1		1	30109059	30111284	-	2225	protein_coding	F18B13.13 protein [Source:UniProtKB/TrEMBL;Acc:Q9SSD3]	7.9622	8.03156	7.90003	8.06727	7.92446	8.03172	7.99578	8.09938	7.71773	7.88277	8.12805	8.1444	7.97511	8.12065	8.08273	7.81555	7
AT1G80040.4		1	30109059	30111284	-	2225	protein_coding	F18B13.13 protein [Source:UniProtKB/TrEMBL;Acc:Q9SSD3]	5.66685	5.08245	5.06117	5.4633	5.27363	5.31132	5.05472	5.17264	5.38114	5.75871	5.073	5.19275	5.4565	5.484	5.663	5.19308	10
AT1G80040.2		1	30109147	30111270	-	2123	protein_coding	F18B13.13 protein [Source:UniProtKB/TrEMBL;Acc:Q9SSD3]	4.14098	4.31267	4.26624	4.30487	4.20199	4.00908	4.1104	4.52827	4.25187	4.82246	4.35918	4.33979	4.16517	4.01735	4.09677	4.54578	6
AT5G10650.1		5	3364928	3368439	-	3511	protein_coding	At5g10650 [Source:UniProtKB/TrEMBL;Acc:Q5XEP8]	6.41719	6.98833	6.43952	7.34229	6.20694	6.64192	6.95316	7.29172	6.49374	5.94098	7.08206	7.10348	7.36803	7.20325	7.25751	6.90943	2
AT5G10650.3		5	3364958	3368264	-	3306	protein_coding	At5g10650 [Source:UniProtKB/TrEMBL;Acc:Q5XEP8]	3.99811	3.79011	3.23261	3.47358	3.69667	3.60423	4.0302	4.32745	3.68717	3.8447	3.58796	4.00831	3.62917	4.21336	4.08082	4.00203	9
AT1G19300.1	GATL1	1	6671095	6672777	-	1682	protein_coding	Probable galacturonosyltransferase-like 1 [Source:UniProtKB/Swiss-Prot;Acc:Q9LN68]	5.25241	4.7652	5.64631	5.04238	5.38108	5.02691	5.49488	5.45892	5.14097	5.31885	5.13964	4.95295	5.18581	4.9377	5.00106	5.18779	3
AT1G20700.1	WOX14	1	7182558	7184056	+	1498	protein_coding	WUSCHEL-related homeobox 14 [Source:UniProtKB/Swiss-Prot;Acc:Q9LM84]	5.30627	5.71067	5.87183	6.01452	5.52559	6.00514	5.86779	5.82632	5.76945	6.02974	6.07971	6.03266	5.64349	5.87963	5.97894	5.94809	4
AT2G07643.1		2	3404683	3405417	+	734	protein_coding		6.90277	7.05136	7.3518	6.90991	6.87529	7.03576	7.1276	7.0495	7.50319	7.7626	6.99287	6.9511	6.95774	6.90139	7.08758	7.35532	1
AT3G60880.2	DHDPS1	3	22494739	22496697	+	1958	protein_coding	4-hydroxy-tetrahydrodipicolinate synthase 1, chloroplastic [Source:UniProtKB/Swiss-Prot;Acc:Q9LZX6]	6.53158	6.68985	6.83534	6.6277	6.63879	6.74735	6.71874	6.40339	6.34681	6.57533	6.62932	6.57862	6.87389	6.72952	6.61012	6.76604	4
AT1G07510.1	FTSH10	1	2304435	2312399	+	7964	protein_coding	ATP-dependent zinc metalloprotease FTSH 10, mitochondrial [Source:UniProtKB/Swiss-Prot;Acc:Q8VZI8]	8.26482	8.15697	8.22376	7.79628	8.45421	8.20194	8.20555	8.09743	8.51459	8.40096	7.97104	7.89238	7.94919	7.98598	8.11416	8.12042	5
AT5G49450.1	BZIP1	5	20051829	20052735	+	906	protein_coding	Basic leucine zipper 1 [Source:UniProtKB/Swiss-Prot;Acc:Q9FGX2]	7.01994	8.01325	7.37467	7.74273	7.10533	8.25529	7.52366	7.50681	8.20442	7.43149	8.07119	8.28828	7.82913	7.8428	7.54392	7.51169	6
AT1G20260.1	VHA-B3	1	7016599	7020690	+	4091	protein_coding	VAB3 [Source:UniProtKB/TrEMBL;Acc:A0A178WCF6]	9.46932	9.3197	9.24093	9.25032	9.29789	9.23563	9.27848	9.12863	9.14215	9.18516	9.33299	9.31247	9.36063	9.28156	9.2061	9.19645	6
AT1G32090.1		1	11539993	11544166	-	4173	protein_coding	Hyperosmolality-gated Ca2+ permeable channel 1.8 [Source:UniProtKB/TrEMBL;Acc:A0A097NUQ2]	7.17785	7.86271	7.88856	7.62601	7.48357	7.91357	7.74234	7.60132	8.30318	8.02783	7.72413	7.69248	8.08868	7.74202	7.88236	7.87252	9
AT3G17460.1		3	5976645	5977727	-	1082	protein_coding	PHD finger family protein [Source:UniProtKB/TrEMBL;Acc:Q9LRN9]	3.9722	3.99447	3.62151	4.02024	3.9296	4.16583	3.84294	3.93354	3.99581	3.68826	4.29437	3.96741	3.63907	3.99168	3.87751	3.99071	6
AT5G23660.1	SWEET12	5	7971647	7973995	-	2348	protein_coding	Bidirectional sugar transporter SWEET12 [Source:UniProtKB/Swiss-Prot;Acc:O82587]	3.57592	4.16496	4.18171	5.02554	3.78559	4.52405	4.1808	4.22769	4.8292	4.40523	4.81046	4.86667	3.88884	4.57721	4.06795	4.39136	1
AT5G55290.2	VHA-E1	5	22422673	22424380	-	1707	protein_coding	V-type proton ATPase subunit e1 [Source:UniProtKB/Swiss-Prot;Acc:Q9FLN5]	5.90294	5.68974	5.90522	5.87916	5.77278	5.51089	5.59457	5.6697	5.56273	5.48726	5.87314	5.87961	5.73976	5.71575	5.39276	5.68007	7
AT4G13170.1	RPL13AC	4	7653594	7656594	-	3000	protein_coding	60S ribosomal protein L13a-3 [Source:UniProtKB/Swiss-Prot;Acc:Q9SVR0]	7.81534	7.73673	7.49259	7.37097	7.69601	7.43217	7.34679	7.34217	7.3442	7.48671	7.54703	7.31678	7.50882	7.52414	7.36867	7.35065	10
AT1G70200.1		1	26432297	26434538	-	2241	protein_coding	RNA-binding (RRM/RBD/RNP motifs) family protein [Source:UniProtKB/TrEMBL;Acc:Q84JK1]	5.64577	6.17083	5.83448	5.85636	5.71771	6.02244	5.85762	5.84171	5.69701	6.05042	5.98638	5.79835	5.63544	5.88667	5.93275	5.97932	4
AT4G32860.1		4	15856474	15857440	-	966	protein_coding	At4g32860 [Source:UniProtKB/TrEMBL;Acc:Q6NNI9]	6.92502	6.96478	6.80943	7.80521	6.89769	7.42519	7.48915	7.73295	6.48984	7.17405	7.41052	7.71046	7.56986	7.81376	7.51556	7.33474	4
AT3G55560.1	AHL15	3	20604616	20606650	-	2034	protein_coding	AT-hook motif nuclear-localized protein [Source:UniProtKB/TrEMBL;Acc:A0A178VH84]	7.6002	7.665	7.87997	7.91347	7.40579	7.91987	7.88202	7.70543	7.98465	7.8053	7.8731	7.82469	7.84029	7.7079	7.98668	7.82628	8
AT1G20980.1	SPL14	1	7324471	7329441	+	4970	protein_coding	Squamosa promoter-binding-like protein 14 [Source:UniProtKB/Swiss-Prot;Acc:Q8RY95]	9.77186	9.82521	10.2279	10.0103	9.84906	10.0168	10.1255	9.87088	10.4386	10.3967	9.99231	9.93975	9.93745	9.81549	10.1195	10.1209	8
AT5G62165.2	AGL42	5	24964646	24968607	+	3961	protein_coding	MADS-box protein AGL42 [Source:UniProtKB/Swiss-Prot;Acc:Q9FIS1]	4.00317	4.02821	3.70373	3.93928	4.70644	4.02211	4.54523	3.36749	4.1722	3.97616	4.23621	4.27039	4.49033	4.50315	3.90296	3.37685	10
AT5G62165.8	AGL42	5	24964646	24968607	+	3961	protein_coding	MADS-box protein AGL42 [Source:UniProtKB/Swiss-Prot;Acc:Q9FIS1]	4.46518	4.73962	4.36172	5.50794	3.97805	5.20313	5.26283	5.714	4.87771	4.7917	4.95118	5.6704	5.16628	5.18757	4.35185	4.96728	2
AT5G62165.10	AGL42	5	24964646	24968607	+	3961	protein_coding	MADS-box protein AGL42 [Source:UniProtKB/Swiss-Prot;Acc:Q9FIS1]	4.376	3.73473	3.52557	3.99545	3.90522	3.72901	4.0437	3.63589	4.47476	3.98777	3.94037	3.69945	3.34028	4.04095	4.18205	3.72464	1
AT5G62165.1	AGL42	5	24964700	24968520	+	3820	protein_coding	MADS-box protein AGL42 [Source:UniProtKB/Swiss-Prot;Acc:Q9FIS1]	4.16373	4.47129	4.34778	4.55748	4.50278	3.8527	3.91201	4.39019	4.30511	4.58768	4.54048	4.28491	4.62128	4.22365	4.07439	4.98706	7
AT5G62165.3	AGL42	5	24964672	24968578	+	3906	protein_coding	MADS-box protein AGL42 [Source:UniProtKB/Swiss-Prot;Acc:Q9FIS1]	4.53843	3.90851	3.75788	3.35535	3.98684	4.22546	4.17693	3.12871	4.28451	3.71723	3.84709	3.15655	3.72363	3.13008	3.90394	3.196	2
AT5G15740.1	OFUT34	5	5134507	5137707	-	3200	protein_coding	O-fucosyltransferase 34 [Source:UniProtKB/Swiss-Prot;Acc:Q4V398]	7.04604	6.54717	6.51912	6.29531	7.03939	6.41921	6.43322	6.4803	6.40229	6.34851	6.40255	6.19458	6.63258	6.37747	6.68477	6.51933	2
AT1G28340.1	AtRLP4	1	9939961	9943616	+	3655	protein_coding	Receptor-like protein 4 [Source:UniProtKB/Swiss-Prot;Acc:F4HWL3]	7.60944	7.30321	7.16035	6.97727	7.41735	7.25231	7.16627	7.08566	7.32916	7.174	7.15624	7.07165	7.36868	7.20841	7.4305	7.14174	1
AT1G66170.1	MMD1	1	24638685	24641494	-	2809	protein_coding	PHD finger protein MALE MEIOCYTE DEATH 1 [Source:UniProtKB/Swiss-Prot;Acc:Q7X6Y7]	4.06341	4.33331	4.31497	4.56911	3.80572	4.49367	4.02803	4.26357	4.57263	4.81994	4.47968	4.40819	3.92359	4.03778	3.79907	4.3682	6
AT4G03470.1		4	1542018	1544457	-	2439	protein_coding	Ankyrin repeat family protein [Source:UniProtKB/TrEMBL;Acc:Q9M109]	4.39023	4.52004	4.57825	4.46042	4.31438	4.76691	4.61793	4.1998	4.57299	4.4879	4.71093	4.54321	4.71833	4.56271	4.84802	4.76236	10
AT1G74380.1	XXT5	1	27959527	27961487	+	1960	protein_coding	Probable xyloglucan 6-xylosyltransferase 5 [Source:UniProtKB/Swiss-Prot;Acc:Q9CA75]	9.24666	9.0133	9.50638	8.90492	9.39096	9.16927	9.29223	8.92854	9.60872	9.75914	9.04832	9.01915	8.89343	8.88761	9.14009	9.30061	2
AT5G01010.5		5	1279	4994	-	3715	protein_coding	CONTAINS InterPro DOMAIN/s: GOLD (InterPro:IPR009038); Has 172 Blast hits to 172 proteins in 43 species: Archae - 0; Bacteria - 0; Metazoa - 95; Fungi - 0; Plants - 63; Viruses - 0; Other Eukaryotes - 14 (source: NCBI BLink). [Source:TAIR;Acc:AT5G01010]	4.87424	4.49118	5.00237	4.31125	4.21077	4.55859	4.81541	5.36073	4.74829	4.70371	5.11774	4.74749	4.20703	4.49836	4.4137	3.78236	8
AT5G01010.3		5	1279	5043	-	3764	protein_coding	CONTAINS InterPro DOMAIN/s: GOLD (InterPro:IPR009038); Has 172 Blast hits to 172 proteins in 43 species: Archae - 0; Bacteria - 0; Metazoa - 95; Fungi - 0; Plants - 63; Viruses - 0; Other Eukaryotes - 14 (source: NCBI BLink). [Source:TAIR;Acc:AT5G01010]	6.60261	6.88779	6.82795	6.53273	6.70262	5.42225	6.3715	6.91443	6.85498	6.8808	6.64004	6.65278	6.81927	6.54511	6.23106	7.08061	7
AT5G01010.1		5	1034	5156	-	4122	protein_coding	CONTAINS InterPro DOMAIN/s: GOLD (InterPro:IPR009038); Has 172 Blast hits to 172 proteins in 43 species: Archae - 0; Bacteria - 0; Metazoa - 95; Fungi - 0; Plants - 63; Viruses - 0; Other Eukaryotes - 14 (source: NCBI BLink). [Source:TAIR;Acc:AT5G01010]	7.9171	8.00287	8.00344	8.36451	7.98324	8.37586	8.13941	7.92354	8.1397	8.0382	8.26461	8.07693	8.39978	8.15083	8.43313	8.01643	2
AT2G44680.2	CKB4	2	18426511	18428397	-	1886	protein_coding	Putative casein kinase II subunit beta-4 [Source:UniProtKB/Swiss-Prot;Acc:O80507]	5.45364	5.46716	5.16088	4.67429	5.56629	5.22942	5.37639	4.96421	5.41779	5.43303	4.93188	4.79266	5.19812	5.24324	5.37981	5.47759	9
AT2G44680.1	CKB4	2	18426481	18428397	-	1916	protein_coding	Putative casein kinase II subunit beta-4 [Source:UniProtKB/Swiss-Prot;Acc:O80507]	5.93434	6.06177	5.78522	6.25709	5.64524	6.01876	6.13718	6.42919	5.77794	5.93229	6.11807	6.20065	6.06983	6.09673	6.01021	5.79573	2
AT1G03470.2	NET3A	1	865895	867705	-	1810	protein_coding	NET3A [Source:UniProtKB/TrEMBL;Acc:A0A178W5C1]	3.58484	3.66153	3.86122	3.19518	3.7638	4.13267	3.21607	3.51482	4.04009	3.99225	4.18684	4.03157	3.19541	4.05741	4.19655	4.26165	10
AT2G04430.2	NUDT5	2	1538472	1541375	+	2903	protein_coding	Nudix hydrolase 5 [Source:UniProtKB/Swiss-Prot;Acc:Q9SJC6]	3.97709	3.99974	3.76391	4.20114	3.99726	4.20159	4.20056	4.0088	4.14851	3.55011	4.19105	4.09436	4.0356	4.2785	4.34194	4.31225	4
AT3G47810.3	VPS29	3	17637122	17639716	-	2594	protein_coding	Vacuolar protein sorting-associated protein 29 [Source:UniProtKB/TrEMBL;Acc:A0A178V791]	7.71787	8.00616	7.75713	7.73654	7.77207	7.63061	7.71801	7.65387	7.59989	7.42365	7.64755	7.66792	8.01575	7.71244	7.76993	7.79659	3
AT3G47810.2	VPS29	3	17637129	17639606	-	2477	protein_coding	Vacuolar protein sorting-associated protein 29 [Source:UniProtKB/TrEMBL;Acc:A0A178V791]	3.32757	3.71678	3.73727	3.52245	3.51663	3.63706	3.95904	3.7963	3.68284	4.1966	3.80571	4.02691	3.73565	3.74025	3.87617	4.05627	6
AT5G03730.2	CTR1	5	974360	979849	-	5489	protein_coding	Serine/threonine-protein kinase CTR1 [Source:UniProtKB/Swiss-Prot;Acc:Q05609]	5.68546	5.94579	6.55004	6.01911	5.75384	6.42356	6.11829	5.72235	7.47797	7.07621	6.35579	6.48222	6.31982	5.99879	6.25827	5.84153	7
AT5G52180.1		5	21200040	21201610	-	1570	protein_coding	Dbj [Source:UniProtKB/TrEMBL;Acc:Q9LTK2]	5.29612	5.10984	5.3038	5.29483	5.31439	5.18791	5.04663	5.04899	4.90155	5.15762	5.12435	5.20566	4.7633	5.21681	4.75248	4.86072	9
AT1G34050.1		1	12393426	12396194	+	2768	protein_coding	Ankyrin repeat family protein [Source:UniProtKB/TrEMBL;Acc:Q9FX13]	3.91525	4.51869	3.81052	4.40623	3.885	4.26649	4.32977	4.27803	4.26354	4.133	4.54168	4.65279	3.81396	3.89766	3.45137	3.50972	8
AT2G07815.1		2	3443688	3446183	-	2495	protein_coding	BEST Arabidopsis thaliana protein match is: cytochrome C biogenesis 452 (TAIR:ATMG00180.1); Has 30201 Blast hits to 17322 proteins in 780 species: Archae - 12; Bacteria - 1396; Metazoa - 17338; Fungi - 3422; Plants - 5037; Viruses - 0; Other Eukaryo /.../2996 (source: NCBI BLink). [Source:TAIR;Acc:AT2G07815]	9.1145	9.00494	9.31053	9.10148	9.1774	8.97221	9.0907	8.90538	9.53414	9.74766	9.01187	9.07196	9.32312	9.02604	9.34806	9.5713	1
AT3G10660.2	CPK2	3	3331064	3334986	-	3922	protein_coding	Calcium-dependent protein kinase 2 [Source:UniProtKB/Swiss-Prot;Acc:Q38870]	5.57144	4.3364	5.41711	5.10413	5.35468	3.97848	5.54575	5.05754	5.43247	5.21067	3.94624	5.43544	5.80841	4.45148	5.57232	5.56949	8
AT1G63680.3	ATMURE	1	23614384	23617535	+	3151	protein_coding	UDP-N-acetylmuramoyl-L-alanyl-D-glutamate--2,6-diaminopimelate ligase MurE homolog, chloroplastic [Source:UniProtKB/Swiss-Prot;Acc:F4I3P9]	5.36229	5.50543	4.91088	3.70915	4.66886	4.9749	4.32899	3.69447	5.24826	3.74331	4.5639	4.82135	4.21066	4.68442	5.64916	4.50167	10
AT1G63680.1	ATMURE	1	23614340	23617912	+	3572	protein_coding	UDP-N-acetylmuramoyl-L-alanyl-D-glutamate--2,6-diaminopimelate ligase MurE homolog, chloroplastic [Source:UniProtKB/Swiss-Prot;Acc:F4I3P9]	6.10635	6.46359	6.62053	6.71236	6.57413	6.62751	6.7404	7.01805	6.4854	7.018	6.70641	6.69347	6.52784	6.74784	6.06661	6.62386	4
AT1G74740.1	CPK30	1	28079946	28082671	-	2725	protein_coding	Calcium-dependent protein kinase 30 [Source:UniProtKB/Swiss-Prot;Acc:Q9SSF8]	7.2865	7.5514	7.35414	7.38444	7.31779	7.45856	7.39804	7.37383	7.44438	7.16639	7.47459	7.41385	7.44826	7.53923	7.48749	7.39065	9
AT5G54850.1		5	22280490	22282682	-	2192	protein_coding	At5g54850 [Source:UniProtKB/TrEMBL;Acc:Q9FFU5]	5.16856	5.19338	5.39371	5.15364	5.39315	5.18273	5.19551	5.12656	5.10211	5.04971	5.2521	5.19495	5.09669	5.2294	5.14182	4.99308	4
AT4G13250.1	NYC1	4	7684234	7687006	-	2772	protein_coding	Probable chlorophyll(ide) b reductase NYC1, chloroplastic [Source:UniProtKB/Swiss-Prot;Acc:Q93ZA0]	5.62595	5.95668	5.86376	6.07659	5.43838	6.13932	5.8739	6.06167	5.47608	5.59895	5.6117	5.92652	6.28575	6.10766	6.09411	5.83732	4
AT5G45160.1		5	18264616	18270296	+	5680	protein_coding	Protein ROOT HAIR DEFECTIVE 3 homolog 2 [Source:UniProtKB/Swiss-Prot;Acc:Q9FKE9]	7.91557	8.01251	7.95014	8.16663	7.93818	8.13266	8.0961	8.11763	8.1055	8.23024	8.1993	8.34065	7.93669	8.1381	8.16513	8.13696	7
AT2G28800.3	ALB3	2	12356364	12359252	-	2888	protein_coding	ALB3 [Source:UniProtKB/TrEMBL;Acc:A0A178VUV3]	6.77926	7.36733	6.50604	7.46324	6.42547	7.34173	7.16165	7.21529	6.51712	5.86262	6.93067	7.13375	7.39752	7.06455	7.08288	7.04042	3
AT2G28800.1	ALB3	2	12356321	12359568	-	3247	protein_coding	ALB3 [Source:UniProtKB/TrEMBL;Acc:A0A178VUV3]	7.49823	8.40533	8.4428	8.8701	8.21405	8.69629	8.47794	8.71621	8.58577	8.74536	8.87927	9.07261	8.2793	8.72436	8.47799	8.51152	1
AT3G60750.1	TKL-1	3	22453668	22457458	+	3790	protein_coding	Transketolase-1, chloroplastic [Source:UniProtKB/Swiss-Prot;Acc:Q8RWV0]	10.3081	10.089	10.0698	10.093	10.1256	10.0049	9.99865	10.0515	9.95576	9.89607	10.0179	9.92938	10.9747	10.066	11.0048	10.7742	8
AT2G15695.1		2	6833880	6836538	-	2658	protein_coding	At2g15695 [Source:UniProtKB/TrEMBL;Acc:Q8S8H8]	6.77835	7.1539	6.57126	7.27058	6.41156	7.20501	6.92977	7.10296	6.69569	6.36801	7.20594	7.26387	7.16846	7.19174	6.96477	6.94809	8
AT4G30810.1	SCPL29	4	15003146	15006216	+	3070	protein_coding	Serine carboxypeptidase-like 29 [Source:UniProtKB/Swiss-Prot;Acc:Q949Q7]	7.41017	7.45523	7.24795	6.80686	7.34404	7.18085	7.01756	6.89187	6.8831	6.84134	7.13936	6.71692	7.19133	7.17011	7.00341	6.84576	9
AT5G64610.1	HAM1	5	25828160	25830669	-	2509	protein_coding	Histone acetyltransferase of the MYST family 1 [Source:UniProtKB/Swiss-Prot;Acc:Q9FLF7]	7.32209	7.64737	7.42325	7.4917	7.34034	7.37434	7.43345	7.36124	7.3647	7.36774	7.59809	7.69501	7.46135	7.55536	7.55773	7.51169	7
AT2G21330.1	FBA1	2	9128122	9130619	-	2497	protein_coding	Fructose-bisphosphate aldolase 1, chloroplastic [Source:UniProtKB/Swiss-Prot;Acc:Q9SJU4]	3.72629	3.75421	3.97385	4.18882	3.7777	4.46521	4.00861	3.78361	3.82118	4.30373	3.52301	3.67314	3.26024	4.16943	3.69469	3.95904	4
AT5G08340.1	RIBF2	5	2683782	2687416	+	3634	protein_coding	FAD synthetase 2, chloroplastic [Source:UniProtKB/Swiss-Prot;Acc:Q8VZR0]	5.6484	5.34939	6.15132	5.92668	5.9247	5.85595	5.39476	5.72425	6.31475	6.11929	6.05213	5.96892	5.10175	5.62157	5.95254	5.7934	7
AT5G51940.1	NRPB6A	5	21104551	21105947	+	1396	protein_coding	NRPE6A [Source:UniProtKB/TrEMBL;Acc:A0A178UA32]	6.85121	6.80564	6.58196	6.54738	6.63194	6.67197	6.72765	6.5674	6.50507	6.50801	6.96287	6.67027	6.73006	6.64378	6.74917	6.81372	6
AT3G03610.1		3	868741	871816	+	3075	protein_coding	ELMO/CED-12 family protein [Source:UniProtKB/TrEMBL;Acc:A0A1I9LNB6]	5.78745	6.04562	5.69903	5.9185	5.8212	5.75726	5.77999	5.66414	5.73089	5.54522	5.923	6.09272	5.90553	5.88075	5.65779	5.67978	6
AT3G09410.3	PAE5	3	2897638	2901055	-	3417	protein_coding	Pectin acetylesterase 5 [Source:UniProtKB/Swiss-Prot;Acc:Q9SR22]	4.47513	4.00225	4.08889	4.27476	3.94804	4.17819	4.38184	3.92768	3.96649	4.63567	4.08413	4.03581	4.61736	4.18737	4.0661	4.19225	7
AT3G09410.1	PAE5	3	2897638	2901019	-	3381	protein_coding	Pectin acetylesterase 5 [Source:UniProtKB/Swiss-Prot;Acc:Q9SR22]	6.81595	6.73128	6.8951	7.13552	6.95231	6.86147	6.85655	7.09703	6.82098	6.90523	7.00999	6.94486	6.97196	7.04001	7.15379	7.06912	9
AT1G51355.1	SMR9	1	19041397	19042414	+	1017	protein_coding	Cyclin-dependent protein kinase inhibitor SMR9 [Source:UniProtKB/Swiss-Prot;Acc:Q3ECS5]	4.06816	4.06061	4.07482	4.27135	4.25801	4.054	4.19769	4.47529	3.74833	3.93751	4.09187	4.24287	4.07124	4.19418	4.0079	4.22106	3
AT3G18080.1	BGLU44	3	6191461	6194452	+	2991	protein_coding	Beta-glucosidase 44 [Source:UniProtKB/Swiss-Prot;Acc:Q9LV33]	7.36722	8.06659	8.21836	8.07553	7.93767	8.39538	7.83438	7.84839	8.23789	8.11829	7.9929	7.80762	7.84899	7.90771	8.06283	7.88265	4
AT3G54250.1	MVD2	3	20082046	20084762	-	2716	protein_coding	Diphosphomevalonate decarboxylase MVD2, peroxisomal [Source:UniProtKB/Swiss-Prot;Acc:F4JCU3]	5.30578	5.06963	5.08187	4.43661	5.12017	4.42431	4.81789	4.94722	4.74264	4.47942	4.43737	4.38817	5.11713	4.99785	4.70871	5.02154	9
AT3G10260.2		3	3171203	3172996	-	1793	protein_coding	Reticulon family protein [Source:TAIR;Acc:AT3G10260]	4.32989	4.19673	4.57397	3.93473	4.5153	4.49366	4.39338	4.5994	3.75636	4.3689	4.41597	4.40629	4.2327	4.91875	3.96967	4.25461	9
AT3G10260.3		3	3171222	3172992	-	1770	protein_coding	Reticulon family protein [Source:TAIR;Acc:AT3G10260]	5.80213	5.26748	5.43362	5.59312	5.74897	5.32214	5.44508	5.65853	5.59533	5.69443	5.23533	5.3282	5.66827	5.43047	5.3963	5.43906	8
AT3G10260.1		3	3171177	3172992	-	1815	protein_coding	Reticulon family protein [Source:TAIR;Acc:AT3G10260]	7.27948	7.19703	7.09656	6.98519	7.27461	7.01821	6.94878	6.96474	6.99902	6.86385	7.07809	7.01591	6.84692	6.94547	6.70178	6.83895	8
AT3G01340.2	SEC13A	3	127348	128966	-	1618	protein_coding	Protein transport protein SEC13 homolog A [Source:UniProtKB/Swiss-Prot;Acc:Q9SRI1]	5.09952	4.66039	4.94628	4.8746	5.40809	5.12653	5.27172	4.46637	4.93888	4.47169	4.76366	5.01223	4.81305	4.89498	4.66879	4.76425	5
AT3G01340.1	SEC13A	3	127303	128994	-	1691	protein_coding	Protein transport protein SEC13 homolog A [Source:UniProtKB/Swiss-Prot;Acc:Q9SRI1]	8.00113	8.0217	7.68515	7.8524	7.86503	7.98108	7.84063	7.8667	7.83183	7.80586	7.99683	7.96369	7.77615	7.9535	7.71149	7.62525	7
AT4G13300.1	TPS13	4	7742871	7746394	-	3523	protein_coding	(Z)-gamma-bisabolene synthase 2 [Source:UniProtKB/Swiss-Prot;Acc:Q9T0K1]	7.06915	8.23393	7.87783	8.45488	7.66319	8.44256	7.64244	8.15909	8.62907	7.60989	8.44799	8.74351	7.36361	7.87391	7.28888	7.39072	8
AT4G25770.1		4	13117512	13120368	-	2856	protein_coding	alpha/beta-Hydrolases superfamily protein [Source:TAIR;Acc:AT4G25770]	6.55054	6.73595	6.60343	6.69586	6.68941	6.78146	6.73222	6.55062	6.02531	6.4109	6.75114	6.81878	6.90197	6.5568	6.63085	6.35735	2
AT3G13226.1		3	4264194	4266388	-	2194	protein_coding	Regulatory protein RecX family protein [Source:UniProtKB/TrEMBL;Acc:Q0WTL2]	6.20783	5.94624	6.28701	6.23227	6.12064	6.12347	6.08056	6.08655	6.03397	6.07343	6.07243	6.23186	6.19623	6.01182	6.05354	6.00974	8
AT1G61050.2		1	22486657	22488361	+	1704	protein_coding	alpha 1,4-glycosyltransferase family protein [Source:TAIR;Acc:AT1G61050]	5.08964	4.38722	4.09688	4.68976	4.50348	4.61438	4.84722	4.29335	3.64208	4.04483	4.56747	4.80217	4.88289	4.92274	4.01362	4.48317	10
AT4G10180.1	DET1	4	6346411	6349314	+	2903	protein_coding	Light-mediated development protein DET1 [Source:UniProtKB/Swiss-Prot;Acc:P48732]	6.59826	6.61374	6.63165	6.71686	6.6647	6.81061	6.76861	6.84711	6.64028	6.46296	6.67744	6.60037	6.59772	6.9358	6.8333	6.79705	4
AT3G60770.1	RPS13A	3	22460189	22461779	-	1590	protein_coding	40S ribosomal protein S13-1 [Source:UniProtKB/Swiss-Prot;Acc:P59223]	9.87551	9.58115	9.53886	9.46825	9.58177	9.29159	9.4495	9.32322	9.49143	9.38358	9.52957	9.43391	9.72114	9.42229	9.5093	9.44433	6
AT2G29020.1		2	12469681	12471757	+	2076	protein_coding	At2g29020/T9I4.10 [Source:UniProtKB/TrEMBL;Acc:O81071]	7.56896	7.52128	7.37158	7.46375	7.39868	7.50312	7.49959	7.45483	7.51923	7.4763	7.49255	7.64435	7.50954	7.53773	7.31837	7.57251	7
AT5G17890.1	DAR4	5	5916862	5923494	+	6632	protein_coding	Protein DA1-related 4 [Source:UniProtKB/Swiss-Prot;Acc:Q9FKN7]	9.08995	9.00735	9.11283	8.97447	8.87543	9.00375	9.09035	8.87139	9.37872	9.23215	9.01383	9.11857	8.94993	8.86021	9.07545	9.06449	6
AT5G39550.1	ORTH1	5	15837178	15840678	-	3500	protein_coding	E3 ubiquitin-protein ligase ORTHRUS 1 [Source:UniProtKB/Swiss-Prot;Acc:Q9FKA7]	6.77124	7.11187	6.9114	6.89516	6.73469	6.95287	6.73942	6.4995	7.07081	6.77418	7.16486	6.9644	6.9049	6.83925	6.83527	6.63706	7
AT2G04280.1		2	1480068	1482089	-	2021	protein_coding	At2g04280 [Source:UniProtKB/TrEMBL;Acc:Q9SI07]	8.56733	8.45115	8.37577	8.37886	8.61882	8.33479	8.22654	8.4382	8.29528	8.28009	8.33877	8.35191	8.26052	8.24549	8.1937	8.07159	8
AT2G42310.1		2	17624993	17625940	+	947	protein_coding	ESSS subunit of NADH:ubiquinone oxidoreductase (Complex I) protein [Source:UniProtKB/TrEMBL;Acc:Q9SLC8]	8.22363	8.40189	8.36062	8.51725	8.38292	8.28022	8.39634	8.33441	8.23889	8.44137	8.46436	8.56129	8.575	8.45792	8.50053	8.53764	7
AT4G30260.3		4	14816618	14818898	-	2280	protein_coding	Protein YIPF [Source:UniProtKB/TrEMBL;Acc:Q9SUL8]	6.97111	7.28432	7.42014	7.37135	7.40264	7.16925	7.24432	7.20036	7.32005	7.02683	7.45739	7.2242	7.32445	7.27905	7.01954	7.11923	4
AT2G02480.1	STI	2	660655	665635	+	4980	protein_coding	Protein STICHEL [Source:UniProtKB/Swiss-Prot;Acc:O64728]	7.06524	6.87306	6.97866	6.92087	6.96498	6.76455	6.55658	7.02465	7.12531	6.29942	7.11899	7.16657	6.36531	7.00506	6.75499	7.1703	1
AT4G19070.1		4	10446340	10448218	-	1878	protein_coding	Cadmium-induced protein AS8 [Source:UniProtKB/Swiss-Prot;Acc:P42735]	4.08255	4.07369	3.82151	4.19969	3.85076	3.65064	4.08905	4.27335	3.99317	4.33686	4.01932	4.01482	4.04912	4.12064	4.044	4.17255	7
AT5G08380.1	AGAL1	5	2694669	2697781	-	3112	protein_coding	Alpha-galactosidase 1 [Source:UniProtKB/Swiss-Prot;Acc:Q9FT97]	5.88454	6.42373	6.45782	6.49707	5.95688	6.32173	6.19401	6.22239	6.31946	6.39062	6.37039	6.58293	7.47023	6.47575	7.35117	7.38755	7
AT2G44830.2		2	18489607	18493163	+	3556	protein_coding	Protein kinase superfamily protein [Source:UniProtKB/TrEMBL;Acc:F4IV25]	8.17271	8.30664	8.15083	7.97445	8.14483	8.22477	7.87949	8.18175	7.75066	8.12184	7.767	7.71562	7.58572	8.03444	7.74461	7.76452	4
AT1G64860.1	SIGA	1	24097736	24100970	+	3234	protein_coding	RNA polymerase sigma factor sigA [Source:UniProtKB/Swiss-Prot;Acc:O24629]	5.20019	5.10223	4.99668	5.36272	5.09614	5.13327	4.94693	5.327	5.05289	4.84959	5.05541	4.89789	5.05675	5.26773	5.09532	4.92167	4
AT1G11270.2		1	3780386	3787029	-	6643	protein_coding	F-box protein At1g11270 [Source:UniProtKB/Swiss-Prot;Acc:Q7X7A9]	5.37598	5.19793	5.11573	5.1416	5.00033	5.0497	5.15996	5.35044	5.16048	5.10082	5.40196	5.40551	5.24046	4.9656	5.29104	5.04044	8
AT1G11270.1		1	3785507	3787099	-	1592	protein_coding	F-box protein At1g11270 [Source:UniProtKB/Swiss-Prot;Acc:Q7X7A9]	3.78718	4.11039	4.31236	4.39743	4.63226	4.27656	4.48379	4.65934	3.96889	4.81095	4.49077	4.5125	3.54268	4.36	4.14279	4.43925	5
AT3G15470.1		3	5216262	5220274	-	4012	protein_coding	AT3g15470/MJK13_13 [Source:UniProtKB/TrEMBL;Acc:Q9LDG7]	7.79075	7.82453	7.77205	7.89784	7.7999	7.72282	7.85327	7.88088	7.8463	7.9388	7.95478	7.94341	7.74807	7.80149	7.86471	7.75782	6
AT1G26330.1		1	9107519	9113747	+	6228	protein_coding	DNA binding protein [Source:UniProtKB/TrEMBL;Acc:F4IE60]	4.32088	4.05328	3.85468	3.75454	4.08235	3.26659	3.85265	3.32171	4.06676	3.95768	3.33352	3.86512	4.21634	3.36857	4.13461	4.01598	6
AT3G06810.1	IBR3	3	2146243	2150851	+	4608	protein_coding	Probable acyl-CoA dehydrogenase IBR3 [Source:UniProtKB/Swiss-Prot;Acc:Q8RWZ3]	8.20065	8.45697	8.4431	8.52466	8.33459	8.5599	8.37527	8.4574	8.45243	8.42256	8.43903	8.50027	8.86003	8.59408	8.79901	8.76486	9
AT1G70480.1		1	26561716	26563952	+	2236	protein_coding	Domain of unknown function (DUF220) [Source:TAIR;Acc:AT1G70480]	6.49917	6.11581	6.22949	6.13422	6.38603	6.4904	6.00724	6.12357	6.04746	6.09692	6.1772	6.1256	6.268	6.13317	5.9388	6.24215	3
AT1G70480.2		1	26562059	26563809	+	1750	protein_coding	Domain of unknown function (DUF220) [Source:TAIR;Acc:AT1G70480]	5.59366	5.84894	5.91049	5.67985	6.03577	5.51634	5.81963	5.92731	5.59948	5.85332	5.45153	5.55983	5.4055	5.8435	5.62017	5.61637	4
AT1G59610.1	DRP2B	1	21893142	21901086	+	7944	protein_coding	Dynamin-2B [Source:UniProtKB/Swiss-Prot;Acc:Q9LQ55]	9.77164	9.71792	9.75866	9.71096	9.69596	9.71664	9.69931	9.61408	9.77629	9.70433	9.70663	9.69969	9.73397	9.69259	9.62491	9.68465	7
AT1G35260.1	MLP165	1	12936849	12937787	-	938	protein_coding	MLP-like protein 165 [Source:UniProtKB/Swiss-Prot;Acc:Q9C7I7]	7.85329	7.32858	7.41611	7.64244	7.81785	7.47328	7.88295	7.83799	6.91331	7.38068	7.41418	7.69494	7.59172	8.07385	7.5556	7.69754	9
AT5G54870.1		5	22289104	22291859	+	2755	protein_coding	Inositol-1,4,5-trisphosphate 5-phosphatase [Source:UniProtKB/TrEMBL;Acc:Q9FFU3]	6.84685	6.83767	6.499	6.41779	6.71745	6.88655	6.56496	6.46613	6.55527	6.4108	6.4302	6.26896	7.03699	6.59794	6.90617	6.68014	5
AT1G72540.1		1	27314877	27316669	-	1792	protein_coding	Putative receptor-like protein kinase At1g72540 [Source:UniProtKB/Swiss-Prot;Acc:Q9CAH1]	4.71079	4.62444	4.86301	4.48472	4.4469	4.48825	4.76228	4.63124	4.68202	4.56944	4.50266	4.80657	4.42926	4.45047	4.5222	4.7871	8
AT5G50230.1	ATG16	5	20448310	20451062	-	2752	protein_coding	Autophagy-related protein 16 [Source:UniProtKB/Swiss-Prot;Acc:Q6NNP0]	7.13234	7.22575	6.96041	7.19286	7.06022	7.25783	7.10923	7.28114	7.09221	7.26461	7.19812	7.2394	7.22181	7.29311	6.91941	6.98141	1
AT1G63180.1	UGE3	1	23427405	23429652	-	2247	protein_coding	UGE3 [Source:UniProtKB/TrEMBL;Acc:A0A178WIC1]	5.81781	7.52639	6.6271	7.6219	5.67468	7.55016	6.99807	6.87692	7.39582	7.26093	7.58605	7.7597	7.01199	7.29994	6.92041	6.81583	7
AT1G17160.2		1	5867635	5869356	+	1721	protein_coding	Ribokinase [Source:UniProtKB/TrEMBL;Acc:A1A6H3]	3.72149	3.18382	3.86601	4.42172	3.20552	3.6295	4.12801	3.98025	3.16132	3.96561	4.22782	3.81965	3.76403	3.67196	3.93136	3.58729	8
AT1G17160.1		1	5867535	5869436	+	1901	protein_coding	Ribokinase [Source:UniProtKB/TrEMBL;Acc:A1A6H3]	6.47799	6.22221	5.93906	5.74468	6.32435	6.06332	5.88213	6.17177	6.154	6.06717	6.14204	6.3197	6.56394	6.38184	6.19465	6.31677	1
AT5G55480.1	GDPDL4	5	22474142	22478216	+	4074	protein_coding	Glycerophosphodiester phosphodiesterase GDPDL4 [Source:UniProtKB/Swiss-Prot;Acc:Q9FJ62]	8.33803	8.09549	7.84438	7.72877	8.17824	7.73358	7.70925	7.71718	7.90984	7.65447	7.66833	7.57993	7.96249	7.76717	7.85281	7.80942	10
AT5G51970.2	SDH	5	21111594	21113403	+	1809	protein_coding	Sorbitol dehydrogenase [Source:UniProtKB/Swiss-Prot;Acc:Q9FJ95]	7.82054	8.91318	8.66425	8.98269	8.13962	9.12674	8.54505	8.75927	8.78511	8.4478	9.0335	8.98303	8.72671	8.66855	8.49606	8.43316	2
AT5G51970.1	SDH	5	21111445	21113403	+	1958	protein_coding	Sorbitol dehydrogenase [Source:UniProtKB/Swiss-Prot;Acc:Q9FJ95]	4.11544	4.95885	4.25628	4.38195	3.61255	4.01681	5.06205	4.46092	4.32718	4.5736	3.92788	4.85589	4.35049	4.6432	4.00542	4.21182	9
AT5G16260.1	ELF9	5	5311141	5315834	+	4693	protein_coding	At5g16260 [Source:UniProtKB/TrEMBL;Acc:Q9LF02]	7.85756	7.74895	8.00547	7.72166	7.63357	7.76329	7.84517	7.73492	8.07964	7.99554	7.80238	7.82984	7.94096	7.77104	7.97255	7.9728	7
AT5G67610.1		5	26960904	26963736	-	2832	protein_coding	Uncharacterized conserved protein (DUF2215) [Source:TAIR;Acc:AT5G67610]	6.30201	5.82712	6.33392	6.1676	6.11604	6.4073	6.32897	6.32459	6.1972	6.32511	6.33535	6.23136	6.17615	6.05734	5.81338	6.06982	2
AT5G43100.1		5	17298814	17303058	+	4244	protein_coding	Eukaryotic aspartyl protease family protein [Source:UniProtKB/TrEMBL;Acc:F4K4L3]	8.44793	8.64406	8.56479	8.94947	8.39837	8.72783	8.70103	8.92529	8.64	8.535	8.74208	8.8309	8.84403	8.82836	8.71549	8.6702	3
AT5G43100.2		5	17298865	17301789	+	2924	protein_coding	Eukaryotic aspartyl protease family protein [Source:UniProtKB/TrEMBL;Acc:F4K4L3]	4.94418	4.78045	4.61683	4.5248	4.90113	4.99538	4.54512	4.58566	4.4724	5.00943	5.04619	4.52484	4.74583	4.43858	4.7915	4.46748	8
AT3G16270.3	MTV1	3	5513273	5517606	+	4333	protein_coding	ENTH/VHS family protein [Source:UniProtKB/TrEMBL;Acc:A0A178VIA7]	5.086	5.37287	4.64036	5.07308	4.6747	5.04972	4.38535	5.38388	5.23827	5.52586	5.5555	5.3347	4.52842	5.0776	5.19399	4.76094	7
AT3G16270.1	MTV1	3	5513267	5516932	+	3665	protein_coding	ENTH/VHS family protein [Source:UniProtKB/TrEMBL;Acc:A0A178VIA7]	8.28719	8.47871	8.5781	8.42607	8.29023	8.48817	8.67643	8.40894	8.66872	8.6273	8.61502	8.47076	8.30871	8.52134	8.34347	8.40184	9
AT3G16270.2	MTV1	3	5513267	5516932	+	3665	protein_coding	ENTH/VHS family protein [Source:UniProtKB/TrEMBL;Acc:A0A178VIA7]	6.57557	5.03185	6.47691	6.29767	6.25464	6.1368	5.47402	5.9227	5.77243	6.65893	6.03099	6.27326	6.38193	5.4598	5.92299	6.42638	8
AT4G13160.1		4	7653594	7654969	+	1375	protein_coding	At4g13160 [Source:UniProtKB/TrEMBL;Acc:Q9SVR1]	3.72848	3.79987	3.62355	4.41173	4.04755	3.99041	4.13958	3.8867	3.54028	3.77634	4.06401	4.51093	3.82356	4.2363	3.59425	3.97379	1
AT1G68070.1		1	25515232	25517061	-	1829	protein_coding	At1g68070 [Source:UniProtKB/TrEMBL;Acc:Q9C9X1]	7.49352	7.34918	7.49304	7.47184	7.60001	7.54746	7.53933	7.39593	7.35987	7.34141	7.55105	7.48135	7.54469	7.66163	7.38195	7.53518	9
AT5G05310.4		5	1571144	1574613	+	3469	protein_coding	TLC ATP/ADP transporter [Source:TAIR;Acc:AT5G05310]	3.77109	3.68486	3.50738	4.05628	3.78631	3.61316	3.84388	3.99612	3.97915	3.77708	4.13499	3.92138	3.7409	4.04128	3.79367	3.64068	7
AT3G52200.2	LTA3	3	19360206	19366387	+	6181	protein_coding	Dihydrolipoamide acetyltransferase component of pyruvate dehydrogenase complex [Source:UniProtKB/TrEMBL;Acc:F4J5T2]	4.59907	4.25385	4.04879	4.65507	4.72933	4.41849	4.27033	5.29132	4.53364	4.68192	4.26977	4.46956	4.34727	4.95996	4.86777	4.19911	9
AT3G52200.1	LTA3	3	19360129	19366417	+	6288	protein_coding	Dihydrolipoamide acetyltransferase component of pyruvate dehydrogenase complex [Source:UniProtKB/TrEMBL;Acc:F4J5T2]	8.69976	8.72268	8.65891	8.65809	8.6817	8.56911	8.64469	8.49925	8.65522	8.60652	8.76447	8.59652	8.9075	8.66526	8.79109	8.75	7
AT5G02560.1	HTA12	5	575225	577216	+	1991	protein_coding	Histone H2A [Source:UniProtKB/TrEMBL;Acc:F4KCF4]	5.36677	5.45164	5.34294	5.321	5.70584	5.29338	5.33663	5.46465	4.84673	5.04095	5.00269	5.40221	5.48311	5.53166	5.00262	5.15595	4
AT1G31810.1	FH14	1	11399607	11406809	-	7202	protein_coding	Formin-like protein 14 [Source:UniProtKB/Swiss-Prot;Acc:Q9C6S1]	7.06692	6.42681	6.64457	7.15105	7.09229	7.11848	7.17062	7.11197	7.04849	7.11947	6.62295	6.96918	7.08879	6.84932	7.15732	6.97381	2
AT4G32810.1	CCD8	4	15828228	15831492	+	3264	protein_coding	carotenoid cleavage dioxygenase 8 [Source:TAIR;Acc:AT4G32810]	5.32455	6.04697	5.53203	5.36116	6.00192	5.60608	5.48133	5.80655	4.799	5.17929	5.67961	5.67366	5.44775	5.32915	5.22424	4.98268	2
AT2G28670.2		2	12300265	12302358	-	2093	protein_coding	Disease resistance-responsive (dirigent-like protein) family protein [Source:TAIR;Acc:AT2G28670]	3.31649	3.71916	3.89347	3.89064	4.37791	4.34903	3.81369	4.17584	4.35176	4.02955	4.29808	3.3121	3.29411	4.21996	3.96588	4.18667	4
AT1G67800.6		1	25420780	25423723	-	2943	protein_coding	Copine (Calcium-dependent phospholipid-binding protein) family [Source:UniProtKB/TrEMBL;Acc:F4HTR6]	6.47543	6.57341	6.33171	6.74516	6.86005	6.43043	7.30302	6.48354	6.30112	6.16661	6.93945	6.90303	7.70002	6.59859	7.23159	7.31402	8
AT1G67800.5		1	25420646	25423664	-	3018	protein_coding	Copine (Calcium-dependent phospholipid-binding protein) family [Source:UniProtKB/TrEMBL;Acc:F4HTR6]	6.4173	5.98281	5.9129	6.1771	5.82464	6.32125	6.62328	6.18634	5.91728	6.40891	6.35725	6.07645	6.59607	6.41179	6.46009	6.42152	9
AT5G51750.1	SBT1.3	5	21020014	21022903	+	2889	protein_coding	Subtilisin-like protease SBT1.3 [Source:UniProtKB/Swiss-Prot;Acc:Q9FLI4]	4.82405	4.17854	4.32568	4.09398	4.76077	4.21187	4.36244	4.16231	4.07009	3.999	4.29457	4.02091	5.19894	4.35568	5.12987	4.75876	2
AT3G61130.1	GAUT1	3	22621912	22625808	+	3896	protein_coding	Hexosyltransferase (Fragment) [Source:UniProtKB/TrEMBL;Acc:W8PUP8]	8.88008	8.3407	8.57819	8.14768	8.73684	8.34445	8.33155	8.31111	8.51493	8.5294	8.20903	8.20448	8.43273	8.24338	8.33629	8.39458	6
AT5G45310.1		5	18359275	18361213	-	1938	protein_coding	AT5g45310/K9E15_9 [Source:UniProtKB/TrEMBL;Acc:Q94JR2]	4.85071	5.41053	4.3874	5.49344	4.04332	5.71697	5.40355	5.78869	4.92539	4.77464	5.68723	5.68838	4.86468	5.51754	3.9717	4.76289	8
AT3G01040.2	GAUT13	3	8723	12472	+	3749	protein_coding	GAUT13 [Source:UniProtKB/TrEMBL;Acc:A0A384LCY9]	7.00892	6.5732	6.63594	6.55476	6.86468	6.24012	6.80384	5.80204	6.93689	6.9535	6.36344	6.64894	6.4351	6.55155	6.77287	6.17334	1
AT2G15570.2	ATHM3	2	6791290	6792933	-	1643	protein_coding	Thioredoxin superfamily protein [Source:UniProtKB/TrEMBL;Acc:F4IIH6]	3.54312	3.76711	3.183	3.8308	3.86377	3.82207	3.67126	3.97404	3.86368	4.19648	3.50713	3.70579	3.87665	3.66086	3.82056	3.61029	2
AT2G15570.1	ATHM3	2	6791104	6792978	-	1874	protein_coding	Thioredoxin superfamily protein [Source:UniProtKB/TrEMBL;Acc:F4IIH6]	6.43421	6.60725	6.45289	6.52318	6.37265	6.69861	6.43461	6.47528	6.54929	6.31175	6.8405	6.4168	6.74543	6.51014	6.56788	6.59428	8
AT5G16110.1		5	5260522	5262840	-	2318	protein_coding	Uncharacterized protein T21H19_30 [Source:UniProtKB/TrEMBL;Acc:Q9LF17]	10.277	10.9058	10.1988	11.2701	10.248	11.0213	10.7728	11.2733	10.4117	10.3621	11.0889	11.2333	10.9577	11.2158	10.868	10.6843	2
AT5G13780.1	NAA10	5	4447259	4448675	-	1416	protein_coding	N-terminal acetyltransferase A complex catalytic subunit NAA10 [Source:UniProtKB/Swiss-Prot;Acc:Q9FKI4]	8.33287	8.61966	8.5112	8.64533	8.56586	8.45364	8.57003	8.4777	8.55476	8.4872	8.53269	8.52921	8.40475	8.62303	8.47518	8.51862	9
AT2G25430.1		2	10822192	10824939	+	2747	protein_coding	Putative clathrin assembly protein At2g25430 [Source:UniProtKB/Swiss-Prot;Acc:Q8LF20]	10.0622	9.98236	10.1667	9.89123	10.1772	9.94554	9.92401	9.90132	10.2339	10.1988	9.94936	9.92823	9.67958	9.8057	9.68445	9.712	6
AT3G06670.1		3	2105399	2113436	-	8037	protein_coding	Binding protein [Source:UniProtKB/TrEMBL;Acc:F4JC31]	9.2933	9.34232	9.3119	9.35045	9.25756	9.32764	9.41683	9.26869	9.4393	9.44434	9.34345	9.431	9.29225	9.26427	9.36878	9.38917	8
AT3G61070.1	PEX11E	3	22604602	22606797	-	2195	protein_coding	PEX11E [Source:UniProtKB/TrEMBL;Acc:A0A178VG67]	6.95711	7.04104	6.82098	7.09706	6.88121	7.18821	6.84437	6.74459	6.9414	6.85883	6.93427	7.14377	7.1382	6.98228	6.79696	7.14784	7
AT3G25070.2	RIN4	3	9132138	9134088	+	1950	protein_coding	RPM1 interacting protein 4 [Source:UniProtKB/TrEMBL;Acc:A0A1I9LMJ4]	3.94239	4.08576	4.46962	4.22288	4.19142	4.23299	4.53357	4.40849	4.45997	4.30059	4.45529	4.24749	4.48305	4.36331	4.28496	4.37281	5
AT3G25070.1	RIN4	3	9132068	9134099	+	2031	protein_coding	RPM1 interacting protein 4 [Source:UniProtKB/TrEMBL;Acc:A0A1I9LMJ4]	6.47961	7.22744	7.18981	7.66042	6.6809	7.31882	7.08973	7.21682	7.12339	7.55612	7.50012	7.49455	7.34274	7.51198	7.29068	7.11861	10
AT1G09200.1	HTR2	1	2971571	2972334	-	763	protein_coding	Histone H3 [Source:UniProtKB/TrEMBL;Acc:Q0WRA9]	6.62734	6.43638	6.01531	5.94424	6.26703	5.92706	5.98174	5.86771	6.1537	5.80864	6.2025	5.88926	6.75174	6.30065	6.33266	6.39547	1
AT4G35930.1		4	17018929	17021112	+	2183	protein_coding	FBS4 [Source:UniProtKB/TrEMBL;Acc:A0A384KMW5]	6.58017	6.32892	6.03934	6.77201	6.15383	6.63495	6.25069	6.40489	5.9007	5.95857	6.4467	6.83819	6.46164	6.65853	6.26583	6.29379	7
AT4G35930.3		4	17018929	17021073	+	2144	protein_coding	FBS4 [Source:UniProtKB/TrEMBL;Acc:A0A384KMW5]	5.23324	4.90783	4.81331	5.42005	5.49618	4.95239	5.22098	4.86405	5.03017	5.18937	5.00184	5.14064	4.22281	5.18674	4.82145	4.71233	9
AT1G14190.2		1	4852522	4854307	+	1785	protein_coding	Glucose-methanol-choline (GMC) oxidoreductase family protein [Source:TAIR;Acc:AT1G14190]	4.93035	5.26674	4.72578	4.98355	4.62257	5.15383	4.8413	4.97514	5.17812	5.02634	4.98512	4.74376	4.8574	4.97491	4.47334	4.67687	10
AT2G46500.2	PI4KG4	2	19086492	19089229	-	2737	protein_coding	Phosphatidylinositol 4-kinase gamma 4 [Source:UniProtKB/Swiss-Prot;Acc:Q9ZPY9]	9.14555	9.45732	9.8155	9.17741	9.4999	9.60416	9.65977	9.1371	9.75392	9.91905	9.3218	9.48354	9.21647	9.24742	9.18899	9.42806	5
AT2G46500.1	PI4KG4	2	19086492	19089229	-	2737	protein_coding	Phosphatidylinositol 4-kinase gamma 4 [Source:UniProtKB/Swiss-Prot;Acc:Q9ZPY9]	9.20272	8.93871	9.12238	9.13511	8.93542	8.90085	9.19833	9.09485	9.18178	9.50918	9.05893	9.11792	8.84462	8.99476	9.1351	9.18319	7
AT5G05180.1		5	1536081	1538614	+	2533	protein_coding	Gb [Source:UniProtKB/TrEMBL;Acc:Q9FHK5]	5.7271	5.70629	6.18112	5.48541	5.77947	5.70224	5.85793	5.22478	5.49536	5.79636	5.49883	5.57863	5.10751	5.49894	5.45936	5.71115	4
AT1G15710.1	TYRAAT2	1	5404130	5405910	+	1780	protein_coding	Arogenate dehydrogenase 2, chloroplastic [Source:UniProtKB/Swiss-Prot;Acc:Q9LMR3]	5.79474	5.72003	5.51615	5.52218	5.63864	5.59568	5.26282	5.47322	5.51293	5.65092	5.56509	5.50525	5.0746	5.38063	5.38743	5.40555	7
AT3G55090.1	ABCG16	3	20416183	20418910	-	2727	protein_coding	ABC transporter G family member 16 [Source:UniProtKB/Swiss-Prot;Acc:Q9M2V7]	7.44735	6.96585	7.15094	7.03224	7.62567	6.99976	7.49261	7.04352	6.73949	6.92095	7.02127	7.52435	7.14897	7.16091	6.6191	7.2448	2
AT3G03980.1		3	1031660	1033237	+	1577	protein_coding	NADPH-dependent aldehyde reductase-like protein, chloroplastic [Source:UniProtKB/Swiss-Prot;Acc:Q9SQR4]	4.25391	4.41113	4.41581	4.34512	4.21876	4.22733	4.19746	4.28456	4.38816	4.09768	4.29887	4.1197	4.7156	4.28985	4.34403	4.34212	5
AT3G16190.1		3	5489701	5491332	-	1631	protein_coding	Probable inactive nicotinamidase At3g16190 [Source:UniProtKB/Swiss-Prot;Acc:Q93Z51]	6.61842	6.80147	6.60731	6.8832	6.5808	6.93691	7.01237	6.89683	6.51771	6.87246	6.92462	7.02778	7.12299	6.90603	6.94939	6.97305	2
AT5G04240.1	ELF6	5	1169153	1174992	+	5839	protein_coding	ELF6 [Source:UniProtKB/TrEMBL;Acc:A0A178UAR7]	8.75158	8.85011	8.87639	9.05496	8.73419	8.93398	8.9513	8.99201	9.03854	9.07849	8.96919	8.95136	8.82349	8.89938	8.98466	8.91923	8
AT3G15270.1	SPL5	3	5140365	5142323	-	1958	protein_coding	SPL5 [Source:UniProtKB/TrEMBL;Acc:A0A178VL13]	4.10439	4.0914	4.35129	4.183	4.16633	4.13878	4.07432	3.97974	4.15597	4.46718	4.20635	4.02296	3.86782	4.29164	4.13718	4.47351	9
AT3G18410.1		3	6323143	6324579	+	1436	protein_coding	NADH dehydrogenase [ubiquinone] 1 beta subcomplex subunit 10-B [Source:UniProtKB/Swiss-Prot;Acc:Q94C12]	8.02457	7.92166	7.66967	7.67905	7.81779	7.71918	7.61593	7.56176	7.45865	7.36939	7.7982	7.62476	7.92116	7.71198	7.55593	7.62722	6
AT5G17610.1		5	5803892	5805589	+	1697	protein_coding	At5g17610 [Source:UniProtKB/TrEMBL;Acc:Q67Y04]	5.88864	6.14915	5.97362	6.31708	5.90642	5.9551	5.92879	6.04191	5.87242	5.98998	6.20785	6.06108	6.08506	6.27047	5.84657	5.9306	10
AT5G65990.1	AVT3A	5	26394823	26396513	+	1690	protein_coding	Amino acid transporter AVT3A [Source:UniProtKB/Swiss-Prot;Acc:Q9FKY3]	5.33657	4.71782	4.72374	4.795	5.19692	4.74313	5.03517	5.19826	4.49323	5.02033	4.79604	4.86321	4.56987	4.79647	4.68562	4.69808	2
AT2G36240.1		2	15195608	15197332	+	1724	protein_coding	Pentatricopeptide repeat-containing protein At2g36240 [Source:UniProtKB/Swiss-Prot;Acc:Q9SJN2]	6.86222	6.46393	6.58986	6.50679	6.52646	6.51966	6.48134	6.62186	6.72179	6.62716	6.39762	6.61632	6.51376	6.51031	6.35566	6.64126	7
AT3G63380.1	ACA12	3	23406484	23410360	-	3876	protein_coding	Calcium-transporting ATPase [Source:UniProtKB/TrEMBL;Acc:A0A178VEV7]	7.04638	7.79882	7.73276	7.71663	7.02279	7.81682	7.76948	7.31671	7.40531	7.07465	7.62559	7.9006	8.58202	7.96605	8.17612	8.35678	4
AT5G07080.1		5	2200174	2202158	+	1984	protein_coding	HXXXD-type acyl-transferase family protein [Source:UniProtKB/TrEMBL;Acc:Q9LYQ7]	6.85949	7.64628	6.83521	7.38147	7.16322	7.52551	7.25001	7.32351	7.0907	6.63972	7.39191	7.55943	7.03756	7.3744	6.55634	6.77998	3
AT3G11730.1	RABD1	3	3709131	3711617	-	2486	protein_coding	Ras-related protein RABD1 [Source:UniProtKB/Swiss-Prot;Acc:Q9ZRE2]	7.44606	7.46113	7.53311	7.42353	7.44038	7.37358	7.42168	7.51223	7.36848	7.3918	7.48002	7.50332	7.44144	7.52325	7.39359	7.62807	10
AT4G37080.3		4	17473004	17476979	+	3975	protein_coding	Protein of unknown function, DUF547 [Source:TAIR;Acc:AT4G37080]	6.44985	6.46491	6.21877	6.52016	6.72526	6.55549	6.37842	6.83329	6.26094	6.42943	5.98508	6.5531	6.27578	6.12669	6.32528	6.63049	2
AT4G37080.1		4	17473769	17476971	+	3202	protein_coding	Protein of unknown function, DUF547 [Source:TAIR;Acc:AT4G37080]	5.41964	5.14639	4.93962	4.82548	4.96223	5.23753	4.95945	5.06331	5.4591	4.86647	4.81547	5.2656	4.71536	4.93086	4.96651	4.79548	8
AT5G41960.1		5	16789624	16791042	+	1418	protein_coding	At5g41960 [Source:UniProtKB/TrEMBL;Acc:Q9FHY7]	5.63188	5.52395	5.51435	5.36969	5.34542	5.42999	5.65894	5.63406	5.59677	5.63181	5.73287	5.64589	5.57527	5.56566	5.59982	5.60146	6
AT4G16444.1		4	9274438	9276447	-	2009	protein_coding	At4g16444 [Source:UniProtKB/TrEMBL;Acc:Q1H5D2]	5.74469	5.74519	5.85367	5.73831	5.9309	5.55386	5.99339	5.59293	5.33131	5.59785	5.58061	5.65864	5.71721	5.69432	5.62458	5.73392	5
AT1G11290.1	PCMP-H40	1	3791168	3794088	-	2920	protein_coding	CRR22 [Source:UniProtKB/TrEMBL;Acc:A0A178WFR8]	4.3208	4.60794	4.5402	4.44879	4.5128	4.76372	4.41591	4.57067	4.8366	4.3593	4.53345	4.47678	4.53044	4.62761	4.26051	4.2495	4
AT3G54790.1	PUB3	3	20281535	20285290	-	3755	protein_coding	U-box domain-containing protein 3 [Source:UniProtKB/Swiss-Prot;Acc:Q8GWV5]	7.20165	7.02633	6.97499	7.33465	7.31135	7.16408	7.17189	6.93269	7.26411	7.01862	6.63577	7.15256	7.13656	7.36231	7.25133	7.44368	9
AT3G54790.3	PUB3	3	20281830	20284401	-	2571	protein_coding	U-box domain-containing protein 3 [Source:UniProtKB/Swiss-Prot;Acc:Q8GWV5]	5.17133	5.17067	5.30847	5.43245	4.76653	4.76422	5.23352	5.67268	4.24987	5.2585	5.61847	5.40823	5.10103	4.99088	4.9883	4.4573	8
AT3G08730.2	ATPK1	3	2651423	2654212	-	2789	protein_coding	Non-specific serine/threonine protein kinase [Source:UniProtKB/TrEMBL;Acc:A0A178VLF0]	5.82814	5.71918	5.69404	5.33748	6.0246	5.52951	5.73058	5.61619	5.80473	5.7965	5.80657	4.89928	5.67823	5.63997	5.65938	5.94004	4
AT3G08730.1	ATPK1	3	2651321	2654212	-	2891	protein_coding	Non-specific serine/threonine protein kinase [Source:UniProtKB/TrEMBL;Acc:A0A178VLF0]	8.70851	8.81538	8.95628	8.70459	8.72348	8.8522	8.78615	8.57622	9.00437	8.94816	8.85057	8.86531	8.52545	8.60145	8.59039	8.43469	8
AT5G57020.1	NMT1	5	23074867	23077193	+	2326	protein_coding	Glycylpeptide N-tetradecanoyltransferase 1 [Source:UniProtKB/Swiss-Prot;Acc:Q9LTR9]	8.78239	8.72642	8.71518	8.8676	8.4895	8.70619	8.63742	8.54691	8.78665	8.79182	8.80572	8.86939	8.4711	8.63502	8.519	8.5847	6
AT4G04780.1	MED21	4	2432252	2433635	+	1383	protein_coding	Mediator of RNA polymerase II transcription subunit 21 [Source:UniProtKB/Swiss-Prot;Acc:C0LU16]	5.28248	5.2788	5.42194	5.26003	5.46369	5.17625	5.15647	5.18093	5.32549	5.22168	5.31941	5.1756	5.25449	5.24854	5.24036	5.27693	10
AT4G24015.1	RHA4A	4	12469742	12471261	-	1519	protein_coding	Probable E3 ubiquitin-protein ligase RHA4A [Source:UniProtKB/Swiss-Prot;Acc:Q84TF5]	6.27586	6.53803	7.10401	6.91578	6.29197	6.91722	6.68404	6.6455	7.01222	7.24058	6.69581	6.55206	6.25039	6.63424	6.5476	6.32571	4
AT4G34730.1		4	16569368	16573955	-	4587	protein_coding	Probable ribosome-binding factor A, chloroplastic [Source:UniProtKB/Swiss-Prot;Acc:O65693]	4.27167	4.49284	4.35015	4.47122	3.92056	4.4197	4.55954	4.27211	4.35158	4.30892	4.41673	4.13053	3.94074	4.36512	4.31297	3.94272	4
AT1G01900.1	SBTI1.1	1	310169	313130	+	2961	protein_coding	SBTI1.1 [Source:UniProtKB/TrEMBL;Acc:A0A178W900]	4.91695	4.65855	4.53773	4.61853	4.92054	4.52169	4.49046	4.50978	4.80806	4.52449	4.76221	4.4966	4.15355	4.79575	4.5902	4.69942	10
AT1G32330.1	HSFA1D	1	11656964	11660471	-	3507	protein_coding	Heat stress transcription factor A-1d [Source:UniProtKB/Swiss-Prot;Acc:Q9LQM7]	6.45186	6.07831	6.11481	6.007	6.30434	6.27327	6.28569	6.30741	6.11539	5.94246	5.98173	6.07441	6.2172	6.04739	6.43016	6.39837	3
AT3G25570.1	SAMDC3	3	9287233	9289338	-	2105	protein_coding	S-adenosylmethionine decarboxylase proenzyme 3 [Source:UniProtKB/Swiss-Prot;Acc:Q9LSU6]	5.7123	5.09258	5.41905	5.38146	5.93514	5.25372	5.50239	5.47214	5.31122	5.98309	5.22778	5.31086	5.04119	5.44258	5.51097	5.47032	9
AT3G16740.1		3	5699310	5700991	+	1681	protein_coding	F-box/kelch-repeat protein At3g16740 [Source:UniProtKB/Swiss-Prot;Acc:Q9LUQ9]	6.84111	6.94842	7.01297	7.12702	6.68088	7.00857	7.05925	6.98285	7.05654	6.90519	7.0831	6.97621	7.0749	7.07726	6.82351	6.93666	10
AT5G52230.1	MBD13	5	21207784	21212072	-	4288	protein_coding	Methyl-CpG-binding domain-containing protein 13 [Source:UniProtKB/Swiss-Prot;Acc:Q9LTJ8]	5.33318	5.48134	4.94403	5.27274	5.23456	5.0668	5.49172	5.4807	5.5037	5.20245	4.97869	5.7839	4.95839	5.4624	5.12919	5.34764	1
AT5G52230.2	MBD13	5	21207898	21212072	-	4174	protein_coding	Methyl-CpG-binding domain-containing protein 13 [Source:UniProtKB/Swiss-Prot;Acc:Q9LTJ8]	5.06599	5.17334	4.94161	5.04497	5.02536	4.931	5.12664	4.94521	4.47092	4.75282	5.18753	3.91744	4.28864	4.76257	5.38558	4.94519	5
AT1G06550.1		1	2003627	2007212	-	3585	protein_coding	3-hydroxyisobutyryl-CoA hydrolase-like protein 5 [Source:UniProtKB/Swiss-Prot;Acc:Q9SHJ8]	7.77187	7.46118	7.65765	7.46111	7.7219	7.26263	7.4685	7.59207	7.65164	7.38453	7.35204	7.3652	7.69508	7.58443	7.62715	7.67993	9
AT5G59960.2		5	24141975	24145355	-	3380	protein_coding	unknown protein; FUNCTIONS IN: molecular_function unknown; INVOLVED IN: biological_process unknown; LOCATED IN: nucleus; EXPRESSED IN: 24 plant structures; EXPRESSED DURING: 15 growth stages; Has 30201 Blast hits to 17322 proteins in 780 species: Ar /.../ 12; Bacteria - 1396; Metazoa - 17338; Fungi - 3422; Plants - 5037; Viruses - 0; Other Eukaryotes - 2996 (source: NCBI BLink). [Source:TAIR;Acc:…	4.43098	4.35689	3.98371	4.68401	4.50141	4.36482	4.46318	4.64137	4.48026	4.31493	4.08143	4.73132	4.97892	4.76783	4.67902	4.35268	10
AT5G59960.3		5	24141987	24145406	-	3419	protein_coding	unknown protein; FUNCTIONS IN: molecular_function unknown; INVOLVED IN: biological_process unknown; LOCATED IN: nucleus; EXPRESSED IN: 24 plant structures; EXPRESSED DURING: 15 growth stages; Has 30201 Blast hits to 17322 proteins in 780 species: Ar /.../ 12; Bacteria - 1396; Metazoa - 17338; Fungi - 3422; Plants - 5037; Viruses - 0; Other Eukaryotes - 2996 (source: NCBI BLink). [Source:TAIR;Acc:…	3.69622	4.20512	3.99031	4.8226	4.15279	4.78137	4.18277	5.25238	4.47579	4.42757	4.91341	4.778	4.84844	4.39149	4.74279	4.68088	8
AT5G59960.1		5	24141979	24145408	-	3429	protein_coding	unknown protein; FUNCTIONS IN: molecular_function unknown; INVOLVED IN: biological_process unknown; LOCATED IN: nucleus; EXPRESSED IN: 24 plant structures; EXPRESSED DURING: 15 growth stages; Has 30201 Blast hits to 17322 proteins in 780 species: Ar /.../ 12; Bacteria - 1396; Metazoa - 17338; Fungi - 3422; Plants - 5037; Viruses - 0; Other Eukaryotes - 2996 (source: NCBI BLink). [Source:TAIR;Acc:…	7.37709	7.44681	7.43246	7.7498	7.41532	7.54903	7.32695	7.56242	7.2663	7.49058	7.57148	7.60008	7.23129	7.57856	7.25989	7.56914	10
AT2G21450.2	CHR34	2	9179410	9183037	-	3627	protein_coding	chromatin remodeling 34 [Source:TAIR;Acc:AT2G21450]	4.31638	3.27415	4.00085	3.81229	3.81874	4.06826	3.94354	4.19062	4.23956	3.94793	4.03469	3.53886	3.36236	3.95269	3.82107	3.70498	9
AT1G53480.2	MRD1	1	19963047	19964188	-	1141	protein_coding	Mto 1 responding down 1 [Source:UniProtKB/TrEMBL;Acc:Q9LPG4]	7.43602	7.37458	7.10839	7.13968	7.41051	7.23495	7.22189	7.33779	6.93214	7.29183	7.21519	7.3114	7.24465	7.09994	7.12805	7.00415	8
AT1G53480.1	MRD1	1	19963214	19964712	-	1498	protein_coding	Mto 1 responding down 1 [Source:UniProtKB/TrEMBL;Acc:Q9LPG4]	4.24576	3.43717	4.41801	4.52474	4.12628	4.13125	4.10571	4.53435	4.43888	3.44243	3.96641	4.43054	3.80186	4.43846	4.046	3.8992	9
AT2G34560.2		2	14560188	14562950	+	2762	protein_coding	AT2G34560 protein [Source:UniProtKB/TrEMBL;Acc:B9DGC0]	6.7837	7.13651	6.88265	6.50751	6.86567	6.89518	7.08789	6.63768	7.00038	7.15463	6.99457	6.77094	7.31346	7.041	7.13786	6.5885	10
AT2G34560.1		2	14560163	14562950	+	2787	protein_coding	AT2G34560 protein [Source:UniProtKB/TrEMBL;Acc:B9DGC0]	8.1687	8.31487	8.30893	8.13462	8.34431	8.16128	8.05445	8.04533	8.14862	7.91893	8.12952	8.13017	8.34335	8.28773	8.21654	8.25471	9
AT5G03170.1	FLA11	5	752750	753657	-	907	protein_coding	Fasciclin-like arabinogalactan protein 11 [Source:UniProtKB/Swiss-Prot;Acc:Q8LEJ6]	5.96016	5.73544	6.08741	5.90256	6.15228	6.14719	5.70776	6.26546	5.61148	5.30502	5.9167	5.80875	5.89762	6.11647	5.37663	5.79957	4
AT5G20590.1	TBL5	5	6963338	6966226	+	2888	protein_coding	Protein trichome birefringence-like 5 [Source:UniProtKB/Swiss-Prot;Acc:F4K5K4]	5.11224	4.8845	5.24493	5.3367	5.3795	4.90756	5.00415	5.1289	5.10356	5.33387	4.93978	5.4147	4.99328	5.22613	5.2485	5.07633	10
AT5G16820.2	HSFA1B	5	5530195	5532889	+	2694	protein_coding	Heat stress transcription factor A-1b [Source:UniProtKB/Swiss-Prot;Acc:O81821]	5.9304	5.36731	5.30558	4.94353	5.41547	5.69173	5.48339	5.06941	5.60807	5.33727	5.24226	5.36381	5.73524	5.8955	5.40201	5.75263	9
AT5G11860.3	SSP5	5	3821733	3824298	-	2565	protein_coding	At5g11860 [Source:UniProtKB/TrEMBL;Acc:Q9LYI7]	6.15852	6.24961	6.27767	6.29619	5.95417	6.31122	6.22855	6.38693	6.46675	6.43447	6.23569	6.20252	6.18736	6.5099	6.42384	6.4371	9
AT1G07890.5	APX1	1	2437478	2439665	+	2187	protein_coding	MEE6 [Source:UniProtKB/TrEMBL;Acc:A0A178W5I1]	7.17055	6.98207	7.76482	7.06689	7.47707	7.54376	7.54197	7.41553	7.94423	8.43718	7.42819	7.50197	7.13894	7.22348	7.22526	7.54983	7
AT1G07890.3	APX1	1	2437725	2439665	+	1940	protein_coding	MEE6 [Source:UniProtKB/TrEMBL;Acc:A0A178W5I1]	10.0689	9.19644	9.70626	9.23322	10.1076	9.41732	9.55653	9.16968	9.72876	10.0066	9.28962	9.14658	9.42782	9.32042	9.19676	9.68434	10
AT1G07890.1	APX1	1	2437281	2439665	+	2384	protein_coding	MEE6 [Source:UniProtKB/TrEMBL;Acc:A0A178W5I1]	9.99213	9.0757	9.59745	9.16436	9.88915	8.9537	9.33284	9.0399	9.19998	9.17714	9.29957	9.34536	9.54647	9.27366	9.33321	9.26788	7
AT1G07890.6	APX1	1	2437330	2439665	+	2335	protein_coding	MEE6 [Source:UniProtKB/TrEMBL;Acc:A0A178W5I1]	6.64518	7.23003	7.8826	7.3705	6.96735	7.76442	7.17411	7.19337	8.08457	8.42115	7.24936	7.17672	6.9233	7.26552	7.37031	7.64553	9
AT1G07890.8	APX1	1	2437532	2439665	+	2133	protein_coding	MEE6 [Source:UniProtKB/TrEMBL;Acc:A0A178W5I1]	4.93765	5.12454	4.9728	4.7802	5.11686	5.30245	5.57646	4.79014	5.78812	5.56844	5.02742	5.10581	4.55366	4.39433	5.43474	4.93951	2
AT5G63630.2	RH31	5	25472447	25475927	-	3480	protein_coding	DEAD-box ATP-dependent RNA helicase 31 [Source:UniProtKB/Swiss-Prot;Acc:Q9FFQ1]	5.226	5.51262	5.24085	5.40272	5.15737	5.05781	5.05517	5.42379	4.9354	5.03655	5.13703	5.13979	5.41587	5.17664	5.47921	5.40938	2
AT1G65270.2		1	24241706	24245074	+	3368	protein_coding	AT1G65270 protein [Source:UniProtKB/TrEMBL;Acc:O80798]	6.63685	6.11777	6.33481	6.68962	6.52335	6.36787	6.29833	6.5099	6.37769	6.16326	6.43985	6.47522	6.70889	6.4944	6.32921	6.34667	6
AT1G65270.3		1	24241706	24245074	+	3368	protein_coding	AT1G65270 protein [Source:UniProtKB/TrEMBL;Acc:O80798]	4.29165	4.50421	4.64505	3.86684	4.45281	4.15404	4.73083	4.24841	4.38605	3.96143	4.31802	4.68799	4.63156	4.51399	4.59982	4.63105	4
AT1G65270.1		1	24241706	24245074	+	3368	protein_coding	AT1G65270 protein [Source:UniProtKB/TrEMBL;Acc:O80798]	6.10405	6.21596	6.12367	5.58284	6.2222	6.00005	5.53861	5.99267	5.7823	6.08255	6.08528	4.98202	5.67649	5.8115	5.95402	6.03042	4
AT2G24220.1	ATPUP5	2	10300116	10301787	+	1671	protein_coding	purine permease 5 [Source:TAIR;Acc:AT2G24220]	3.6046	3.59765	3.94843	4.07153	3.30845	4.09664	3.65236	4.08269	4.0686	4.10333	4.1637	4.30523	3.78458	3.88031	3.59718	3.96294	6
AT5G66052.1		5	26416126	26416924	+	798	protein_coding	Transmembrane protein [Source:UniProtKB/TrEMBL;Acc:Q8GW83]	8.12676	8.15582	8.00914	8.82528	8.29148	8.74165	8.84696	8.95499	8.20161	8.49596	8.66833	8.83627	7.95524	8.67446	7.73194	7.88577	3
AT5G18440.2		5	6112738	6115932	+	3194	protein_coding	NUFIP [Source:UniProtKB/TrEMBL;Acc:A0A178UB40]	5.29251	4.25881	4.51373	5.17311	4.68022	3.78756	4.69234	4.96929	4.81752	4.74909	4.90741	4.2951	4.51988	5.16312	5.12933	4.78473	10
AT4G28010.1		4	13930342	13933270	+	2928	protein_coding	RPF5 [Source:UniProtKB/TrEMBL;Acc:A0A178UVK0]	4.59695	4.62598	4.48462	4.66804	4.34496	4.37146	4.5994	4.52278	4.48558	4.38567	4.52833	4.54894	4.29778	4.30141	4.67493	4.48642	8
AT3G21215.3		3	7441771	7445303	-	3532	protein_coding	AT3G21215 protein [Source:UniProtKB/TrEMBL;Acc:Q9ASW4]	4.03479	3.87514	4.63445	4.00338	4.16616	3.8682	4.16692	4.00244	4.41786	4.33963	3.87325	3.83277	4.31192	3.93988	4.638	3.7513	5
AT5G23800.2	ATDUF10	5	8022264	8024795	-	2531	protein_coding	DOMAIN OF UNKNOWN FUNCTION 724 10 [Source:TAIR;Acc:AT5G23800]	3.96177	3.75273	3.9597	3.83574	3.92846	4.15363	3.65108	3.71401	4.06729	3.99872	3.90864	3.71424	3.6315	3.64716	3.65848	3.55825	8
AT4G20980.1	TIF3D1	4	11216882	11219380	+	2498	protein_coding	Eukaryotic translation initiation factor 3 subunit D [Source:UniProtKB/Swiss-Prot;Acc:P56820]	7.75656	7.56344	7.54344	7.60544	7.65299	7.4555	7.6962	7.86745	7.71128	7.72332	7.60212	7.60914	7.5026	7.58397	7.5786	7.5912	8
AT4G20980.2	TIF3D1	4	11216944	11219319	+	2375	protein_coding	Eukaryotic translation initiation factor 3 subunit D [Source:UniProtKB/Swiss-Prot;Acc:P56820]	4.13463	3.66119	4.26565	3.69713	4.3136	3.93384	3.49074	3.91742	3.77663	4.16875	3.57828	4.06016	3.68888	3.47702	4.14914	3.44948	8
AT2G27210.1	BSL3	2	11629919	11636803	+	6884	protein_coding	Serine/threonine-protein phosphatase BSL3 [Source:UniProtKB/Swiss-Prot;Acc:Q9SHS7]	8.5028	8.51055	8.41722	8.36488	8.35868	8.51681	8.49434	8.49737	8.5639	8.48577	8.43949	8.42665	8.30097	8.25116	8.47458	8.38938	2
AT5G38110.1	ASF1B	5	15208358	15210335	+	1977	protein_coding	Histone chaperone ASF1B [Source:UniProtKB/Swiss-Prot;Acc:Q9LS09]	4.56085	4.52307	4.47696	4.45839	4.786	4.38899	4.39891	4.51534	4.54754	4.23653	4.72346	4.2213	4.81588	4.7743	4.59188	4.42939	9
AT2G23310.2	RER1C	2	9917520	9919218	+	1698	protein_coding	Protein RER1C [Source:UniProtKB/Swiss-Prot;Acc:Q9ZWI7]	6.65549	6.83875	6.44453	6.7187	6.32225	6.67054	6.79576	6.653	6.5591	6.48291	6.68084	7.02649	6.68219	6.60891	6.52275	6.47155	8
AT3G54950.1	PLP7	3	20358896	20361560	-	2664	protein_coding	Patatin-like protein 7 [Source:UniProtKB/Swiss-Prot;Acc:Q9SV43]	6.95724	6.51207	6.58157	6.39246	6.94681	6.64873	6.80466	6.53217	6.23052	6.12233	6.43858	6.37577	7.02806	6.68458	6.8504	6.8826	5
AT3G22290.1		3	7881547	7885592	+	4045	protein_coding	Endoplasmic reticulum vesicle transporter protein [Source:UniProtKB/TrEMBL;Acc:Q94K91]	7.70624	7.95699	8.06642	8.15712	8.00532	7.9024	7.97588	7.92307	8.06405	8.29327	8.15772	8.05296	8.01431	8.01475	7.99875	8.11766	1
AT3G22290.2		3	7881547	7885592	+	4045	protein_coding	Endoplasmic reticulum vesicle transporter protein [Source:UniProtKB/TrEMBL;Acc:Q94K91]	4.42342	4.25719	3.81613	3.99695	4.70286	4.12399	4.60009	3.96598	4.03236	4.33408	3.8679	4.04752	4.05109	3.79967	3.84817	3.85861	2
AT1G23780.1	SKIP22	1	8406663	8408530	-	1867	protein_coding	F-box family protein [Source:UniProtKB/TrEMBL;Acc:C1PI94]	7.5514	7.66285	7.34021	7.59754	7.39453	7.6115	7.58423	7.69703	7.36884	7.42004	7.72078	7.80534	7.70676	7.70301	7.60692	7.61083	6
AT5G26240.2	CLC-D	5	9189440	9194758	+	5318	protein_coding	Chloride channel protein CLC-d [Source:UniProtKB/Swiss-Prot;Acc:P92943]	6.79613	6.58625	6.99225	6.70141	6.52968	6.68692	7.18599	7.25107	6.56336	6.88898	6.34962	6.88025	6.68802	6.51186	6.704	6.69955	3
AT5G26240.1	CLC-D	5	9189425	9194755	+	5330	protein_coding	Chloride channel protein CLC-d [Source:UniProtKB/Swiss-Prot;Acc:P92943]	6.73704	7.04672	6.60305	7.30477	6.98661	7.15525	7.03368	7.0255	7.19741	7.0416	7.19693	6.96452	7.0381	7.37755	7.22097	7.20965	9
AT4G38680.1	CSP2	4	18071449	18073182	-	1733	protein_coding	GRP2 [Source:UniProtKB/TrEMBL;Acc:A0A178UYV3]	8.24868	8.00058	7.87786	7.90295	8.30035	8.04615	7.75698	8.01868	7.87563	7.68794	7.90085	7.66298	7.72288	7.86811	7.66846	7.61702	5
AT3G29000.1	CML45	3	11005638	11006514	+	876	protein_coding	Probable calcium-binding protein CML45 [Source:UniProtKB/Swiss-Prot;Acc:Q9MBG5]	8.35951	8.70097	9.10688	8.78999	8.46829	9.22809	9.10827	8.37891	9.09484	9.14701	9.04137	9.06543	8.55211	8.47101	8.88105	9.06353	2
AT5G17360.1		5	5720283	5721659	+	1376	protein_coding	At5g17360 [Source:UniProtKB/TrEMBL;Acc:Q9LF48]	5.56515	5.40705	5.47284	5.65597	5.29398	5.45287	5.55534	5.82849	5.64353	5.77461	5.60173	5.73061	5.27039	5.59472	5.46706	5.4447	7
AT2G41160.1	RBL18	2	17155988	17158935	-	2947	protein_coding	Rhomboid-like protein 18 [Source:UniProtKB/Swiss-Prot;Acc:Q8RXQ2]	7.07145	6.74916	6.96997	6.88652	7.00257	6.82032	7.05144	6.76239	7.13308	7.23553	6.81642	6.99355	7.04083	7.00075	6.74457	7.03286	1
AT2G41160.2	RBL18	2	17156029	17158880	-	2851	protein_coding	Rhomboid-like protein 18 [Source:UniProtKB/Swiss-Prot;Acc:Q8RXQ2]	4.77012	4.08515	5.00329	4.25992	4.70389	4.41953	3.95816	4.42902	5.07719	5.38361	4.66053	4.66126	4.5149	3.93574	4.84349	4.67669	6
AT4G34140.4		4	16350462	16354434	+	3972	protein_coding	D111/G-patch domain-containing protein [Source:UniProtKB/TrEMBL;Acc:F4JKK9]	4.78126	4.48417	3.83281	5.03335	4.6661	4.82939	5.02467	4.50738	4.81308	5.03092	4.46978	4.97468	5.41591	5.37631	4.59367	4.29354	10
AT4G34140.2		4	16350780	16354241	+	3461	protein_coding	D111/G-patch domain-containing protein [Source:UniProtKB/TrEMBL;Acc:F4JKK9]	4.28476	4.17318	4.42315	4.35597	4.28098	4.23238	4.22282	4.39303	4.40096	4.51771	4.48794	4.56217	4.44463	4.29367	4.71128	4.57933	6
AT4G34140.1		4	16350476	16354302	+	3826	protein_coding	D111/G-patch domain-containing protein [Source:UniProtKB/TrEMBL;Acc:F4JKK9]	4.49023	4.82573	4.22497	5.13021	4.88585	4.93051	5.04419	3.73542	4.74077	4.69143	4.73786	4.73263	4.96167	4.19608	4.44779	4.382	8
AT4G34140.6		4	16350476	16354388	+	3912	protein_coding	D111/G-patch domain-containing protein [Source:UniProtKB/TrEMBL;Acc:F4JKK9]	4.2727	4.55591	4.40061	4.69683	4.53485	4.20145	4.12328	4.80227	4.73944	4.44145	4.08017	4.84014	4.77699	4.79772	4.51319	4.83998	10
AT3G14180.1	ASIL2	3	4706802	4709176	-	2374	protein_coding	ASIL2 [Source:UniProtKB/TrEMBL;Acc:A0A178V8Z7]	7.45064	7.65284	7.50367	7.85816	7.31437	7.79578	7.62943	7.89379	7.51424	7.61641	7.7633	7.76241	7.5906	7.85258	7.66752	7.73708	9
AT1G69760.1		1	26239260	26240843	-	1583	protein_coding	At1g69760 [Source:UniProtKB/TrEMBL;Acc:Q9C9L7]	6.57305	6.70406	7.0744	6.49849	6.71227	6.64154	6.67805	6.20998	7.69856	7.16275	6.74336	6.40852	6.49982	6.57739	6.68183	6.65145	10
AT4G08480.1	MEKK2	4	5387351	5391575	-	4224	protein_coding	Mitogen-activated protein kinase kinase kinase 9 [Source:UniProtKB/Swiss-Prot;Acc:O81472]	7.33756	7.36543	7.2482	7.50026	7.32764	7.50502	7.53986	7.60142	7.66935	7.63063	7.49284	7.55549	7.41729	7.39813	7.60653	7.47015	8
AT3G51160.1	MUR1	3	19006993	19008724	-	1731	protein_coding	MUR_1 [Source:UniProtKB/TrEMBL;Acc:A0A178V6B0]	9.00533	8.57175	8.44718	8.06706	8.86239	8.32663	8.43342	8.04905	8.47994	8.42885	8.35526	8.22441	8.55587	8.33593	8.23949	8.36171	7
AT3G52155.1		3	19343537	19345021	+	1484	protein_coding	Uncharacterized protein At3g52155, chloroplastic [Source:UniProtKB/Swiss-Prot;Acc:Q94BY1]	3.83625	4.1374	3.96223	4.32625	4.30374	3.98294	3.84071	4.07293	4.1835	4.02934	4.31987	4.50768	4.13598	3.96401	4.10261	3.89124	6
AT1G33140.1	RPL9B	1	12023225	12024783	+	1558	protein_coding	60S ribosomal protein L9-1 [Source:UniProtKB/Swiss-Prot;Acc:P49209]	11.1315	11.0042	11.0245	11.0136	11.0325	10.8203	10.8913	10.9547	10.9774	10.9985	11.047	10.9189	10.8668	10.9816	10.7612	10.8013	1
AT1G59600.1	ZCW7	1	21889639	21892056	-	2417	protein_coding	ZCW7 protein [Source:UniProtKB/TrEMBL;Acc:Q9SLT8]	5.99821	6.01662	5.95199	5.65694	6.03409	5.82464	5.59086	5.89662	5.96519	5.63311	5.99778	5.98	5.87355	5.91044	5.96571	5.60414	7
AT3G59310.1		3	21921746	21924435	-	2689	protein_coding	Solute carrier family 35 protein (DUF914) [Source:UniProtKB/TrEMBL;Acc:F4J890]	4.86303	5.11921	5.63853	5.27083	4.8134	5.40431	5.2854	4.89258	6.24565	5.94412	4.60857	4.75778	5.05777	4.771	5.17773	5.28091	5
AT3G59310.2		3	21921746	21924412	-	2666	protein_coding	Solute carrier family 35 protein (DUF914) [Source:UniProtKB/TrEMBL;Acc:F4J890]	4.97924	5.43027	5.35345	5.22693	4.99804	5.28905	5.38368	5.23507	5.36091	6.16652	5.51305	5.58614	4.98909	4.97878	5.16557	5.92515	8
AT3G17850.1	IREH1	3	6109409	6116529	-	7120	protein_coding	Probable serine/threonine protein kinase IREH1 [Source:UniProtKB/Swiss-Prot;Acc:F4J6F6]	9.8518	9.72479	9.99588	9.76253	9.91036	9.73118	9.87778	9.72377	10.0081	10.2048	9.76589	9.83219	9.70966	9.70843	9.83537	9.91743	7
AT3G15350.2		3	5166175	5169229	+	3054	protein_coding	AT3g15350/K7L4_15 [Source:UniProtKB/TrEMBL;Acc:Q9LE60]	6.34787	5.76476	6.136	6.3663	6.27102	5.43165	5.58612	5.69916	6.01989	6.32976	5.95544	5.2273	6.28854	5.98315	6.24994	6.79736	10
AT1G50940.1	ETFA	1	18877812	18880012	-	2200	protein_coding	Electron transfer flavoprotein subunit alpha, mitochondrial [Source:UniProtKB/Swiss-Prot;Acc:Q9C6I6]	5.89068	6.06843	5.63942	5.82296	5.50586	5.8065	5.72125	5.88859	5.66482	5.31911	5.76001	5.75952	6.08532	5.93483	5.9899	5.63853	9
AT4G00100.1	RPS13B	4	36916	38384	+	1468	protein_coding	40S ribosomal protein S13-2 [Source:UniProtKB/Swiss-Prot;Acc:P59224]	9.9874	9.8238	9.79535	9.6589	9.81922	9.60328	9.74986	9.68441	9.81346	9.71411	9.82985	9.70674	9.88221	9.83397	9.81375	9.72012	1
AT5G22010.2	RFC1	5	7280321	7287434	-	7113	protein_coding	Replication factor C subunit 1 [Source:UniProtKB/Swiss-Prot;Acc:Q9C587]	3.28669	4.35398	3.89008	4.50832	3.98323	3.64998	3.65395	3.65812	4.12354	3.85686	3.49308	3.93328	3.90425	4.08881	4.00097	3.91171	9
AT1G23935.1		1	8461757	8469573	+	7816	protein_coding	CONTAINS InterPro DOMAIN/s: Apoptosis inhibitory 5 (InterPro:IPR008383); BEST Arabidopsis thaliana protein match is: unknown protein (TAIR:AT3G19515.2); Has 219 Blast hits to 219 proteins in 67 species: Archae - 0; Bacteria - 0; Metazoa - 128; Fungi /.../Plants - 77; Viruses - 0; Other Eukaryotes - 14 (source: NCBI BLink). [Source:TAIR;Acc:AT1G23935]	5.61747	5.96935	5.89226	6.14684	5.9141	5.80455	5.89097	5.5418	5.89105	5.64423	5.82915	5.70554	6.06343	5.82729	5.94535	5.86448	5
AT4G28360.1		4	14028983	14031049	-	2066	protein_coding	At4g28360 [Source:UniProtKB/TrEMBL;Acc:Q8LDU0]	6.82785	6.64591	6.47584	6.56413	6.80252	6.69785	6.42586	6.49889	6.53012	6.42029	6.51414	6.51805	6.70708	6.46091	6.39794	6.48836	8
AT4G31560.1	HCF153	4	15295138	15296310	+	1172	protein_coding	AT4g31560/F3L17_130 [Source:UniProtKB/TrEMBL;Acc:Q9SV14]	5.00159	5.44123	5.59319	5.78317	5.07401	5.64333	5.44168	5.53246	5.26828	5.44419	5.65692	5.84775	5.64303	5.56619	5.62021	5.5688	8
AT5G19330.2	ARIA	5	6508300	6512759	-	4459	protein_coding	ARM REPEAT PROTEIN INTERACTING WITH ABF2 [Source:UniProtKB/Swiss-Prot;Acc:B9DHT4]	5.63582	6.0116	5.85557	5.913	5.76155	5.89194	5.85017	5.79948	6.19428	6.2025	5.78591	6.06683	5.53348	5.939	5.84559	5.86831	10
AT5G19330.1	ARIA	5	6507576	6512801	-	5225	protein_coding	ARM REPEAT PROTEIN INTERACTING WITH ABF2 [Source:UniProtKB/Swiss-Prot;Acc:B9DHT4]	9.248	9.48717	9.68373	9.6473	9.28476	9.5974	9.57676	9.56199	9.6003	9.65959	9.70043	9.60907	9.58994	9.55493	9.62153	9.61756	8
AT4G00240.1	PLDBETA2	4	106250	111005	-	4755	protein_coding	Phospholipase D beta 2 [Source:UniProtKB/Swiss-Prot;Acc:O23078]	4.81554	4.68227	4.89378	4.61864	4.31174	4.67222	4.13801	4.26525	4.69356	4.55259	4.56771	5.01736	4.75148	4.73996	4.75356	4.51569	1
AT1G64065.1		1	23778255	23779529	+	1274	protein_coding	Late embryogenesis abundant protein At1g64065 [Source:UniProtKB/Swiss-Prot;Acc:Q6DST1]	6.12259	6.65521	6.92901	6.86402	6.31044	7.2832	6.88659	6.32661	7.0979	7.00322	6.87212	7.00459	6.32433	6.71021	6.64845	6.69615	4
AT2G25930.1	ELF3	2	11058944	11063324	+	4380	protein_coding	Protein EARLY FLOWERING 3 [Source:UniProtKB/Swiss-Prot;Acc:O82804]	8.06997	8.75857	8.73404	9.11842	8.14598	8.81719	9.09192	9.13132	8.76465	9.09525	8.99156	8.99976	8.62148	8.9696	8.88301	8.89666	5
AT3G62560.1		3	23137286	23139145	+	1859	protein_coding	Putative Sar1 GTP binding protein [Source:UniProtKB/TrEMBL;Acc:Q8VYP7]	7.30684	7.37448	7.35898	7.43012	7.32917	7.36994	7.25383	7.25702	7.29475	7.14789	7.45192	7.38691	7.48075	7.32311	7.40329	7.44427	8
AT5G64630.2	FAS2	5	25833165	25836400	+	3235	protein_coding	Chromatin assembly factor 1 subunit FAS2 [Source:UniProtKB/Swiss-Prot;Acc:Q9SXY1]	4.21935	4.07668	4.32791	4.44882	3.98846	3.95975	4.41755	4.42956	4.20726	4.28667	4.51513	4.14136	4.08494	4.4883	4.24122	4.14659	10
AT1G16400.1	CYP79F2	1	5605044	5607498	+	2454	protein_coding	Hexahomomethionine N-hydroxylase [Source:UniProtKB/Swiss-Prot;Acc:Q9FUY7]	7.64024	6.52617	7.09324	6.63349	8.077	6.41677	6.54359	6.46322	6.33721	6.19003	6.23344	5.75869	7.8606	6.30075	7.87371	7.61963	3
AT5G04980.1	IP5P10	5	1468227	1471071	-	2844	protein_coding	Type I inositol polyphosphate 5-phosphatase 10 [Source:UniProtKB/Swiss-Prot;Acc:A8MR21]	4.40383	5.0562	5.21154	4.62071	5.52814	5.47079	4.44365	4.12248	5.30585	5.04567	4.84987	5.01182	4.66208	4.79451	4.95217	4.78809	9
AT5G04980.2	IP5P10	5	1468227	1471071	-	2844	protein_coding	Type I inositol polyphosphate 5-phosphatase 10 [Source:UniProtKB/Swiss-Prot;Acc:A8MR21]	4.49013	4.37305	3.94905	4.02204	4.71118	3.84499	4.56294	3.73494	4.20209	4.98602	4.26984	3.47486	4.50024	3.8878	3.96923	4.22553	8
AT3G45040.2	EVN	3	16472538	16475782	-	3244	protein_coding	Dolichol kinase EVAN [Source:UniProtKB/Swiss-Prot;Acc:F4J4C8]	6.46146	6.30026	6.64458	5.86851	6.63777	6.20727	6.48598	6.24313	6.93099	6.89518	6.19214	6.46164	5.91102	6.1479	6.20153	6.13881	7
AT3G45040.1	EVN	3	16472538	16475782	-	3244	protein_coding	Dolichol kinase EVAN [Source:UniProtKB/Swiss-Prot;Acc:F4J4C8]	7.01158	7.38378	7.90433	7.61086	7.51878	7.66948	7.49751	7.34025	8.14386	8.19242	7.63399	7.51118	7.12356	7.38454	7.5229	7.50396	9
AT2G30360.1	CIPK11	2	12936968	12938834	-	1866	protein_coding	CBL-interacting serine/threonine-protein kinase 11 [Source:UniProtKB/Swiss-Prot;Acc:O22932]	8.17849	8.10525	8.20889	8.04531	8.26772	8.06402	8.38341	8.16462	8.46191	8.50723	7.9756	8.14855	8.01341	8.10872	7.89621	8.10747	4
AT5G16660.1		5	5465475	5467319	-	1844	protein_coding	Low-density receptor-like protein [Source:UniProtKB/TrEMBL;Acc:Q8H0X5]	6.20293	6.75592	6.23879	6.70334	6.30264	6.6544	6.42075	6.64461	6.68278	6.47967	6.61118	6.62146	6.51319	6.524	6.39383	6.68435	8
AT3G61670.1		3	22818589	22822023	+	3434	protein_coding	Extra-large G-like protein, putative (DUF3133) [Source:UniProtKB/TrEMBL;Acc:Q9M371]	7.64095	7.98997	8.35407	7.77985	8.1613	8.0365	8.18423	7.71836	8.32506	8.47362	7.77473	7.74631	7.74031	7.75004	8.06972	7.81132	5
AT3G61670.2		3	22818589	22822030	+	3441	protein_coding	Extra-large G-like protein, putative (DUF3133) [Source:UniProtKB/TrEMBL;Acc:Q9M371]	6.17282	4.86345	5.93015	5.83308	5.4365	5.7518	5.95787	5.88032	5.87866	6.22688	6.02305	5.98758	5.96058	5.72299	5.78022	6.53534	6
AT1G31780.1		1	11391199	11394748	+	3549	protein_coding	At1g31780 [Source:UniProtKB/TrEMBL;Acc:Q6NMI3]	8.11976	8.0846	7.99085	7.81505	8.08014	7.99868	7.8512	7.75793	7.88131	7.84993	8.06026	7.91714	8.10946	7.94857	7.94617	7.88017	7
AT1G05850.2	CTL1	1	1766503	1768837	-	2334	protein_coding	Chitinase-like protein 1 [Source:UniProtKB/Swiss-Prot;Acc:Q9MA41]	4.07135	4.37166	4.35252	4.01107	4.24098	4.4855	4.75417	3.66975	4.87419	4.68041	4.1653	3.89962	4.53	3.98167	4.45293	4.00686	3
AT1G05850.1	CTL1	1	1766503	1768837	-	2334	protein_coding	Chitinase-like protein 1 [Source:UniProtKB/Swiss-Prot;Acc:Q9MA41]	10.324	10.3337	10.5274	10.2472	10.498	10.4111	10.2554	10.3148	10.2651	10.403	10.2542	10.2041	10.0263	10.2103	10.1059	10.1185	5
AT1G60810.1	ACLA-2	1	22388527	22391237	-	2710	protein_coding	ATP-citrate synthase alpha chain protein 2 [Source:UniProtKB/Swiss-Prot;Acc:O22718]	6.99481	6.94379	6.96893	6.65129	6.93198	6.8752	6.64643	6.73521	6.81268	6.38601	6.7804	6.43715	6.9745	6.91106	6.73104	6.70945	4
AT4G12735.1		4	7493716	7494234	-	518	protein_coding	At4g12735 [Source:UniProtKB/TrEMBL;Acc:Q8LCC1]	3.73781	3.82512	3.33501	3.5305	4.25196	4.31812	4.6346	4.49766	3.55751	3.55218	3.58786	3.36549	3.58081	3.35814	3.5925	3.61514	3
AT2G21320.1	BBX18	2	9126263	9127987	+	1724	protein_coding	B-box zinc finger protein 18 [Source:UniProtKB/Swiss-Prot;Acc:Q9SJU5]	3.90356	3.895	3.90839	3.64399	3.8231	4.03164	3.8444	3.80988	3.62664	4.00357	3.87377	3.83391	3.92951	3.97377	3.7131	3.52728	9
AT3G14870.2		3	5002271	5005875	+	3604	protein_coding	AT3G14870 protein [Source:UniProtKB/TrEMBL;Acc:Q9LKB7]	6.13389	5.83652	6.74131	6.0613	6.48345	6.08261	6.53098	5.74067	6.38569	6.7328	6.36834	5.95667	5.87897	5.79758	5.71192	6.42277	2
AT3G14870.1		3	5002907	5005875	+	2968	protein_coding	AT3G14870 protein [Source:UniProtKB/TrEMBL;Acc:Q9LKB7]	5.02539	4.79307	4.93738	5.56556	5.50226	5.33646	5.3764	5.1949	5.07687	5.32913	5.00172	5.19696	5.07629	5.36175	5.52573	5.42206	4
AT5G23700.2		5	7992776	7997509	+	4733	protein_coding	unknown protein; BEST Arabidopsis thaliana protein match is: unknown protein (TAIR:AT3G48860.2); Has 30201 Blast hits to 17322 proteins in 780 species: Archae - 12; Bacteria - 1396; Metazoa - 17338; Fungi - 3422; Plants - 5037; Viruses - 0; Other Eu /.../es - 2996 (source: NCBI BLink). [Source:TAIR;Acc:AT5G23700]	4.35454	4.43752	3.94514	4.52403	4.10196	4.30194	4.08284	4.05308	4.19874	4.15477	4.47165	4.22173	4.40565	4.21441	3.93246	4.34531	6
AT1G08980.1	AMI1	1	2884351	2886621	+	2270	protein_coding	Amidase 1 [Source:UniProtKB/Swiss-Prot;Acc:Q9FR37]	6.42447	6.62069	6.76222	7.12034	6.50215	7.12491	6.90169	7.03628	6.82912	7.18211	6.89156	7.00843	6.15861	6.92627	6.45491	6.6462	4
AT2G32450.1		2	13778320	13781398	+	3078	protein_coding	Uncharacterized TPR repeat-containing protein At2g32450 [Source:UniProtKB/Swiss-Prot;Acc:Q8S8L9]	6.2466	6.43399	6.48411	6.27347	6.53752	6.59645	6.55178	6.40116	6.89869	6.5874	6.379	6.34223	6.19873	6.39543	5.90074	6.10428	4
AT4G13460.2	SUVH9	4	7823961	7827004	-	3043	protein_coding	Histone-lysine N-methyltransferase family member SUVH9 [Source:UniProtKB/Swiss-Prot;Acc:Q9T0G7]	5.79157	5.53746	5.47871	5.58445	6.12461	5.65315	6.12632	5.86653	5.31687	5.31699	5.07083	4.31368	5.76622	5.20943	6.03822	5.75162	5
AT4G13460.1	SUVH9	4	7823894	7826997	-	3103	protein_coding	Histone-lysine N-methyltransferase family member SUVH9 [Source:UniProtKB/Swiss-Prot;Acc:Q9T0G7]	6.69361	6.43248	6.54178	6.4137	6.23925	6.43097	5.95734	6.42236	6.71421	6.42585	6.68015	6.85856	6.51171	6.72428	6.32419	6.42339	1
AT5G01460.1		5	186654	190661	+	4007	protein_coding	LIMR family protein At5g01460 [Source:UniProtKB/Swiss-Prot;Acc:Q9M028]	7.8008	7.65654	7.65012	7.68063	7.75699	7.77196	7.76958	7.61833	7.83671	7.87432	7.65199	7.75322	7.49926	7.62265	7.60799	7.4197	8
AT5G25910.1	AtRLP52	5	9038860	9041377	+	2517	protein_coding	Receptor-like protein 52 [Source:UniProtKB/Swiss-Prot;Acc:Q7FZR1]	5.89037	6.24072	6.27	6.23052	6.30846	6.33947	6.51804	6.04336	6.50008	6.38721	6.28924	6.55291	6.26426	6.07434	6.23371	6.29284	8
AT4G21740.1		4	11545631	11546716	+	1085	protein_coding	At4g21740 [Source:UniProtKB/TrEMBL;Acc:Q9SVS3]	5.77045	5.79957	5.97104	5.54924	5.80651	5.76215	5.83727	5.4245	5.96174	6.03983	5.51752	5.60612	5.63169	5.52507	5.68115	5.59136	5
AT2G24790.1	COL3	2	10566836	10568145	+	1309	protein_coding	Zinc finger protein CONSTANS-LIKE 3 [Source:UniProtKB/Swiss-Prot;Acc:Q9SK53]	8.05293	7.81425	7.81675	8.03581	8.04948	7.81226	7.81171	8.14168	7.59436	7.90732	7.72704	7.63769	7.7096	8.03793	7.89017	8.09276	4
AT5G63790.1	ANAC102	5	25526509	25528013	-	1504	protein_coding	NAC domain containing protein 102 [Source:TAIR;Acc:AT5G63790]	9.2307	9.22012	9.51637	9.54514	9.54881	9.64456	9.79842	9.65527	9.68705	10.158	9.54089	9.71196	10.2804	9.63989	10.1409	10.2835	2
AT4G27680.1		4	13821019	13823408	+	2389	protein_coding	26S proteasome regulatory particle chain RPT6-like protein [Source:UniProtKB/TrEMBL;Acc:Q9T090]	7.06259	6.58695	6.54897	6.76285	6.87046	6.80204	6.67394	6.77039	6.60642	6.69971	6.69635	6.84883	7.0477	6.72627	6.76972	6.93594	8
AT4G30390.1		4	14862009	14863185	-	1176	protein_coding	At4g30390 [Source:UniProtKB/TrEMBL;Acc:Q9M0C1]	6.13241	6.39558	6.63723	6.62446	6.45665	6.76751	6.74517	6.55129	6.85806	7.08765	6.54454	6.49141	6.0206	6.38114	6.75187	6.83384	5
AT1G74010.1		1	27832095	27834207	-	2112	protein_coding	At1g74010 [Source:UniProtKB/TrEMBL;Acc:Q9C9C2]	4.6549	4.82524	5.40186	4.46251	4.8427	4.74942	4.93893	4.45935	5.37669	5.36112	4.53741	4.48566	5.01481	4.67061	4.86932	5.23847	9
AT1G51640.1	ATEXO70G2	1	19149761	19152288	-	2527	protein_coding	Exocyst subunit Exo70 family protein [Source:UniProtKB/TrEMBL;Acc:Q9C8H6]	6.40525	6.20013	6.11113	6.40582	6.37729	6.38398	6.20303	6.4352	6.22661	6.07499	6.42049	6.48169	6.57687	6.61915	6.13549	6.05764	10
AT5G22140.1		5	7340055	7341959	-	1904	protein_coding	FAD/NAD(P)-binding oxidoreductase family protein [Source:UniProtKB/TrEMBL;Acc:Q9C574]	7.01205	6.70864	6.95829	6.56891	6.97324	6.47078	6.5677	6.6518	6.86385	6.92194	6.70286	6.43744	7.26423	6.97103	7.03894	7.30403	10
AT4G24320.1		4	12601733	12603494	-	1761	protein_coding	Ubiquitin carboxyl-terminal hydrolase family protein [Source:UniProtKB/TrEMBL;Acc:Q9STW2]	4.18734	4.59177	4.50115	4.74095	4.17052	4.40784	4.35152	4.44114	4.49366	4.2942	4.72001	4.56672	4.213	4.29641	4.11078	4.35309	8
AT1G74440.2		1	27978057	27980456	-	2399	protein_coding	ER membrane protein, putative (DUF962) [Source:UniProtKB/TrEMBL;Acc:Q9CA70]	6.8047	6.89539	7.04917	6.70406	7.09507	7.08269	6.72944	6.75616	6.65129	7.16329	6.85955	6.73368	6.48125	6.67009	7.04417	7.08668	5
AT5G67400.1	PER73	5	26894778	26896488	+	1710	protein_coding	Peroxidase [Source:UniProtKB/TrEMBL;Acc:A3KPG1]	4.02059	4.34676	3.53278	3.89168	3.77397	3.79311	3.90299	4.03841	3.30941	3.45987	3.95714	3.75001	3.97432	4.44298	3.54345	3.36829	9
AT2G17500.2	PILS5	2	7606728	7609261	+	2533	protein_coding	Protein PIN-LIKES 5 [Source:UniProtKB/Swiss-Prot;Acc:Q9SHL8]	6.29593	5.32797	5.47886	5.37034	5.36488	6.08286	6.13209	5.16906	5.04401	5.16846	5.44914	5.55362	6.29178	5.59133	5.41711	5.8045	3
AT4G21150.1	RPN2	4	11278429	11283885	+	5456	protein_coding	Dolichyl-diphosphooligosaccharide--protein glycosyltransferase subunit 2 [Source:UniProtKB/Swiss-Prot;Acc:Q93Z16]	9.53707	9.24289	9.08275	9.20265	9.30163	9.09762	9.10544	9.13212	9.24768	9.19491	9.22575	9.17447	9.30501	9.09525	9.18152	9.12514	6
AT4G21150.3	RPN2	4	11278403	11283798	+	5395	protein_coding	Dolichyl-diphosphooligosaccharide--protein glycosyltransferase subunit 2 [Source:UniProtKB/Swiss-Prot;Acc:Q93Z16]	5.74287	5.38696	5.37711	4.65255	5.14695	4.78208	4.7898	5.47008	5.08702	4.53683	5.12516	4.01469	4.97574	5.00121	5.27116	5.41184	4
AT5G28740.1		5	10780503	10783996	+	3493	protein_coding	Tetratricopeptide repeat (TPR)-like superfamily protein [Source:UniProtKB/TrEMBL;Acc:Q9LKU3]	8.78679	8.66632	8.75164	8.76208	8.61164	8.61619	8.58256	8.81888	8.70893	8.62187	8.71431	8.58969	8.63489	8.66463	8.65983	8.58033	7
AT4G09760.3		4	6148758	6151383	-	2625	protein_coding	Probable choline kinase 3 [Source:UniProtKB/Swiss-Prot;Acc:Q9SZ92]	3.96025	4.51536	4.04704	4.73177	4.17218	4.12516	3.7876	4.13422	3.92045	4.24864	3.88582	3.9494	4.98816	4.36106	4.7281	4.2201	9
AT4G09760.4		4	6149617	6151383	-	1766	protein_coding	Probable choline kinase 3 [Source:UniProtKB/Swiss-Prot;Acc:Q9SZ92]	3.88304	3.95291	4.17987	4.0791	3.89118	4.16922	4.09653	4.02024	4.31727	3.92952	4.27373	4.36512	4.48135	4.16303	3.78072	4.18403	6
AT4G09760.1		4	6148758	6151399	-	2641	protein_coding	Probable choline kinase 3 [Source:UniProtKB/Swiss-Prot;Acc:Q9SZ92]	4.99646	5.7384	5.89006	5.75963	6.06535	5.92175	5.56501	5.73695	5.92546	5.93488	5.82773	5.83248	6.31716	5.85589	6.51381	6.55997	4
AT2G27730.1		2	11819728	11822036	-	2308	protein_coding	Uncharacterized protein At2g27730, mitochondrial [Source:UniProtKB/Swiss-Prot;Acc:Q9ZUX4]	7.9611	7.74102	7.61219	7.539	7.7913	7.66811	7.63264	7.50269	7.62778	7.50045	7.74316	7.46517	7.90759	7.65341	7.80547	7.83352	7
AT3G47790.3	ABCA8	3	17629530	17633942	+	4412	protein_coding	ABC transporter A family member 8 [Source:UniProtKB/Swiss-Prot;Acc:Q8LPK0]	4.87688	5.62591	5.10992	5.22949	6.22514	5.9909	6.1901	5.73436	4.48217	5.35286	4.85647	6.20965	5.85301	6.40953	6.05088	5.9966	4
AT3G47790.2	ABCA8	3	17629530	17633911	+	4381	protein_coding	ABC transporter A family member 8 [Source:UniProtKB/Swiss-Prot;Acc:Q8LPK0]	6.27962	5.52197	5.49954	6.10294	5.35387	5.79634	6.24283	6.13345	5.85993	5.84445	5.33385	5.83263	5.89462	5.86826	5.92012	6.2261	3
AT3G47790.1	ABCA8	3	17629530	17633911	+	4381	protein_coding	ABC transporter A family member 8 [Source:UniProtKB/Swiss-Prot;Acc:Q8LPK0]	6.07221	5.61075	6.17418	6.04672	6.20187	5.36362	6.12571	6.30445	5.76145	5.82088	5.87686	5.97464	6.341	6.17389	6.21143	6.56793	9
AT1G79190.1		1	29788466	29794251	+	5785	protein_coding	ARM repeat superfamily protein [Source:TAIR;Acc:AT1G79190]	7.49005	7.63944	7.69549	7.77237	7.22485	7.78173	7.81356	7.83858	7.82911	8.09783	7.57106	8.05305	7.42454	7.73554	7.64433	7.25967	7
AT1G79190.2		1	29788482	29794175	+	5693	protein_coding	ARM repeat superfamily protein [Source:TAIR;Acc:AT1G79190]	5.47729	5.39082	5.63637	6.31517	5.79871	5.85903	6.04665	6.08806	5.6804	4.47042	6.46722	5.74924	5.7283	6.10898	5.63466	6.5205	5
AT1G48550.2		1	17950569	17952694	-	2125	protein_coding	Vacuolar protein sorting-associated protein 26 [Source:UniProtKB/TrEMBL;Acc:F4HYH6]	4.85678	5.22219	4.79819	5.26916	5.10563	4.86241	5.17144	5.3966	4.96301	4.89273	4.99655	5.25934	5.0151	5.13225	4.64011	4.88768	2
AT1G48550.1		1	17950579	17952743	-	2164	protein_coding	Vacuolar protein sorting-associated protein 26 [Source:UniProtKB/TrEMBL;Acc:F4HYH6]	5.46613	5.63374	5.57461	5.91671	5.18393	6.00631	5.78443	5.84038	5.66414	5.55573	6.14073	6.12302	5.50017	5.98439	5.68913	5.97724	1
AT5G27560.1		5	9731512	9734017	+	2505	protein_coding	DUF1995 domain protein, putative (DUF1995) [Source:UniProtKB/TrEMBL;Acc:Q94K68]	3.49245	3.42505	4.58728	3.94536	3.45261	4.603	4.57082	4.50922	4.65987	4.12214	4.29499	3.42465	4.00718	4.09961	4.69073	4.33732	5
AT2G39780.1	RNS2	2	16591117	16593775	+	2658	protein_coding	Ribonuclease 2 [Source:UniProtKB/Swiss-Prot;Acc:P42814]	7.00965	7.12879	6.54922	7.18127	6.85385	6.93081	6.92817	6.78709	6.7415	6.25011	6.98777	6.83933	7.46243	7.17925	7.09972	7.32751	9
AT3G22440.1	FRL4A	3	7959753	7962371	+	2618	protein_coding	FRIGIDA-like protein 4a [Source:UniProtKB/Swiss-Prot;Acc:Q9LUV4]	11.3376	11.6882	11.8208	12.1339	11.4745	12.0114	11.9575	12.09	11.826	12.044	12.1051	12.237	11.888	12.0272	11.9932	12.0342	6
AT3G53570.1	AFC1	3	19861177	19864526	-	3349	protein_coding	AT3G53570 protein [Source:UniProtKB/TrEMBL;Acc:B9DH08]	5.33284	5.77996	5.65251	5.93717	5.32243	5.20936	5.55417	6.00276	5.78149	5.46672	5.54	5.85598	5.87861	5.33392	5.56576	6.12436	8
AT2G10950.3		2	4315213	4317882	-	2669	protein_coding	BSD domain-containing protein [Source:UniProtKB/TrEMBL;Acc:Q9SKH9]	6.39575	6.43636	5.95313	6.20877	6.47137	6.33501	6.42411	6.42638	5.92794	6.25264	6.07696	6.23267	6.47925	6.41233	6.52872	6.41697	5
AT3G63090.1		3	23313428	23315062	+	1634	protein_coding	Ubiquitin carboxyl-terminal hydrolase family protein [Source:UniProtKB/TrEMBL;Acc:Q9LYB3]	5.57222	5.40614	5.03293	5.29345	5.22185	5.13608	5.03072	5.26089	5.08847	5.18729	5.2232	5.28855	4.95587	5.07857	4.72918	4.93528	6
AT2G44500.2	OFUT20	2	18374292	18376790	+	2498	protein_coding	O-fucosyltransferase 20 [Source:UniProtKB/Swiss-Prot;Acc:O64884]	8.09865	8.23822	8.47569	7.9914	7.67705	8.18678	8.27824	7.7946	8.33863	8.56966	7.82346	8.06832	7.93167	7.90654	8.04281	8.18595	4
AT2G44500.1	OFUT20	2	18374162	18376799	+	2637	protein_coding	O-fucosyltransferase 20 [Source:UniProtKB/Swiss-Prot;Acc:O64884]	9.2601	9.30958	10.1153	9.24045	9.8297	9.59546	9.8479	8.87682	10.4201	10.4704	9.62327	9.36713	8.92921	8.80788	9.39154	9.55613	8
AT5G13490.1	AAC2	5	4335272	4337694	+	2422	protein_coding	ADP,ATP carrier protein 2, mitochondrial [Source:UniProtKB/Swiss-Prot;Acc:P40941]	6.99572	6.52527	6.23251	6.1122	6.67065	5.57874	6.76096	5.9605	5.86236	6.37344	6.30702	6.17317	6.76204	6.29899	6.22807	5.89407	6
AT1G63610.1		1	23583196	23585784	-	2588	protein_coding	At1g63610 [Source:UniProtKB/TrEMBL;Acc:Q9CAC8]	4.36024	4.69507	4.41287	4.84296	4.60271	4.55009	3.96376	4.40814	4.41662	4.50915	4.6442	3.85934	3.90978	4.6206	4.45122	4.53339	9
AT1G32690.1		1	11820872	11821824	-	952	protein_coding	At1g32690 [Source:UniProtKB/TrEMBL;Acc:Q6NNH5]	4.4042	4.69999	4.59834	4.83388	4.78272	4.65766	5.17801	4.81194	4.58003	5.01721	4.81795	4.94131	4.96304	5.03419	5.06391	4.78998	4
AT1G71840.1		1	27022138	27024551	+	2413	protein_coding	Transducin family protein / WD-40 repeat family protein [Source:UniProtKB/TrEMBL;Acc:Q8RXQ4]	7.72293	7.41054	7.5833	7.48775	7.64774	7.40896	7.4411	7.53023	7.2527	7.29886	7.36202	7.49149	7.48624	7.33655	7.38339	7.49362	2
AT3G54000.3		3	19996533	19998705	+	2172	protein_coding	TIP41-like protein [Source:UniProtKB/TrEMBL;Acc:Q84JE0]	6.81817	6.68164	7.78562	6.84881	7.24496	7.00869	7.23678	6.63738	7.03916	6.95003	6.70119	7.1953	6.77283	6.61823	7.17816	7.34114	3
AT3G54000.1		3	19996177	19998736	+	2559	protein_coding	TIP41-like protein [Source:UniProtKB/TrEMBL;Acc:Q84JE0]	7.31997	7.35036	7.45486	6.55318	7.37207	7.08896	7.52494	6.1132	7.9887	8.40925	7.0779	6.6993	6.49486	6.26442	6.95044	7.21122	8
AT3G54000.2		3	19996177	19998736	+	2559	protein_coding	TIP41-like protein [Source:UniProtKB/TrEMBL;Acc:Q84JE0]	6.73176	6.43899	6.53379	6.59589	6.99031	6.63865	6.59111	6.41555	6.62272	6.64603	6.66095	6.25716	6.31358	6.51844	6.69839	6.9585	4
AT5G17520.1	MEX1	5	5772568	5775417	-	2849	protein_coding	Maltose excess protein 1, chloroplastic [Source:UniProtKB/Swiss-Prot;Acc:Q9LF50]	5.04149	5.11308	5.2089	5.20958	5.4154	4.81528	5.17679	4.99881	5.31641	5.29825	5.06067	5.32036	5.21863	5.40366	5.26959	5.01503	10
AT4G39240.1		4	18269150	18270800	-	1650	protein_coding	F-box/kelch-repeat protein At4g39240 [Source:UniProtKB/Swiss-Prot;Acc:Q9T031]	6.6503	6.38744	6.41916	6.33427	6.59801	6.41686	6.3389	6.40635	6.3302	6.28712	6.35985	6.28912	6.27836	6.10232	6.17836	6.39379	2
AT3G19515.2		3	6766621	6771169	-	4548	protein_coding	Apoptosis inhibitor [Source:UniProtKB/TrEMBL;Acc:F4JB86]	8.08862	8.27481	8.27588	8.48007	8.17413	8.25978	8.43919	8.3467	8.362	8.41798	8.24654	8.42886	8.13182	8.30948	8.2546	8.39568	5
AT5G25620.1	YUC6	5	8934941	8938768	-	3827	protein_coding	Flavin-binding monooxygenase family protein [Source:TAIR;Acc:AT5G25620]	7.50973	6.79855	6.95301	7.16454	7.14456	6.93163	7.11525	7.27795	6.59163	6.81661	7.19995	6.96824	7.19626	7.21867	7.23751	7.10136	1
AT2G46780.1		2	19229070	19231539	+	2469	protein_coding	At2g46780 [Source:UniProtKB/TrEMBL;Acc:Q501B0]	7.50847	7.72847	8.08035	7.27299	7.67713	7.59512	7.64209	6.90637	8.32764	8.39761	7.50343	7.34726	6.97225	6.83733	7.52976	7.87009	8
AT3G09010.1		3	2749908	2752390	+	2482	protein_coding	Protein kinase superfamily protein [Source:UniProtKB/TrEMBL;Acc:Q8LF75]	5.03593	5.14045	5.49311	5.4826	5.49367	5.32928	5.49414	5.27759	5.64168	5.51675	5.40154	5.11486	5.47146	5.41764	5.49809	5.49004	4
AT1G73820.1		1	27755454	27757222	-	1768	protein_coding	Ssu72-like family protein [Source:TAIR;Acc:AT1G73820]	5.82781	5.58236	5.77537	5.784	5.51983	5.46943	5.65249	5.56471	5.37912	5.131	5.73775	5.59249	5.78914	5.6705	5.73562	5.63977	8
AT5G23860.1	TUBB8	5	8042853	8044934	+	2081	protein_coding	Tubulin beta chain [Source:UniProtKB/TrEMBL;Acc:A0A178UKM5]	7.48096	7.20114	6.96621	6.90832	7.24949	7.34053	7.02503	6.95412	7.1758	6.77886	7.31472	7.2159	7.07621	6.83612	6.88398	7.03036	8
AT5G23860.2	TUBB8	5	8042876	8044819	+	1943	protein_coding	Tubulin beta chain [Source:UniProtKB/TrEMBL;Acc:A0A178UKM5]	7.98623	7.61329	7.91739	7.44529	7.94342	7.33728	7.53226	7.46093	7.24228	7.55013	7.23639	7.16349	7.1821	7.70219	7.21482	7.13046	9
AT1G07870.1		1	2429637	2432091	-	2454	protein_coding	Protein kinase superfamily protein [Source:UniProtKB/TrEMBL;Acc:F4HSH9]	8.78917	8.60534	8.88088	8.43206	8.86179	8.51659	8.76989	8.38054	8.82487	9.19491	8.48396	8.58549	8.58279	8.42789	8.68273	8.95537	6
AT5G65290.1		5	26089436	26094564	+	5128	protein_coding	LMBR1-like membrane protein [Source:UniProtKB/TrEMBL;Acc:Q9FKQ8]	7.18498	6.9154	7.34689	7.15828	7.15143	7.14344	7.3703	7.06167	7.35173	7.37851	7.11373	7.18331	7.34037	6.97899	7.35055	7.32155	8
AT5G65290.2		5	26089556	26094547	+	4991	protein_coding	LMBR1-like membrane protein [Source:UniProtKB/TrEMBL;Acc:Q9FKQ8]	3.83354	3.98955	3.56022	3.90623	4.10395	3.2731	4.00734	4.34234	4.44048	4.07346	3.47348	3.81654	3.61531	4.19852	3.91205	4.2136	9
AT4G37270.1	HMA1	4	17541771	17546546	-	4775	protein_coding	Probable cadmium/zinc-transporting ATPase HMA1, chloroplastic [Source:UniProtKB/Swiss-Prot;Acc:Q9M3H5]	7.88884	7.97119	7.8257	8.18176	7.956	7.98417	7.95841	8.34652	7.85695	7.94525	8.02756	8.24966	8.0841	8.24208	7.95888	8.00641	10
AT5G10510.2	AIL6	5	3315529	3320008	+	4479	protein_coding	AINTEGUMENTA-like 6 [Source:UniProtKB/TrEMBL;Acc:F4KGW7]	4.40076	4.03839	4.82319	4.12676	4.41679	4.08597	4.66377	3.85758	4.57611	4.29418	4.12985	4.26726	4.14662	4.46551	4.37014	4.21042	9
AT5G10510.4	AIL6	5	3315401	3320323	+	4922	protein_coding	AINTEGUMENTA-like 6 [Source:UniProtKB/TrEMBL;Acc:F4KGW7]	7.72074	7.3404	8.15506	7.46791	7.67204	7.34215	7.54139	6.96253	7.67487	7.60753	7.30059	7.2554	7.72854	7.42169	7.5562	7.68753	9
AT5G10510.6	AIL6	5	3315952	3320008	+	4056	protein_coding	AINTEGUMENTA-like 6 [Source:UniProtKB/TrEMBL;Acc:F4KGW7]	5.15697	5.45821	4.66373	5.39732	4.61698	5.47952	5.32358	5.81188	5.80163	5.89722	6.2041	5.90866	5.61982	5.85392	5.80387	5.67749	7
AT4G14365.1	XBAT34	4	8271270	8273903	-	2633	protein_coding	Putative E3 ubiquitin-protein ligase XBAT34 [Source:UniProtKB/Swiss-Prot;Acc:Q9FPH0]	6.98773	7.04412	7.06145	6.95938	7.16181	7.19918	7.30749	6.70195	6.80004	6.79237	6.79776	6.70768	6.94102	6.82324	7.0133	7.3244	5
AT1G18270.2		1	6283412	6293871	-	10459	protein_coding	Ketose-bisphosphate aldolase class-II family protein [Source:UniProtKB/TrEMBL;Acc:F4IAP5]	6.26189	8.12512	7.77578	6.45108	6.40616	6.63003	7.53763	6.56529	7.96244	7.93206	7.22592	6.50262	7.23161	7.49411	5.20909	7.66531	9
AT1G18270.3		1	6283414	6293871	-	10457	protein_coding	Ketose-bisphosphate aldolase class-II family protein [Source:UniProtKB/TrEMBL;Acc:F4IAP5]	6.21968	6.31489	6.4469	6.24112	5.73135	6.74219	6.09817	6.87132	6.30114	6.60799	6.38039	6.85655	6.06312	6.83984	6.43744	6.55294	10
AT1G18270.1		1	6283370	6293993	-	10623	protein_coding	Ketose-bisphosphate aldolase class-II family protein [Source:UniProtKB/TrEMBL;Acc:F4IAP5]	9.59438	10.2816	9.89334	10.3886	9.88912	10.3272	9.6574	9.84275	10.3867	9.89011	10.2767	10.4144	9.99731	9.72677	9.8874	9.73844	8
AT1G18270.4		1	6283383	6293871	-	10488	protein_coding	Ketose-bisphosphate aldolase class-II family protein [Source:UniProtKB/TrEMBL;Acc:F4IAP5]	7.95919	7.88633	7.50051	8.00615	7.69104	8.19489	8.27246	7.90756	8.14478	7.64367	7.92757	8.57832	7.47246	8.18446	7.19952	7.64449	7
AT2G26980.3	CIPK3	2	11514600	11518734	-	4134	protein_coding	Non-specific serine/threonine protein kinase [Source:UniProtKB/TrEMBL;Acc:F4IVM7]	7.88791	8.27394	7.93167	8.2901	7.94165	8.30818	8.18516	8.12096	7.76387	7.83642	8.18636	7.87754	7.77412	7.84617	7.91272	7.81143	3
AT2G26980.2	CIPK3	2	11516208	11518329	-	2121	protein_coding	Non-specific serine/threonine protein kinase [Source:UniProtKB/TrEMBL;Acc:F4IVM7]	4.42578	4.67159	4.5176	5.19571	4.49127	4.57932	4.58341	5.24684	4.6217	4.08444	4.94045	4.69726	4.77956	5.13462	4.82769	4.22274	9
AT2G26980.4	CIPK3	2	11514703	11518692	-	3989	protein_coding	Non-specific serine/threonine protein kinase [Source:UniProtKB/TrEMBL;Acc:F4IVM7]	5.42174	5.75259	5.31248	3.94464	4.62731	4.85521	4.45472	5.00587	4.76521	4.56788	5.22722	5.54763	5.00087	5.34508	5.02259	4.88284	1
AT2G26980.1	CIPK3	2	11514703	11518323	-	3620	protein_coding	Non-specific serine/threonine protein kinase [Source:UniProtKB/TrEMBL;Acc:F4IVM7]	4.66522	4.48579	3.93011	4.85927	3.8626	4.21771	4.21997	5.19024	3.8402	4.48685	3.88476	4.37841	3.85306	4.71191	3.88444	4.28653	9
AT5G51130.1		5	20781658	20784071	+	2413	protein_coding	Probable RNA methyltransferase At5g51130 [Source:UniProtKB/Swiss-Prot;Acc:Q6NPC9]	5.72025	5.49507	5.43673	5.70149	5.09089	5.41294	5.56741	5.61272	5.18768	5.58853	5.09874	5.47957	5.25602	5.36729	4.99731	5.56796	3
AT2G22100.1	UBA1B	2	9391554	9393594	-	2040	protein_coding	UBP1-associated proteins 1B [Source:UniProtKB/Swiss-Prot;Acc:Q9SHZ5]	5.64143	5.25349	5.21157	5.30132	5.51051	5.06646	5.15453	5.37554	5.23133	5.16	5.17673	5.06246	5.27251	5.23604	5.17046	5.24391	1
AT4G14450.1		4	8309384	8310058	+	674	protein_coding	Uncharacterized protein At4g14450, chloroplastic [Source:UniProtKB/Swiss-Prot;Acc:Q6NN02]	4.74879	5.09534	5.02577	4.8059	5.13225	5.73366	5.64238	4.85819	4.89702	5.26785	5.2006	5.11954	4.91852	5.06255	5.01886	5.25445	5
AT3G57430.1	PCMP-H81	3	21255557	21258488	-	2931	protein_coding	Pentatricopeptide repeat-containing protein At3g57430, chloroplastic [Source:UniProtKB/Swiss-Prot;Acc:Q7Y211]	5.03388	5.17014	5.2641	5.37799	4.95011	5.25293	5.34795	5.37329	5.10405	5.38967	5.47773	5.51037	5.19676	5.2791	5.14309	5.07304	6
AT5G43400.1		5	17425840	17428237	-	2397	protein_coding	AT5g43400/MWF20_9 [Source:UniProtKB/TrEMBL;Acc:Q94AE4]	6.76064	6.31143	6.09283	6.00915	6.29725	5.81199	6.3511	6.10432	5.8781	5.90114	6.09277	6.11373	6.36254	6.28425	6.06688	5.82642	7
AT1G69330.1		1	26063662	26065518	-	1856	protein_coding	At1g69330/F10D13.3 [Source:UniProtKB/TrEMBL;Acc:Q9C546]	5.65692	5.2784	5.45737	5.35179	5.6112	5.29341	5.39903	5.4754	5.66961	5.66916	5.51748	5.44708	5.27495	5.41781	5.41396	5.27516	7
AT1G51560.1		1	19119606	19122038	-	2432	protein_coding	Pyridoxamine 5'-phosphate oxidase family protein [Source:UniProtKB/TrEMBL;Acc:Q9C8K8]	5.84016	5.97442	5.73491	6.08334	5.93717	5.91712	5.91909	6.00832	5.92045	5.86686	5.84489	5.98552	5.87905	5.90868	6.1745	6.03343	2
AT1G07560.1		1	2327315	2331148	+	3833	protein_coding	Probable LRR receptor-like serine/threonine-protein kinase At1g07560 [Source:UniProtKB/Swiss-Prot;Acc:C0LGD9]	5.87886	6.02963	5.60428	6.20029	5.76351	5.60813	5.76684	6.15113	5.42802	5.05431	6.0556	6.02303	5.94518	5.80224	5.30077	5.2631	8
AT1G80450.1	VQ11	1	30243430	30244949	-	1519	protein_coding	VQ motif-containing protein 11 [Source:UniProtKB/Swiss-Prot;Acc:Q9M8L3]	4.54955	4.67251	4.65266	4.67899	4.41468	4.79228	4.71731	5.02356	5.0939	4.84075	4.85827	4.69718	4.55347	4.59508	4.8097	4.76102	8
AT4G10400.2		4	6446088	6448022	-	1934	protein_coding	FBD-associated F-box protein At4g10400 [Source:UniProtKB/Swiss-Prot;Acc:Q9SV82]	5.191	3.7653	4.84446	3.78726	3.80819	4.63536	3.71552	4.92979	3.66938	4.87823	4.83233	4.57771	4.70413	4.79803	4.72966	4.95686	1
AT1G03100.1		1	743885	746701	-	2816	protein_coding	Pentatricopeptide repeat-containing protein At1g03100, mitochondrial [Source:UniProtKB/Swiss-Prot;Acc:Q9SA60]	5.17627	5.47039	5.21671	5.48098	4.97708	5.46924	5.06375	5.54972	5.75375	5.22785	5.31266	5.82482	4.98512	5.19162	5.11476	4.99286	6
AT1G27030.1		1	9381527	9384060	+	2533	protein_coding	At1g27030/T7N9_9 [Source:UniProtKB/TrEMBL;Acc:Q9LFY3]	9.86042	9.69321	9.72087	9.45053	9.91451	9.75417	9.56049	9.59223	9.49318	9.54749	9.42397	9.33126	9.61597	9.63208	9.74399	9.66815	4
AT2G46790.1	APRR9	2	19232607	19235179	+	2572	protein_coding	Two-component response regulator-like APRR9 [Source:UniProtKB/Swiss-Prot;Acc:Q8L500]	5.4798	6.25834	5.68078	5.10281	5.50657	5.99411	5.15462	5.03799	5.78346	5.13703	5.34275	5.12875	4.77769	5.07742	4.58114	4.80925	5
AT2G44310.1		2	18309022	18309826	+	804	protein_coding	Calcium-binding EF-hand family protein [Source:UniProtKB/TrEMBL;Acc:O64866]	7.08143	6.70347	7.01395	7.02996	6.96976	6.8281	6.9254	7.02929	6.9789	6.91297	7.04997	6.98238	6.80813	6.97394	6.78766	6.93365	7
AT5G16730.1		5	5497524	5500985	+	3461	protein_coding	WEB family protein At5g16730, chloroplastic [Source:UniProtKB/Swiss-Prot;Acc:Q9LFE4]	9.61895	9.70994	9.989	9.5321	9.85919	9.67005	9.76119	9.52032	10.3316	10.2616	9.56754	9.62369	9.468	9.50982	9.74296	9.72461	1
AT3G26170.1	CYP71B19	3	9573263	9575215	-	1952	protein_coding	Putative cytochrome P450 [Source:UniProtKB/TrEMBL;Acc:Q541W8]	4.5154	4.4736	4.59979	4.61742	4.47584	4.38961	4.49289	4.49194	4.30651	4.83588	4.14392	4.5472	4.11462	4.55451	4.10528	4.50302	9
AT3G29180.2		3	11148935	11151560	+	2625	protein_coding	AT3G29180 protein [Source:UniProtKB/TrEMBL;Acc:Q9LI95]	4.64932	4.58685	5.99283	6.80706	6.43694	5.17454	4.54344	6.78946	6.74465	4.92785	6.83985	6.35841	7.19708	6.58762	6.539	6.95997	1
AT3G29180.1		3	11148167	11151633	+	3466	protein_coding	AT3G29180 protein [Source:UniProtKB/TrEMBL;Acc:Q9LI95]	7.5869	8.03017	8.03124	7.94517	7.80274	7.97791	8.06309	7.79238	7.95427	7.95666	7.72399	7.93542	7.96996	7.78138	8.26275	7.98818	3
AT3G29180.3		3	11148972	11151560	+	2588	protein_coding	AT3G29180 protein [Source:UniProtKB/TrEMBL;Acc:Q9LI95]	5.5786	5.62611	5.11162	3.94353	4.01743	5.74848	6.25077	4.92486	3.92949	6.29748	4.82077	5.55249	3.9394	5.41072	4.9886	5.55301	4
AT2G07776.2		2	3246019	3246901	-	882	protein_coding	Uncharacterized mitochondrial protein AtMg00530 [Source:UniProtKB/Swiss-Prot;Acc:P93308]	7.98383	7.86071	8.23199	8.01301	8.10327	8.06875	8.03711	8.00154	8.59849	8.64721	7.8987	8.04173	7.89211	7.96148	8.15737	8.21789	10
AT3G45730.1		3	16789780	16790690	+	910	protein_coding	Uncharacterized protein At3g45730 [Source:UniProtKB/TrEMBL;Acc:Q9M170]	6.75675	7.76833	6.51781	6.95913	6.83897	7.57489	7.18175	7.39833	6.68669	5.98954	6.87833	6.92663	6.73867	6.91495	6.32859	6.77137	3
AT1G03820.1		1	959790	960916	-	1126	protein_coding	At1g03820 [Source:UniProtKB/TrEMBL;Acc:Q9ZWA4]	6.35108	6.63969	6.38877	6.08058	6.31018	6.3877	5.58156	5.95888	5.80839	5.6264	5.96499	5.8655	5.71668	6.16755	6.00789	6.09783	4
AT4G16155.1	LPD2	4	9153570	9157133	-	3563	protein_coding	Dihydrolipoyl dehydrogenase 2, chloroplastic [Source:UniProtKB/Swiss-Prot;Acc:F4JLP5]	7.07498	6.68364	6.62057	6.31178	6.55347	6.27283	6.28024	6.22607	6.48417	6.27407	6.54167	6.38967	6.71187	6.4455	6.24236	6.37499	7
AT3G09350.1	Fes1A	3	2870970	2873332	+	2362	protein_coding	Fes1A [Source:UniProtKB/TrEMBL;Acc:Q84J81]	7.31251	6.27019	6.14449	6.27849	6.94585	6.22939	6.19797	6.359	6.16123	6.42687	6.28349	6.19601	6.47867	6.19314	6.42721	6.03846	6
AT5G56350.1		5	22819936	22822904	-	2968	protein_coding	Pyruvate kinase [Source:UniProtKB/TrEMBL;Acc:Q9FM97]	8.5797	8.24361	8.18531	7.80793	8.4188	8.02781	8.08825	8.10406	7.72922	7.86729	7.99914	7.93173	8.61445	8.04002	8.39271	8.26499	2
AT4G39880.1		4	18504489	18505472	+	983	protein_coding	At4g39880 [Source:UniProtKB/TrEMBL;Acc:Q9SMR5]	5.36355	5.08597	5.12024	4.94637	5.07032	5.14635	4.97522	5.00135	5.19998	4.6845	4.96534	5.22699	5.18071	5.01044	5.05183	4.8798	8
AT4G18593.1		4	10237453	10238928	+	1475	protein_coding	Probable inactive dual specificity protein phosphatase-like At4g18593 [Source:UniProtKB/Swiss-Prot;Acc:Q570P7]	5.13405	5.25598	5.17656	4.73871	5.18002	5.13106	5.24077	4.7266	4.71413	4.93087	5.09482	4.96917	5.08251	5.18356	5.26919	5.13239	4
AT1G23550.1	SRO2	1	8350728	8352791	+	2063	protein_coding	Probable inactive poly [ADP-ribose] polymerase SRO2 [Source:UniProtKB/Swiss-Prot;Acc:Q9ZUD9]	3.65493	3.56557	3.83819	3.6746	3.85845	3.87233	3.83773	3.95547	3.9878	4.1258	3.59153	3.60681	3.76908	3.616	3.59594	3.85583	3
AT3G56640.1	SEC15A	3	20981316	20984581	+	3265	protein_coding	Exocyst complex component [Source:UniProtKB/TrEMBL;Acc:A0A178V8H8]	6.99458	6.76854	6.74833	6.70081	6.89014	6.57689	6.73834	6.76303	6.63854	6.83178	6.75276	6.63737	6.68841	6.81288	6.68947	6.76834	10
AT5G60150.2		5	24217982	24223532	+	5550	protein_coding	unknown protein; Has 1807 Blast hits to 1807 proteins in 277 species: Archae - 0; Bacteria - 0; Metazoa - 736; Fungi - 347; Plants - 385; Viruses - 0; Other Eukaryotes - 339 (source: NCBI BLink). [Source:TAIR;Acc:AT5G60150]	4.41864	4.31155	4.63238	4.19851	4.39339	4.44665	4.26411	4.16815	4.72852	4.30186	4.58039	4.27459	4.74553	4.5627	4.76152	4.62232	10
AT2G40140.1	CZF1	2	16771997	16774734	+	2737	protein_coding	Zinc finger CCCH domain-containing protein 29 [Source:UniProtKB/Swiss-Prot;Acc:Q9XEE6]	12.1069	12.1059	12.1502	12.2419	11.8735	12.2817	12.2941	12.0723	12.2137	12.3263	12.2748	12.389	12.1641	12.1157	12.1755	12.2979	8
AT2G40140.2	CZF1	2	16772203	16774657	+	2454	protein_coding	Zinc finger CCCH domain-containing protein 29 [Source:UniProtKB/Swiss-Prot;Acc:Q9XEE6]	6.38408	9.27878	9.44702	8.83337	9.47065	9.4348	9.45102	9.06367	8.76297	9.69991	9.68592	9.27726	6.81887	8.87036	9.24727	8.78314	5
AT5G63140.1	PAP29	5	25328119	25329882	+	1763	protein_coding	Probable inactive purple acid phosphatase 29 [Source:UniProtKB/Swiss-Prot;Acc:Q9FMK9]	5.19553	5.23595	5.76118	4.93645	5.42023	5.00751	5.02791	4.61885	5.7468	5.53077	5.01014	4.85559	5.03708	4.80392	5.22448	4.99623	1
AT4G25890.1	RPP3A	4	13159381	13160565	-	1184	protein_coding	60S acidic ribosomal protein P3-1 [Source:UniProtKB/Swiss-Prot;Acc:Q9SVZ6]	7.54227	7.15426	7.09347	6.77463	7.39555	6.86854	6.78385	6.82698	6.74592	6.83965	6.86697	6.72664	6.86592	6.98728	6.71068	6.59798	10
AT2G46260.1		2	18995645	18998672	+	3027	protein_coding	BTB/POZ domain-containing protein At2g46260 [Source:UniProtKB/Swiss-Prot;Acc:O82343]	8.2203	8.81687	8.61626	8.98166	8.35592	8.87166	8.69442	8.79549	8.69636	8.5851	8.89809	8.97364	8.82178	8.83213	8.73129	8.69677	8
AT2G41710.2		2	17400022	17403050	-	3028	protein_coding	Integrase-type DNA-binding superfamily protein [Source:TAIR;Acc:AT2G41710]	4.81229	5.13405	4.80067	5.00306	4.71939	5.12589	4.49313	4.88354	4.72405	5.10732	4.92396	5.44027	4.79316	4.42564	5.05139	4.99691	8
AT2G41710.1		2	17400022	17403050	-	3028	protein_coding	Integrase-type DNA-binding superfamily protein [Source:TAIR;Acc:AT2G41710]	6.66522	7.42612	7.33735	7.68088	6.95429	7.46961	7.63452	7.8185	7.4738	7.38764	7.55368	7.56641	7.30886	7.60494	7.60955	7.3057	5
AT1G25320.1		1	8877790	8880388	+	2598	protein_coding	At1g25320/F4F7_17 [Source:UniProtKB/TrEMBL;Acc:Q9FRI1]	6.71539	7.03392	7.11926	7.13143	6.95639	7.02843	7.03576	7.18087	6.99165	7.09418	6.9219	7.35199	6.83219	7.06013	7.1341	6.75442	3
AT4G19865.1		4	10780892	10782448	-	1556	protein_coding	F-box/kelch-repeat protein At4g19865 [Source:UniProtKB/Swiss-Prot;Acc:P0C2G4]	5.51926	5.69968	5.33356	5.62727	5.161	5.39237	5.25546	5.71186	5.20942	5.36528	5.6685	5.77899	5.41422	5.57726	5.46336	5.62068	7
AT2G23450.1	WAKL14	2	9988678	9991526	-	2848	protein_coding	Wall-associated receptor kinase-like 14 [Source:UniProtKB/Swiss-Prot;Acc:Q8RY67]	6.76149	5.9294	6.68053	6.64323	6.78988	7.0973	6.91966	6.77766	7.0331	6.73753	6.66465	7.08589	6.4787	6.69279	6.7508	6.98469	2
AT2G23450.2	WAKL14	2	9988707	9992010	-	3303	protein_coding	Wall-associated receptor kinase-like 14 [Source:UniProtKB/Swiss-Prot;Acc:Q8RY67]	8.22795	8.62904	8.74658	8.55224	8.5329	8.5496	8.60905	8.23401	8.67695	8.81428	8.55291	8.6232	8.52869	8.26106	8.31727	8.36574	8
AT1G13040.2		1	4447637	4450001	+	2364	protein_coding	Pentatricopeptide repeat-containing protein At1g13040, mitochondrial [Source:UniProtKB/Swiss-Prot;Acc:Q9SAD9]	3.66405	4.15011	3.60132	3.78908	3.97783	3.72078	3.91805	3.79075	3.98766	4.07036	4.04918	3.56774	3.84186	3.92795	3.63681	3.78456	10
AT5G59920.1	ULI3	5	24128491	24131081	+	2590	protein_coding	Cysteine/Histidine-rich C1 domain family protein [Source:UniProtKB/TrEMBL;Acc:Q8W2D2]	4.57318	4.63157	4.61205	4.74022	4.64725	4.72227	4.6275	4.75404	4.76265	4.52627	4.54276	4.31796	4.43253	4.71345	4.33804	4.35634	4
AT4G15930.1		4	9036169	9038075	+	1906	protein_coding	Dynein light chain [Source:UniProtKB/TrEMBL;Acc:Q84VW0]	5.85988	5.68396	5.60797	5.77953	5.93361	5.65926	5.55329	6.01593	5.43098	5.05564	5.82872	5.63666	5.81105	5.92856	5.6803	5.60328	4
AT5G22480.1		5	7451503	7456865	-	5362	protein_coding	ZPR1 zinc-finger domain protein [Source:UniProtKB/TrEMBL;Acc:F4K9W6]	7.56054	7.59067	7.59353	7.46497	7.40774	7.55842	7.4144	7.35369	7.53392	7.40972	7.61214	7.49843	7.64879	7.45918	7.48676	7.57372	6
AT3G14070.1	CCX3	3	4660944	4663363	-	2419	protein_coding	Cation/calcium exchanger 3 [Source:UniProtKB/Swiss-Prot;Acc:Q9LJI2]	5.61884	5.28135	5.6489	5.40294	5.64596	5.60985	5.62255	5.52912	5.83862	5.91121	5.56771	5.37964	5.60564	5.58168	5.2433	5.76969	9
AT2G20500.1		2	8835120	8836044	-	924	protein_coding	Uncharacterized protein At2g20500/T13C7.9 [Source:UniProtKB/TrEMBL;Acc:Q9SIL9]	5.49774	5.41901	5.23987	5.68329	5.62543	5.52111	5.52653	5.51578	5.17446	5.46129	5.29212	5.72552	5.25782	5.41246	5.53705	5.5352	2
AT3G53100.1		3	19684686	19686984	-	2298	protein_coding	GDSL esterase/lipase At3g53100 [Source:UniProtKB/Swiss-Prot;Acc:Q0WPI9]	8.24256	8.11446	7.91975	7.84797	8.1113	7.97856	7.52602	7.93765	7.82612	7.74946	7.81736	7.64627	7.92139	7.69087	8.19604	8.04563	2
AT2G44950.1	HUB1	2	18542175	18548652	-	6477	protein_coding	E3 ubiquitin-protein ligase BRE1-like 1 [Source:UniProtKB/Swiss-Prot;Acc:Q8RXD6]	8.37382	8.67763	8.60577	8.73195	8.42241	8.61723	8.69717	8.71335	8.63998	8.78867	8.66117	8.74676	8.60627	8.67538	8.58881	8.47237	6
AT3G23670.1	KIN12B	3	8519136	8525289	+	6153	protein_coding	Kinesin-like protein KIN-12B [Source:UniProtKB/Swiss-Prot;Acc:Q8L7Y8]	6.01279	6.13654	6.13293	5.62144	6.02807	5.99065	6.1422	5.50542	6.16348	6.02242	5.86804	5.66976	6.40386	5.88462	6.55255	6.20889	4
AT1G08340.1	ROPGAP5	1	2630891	2632871	+	1980	protein_coding	Rho GTPase-activating protein 5 [Source:UniProtKB/Swiss-Prot;Acc:Q6NKT5]	4.92733	5.17801	5.28211	5.45211	5.10627	5.47609	5.0526	5.19709	4.76825	4.91073	5.38497	5.26998	5.15105	5.21345	5.22256	4.81713	3
AT3G13180.1		3	4235950	4240116	-	4166	protein_coding	NOL1/NOP2/sun family protein / antitermination NusB domain-containing protein [Source:UniProtKB/TrEMBL;Acc:Q8VYC4]	5.65987	5.50846	5.68664	5.7349	5.74106	5.43459	5.58423	5.57932	5.51901	5.62322	5.55129	5.6494	5.21635	5.57688	5.43507	5.59378	10
AT2G07633.1		2	3329660	3331324	+	1664	protein_coding	NADH-plastoquinone oxidoreductase subunit [Source:UniProtKB/TrEMBL;Acc:A0A1P8B2B4]	8.15981	8.286	8.51573	8.3059	8.20721	8.37753	8.38516	8.24781	8.93	9.12435	8.31517	8.262	8.06286	8.22057	8.14197	8.15888	1
AT4G34280.1		4	16406941	16410785	+	3844	protein_coding	At4g34280 [Source:UniProtKB/TrEMBL;Acc:Q8GYY7]	7.12946	7.08876	7.19749	7.30298	7.32842	7.25502	7.32173	7.55218	7.15244	7.20516	7.27714	7.421	7.37082	7.42446	7.43777	7.34603	5
AT3G17900.1		3	6128506	6133386	+	4880	protein_coding	AT3g17900/MEB5_12 [Source:UniProtKB/TrEMBL;Acc:Q9ASZ4]	8.4806	8.32493	7.98371	8.17302	8.22343	8.20203	8.33727	8.10626	8.05333	8.09135	8.26989	8.2945	8.46032	8.15811	8.1547	8.09341	8
AT1G66530.1		1	24818911	24822410	-	3499	protein_coding	Arginine--tRNA ligase, cytoplasmic [Source:UniProtKB/Swiss-Prot;Acc:Q9C713]	7.5386	7.27707	7.41629	7.29384	7.36775	7.10255	7.31433	7.23294	7.24571	7.29066	7.359	7.07042	7.13304	7.27235	7.12478	7.24025	10
AT2G39500.1		2	16489013	16490108	+	1095	protein_coding	At2g39500/F12L6.16 [Source:UniProtKB/TrEMBL;Acc:O80637]	4.49822	4.36856	4.21282	4.25079	4.33653	4.34883	4.21678	4.31129	4.2005	4.43939	4.14619	4.04288	4.33494	4.29604	3.80617	4.08101	9
AT4G18400.1		4	10169866	10171273	-	1407	protein_coding	At4g18400 [Source:UniProtKB/TrEMBL;Acc:Q8LEL5]	4.18105	4.22714	4.19919	4.62827	4.13904	4.34165	4.03268	4.26707	4.07359	4.31935	4.4867	4.31633	4.49243	4.25415	4.19372	4.31183	6
AT1G10090.1		1	3290311	3296198	-	5887	protein_coding	Hyperosmolality-gated Ca2+ permeable channel 2.2 [Source:UniProtKB/TrEMBL;Acc:A0A097NUS5]	8.20505	8.23158	8.66418	8.28105	8.58728	8.45111	8.61535	8.3141	8.98753	9.20113	8.29267	8.4917	7.9796	8.34091	8.26922	8.48904	9
AT5G39950.1	TRX2	5	15990687	15991978	-	1291	protein_coding	Thioredoxin H2 [Source:UniProtKB/Swiss-Prot;Acc:Q38879]	6.59671	6.94845	6.58412	6.71999	6.81564	6.68988	6.61907	6.7951	6.48217	6.41012	6.62499	6.76334	7.0613	6.8465	6.71709	6.72318	4
ATMG01110.1	ORF251	Mt	283034	283789	-	755	protein_coding	Uncharacterized mitochondrial protein AtMg01110 [Source:UniProtKB/Swiss-Prot;Acc:P92543]	5.20545	5.39174	5.67082	5.29791	5.33279	5.35575	5.44454	5.09347	5.44894	5.82337	5.20139	5.03975	5.26239	5.16827	5.24999	4.99149	4
AT3G18190.1	CCT4	3	6232108	6234183	+	2075	protein_coding	T-complex protein 1 subunit delta [Source:UniProtKB/Swiss-Prot;Acc:Q9LV21]	9.95845	9.77739	9.76401	9.69834	9.82798	9.71258	9.74429	9.6829	9.81532	9.6197	9.83843	9.76243	9.66802	9.7466	9.4621	9.53344	7
AT5G01100.1	FRB1	5	34538	37999	-	3461	protein_coding	FRB1 [Source:UniProtKB/TrEMBL;Acc:A0A178U817]	9.13015	9.17405	10.1796	9.20739	9.6489	9.69534	9.91859	8.75733	10.5719	10.8322	9.51532	9.44817	8.79668	8.8789	9.3878	9.75701	8
AT4G29050.2		4	14314657	14317022	-	2365	protein_coding	Concanavalin A-like lectin protein kinase family protein [Source:TAIR;Acc:AT4G29050]	4.28426	4.78964	5.10939	5.12001	3.86884	5.59546	4.81185	4.19587	5.15549	4.29039	5.32519	4.54375	5.00608	4.88149	4.46409	4.78193	4
AT5G06400.1		5	1955861	1959250	+	3389	protein_coding	Putative pentatricopeptide repeat-containing protein At5g06400, mitochondrial [Source:UniProtKB/Swiss-Prot;Acc:Q9FNG8]	4.28704	4.21031	4.52987	4.15929	4.22164	4.17309	4.40114	4.28706	4.62593	4.3515	4.44488	4.20557	4.28351	4.20689	4.21719	4.23859	6
AT3G25680.1		3	9349612	9352427	+	2815	protein_coding	SLH domain protein [Source:UniProtKB/TrEMBL;Acc:F4JA39]	5.97131	5.80993	5.73927	6.19893	5.98906	5.82197	5.90841	6.00604	5.70341	5.71387	5.92025	5.69657	5.78599	6.11283	5.99728	5.80413	9
AT5G11490.1		5	3671699	3676406	+	4707	protein_coding	Beta-adaptin-like protein [Source:UniProtKB/TrEMBL;Acc:F4JXV9]	9.02047	9.12581	9.07711	9.22558	8.97257	8.99419	8.94705	9.05668	9.05787	9.05364	9.16324	9.1023	9.00406	9.01536	9.06175	8.89901	6
[truncated: 24,227 more rows]

## Sheet: c
ID	Gene	Chromosome	Start	End	Strand	Interpro_ID	Ontology_ID	Best_TAIR	Best_sport	Best_trembl_plants	Description	L_fSC_1	L_fSC_2	L_fSC_3	L_fSC_4	L_AtSC_1	L_AtSC_2	L_AtSC_3	L_AtSC_4	L_AtSCMloti_1	L_AtSCMloti_2	L_AtSCMloti_3	L_AtSCMloti_4	L_LjSC_1	L_LjSC_2	L_LjSC_3	L_LjSC_4	L_mock_1	L_mock_2	L_mock_3	L_mock_4	cl
[truncated: 24,840 more rows]
