# Supplementary material for: Host preference and invasiveness of commensal bacteria in the Lotus and Arabidopsis root microbiota
Source: Nat Microbiol. 2021 Jul 26;6(9):1150–62. doi: 10.1038/s41564-021-00941-9 (PMC8387241; doi:10.1038/s41564-021-00941-9)
Supplement: Source Data Fig. 5 — Statistical source data. [file 41564_2021_941_MOESM10_ESM.zip › SourceData5.xlsx]

## Sheet: a
#design table experiment L (LjAt_004)
SampleID	name	genotype	host	replicate	box	treatment1	treatment2	compartment	input	input_type1	input_type2
AF1.R	AF1	col0	At	1	1	SC32	mock	root	FALSE	input1stF	none
AF2.R	AF2	col0	At	2	1	SC32	mock	root	FALSE	input1stF	none
AF3.R	AF3	col0	At	3	1	SC32	mock	root	FALSE	input1stF	none
AF4.R	AF4	col0	At	4	1	SC32	mock	root	FALSE	input1stF	none
AF5.R	AF5	col0	At	5	2	SC32	mock	root	FALSE	input1stF	none
AF6.R	AF6	col0	At	6	2	SC32	mock	root	FALSE	input1stF	none
AF7.R	AF7	col0	At	7	2	SC32	mock	root	FALSE	input1stF	none
AF8.R	AF8	col0	At	8	2	SC32	mock	root	FALSE	input1stF	none
AF9.R	AF9	col0	At	9	3	SC32	mock	root	FALSE	input1stF	none
AF10.R	AF10	col0	At	10	3	SC32	mock	root	FALSE	input1stF	none
AF11.R	AF11	col0	At	11	3	SC32	mock	root	FALSE	input1stF	none
AF12.R	AF12	col0	At	12	3	SC32	mock	root	FALSE	input1stF	none
AF13.R	AF13	col0	At	13	4	SC32	mock	root	FALSE	input1stF	none
AF14.R	AF14	col0	At	14	4	SC32	mock	root	FALSE	input1stF	none
AF15.R	AF15	col0	At	15	4	SC32	mock	root	FALSE	input1stF	none
AF16.R	AF16	col0	At	16	4	SC32	mock	root	FALSE	input1stF	none
AF17.R	AF17	col0	At	17	5	SC32	mock	root	FALSE	input1stF	none
AF18.R	AF18	col0	At	18	5	SC32	mock	root	FALSE	input1stF	none
AF19.H	AF19	col0	At	19	5	SC32	mock	rhizosphere	FALSE	input1stF	none
AF20.R	AF20	col0	At	20	5	SC32	mock	root	FALSE	input1stF	none
LF1.R	LF1	gifu	Lj	1	1	SC32	mock	root	FALSE	input1stF	none
LF2.R	LF2	gifu	Lj	2	1	SC32	mock	root	FALSE	input1stF	none
LF3.R	LF3	gifu	Lj	3	1	SC32	mock	root	FALSE	input1stF	none
LF4.R	LF4	gifu	Lj	4	1	SC32	mock	root	FALSE	input1stF	none
LF5.R	LF5	gifu	Lj	5	2	SC32	mock	root	FALSE	input1stF	none
LF6.R	LF6	gifu	Lj	6	2	SC32	mock	root	FALSE	input1stF	none
LF7.R	LF7	gifu	Lj	7	2	SC32	mock	root	FALSE	input1stF	none
LF8.R	LF8	gifu	Lj	8	2	SC32	mock	root	FALSE	input1stF	none
LF9.R	LF9	gifu	Lj	9	3	SC32	mock	root	FALSE	input1stF	none
LF10.R	LF10	gifu	Lj	10	3	SC32	mock	root	FALSE	input1stF	none
LF11.R	LF11	gifu	Lj	11	3	SC32	mock	root	FALSE	input1stF	none
LF12.R	LF12	gifu	Lj	12	3	SC32	mock	root	FALSE	input1stF	none
LF13.R	LF13	gifu	Lj	13	4	SC32	mock	root	FALSE	input1stF	none
LF14.R	LF14	gifu	Lj	14	4	SC32	mock	root	FALSE	input1stF	none
LF15.R	LF15	gifu	Lj	15	4	SC32	mock	root	FALSE	input1stF	none
LF16.R	LF16	gifu	Lj	16	4	SC32	mock	root	FALSE	input1stF	none
LF17.R	LF17	gifu	Lj	17	5	SC32	mock	root	FALSE	input1stF	none
LF18.R	LF18	gifu	Lj	18	5	SC32	mock	root	FALSE	input1stF	none
LF19.R	LF19	gifu	Lj	19	5	SC32	mock	root	FALSE	input1stF	none
LF20.R	LF20	gifu	Lj	20	5	SC32	mock	root	FALSE	input1stF	none
AF1.H	AF1	col0	At	1	1	SC32	mock	rhizosphere	FALSE	input1stF	none
AF2.H	AF2	col0	At	2	1	SC32	mock	rhizosphere	FALSE	input1stF	none
AF3.H	AF3	col0	At	3	1	SC32	mock	rhizosphere	FALSE	input1stF	none
AF4.H	AF4	col0	At	4	1	SC32	mock	rhizosphere	FALSE	input1stF	none
AF5.H	AF5	col0	At	5	2	SC32	mock	rhizosphere	FALSE	input1stF	none
AF6.H	AF6	col0	At	6	2	SC32	mock	rhizosphere	FALSE	input1stF	none
AF7.H	AF7	col0	At	7	2	SC32	mock	rhizosphere	FALSE	input1stF	none
AF8.H	AF8	col0	At	8	2	SC32	mock	rhizosphere	FALSE	input1stF	none
AF9.H	AF9	col0	At	9	3	SC32	mock	rhizosphere	FALSE	input1stF	none
AF10.H	AF10	col0	At	10	3	SC32	mock	rhizosphere	FALSE	input1stF	none
AF11.H	AF11	col0	At	11	3	SC32	mock	rhizosphere	FALSE	input1stF	none
AF12.H	AF12	col0	At	12	3	SC32	mock	rhizosphere	FALSE	input1stF	none
AF13.H	AF13	col0	At	13	4	SC32	mock	rhizosphere	FALSE	input1stF	none
AF14.H	AF14	col0	At	14	4	SC32	mock	rhizosphere	FALSE	input1stF	none
AF15.H	AF15	col0	At	15	4	SC32	mock	rhizosphere	FALSE	input1stF	none
AF16.H	AF16	col0	At	16	4	SC32	mock	rhizosphere	FALSE	input1stF	none
AF17.H	AF17	col0	At	17	5	SC32	mock	rhizosphere	FALSE	input1stF	none
AF18.H	AF18	col0	At	18	5	SC32	mock	rhizosphere	FALSE	input1stF	none
AF19.R	AF19	col0	At	19	5	SC32	mock	root	FALSE	input1stF	none
AF20.H	AF20	col0	At	20	5	SC32	mock	rhizosphere	FALSE	input1stF	none
LF1.H	LF1	gifu	Lj	1	1	SC32	mock	rhizosphere	FALSE	input1stF	none
LF2.H	LF2	gifu	Lj	2	1	SC32	mock	rhizosphere	FALSE	input1stF	none
LF3.H	LF3	gifu	Lj	3	1	SC32	mock	rhizosphere	FALSE	input1stF	none
LF4.H	LF4	gifu	Lj	4	1	SC32	mock	rhizosphere	FALSE	input1stF	none
LF5.H	LF5	gifu	Lj	5	2	SC32	mock	rhizosphere	FALSE	input1stF	none
LF6.H	LF6	gifu	Lj	6	2	SC32	mock	rhizosphere	FALSE	input1stF	none
LF7.H	LF7	gifu	Lj	7	2	SC32	mock	rhizosphere	FALSE	input1stF	none
LF8.H	LF8	gifu	Lj	8	2	SC32	mock	rhizosphere	FALSE	input1stF	none
LF9.H	LF9	gifu	Lj	9	3	SC32	mock	rhizosphere	FALSE	input1stF	none
LF10.H	LF10	gifu	Lj	10	3	SC32	mock	rhizosphere	FALSE	input1stF	none
LF11.H	LF11	gifu	Lj	11	3	SC32	mock	rhizosphere	FALSE	input1stF	none
LF12.H	LF12	gifu	Lj	12	3	SC32	mock	rhizosphere	FALSE	input1stF	none
LF13.H	LF13	gifu	Lj	13	4	SC32	mock	rhizosphere	FALSE	input1stF	none
LF14.H	LF14	gifu	Lj	14	4	SC32	mock	rhizosphere	FALSE	input1stF	none
LF15.H	LF15	gifu	Lj	15	4	SC32	mock	rhizosphere	FALSE	input1stF	none
LF16.H	LF16	gifu	Lj	16	4	SC32	mock	rhizosphere	FALSE	input1stF	none
LF17.H	LF17	gifu	Lj	17	5	SC32	mock	rhizosphere	FALSE	input1stF	none
LF18.H	LF18	gifu	Lj	18	5	SC32	mock	rhizosphere	FALSE	input1stF	none
LF19.H	LF19	gifu	Lj	19	5	SC32	mock	rhizosphere	FALSE	input1stF	none
LF20.H	LF20	gifu	Lj	20	5	SC32	mock	rhizosphere	FALSE	input1stF	none
NF1.S	NF1	soil	soil	1	1	SC32	mock	soil	FALSE	input1stF	soil
NF2.S	NF2	soil	soil	2	1	SC32	mock	soil	FALSE	input1stF	soil
NF3.S	NF3	soil	soil	3	2	SC32	mock	soil	FALSE	input1stF	soil
NF4.S	NF4	soil	soil	4	2	SC32	mock	soil	FALSE	input1stF	soil
NF5.S	NF5	soil	soil	5	3	SC32	mock	soil	FALSE	input1stF	soil
NF6.S	NF6	soil	soil	6	3	SC32	mock	soil	FALSE	input1stF	soil
NF7.S	NF7	soil	soil	7	4	SC32	mock	soil	FALSE	input1stF	soil
NF8.S	NF8	soil	soil	8	4	SC32	mock	soil	FALSE	input1stF	soil
NF9.S	NF9	soil	soil	9	5	SC32	mock	soil	FALSE	input1stF	soil
NF10.S	NF10	none	none	10	5	SC32	mock	soil	FALSE	input1stF	none
AA1.R	AA1	col0	At	1	1	AtSC	LjSC	root	FALSE	input1stA	input2ndL
AA2.R	AA2	col0	At	2	1	AtSC	LjSC	root	FALSE	input1stA	input2ndL
AA3.R	AA3	col0	At	3	1	AtSC	LjSC	root	FALSE	input1stA	input2ndL
AA4.R	AA4	col0	At	4	1	AtSC	LjSC	root	FALSE	input1stA	input2ndL
AA5.R	AA5	col0	At	5	2	AtSC	LjSC	root	FALSE	input1stA	input2ndL
AA6.R	AA6	col0	At	6	2	AtSC	LjSC	root	FALSE	input1stA	input2ndL
AA7.R	AA7	col0	At	7	2	AtSC	LjSC	root	FALSE	input1stA	input2ndL
AA8.R	AA8	col0	At	8	2	AtSC	LjSC	root	FALSE	input1stA	input2ndL
AA9.R	AA9	col0	At	9	3	AtSC	LjSC	root	FALSE	input1stA	input2ndL
AA10.R	AA10	col0	At	10	3	AtSC	LjSC	root	FALSE	input1stA	input2ndL
AA1.H	AA1	col0	At	1	1	AtSC	LjSC	rhizosphere	FALSE	input1stA	input2ndL
AA2.H	AA2	col0	At	2	1	AtSC	LjSC	rhizosphere	FALSE	input1stA	input2ndL
AA3.H	AA3	col0	At	3	1	AtSC	LjSC	rhizosphere	FALSE	input1stA	input2ndL
AA5.H	AA5	col0	At	5	2	AtSC	LjSC	rhizosphere	FALSE	input1stA	input2ndL
AA4.H	AA4	col0	At	4	1	AtSC	LjSC	rhizosphere	FALSE	input1stA	input2ndL
AA6.H	AA6	col0	At	6	2	AtSC	LjSC	rhizosphere	FALSE	input1stA	input2ndL
AA7.H	AA7	col0	At	7	2	AtSC	LjSC	rhizosphere	FALSE	input1stA	input2ndL
AA8.H	AA8	col0	At	8	2	AtSC	LjSC	rhizosphere	FALSE	input1stA	input2ndL
AA9.H	AA9	col0	At	9	3	AtSC	LjSC	rhizosphere	FALSE	input1stA	input2ndL
AA10.H	AA10	col0	At	10	3	AtSC	LjSC	rhizosphere	FALSE	input1stA	input2ndL
LA1.R	LA1	gifu	Lj	1	1	AtSC	LjSC	root	FALSE	input1stA	input2ndL
LA2.R	LA2	gifu	Lj	2	1	AtSC	LjSC	root	FALSE	input1stA	input2ndL
LA3.R	LA3	gifu	Lj	3	1	AtSC	LjSC	root	FALSE	input1stA	input2ndL
LA4.R	LA4	gifu	Lj	4	1	AtSC	LjSC	root	FALSE	input1stA	input2ndL
LA5.R	LA5	gifu	Lj	5	2	AtSC	LjSC	root	FALSE	input1stA	input2ndL
LA6.R	LA6	gifu	Lj	6	2	AtSC	LjSC	root	FALSE	input1stA	input2ndL
LA7.R	LA7	gifu	Lj	7	2	AtSC	LjSC	root	FALSE	input1stA	input2ndL
LA9.R	LA9	gifu	Lj	9	3	AtSC	LjSC	root	FALSE	input1stA	input2ndL
LA10.R	LA10	gifu	Lj	10	3	AtSC	LjSC	root	FALSE	input1stA	input2ndL
LA11.R	LA11	gifu	Lj	11	3	AtSC	LjSC	root	FALSE	input1stA	input2ndL
LA12.R	LA12	gifu	Lj	12	3	AtSC	LjSC	root	FALSE	input1stA	input2ndL
LA13.R	LA13	gifu	Lj	13	4	AtSC	LjSC	root	FALSE	input1stA	input2ndL
LA14.R	LA14	gifu	Lj	14	4	AtSC	LjSC	root	FALSE	input1stA	input2ndL
LA15.R	LA15	gifu	Lj	15	4	AtSC	LjSC	root	FALSE	input1stA	input2ndL
LA16.R	LA16	gifu	Lj	16	4	AtSC	LjSC	root	FALSE	input1stA	input2ndL
LA17.R	LA17	gifu	Lj	17	5	AtSC	LjSC	root	FALSE	input1stA	input2ndL
LA18.R	LA18	gifu	Lj	18	5	AtSC	LjSC	root	FALSE	input1stA	input2ndL
LA19.R	LA19	gifu	Lj	19	5	AtSC	LjSC	root	FALSE	input1stA	input2ndL
LA20.R	LA20	gifu	Lj	20	5	AtSC	LjSC	root	FALSE	input1stA	input2ndL
AA11.R	AA11	col0	At	11	3	AtSC	LjSC	root	FALSE	input1stA	input2ndL
AA12.R	AA12	col0	At	12	3	AtSC	LjSC	root	FALSE	input1stA	input2ndL
AA13.R	AA13	col0	At	13	4	AtSC	LjSC	root	FALSE	input1stA	input2ndL
AA14.R	AA14	col0	At	14	4	AtSC	LjSC	root	FALSE	input1stA	input2ndL
AA15.R	AA15	col0	At	15	4	AtSC	LjSC	root	FALSE	input1stA	input2ndL
AA16.R	AA16	col0	At	16	4	AtSC	LjSC	root	FALSE	input1stA	input2ndL
AA17.R	AA17	col0	At	17	5	AtSC	LjSC	root	FALSE	input1stA	input2ndL
AA18.R	AA18	col0	At	18	5	AtSC	LjSC	root	FALSE	input1stA	input2ndL
AA19.R	AA19	col0	At	19	5	AtSC	LjSC	root	FALSE	input1stA	input2ndL
AA20.R	AA20	col0	At	20	5	AtSC	LjSC	root	FALSE	input1stA	input2ndL
AA11.H	AA11	col0	At	11	3	AtSC	LjSC	rhizosphere	FALSE	input1stA	input2ndL
AA12.H	AA12	col0	At	12	3	AtSC	LjSC	rhizosphere	FALSE	input1stA	input2ndL
AA13.H	AA13	col0	At	13	4	AtSC	LjSC	rhizosphere	FALSE	input1stA	input2ndL
AA14.H	AA14	col0	At	14	4	AtSC	LjSC	rhizosphere	FALSE	input1stA	input2ndL
AA15.H	AA15	col0	At	15	4	AtSC	LjSC	rhizosphere	FALSE	input1stA	input2ndL
AA16.H	AA16	col0	At	16	4	AtSC	LjSC	rhizosphere	FALSE	input1stA	input2ndL
AA17.H	AA17	col0	At	17	5	AtSC	LjSC	rhizosphere	FALSE	input1stA	input2ndL
AA18.H	AA18	col0	At	18	5	AtSC	LjSC	rhizosphere	FALSE	input1stA	input2ndL
AA19.H	AA19	col0	At	19	5	AtSC	LjSC	rhizosphere	FALSE	input1stA	input2ndL
AA20.H	AA20	col0	At	20	5	AtSC	LjSC	rhizosphere	FALSE	input1stA	input2ndL
LA1.H	LA1	gifu	Lj	1	1	AtSC	LjSC	rhizosphere	FALSE	input1stA	input2ndL
LA2.H	LA2	gifu	Lj	2	1	AtSC	LjSC	rhizosphere	FALSE	input1stA	input2ndL
LA3.H	LA3	gifu	Lj	3	1	AtSC	LjSC	rhizosphere	FALSE	input1stA	input2ndL
LA4.H	LA4	gifu	Lj	4	1	AtSC	LjSC	rhizosphere	FALSE	input1stA	input2ndL
LA5.H	LA5	gifu	Lj	5	2	AtSC	LjSC	rhizosphere	FALSE	input1stA	input2ndL
LA6.H	LA6	gifu	Lj	6	2	AtSC	LjSC	rhizosphere	FALSE	input1stA	input2ndL
LA7.H	LA7	gifu	Lj	7	2	AtSC	LjSC	rhizosphere	FALSE	input1stA	input2ndL
LA9.H	LA9	gifu	Lj	9	3	AtSC	LjSC	rhizosphere	FALSE	input1stA	input2ndL
LA10.H	LA10	gifu	Lj	10	3	AtSC	LjSC	rhizosphere	FALSE	input1stA	input2ndL
LA11.H	LA11	gifu	Lj	11	3	AtSC	LjSC	rhizosphere	FALSE	input1stA	input2ndL
LA12.H	LA12	gifu	Lj	12	3	AtSC	LjSC	rhizosphere	FALSE	input1stA	input2ndL
LA13.H	LA13	gifu	Lj	13	4	AtSC	LjSC	rhizosphere	FALSE	input1stA	input2ndL
LA14.H	LA14	gifu	Lj	14	4	AtSC	LjSC	rhizosphere	FALSE	input1stA	input2ndL
LA15.H	LA15	gifu	Lj	15	4	AtSC	LjSC	rhizosphere	FALSE	input1stA	input2ndL
LA16.H	LA16	gifu	Lj	16	4	AtSC	LjSC	rhizosphere	FALSE	input1stA	input2ndL
LA17.H	LA17	gifu	Lj	17	5	AtSC	LjSC	rhizosphere	FALSE	input1stA	input2ndL
LA18.H	LA18	gifu	Lj	18	5	AtSC	LjSC	rhizosphere	FALSE	input1stA	input2ndL
LA19.H	LA19	gifu	Lj	19	5	AtSC	LjSC	rhizosphere	FALSE	input1stA	input2ndL
LA20.H	LA20	gifu	Lj	20	5	AtSC	LjSC	rhizosphere	FALSE	input1stA	input2ndL
NA1.S	NA1	none	none	1	1	AtSC	LjSC	soil	FALSE	input1stA	input2ndL
NA2.S	NA2	none	none	2	1	AtSC	LjSC	soil	FALSE	input1stA	input2ndL
NA3.S	NA3	none	none	3	2	AtSC	LjSC	soil	FALSE	input1stA	input2ndL
NA4.S	NA4	none	none	4	2	AtSC	LjSC	soil	FALSE	input1stA	input2ndL
NA5.S	NA5	none	none	5	3	AtSC	LjSC	soil	FALSE	input1stA	input2ndL
NA6.S	NA6	none	none	6	3	AtSC	LjSC	soil	FALSE	input1stA	input2ndL
NA7.S	NA7	none	none	7	4	AtSC	LjSC	soil	FALSE	input1stA	input2ndL
NA8.S	NA8	none	none	8	4	AtSC	LjSC	soil	FALSE	input1stA	input2ndL
NA9.S	NA9	none	none	9	5	AtSC	LjSC	soil	FALSE	input1stA	input2ndL
NA10.S	NA10	none	none	10	5	AtSC	LjSC	soil	FALSE	input1stA	input2ndL
AL1.R	AL1	col0	At	1	1	LjSC	AtSC	root	FALSE	input1stL	input2ndA
AL2.R	AL2	col0	At	2	1	LjSC	AtSC	root	FALSE	input1stL	input2ndA
AL3.R	AL3	col0	At	3	1	LjSC	AtSC	root	FALSE	input1stL	input2ndA
AL4.R	AL4	col0	At	4	1	LjSC	AtSC	root	FALSE	input1stL	input2ndA
AL5.R	AL5	col0	At	5	2	LjSC	AtSC	root	FALSE	input1stL	input2ndA
AL6.R	AL6	col0	At	6	2	LjSC	AtSC	root	FALSE	input1stL	input2ndA
AL7.R	AL7	col0	At	7	2	LjSC	AtSC	root	FALSE	input1stL	input2ndA
AL8.R	AL8	col0	At	8	2	LjSC	AtSC	root	FALSE	input1stL	input2ndA
AL9.R	AL9	col0	At	9	3	LjSC	AtSC	root	FALSE	input1stL	input2ndA
AL10.R	AL10	col0	At	10	3	LjSC	AtSC	root	FALSE	input1stL	input2ndA
AL11.R	AL11	col0	At	11	3	LjSC	AtSC	root	FALSE	input1stL	input2ndA
AL12.R	AL12	col0	At	12	3	LjSC	AtSC	root	FALSE	input1stL	input2ndA
AL13.R	AL13	col0	At	13	4	LjSC	AtSC	root	FALSE	input1stL	input2ndA
AL14.R	AL14	col0	At	14	4	LjSC	AtSC	root	FALSE	input1stL	input2ndA
AL15.R	AL15	col0	At	15	4	LjSC	AtSC	root	FALSE	input1stL	input2ndA
AL16.R	AL16	col0	At	16	4	LjSC	AtSC	root	FALSE	input1stL	input2ndA
AL17.R	AL17	col0	At	17	5	LjSC	AtSC	root	FALSE	input1stL	input2ndA
AL18.R	AL18	col0	At	18	5	LjSC	AtSC	root	FALSE	input1stL	input2ndA
AL19.R	AL19	col0	At	19	5	LjSC	AtSC	root	FALSE	input1stL	input2ndA
AL20.R	AL20	col0	At	20	5	LjSC	AtSC	root	FALSE	input1stL	input2ndA
LL1.R	LL1	gifu	Lj	1	1	LjSC	AtSC	root	FALSE	input1stL	input2ndA
LL2.R	LL2	gifu	Lj	2	1	LjSC	AtSC	root	FALSE	input1stL	input2ndA
LL3.R	LL3	gifu	Lj	3	1	LjSC	AtSC	root	FALSE	input1stL	input2ndA
LL4.R	LL4	gifu	Lj	4	1	LjSC	AtSC	root	FALSE	input1stL	input2ndA
LL6.R	LL6	gifu	Lj	6	2	LjSC	AtSC	root	FALSE	input1stL	input2ndA
LL7.R	LL7	gifu	Lj	7	2	LjSC	AtSC	root	FALSE	input1stL	input2ndA
LL8.R	LL8	gifu	Lj	8	2	LjSC	AtSC	root	FALSE	input1stL	input2ndA
LL9.R	LL9	gifu	Lj	9	3	LjSC	AtSC	root	FALSE	input1stL	input2ndA
LL10.R	LL10	gifu	Lj	10	3	LjSC	AtSC	root	FALSE	input1stL	input2ndA
LL11.R	LL11	gifu	Lj	11	3	LjSC	AtSC	root	FALSE	input1stL	input2ndA
LL12.R	LL12	gifu	Lj	12	3	LjSC	AtSC	root	FALSE	input1stL	input2ndA
LL13.R	LL13	gifu	Lj	13	4	LjSC	AtSC	root	FALSE	input1stL	input2ndA
LL14.R	LL14	gifu	Lj	14	4	LjSC	AtSC	root	FALSE	input1stL	input2ndA
LL15.R	LL15	gifu	Lj	15	4	LjSC	AtSC	root	FALSE	input1stL	input2ndA
LL16.R	LL16	gifu	Lj	16	4	LjSC	AtSC	root	FALSE	input1stL	input2ndA
LL17.R	LL17	gifu	Lj	17	5	LjSC	AtSC	root	FALSE	input1stL	input2ndA
LL18.R	LL18	gifu	Lj	18	5	LjSC	AtSC	root	FALSE	input1stL	input2ndA
LL19.R	LL19	gifu	Lj	19	5	LjSC	AtSC	root	FALSE	input1stL	input2ndA
LL20.R	LL20	gifu	Lj	20	5	LjSC	AtSC	root	FALSE	input1stL	input2ndA
AL1.H	AL1	col0	At	1	1	LjSC	AtSC	rhizosphere	FALSE	input1stL	input2ndA
AL2.H	AL2	col0	At	2	1	LjSC	AtSC	rhizosphere	FALSE	input1stL	input2ndA
AL3.H	AL3	col0	At	3	1	LjSC	AtSC	rhizosphere	FALSE	input1stL	input2ndA
AL4.H	AL4	col0	At	4	1	LjSC	AtSC	rhizosphere	FALSE	input1stL	input2ndA
AL5.H	AL5	col0	At	5	2	LjSC	AtSC	rhizosphere	FALSE	input1stL	input2ndA
AL6.H	AL6	col0	At	6	2	LjSC	AtSC	rhizosphere	FALSE	input1stL	input2ndA
AL7.H	AL7	col0	At	7	2	LjSC	AtSC	rhizosphere	FALSE	input1stL	input2ndA
AL8.H	AL8	col0	At	8	2	LjSC	AtSC	rhizosphere	FALSE	input1stL	input2ndA
AL9.H	AL9	col0	At	9	3	LjSC	AtSC	rhizosphere	FALSE	input1stL	input2ndA
AL10.H	AL10	col0	At	10	3	LjSC	AtSC	rhizosphere	FALSE	input1stL	input2ndA
AL11.H	AL11	col0	At	11	3	LjSC	AtSC	rhizosphere	FALSE	input1stL	input2ndA
AL12.H	AL12	col0	At	12	3	LjSC	AtSC	rhizosphere	FALSE	input1stL	input2ndA
AL13.H	AL13	col0	At	13	4	LjSC	AtSC	rhizosphere	FALSE	input1stL	input2ndA
AL14.H	AL14	col0	At	14	4	LjSC	AtSC	rhizosphere	FALSE	input1stL	input2ndA
AL15.H	AL15	col0	At	15	4	LjSC	AtSC	rhizosphere	FALSE	input1stL	input2ndA
AL16.H	AL16	col0	At	16	4	LjSC	AtSC	rhizosphere	FALSE	input1stL	input2ndA
AL17.H	AL17	col0	At	17	5	LjSC	AtSC	rhizosphere	FALSE	input1stL	input2ndA
AL18.H	AL18	col0	At	18	5	LjSC	AtSC	rhizosphere	FALSE	input1stL	input2ndA
AL19.H	AL19	col0	At	19	5	LjSC	AtSC	rhizosphere	FALSE	input1stL	input2ndA
AL20.H	AL20	col0	At	20	5	LjSC	AtSC	rhizosphere	FALSE	input1stL	input2ndA
LL1.H	LL1	gifu	Lj	1	1	LjSC	AtSC	rhizosphere	FALSE	input1stL	input2ndA
LL2.H	LL2	gifu	Lj	2	1	LjSC	AtSC	rhizosphere	FALSE	input1stL	input2ndA
LL3.H	LL3	gifu	Lj	3	1	LjSC	AtSC	rhizosphere	FALSE	input1stL	input2ndA
LL4.H	LL4	gifu	Lj	4	1	LjSC	AtSC	rhizosphere	FALSE	input1stL	input2ndA
LL5.H	LL5	gifu	Lj	5	2	LjSC	AtSC	rhizosphere	FALSE	input1stL	input2ndA
LL6.H	LL6	gifu	Lj	6	2	LjSC	AtSC	rhizosphere	FALSE	input1stL	input2ndA
LL7.H	LL7	gifu	Lj	7	2	LjSC	AtSC	rhizosphere	FALSE	input1stL	input2ndA
LL8.H	LL8	gifu	Lj	8	2	LjSC	AtSC	rhizosphere	FALSE	input1stL	input2ndA
LL9.H	LL9	gifu	Lj	9	3	LjSC	AtSC	rhizosphere	FALSE	input1stL	input2ndA
LL10.H	LL10	gifu	Lj	10	3	LjSC	AtSC	rhizosphere	FALSE	input1stL	input2ndA
LL11.H	LL11	gifu	Lj	11	3	LjSC	AtSC	rhizosphere	FALSE	input1stL	input2ndA
LL12.H	LL12	gifu	Lj	12	3	LjSC	AtSC	rhizosphere	FALSE	input1stL	input2ndA
LL13.H	LL13	gifu	Lj	13	4	LjSC	AtSC	rhizosphere	FALSE	input1stL	input2ndA
LL14.H	LL14	gifu	Lj	14	4	LjSC	AtSC	rhizosphere	FALSE	input1stL	input2ndA
LL15.H	LL15	gifu	Lj	15	4	LjSC	AtSC	rhizosphere	FALSE	input1stL	input2ndA
LL16.H	LL16	gifu	Lj	16	4	LjSC	AtSC	rhizosphere	FALSE	input1stL	input2ndA
LL17.H	LL17	gifu	Lj	17	5	LjSC	AtSC	rhizosphere	FALSE	input1stL	input2ndA
LL18.H	LL18	gifu	Lj	18	5	LjSC	AtSC	rhizosphere	FALSE	input1stL	input2ndA
LL19.H	LL19	gifu	Lj	19	5	LjSC	AtSC	rhizosphere	FALSE	input1stL	input2ndA
LL20.H	LL20	gifu	Lj	20	5	LjSC	AtSC	rhizosphere	FALSE	input1stL	input2ndA
NL1.S	NL1	none	none	1	1	LjSC	AtSC	soil	FALSE	input1stL	input2ndA
NL2.S	NL2	none	none	2	1	LjSC	AtSC	soil	FALSE	input1stL	input2ndA
NL3.S	NL3	none	none	3	2	LjSC	AtSC	soil	FALSE	input1stL	input2ndA
NL4.S	NL4	none	none	4	2	LjSC	AtSC	soil	FALSE	input1stL	input2ndA
NL5.S	NL5	none	none	5	3	LjSC	AtSC	soil	FALSE	input1stL	input2ndA
NL6.S	NL6	none	none	6	3	LjSC	AtSC	soil	FALSE	input1stL	input2ndA
NL7.S	NL7	none	none	7	4	LjSC	AtSC	soil	FALSE	input1stL	input2ndA
NL8.S	NL8	none	none	8	4	LjSC	AtSC	soil	FALSE	input1stL	input2ndA
NL9.S	NL9	none	none	9	5	LjSC	AtSC	soil	FALSE	input1stL	input2ndA
NL10.S	NL10	none	none	10	5	LjSC	AtSC	soil	FALSE	input1stL	input2ndA
input1stF	input1stF	none	none	1	none	none	none	input	TRUE	input1stF	none
input1stA	input1stA	none	none	1	none	none	none	input	TRUE	input1stA	none
input1stL	input1stL	none	none	1	none	none	none	input	TRUE	input1stL	none
input2ndA	input2ndA	none	none	2	none	none	none	input	TRUE	none	input2ndA
input2ndL	input2ndL	none	none	2	none	none	none	input	TRUE	none	input2ndL
AtRoot83	AtRoot83	none	none	1	none	none	none	strain	FALSE	none	none
AtRoot131	AtRoot131	none	none	1	none	none	none	strain	FALSE	none	none
AtRoot123D2	AtRoot123D2	none	none	1	none	none	none	strain	FALSE	none	none
AtRoot77	AtRoot77	none	none	1	none	none	none	strain	FALSE	none	none
AtRoot1221	AtRoot1221	none	none	1	none	none	none	strain	FALSE	none	none
AtRoot935	AtRoot935	none	none	1	none	none	none	strain	FALSE	none	none
AtRoot685	AtRoot685	none	none	1	none	none	none	strain	FALSE	none	none
AtRoot101	AtRoot101	none	none	1	none	none	none	strain	FALSE	none	none
AtRoot61	AtRoot61	none	none	1	none	none	none	strain	FALSE	none	none
AtRoot265	AtRoot265	none	none	1	none	none	none	strain	FALSE	none	none
AtRoot1485	AtRoot1485	none	none	1	none	none	none	strain	FALSE	none	none
AtRoot695	AtRoot695	none	none	1	none	none	none	strain	FALSE	none	none
AtRoot68	AtRoot68	none	none	1	none	none	none	strain	FALSE	none	none
AtRoot142	AtRoot142	none	none	1	none	none	none	strain	FALSE	none	none
AtRoot1310	AtRoot1310	none	none	1	none	none	none	strain	FALSE	none	none
AtRoot480	AtRoot480	none	none	1	none	none	none	strain	FALSE	none	none
LjRoot1	LjRoot1	none	none	1	none	none	none	strain	FALSE	none	none
LjRoot5	LjRoot5	none	none	1	none	none	none	strain	FALSE	none	none
LjRoot52	LjRoot52	none	none	1	none	none	none	strain	FALSE	none	none
LjRoot17	LjRoot17	none	none	1	none	none	none	strain	FALSE	none	none
LjRoot72	LjRoot72	none	none	1	none	none	none	strain	FALSE	none	none
LjRoot82	LjRoot82	none	none	1	none	none	none	strain	FALSE	none	none
LjRoot16	LjRoot16	none	none	1	none	none	none	strain	FALSE	none	none
LjRoot24	LjRoot24	none	none	1	none	none	none	strain	FALSE	none	none
LjRoot44	LjRoot44	none	none	1	none	none	none	strain	FALSE	none	none
LjRoot80	LjRoot80	none	none	1	none	none	none	strain	FALSE	none	none
LjRoot33	LjRoot33	none	none	1	none	none	none	strain	FALSE	none	none
LjNodule218	LjNodule218	none	none	1	none	none	none	strain	FALSE	none	none
LjRoot59	LjRoot59	none	none	1	none	none	none	strain	FALSE	none	none
LjRoot46	LjRoot46	none	none	1	none	none	none	strain	FALSE	none	none
LjRoot242	LjRoot242	none	none	1	none	none	none	strain	FALSE	none	none
LjRoot60	LjRoot60	none	none	1	none	none	none	strain	FALSE	none	none
AtRoot411	AtRoot411	none	none	none	none	none	none	strain	FALSE	none	none
AtRoot264	AtRoot264	none	none	none	none	none	none	strain	FALSE	none	none
cont.test1	seedcont1	none	none	none	none	none	none	strain	FALSE	none	none
cont.test2	seedcont2	none	none	none	none	none	none	strain	FALSE	none	none
cont.test3	FTcontA	none	none	none	none	none	none	strain	FALSE	none	none
cont.test4	FTcontL	none	none	none	none	none	none	strain	FALSE	none	none
cont.test5	FTcontAmock	none	none	none	none	none	none	strain	FALSE	none	none

## Sheet: b
#ASV table experiment L (LjAt_004)
LF17.H	NF5.S	LA14.H	LA12.H	NA6.S	AF14.R	AL19.H	LF4.H	LF3.R	NL4.S	AA5.R	LA16.H	NA5.S	AF9.R	AF8.H	LL19.H	LL10.H	LF19.H	LL1.H	AA18.H	NF7.S	LL17.R	input1stA	AF6.H	LjRoot5	LF10.H	AL7.H	LL13.R	AL7.R	AL9.R	AF14.H	AA10.H	cont.test4	cont.test5	AF8.R	NA8.S	AA2.R	NL8.S	AtRoot480	AtRoot411	LL8.H	NA10.S	AF11.H	AF15.H	AF4.H	input1stF	AtRoot123D2	AF16.R	LL1.R	AL20.H
Root935	4730	4530	7881	8085	8291	2510	2323	6726	1648	3125	4483	8743	8812	2984	3835	1964	2113	4796	2231	6681	4398	1600	5181	5060	28	4472	2866	1444	1649	1712	4218	5622	110	17655	1805	8762	3151	2143	35	10	1010	7597	4084	4305	6883	2431	31	2931	1814
Root61	30	16	30	36	43	531	6	19	105	4	723	54	53	555	17	4	6	18	5	34	12	118	70	50	9	14	2	54	130	72	14	21	3	3	724	31	1247	10	4	3	3	50	20	14	38	53	6	374	152
LjRoot33	814	778	47	28	44	345	688	1346	887	1107	21	50	31	381	786	1092	1178	865	574	16	780	1340	10	820	27	842	1054	853	330	303	837	12	7	7	229	54	105	1137	19	20	590	69	794	819	1188	742	8	192	1433
LjRoot82	599	337	114	80	86	477	5344	489	104	4987	143	94	218	341	380	5674	5148	314	4828	52	316	1874	30	342	28	340	4542	1650	2502	3014	287	48	12408	110	475	130	380	4348	31	9	2700	106	329	307	914	1695	19	422	3039
LjRoot59	1334	968	170	177	176	1585	1694	1094	1617	1862	170	149	231	1051	551	1976	1995	737	2486	115	1030	2063	95	909	40	998	1855	1732	3443	1084	728	74	8	8	1395	192	181	1841	28	10	897	174	814	903	1497	1137	17	936	2969
Root68	1446	1127	2868	2757	2810	448	38	2028	181	160	2600	3132	3676	1047	1382	84	77	1715	86	2406	1281	7	1459	1405	16	969	26	4	34	19	975	1693	9	6	856	3576	592	47	12	9	23	2961	807	1002	1521	575	13	546	11
LjRoot44	21	6	0	0	0	262	35	20	52	60	5	0	2	265	19	63	48	3	22	0	7	488	4	23	7	7	16	306	1125	1605	6	0	0	2	229	0	6	36	9	5	27	0	6	15	23	47	9	202	772
Root83	126	68	646	544	581	19	25	117	11	25	153	671	678	19	69	27	20	103	25	588	77	8	429	86	18	75	33	17	12	16	78	410	6	8	10	625	143	17	14	12	12	470	76	85	143	228	11	9	11
Root480	357	624	983	802	780	511	297	1012	478	1012	438	1016	968	731	479	606	361	531	288	1092	448	799	1133	610	20	529	830	605	1082	612	592	531	6	8	370	978	948	348	16995	9	187	860	512	505	634	458	46	394	899
LjRoot80	39	30	0	0	1	110	43	113	92	156	0	0	0	209	47	97	80	44	49	0	33	369	1	72	6	37	47	336	356	518	48	0	4	3	165	0	5	51	11	0	33	0	52	38	48	20	4	92	599
Root77	85	64	174	132	139	14	18	109	58	34	61	215	170	40	57	27	31	77	20	105	65	66	161	109	6	98	23	52	2	80	75	69	2	5	10	126	66	16	3	7	11	134	47	53	109	91	10	15	72
LjRoot17	122	67	13	11	11	69	110	76	10	90	5	13	16	20	53	143	128	70	76	13	47	31	7	125	10	82	84	24	147	338	64	6	3	8	30	19	35	112	11	6	77	12	98	70	229	209	13	19	36
LjRoot72	218	159	33	9	22	237	625	202	130	348	35	29	23	166	159	413	629	157	311	2	167	372	6	209	9	154	346	266	295	400	217	11	5	6	160	23	115	542	15	54	388	42	180	218	330	728	10	375	515
LjRoot52	12	8	2	5	2	36	14	12	17	21	10	4	4	26	14	23	20	11	5	8	13	33	2	13	3	14	13	29	62	159	12	0	1	1	70	4	54	26	6	1	13	5	6	14	22	35	14	37	47
LjRoot46	19	6	0	1	1	38	25	21	60	21	3	0	0	28	7	29	26	6	12	0	9	144	8	19	15	11	24	110	147	153	12	0	4	2	54	1	8	26	12	8	8	1	11	10	24	53	12	44	205
Root101	30	11	41	25	43	105	0	23	206	2	155	39	53	197	16	1	0	20	2	18	18	20	136	20	4	13	0	12	32	14	13	16	2	3	185	40	265	2	12	3	1	35	17	14	25	78	5	56	27
Root123D2	111	86	116	119	232	247	44	138	191	118	341	144	199	390	98	82	72	102	28	97	56	197	191	121	8	74	16	204	83	303	92	43	2	2	242	122	518	74	7	3	31	100	74	85	166	90	10704	234	318
LjRoot1	321	226	31	17	16	201	573	357	92	572	13	27	19	258	280	594	587	267	559	10	231	277	10	322	12	348	695	210	510	759	202	9	6	10	186	35	9	597	22	15	326	29	218	274	408	326	16	191	390
LjRoot60	62	47	17	11	10	16	518	35	23	270	6	14	14	12	42	450	461	46	319	17	42	88	6	68	21	51	310	116	478	743	57	5	4	6	22	17	50	348	22	12	382	12	64	26	140	332	12	10	286
LjOTU_44	0	0	0	0	0	0	2	0	5	0	0	0	0	0	0	0	3	0	0	0	0	5	2	0	8	0	0	0	0	5	0	0	4	5	0	0	2	1	18	7	4	0	0	1	0	85	7	0	6
Root1221	0	0	1	2	2	0	0	0	0	0	0	2	3	0	0	0	0	0	0	0	0	0	57	0	6	0	0	0	0	0	0	1	0	1	0	0	0	0	4	12	0	0	0	0	0	25	1	0	0
LjNodule218	25	7	13	13	18	25	8	20	164	27	5	19	5	45	7	22	24	14	12	4	18	210	4	12	1	16	12	203	64	78	13	3	5	3	25	7	13	27	5	1	12	3	13	16	19	47	8	31	334
Root685	83	54	93	143	145	68	97	93	68	147	62	92	154	89	90	149	151	55	72	129	72	95	278	126	13	41	122	94	229	300	51	76	9	5	90	154	117	197	20	7	118	135	89	64	178	269	13	57	220
Root131	0	0	0	0	0	0	0	0	0	2	0	0	0	0	0	0	1	0	4	0	0	0	496	0	19	0	0	0	0	0	0	0	5	14	0	0	0	0	23	17	1	0	0	0	0	196	15	0	0
Root695	47	42	116	121	101	89	6	86	99	6	195	141	144	179	40	10	12	40	4	103	46	21	279	67	6	31	6	17	46	36	38	39	4	4	89	114	331	15	9	5	5	100	47	46	59	107	8	104	28
Root265	10	10	87	36	152	26	1	21	48	0	85	83	174	34	14	0	0	17	0	51	6	0	21	12	9	7	2	0	0	0	6	43	5	5	32	98	359	0	11	4	0	66	10	12	14	19	7	20	1
Root1310	31	147	392	83	247	19	1	293	354	31	249	221	151	55	66	6	2	38	0	858	124	7	159	58	4	41	3	1	134	233	159	352	1	3	29	203	555	17	10	3	31	237	178	60	142	112	1	27	39
LjRoot5	0	0	0	0	0	0	0	0	0	0	0	0	0	0	0	0	2	0	0	0	0	0	6	0	13072	0	0	0	0	0	0	0	3	2	0	0	0	0	7	6	2	0	0	0	0	231	3	0	0
LjRoot24	3	1	0	0	0	18	11	2	27	14	1	0	0	64	3	7	8	2	8	0	3	243	6	4	13	2	5	171	105	135	2	0	4	12	36	0	0	9	46	4	6	2	1	6	2	214	20	6	329
Root142	22	19	41	47	63	4	6	18	17	1	60	39	68	17	18	7	10	9	2	40	11	11	293	17	9	15	4	12	20	24	15	14	4	6	52	51	85	6	8	9	6	39	12	18	43	125	17	42	16
[truncated: 262 more columns]
