# Supplementary material for: Host preference and invasiveness of commensal bacteria in the Lotus and Arabidopsis root microbiota
Source: Nat Microbiol. 2021 Jul 26;6(9):1150–62. doi: 10.1038/s41564-021-00941-9 (PMC8387241; doi:10.1038/s41564-021-00941-9)
Supplement: Source Data Fig. 6 — Statistical source data. [file 41564_2021_941_MOESM11_ESM.zip]

Archive with 1 entries (1 files):
- SourceData6.xlsx
