# Supplementary material for: Host preference and invasiveness of commensal bacteria in the Lotus and Arabidopsis root microbiota
Source: Nat Microbiol. 2021 Jul 26;6(9):1150–62. doi: 10.1038/s41564-021-00941-9 (PMC8387241; doi:10.1038/s41564-021-00941-9)
Supplement: Source Data Fig. 6 — Statistical source data. [file 41564_2021_941_MOESM11_ESM.zip › SourceData6.xlsx]

## Sheet: a
strain	family	host	experiment	run	mean_ra_host	mean_ra_nonhost	p	hpi_ratio	p_adjust	sig
Root71	Pseudomonadaceae	At	A	LjAt_001	0.077804	0.0420932	6.82937e-07	1.84837	3.41468e-06	TRUE
Root186	Flavobacteriaceae	At	A	LjAt_001	0.001	0.001	1	1	1	FALSE
Root142	Rhizobiaceae	At	A	LjAt_001	0.00437668	0.00121265	8.07253e-08	3.6092	6.0544e-07	TRUE
Root480	Xanthomonadaceae	At	A	LjAt_001	0.0838364	0.0765184	0.0572345	1.09564	0.122645	FALSE
Root695	Phyllobacteriaceae	At	A	LjAt_001	0.00988774	0.00814363	0.00227668	1.21417	0.00683003	TRUE
Root335	Oxalobacteraceae	At	A	LjAt_001	0.001	0.001	1	1	1	FALSE
Root404	Comamonadaceae	At	A	LjAt_001	0.00457991	0.001	0.0143022	4.57991	0.0330051	TRUE
Root83	Alcaligenaceae	At	A	LjAt_001	0.00258638	0.00182788	0.00766355	1.41496	0.0209006	TRUE
Root131	Bacillaceae	At	A	LjAt_001	0.001	0.001	1	1	1	FALSE
Root123D2	Bradyrhizobiaceae	At	A	LjAt_001	0.0195575	0.0123055	7.8215e-05	1.58934	0.000293306	TRUE
Root77	Caulobacteraceae	At	A	LjAt_001	0.00815392	0.00478622	4.5266e-05	1.70362	0.000193997	TRUE
Root85	Intrasporangiaceae	At	A	LjAt_001	0.0064048	0.00601919	0.0925426	1.06406	0.185085	FALSE
Root61	Microbacteriaceae	At	A	LjAt_001	0.0173341	0.00763564	2.22693e-07	2.27016	1.33616e-06	TRUE
Root265	Mycobacteriaceae	At	A	LjAt_001	0.00143332	0.00487472	0.999997	0.294031	1	FALSE
Root63	Streptomycetaceae	At	A	LjAt_001	0.00104086	0.001	0.0143022	1.04086	0.0330051	TRUE
Root436	Hyphomicrobiaceae	At	A	LjAt_001	NA	NA	NA	NA	NA	NA
LjRoot54	Pseudomonadaceae	Lj	A	LjAt_001	0.340306	0.201265	4.23197e-10	1.69083	4.23197e-09	TRUE
LjRoot149	Flavobacteriaceae	Lj	A	LjAt_001	0.224231	0.361425	1	0.620406	1	FALSE
LjRoot46	Rhizobiaceae	Lj	A	LjAt_001	0.00459162	0.00514308	0.747077	0.892776	1	FALSE
LjRoot21	Xanthomonadaceae	Lj	A	LjAt_001	0.0210777	0.0453658	1	0.464616	1	FALSE
LjNodule218	Phyllobacteriaceae	Lj	A	LjAt_001	0.0170093	0.00284676	2.64995e-13	5.97497	3.97493e-12	TRUE
LjRoot35	Oxalobacteraceae	Lj	A	LjAt_001	0.143405	0.044953	2.64995e-13	3.19011	3.97493e-12	TRUE
LjRoot149	Flavobacteriaceae	Lj	A	LjAt_001	0.224231	0.361425	1	0.620406	1	FALSE
LjRoot109	Comamonadaceae	Lj	A	LjAt_001	0.0355519	0.0458674	0.975813	0.775103	1	FALSE
LjRoot1	Alcaligenaceae	Lj	A	LjAt_001	0.0128424	0.0148677	0.911202	0.863782	1	FALSE
LjRoot5	Bacillaceae	Lj	A	LjAt_001	0.001	0.001	1	1	1	FALSE
LjRoot52	Bradyrhizobiaceae	Lj	A	LjAt_001	0.00104631	0.00156134	0.999996	0.670135	1	FALSE
LjRoot17	Caulobacteraceae	Lj	A	LjAt_001	0.00615248	0.0100464	0.999943	0.61241	1	FALSE
LjRoot27	Intrasporangiaceae	Lj	A	LjAt_001	0.00110856	0.00105017	0.46408	1.0556	0.870149	FALSE
LjRoot44	Microbacteriaceae	Lj	A	LjAt_001	0.0123844	0.0242027	0.999989	0.511693	1	FALSE
LjRoot80	Mycobacteriaceae	Lj	A	LjAt_001	0.0158083	0.0068189	0.00153572	2.31831	0.00511906	TRUE
LjOTU_44	Streptomycetaceae	Lj	A	LjAt_001	NA	NA	NA	NA	NA	NA
LjRoot16	Hyphomicrobiaceae	Lj	A	LjAt_001	NA	NA	NA	NA	NA	NA
Root170	Alcaligenaceae	At	B	LjAt_002	0.0118217	0.00864965	0.00379481	1.36673	0.0182151	TRUE
Root11	Bacillaceae	At	B	LjAt_002	0.001	0.001	1	1	1	FALSE
Root123D2	Bradyrhizobiaceae	At	B	LjAt_002	0.0130886	0.0137921	0.747406	0.94899	1	FALSE
Root1290	Caulobacteraceae	At	B	LjAt_002	NA	NA	NA	NA	NA	NA
Root16D2	Comamonadaceae	At	B	LjAt_002	NA	NA	NA	NA	NA	NA
Root935	Flavobacteriaceae	At	B	LjAt_002	0.50327	0.357843	4.99705e-12	1.4064	3.99764e-11	TRUE
Root436	Hyphomicrobiaceae	At	B	LjAt_002	0.0136057	0.007056	0.0064401	1.92824	0.0220803	TRUE
Root101	Intrasporangiaceae	At	B	LjAt_002	0.0113731	0.0123357	0.777462	0.921966	1	FALSE
Root4	Microbacteriaceae	At	B	LjAt_002	NA	NA	NA	NA	NA	NA
Root135	Mycobacteriaceae	At	B	LjAt_002	NA	NA	NA	NA	NA	NA
Root1485	Oxalobacteraceae	At	B	LjAt_002	NA	NA	NA	NA	NA	NA
Root554	Phyllobacteriaceae	At	B	LjAt_002	0.0075881	0.00694103	0.381134	1.09322	0.818192	FALSE
Root68	Pseudomonadaceae	At	B	LjAt_002	0.0283846	0.0282649	0.798628	1.00423	1	FALSE
Root142	Rhizobiaceae	At	B	LjAt_002	0.00187761	0.00132875	0.012215	1.41307	0.0366449	TRUE
Root1295	Streptomycetaceae	At	B	LjAt_002	0.001	0.00100778	0.825514	0.992281	1	FALSE
Root627	Xanthomonadaceae	At	B	LjAt_002	0.0010333	0.001	0.140724	1.0333	0.375263	FALSE
LjRoot1	Alcaligenaceae	Lj	B	LjAt_002	0.0168906	0.0182372	0.567966	0.926159	1	FALSE
LjRoot53	Bacillaceae	Lj	B	LjAt_002	0.001	0.001	1	1	1	FALSE
LjRoot4	Bradyrhizobiaceae	Lj	B	LjAt_002	0.00328284	0.00484605	0.994442	0.677425	1	FALSE
LjRoot17	Caulobacteraceae	Lj	B	LjAt_002	0.00776501	0.0194564	1	0.399098	1	FALSE
LjRoot72	Comamonadaceae	Lj	B	LjAt_002	0.0361011	0.0281052	0.0064401	1.2845	0.0220803	TRUE
LjRoot82	Flavobacteriaceae	Lj	B	LjAt_002	0.0681256	0.114014	0.999999	0.597522	1	FALSE
LjRoot3	Hyphomicrobiaceae	Lj	B	LjAt_002	NA	NA	NA	NA	NA	NA
LjRoot24	Intrasporangiaceae	Lj	B	LjAt_002	0.00199956	0.00186894	0.20485	1.06989	0.491641	FALSE
LjRoot42	Microbacteriaceae	Lj	B	LjAt_002	0.00945157	0.0223726	1	0.422461	1	FALSE
LjRoot80	Mycobacteriaceae	Lj	B	LjAt_002	0.0139056	0.0127087	0.409096	1.09418	0.818192	FALSE
LjRoot33	Oxalobacteraceae	Lj	B	LjAt_002	0.179631	0.0353657	1.24926e-12	5.07925	1.49911e-11	TRUE
LjNodule210	Phyllobacteriaceae	Lj	B	LjAt_002	0.0289387	0.00360996	1.24926e-12	8.01635	1.49911e-11	TRUE
LjRoot59	Pseudomonadaceae	Lj	B	LjAt_002	0.169118	0.0976841	9.13461e-09	1.73127	5.48076e-08	TRUE
LjRoot2	Rhizobiaceae	Lj	B	LjAt_002	NA	NA	NA	NA	NA	NA
LjOTU_44	Streptomycetaceae	Lj	B	LjAt_002	NA	NA	NA	NA	NA	NA
LjRoot60	Xanthomonadaceae	Lj	B	LjAt_002	0.0286749	0.0508228	0.99902	0.564213	1	FALSE
Root71	Pseudomonadaceae	At	G	LjAt_003	0.001	0.0514508	0.00265245	1.45675	0.0102783	TRUE
Root186	Flavobacteriaceae	At	G	LjAt_003	0.01	0.001	1	1	1	TRUE
Root142	Rhizobiaceae	At	G	LjAt_003	0.00297591	0.0025279	0.543249	1.17723	1	TRUE
Root480	Xanthomonadaceae	At	G	LjAt_003	0.250371	0.14764	1.48535e-09	1.69582	4.60458e-08	TRUE
Root695	Phyllobacteriaceae	At	G	LjAt_003	0.00836593	0.00966743	0.85459	0.865373	1	FALSE
Root335	Oxalobacteraceae	At	G	LjAt_003	0.001	0.001	1	1	1	FALSE
Root404	Comamonadaceae	At	G	LjAt_003	0.001	0.001	1	1	1	FALSE
Root83	Alcaligenaceae	At	G	LjAt_003	0.0044232	0.00578953	0.974436	0.764	1	FALSE
Root131	Bacillaceae	At	G	LjAt_003	0.001	0.001	1	1	1	FALSE
Root123D2	Bradyrhizobiaceae	At	G	LjAt_003	0.0229721	0.0251838	0.78179	0.912179	1	FALSE
Root77	Caulobacteraceae	At	G	LjAt_003	0.0035052	0.00635422	0.999952	0.551633	1	FALSE
Root85	Intrasporangiaceae	At	G	LjAt_003	0.0211169	0.0390066	0.999999	0.541366	1	FALSE
Root61	Microbacteriaceae	At	G	LjAt_003	0.0437595	0.0259629	3.13037e-05	1.68546	0.000161796	FALSE
Root265	Mycobacteriaceae	At	G	LjAt_003	0.00240492	0.00680335	1	0.35349	1	FALSE
Root63	Streptomycetaceae	At	G	LjAt_003	0.00167623	0.00123915	0.997053	1.35273	1	FALSE
Root436	Hyphomicrobiaceae	At	G	LjAt_003	0.00516896	0.00204601	0.008551	2.52636	0.0294534	FALSE
LjRoot54	Pseudomonadaceae	Lj	G	LjAt_003	0.246675	0.216776	0.0206469	1.13792	0.0640055	FALSE
LjRoot149	Flavobacteriaceae	Lj	G	LjAt_003	0.106579	0.08495	0.240082	1.25461	0.620211	FALSE
LjRoot46	Rhizobiaceae	Lj	G	LjAt_003	0.00469311	0.00419414	0.087796	1.11897	0.247425	FALSE
LjRoot21	Xanthomonadaceae	Lj	G	LjAt_003	0.0280177	0.041198	0.973095	0.680074	1	FALSE
LjNodule218	Phyllobacteriaceae	Lj	G	LjAt_003	0.0150158	0.00296599	8.49116e-08	5.06267	1.31613e-06	FALSE
LjRoot35	Oxalobacteraceae	Lj	G	LjAt_003	0.102623	0.0576509	2.03413e-05	1.78007	0.000157645	FALSE
LjRoot109	Comamonadaceae	Lj	G	LjAt_003	0.0431048	0.0309173	0.00150876	1.3942	0.00668166	FALSE
LjRoot1	Alcaligenaceae	Lj	G	LjAt_003	0.0208851	0.0237473	0.955968	0.879473	1	FALSE
LjRoot5	Bacillaceae	Lj	G	LjAt_003	0.001	0.00154545	0.864634	0.647059	1	FALSE
LjRoot52	Bradyrhizobiaceae	Lj	G	LjAt_003	0.00201825	0.00426948	0.707039	0.472715	1	FALSE
LjRoot17	Caulobacteraceae	Lj	G	LjAt_003	0.00453432	0.00739673	0.999782	0.613017	1	FALSE
LjRoot27	Intrasporangiaceae	Lj	G	LjAt_003	0.00138631	0.001	3.13154e-05	1.38631	0.000161796	FALSE
LjRoot44	Microbacteriaceae	Lj	G	LjAt_003	0.0608977	0.0640797	0.731286	0.950343	1	FALSE
LjRoot80	Mycobacteriaceae	Lj	G	LjAt_003	0.0403322	0.0217658	4.84543e-07	1.85301	5.00695e-06	FALSE
LjOTU_44	Streptomycetaceae	Lj	G	LjAt_003	NA	NA	NA	NA	NA	FALSE
LjRoot16	Hyphomicrobiaceae	Lj	G	LjAt_003	0.001	0.001	1	1	1	FALSE
Root68	Pseudomonadaceae	At	L	LjAt_004	0.0780236	0.028096	4.96204e-09	2.77703	4.96204e-08	TRUE
Root935	Flavobacteriaceae	At	L	LjAt_004	0.32524	0.276942	0.00256536	1.1744	0.00769608	TRUE
Root142	Rhizobiaceae	At	L	LjAt_004	0.00340659	0.00319841	0.483814	1.06509	0.967629	FALSE
Root480	Xanthomonadaceae	At	L	LjAt_004	0.0623271	0.057984	0.12669	1.0749	0.292361	FALSE
Root695	Phyllobacteriaceae	At	L	LjAt_004	0.0134534	0.0138109	0.735452	0.974112	1	FALSE
Root1485	Oxalobacteraceae	At	L	LjAt_004	NA	NA	NA	NA	NA	NA
Root1221	Comamonadaceae	At	L	LjAt_004	0.001	0.001	1	1	1	FALSE
Root83	Alcaligenaceae	At	L	LjAt_004	0.00226398	0.00308829	0.997443	0.733085	1	FALSE
Root131	Bacillaceae	At	L	LjAt_004	0.001	0.001	1	1	1	FALSE
Root123D2	Bradyrhizobiaceae	At	L	LjAt_004	0.0340829	0.0251063	4.55239e-05	1.35754	0.00022762	TRUE
Root77	Caulobacteraceae	At	L	LjAt_004	0.00289449	0.0078938	1	0.366679	1	FALSE
Root101	Intrasporangiaceae	At	L	LjAt_004	0.0152805	0.0193716	0.994843	0.788812	1	FALSE
Root61	Microbacteriaceae	At	L	LjAt_004	0.0601297	0.01451	3.26595e-08	4.14402	2.44946e-07	TRUE
Root265	Mycobacteriaceae	At	L	LjAt_004	0.00296343	0.0064384	1	0.460274	1	FALSE
Root1310	Streptomycetaceae	At	L	LjAt_004	0.00694282	0.0497422	1	0.139576	1	FALSE
Root685	Hyphomicrobiaceae	At	L	LjAt_004	0.0120883	0.0137479	0.972056	0.879279	1	FALSE
LjRoot59	Pseudomonadaceae	Lj	L	LjAt_004	0.199535	0.131555	1.72606e-06	1.51675	1.03564e-05	TRUE
LjRoot82	Flavobacteriaceae	Lj	L	LjAt_004	0.0250827	0.0636212	1	0.394251	1	FALSE
LjRoot46	Rhizobiaceae	Lj	L	LjAt_004	0.0093326	0.00686788	0.000333781	1.35888	0.00125168	TRUE
LjRoot60	Xanthomonadaceae	Lj	L	LjAt_004	0.00955415	0.00802324	0.000164924	1.19081	0.000706817	TRUE
LjNodule218	Phyllobacteriaceae	Lj	L	LjAt_004	0.0271808	0.00355335	7.25444e-12	7.64935	2.17633e-10	TRUE
LjRoot33	Oxalobacteraceae	Lj	L	LjAt_004	0.0984269	0.0339943	2.90178e-11	2.8954	4.35267e-10	TRUE
LjRoot72	Comamonadaceae	Lj	L	LjAt_004	0.0499454	0.0440826	0.0131646	1.133	0.0329114	TRUE
LjRoot1	Alcaligenaceae	Lj	L	LjAt_004	0.0152824	0.0238874	0.999932	0.639769	1	FALSE
LjRoot5	Bacillaceae	Lj	L	LjAt_004	0.001	0.001	1	1	1	FALSE
LjRoot52	Bradyrhizobiaceae	Lj	L	LjAt_004	0.00264238	0.00684583	0.999626	0.385984	1	FALSE
LjRoot17	Caulobacteraceae	Lj	L	LjAt_004	0.00405825	0.00912591	0.990953	0.444695	1	FALSE
LjRoot24	Intrasporangiaceae	Lj	L	LjAt_004	0.00490396	0.00377717	0.0066516	1.29832	0.0181407	TRUE
LjRoot44	Microbacteriaceae	Lj	L	LjAt_004	0.0124899	0.0325615	0.999997	0.383577	1	FALSE
LjRoot80	Mycobacteriaceae	Lj	L	LjAt_004	0.0212495	0.0132851	0.000978562	1.5995	0.00326187	TRUE
LjOTU_44	Streptomycetaceae	Lj	L	LjAt_004	0.00122561	0.001	0.171056	1.22561	0.366549	FALSE
LjRoot16	Hyphomicrobiaceae	Lj	L	LjAt_004	NA	NA	NA	NA	NA	NA
Root68	Pseudomonadaceae	At	H	LjAt_005	0.0451796	0.0248317	4.55239e-05	1.81943	0.00136572	TRUE
Root935	Flavobacteriaceae	At	H	LjAt_005	0.319145	0.321899	0.610598	0.991444	1	FALSE
Root142	Rhizobiaceae	At	H	LjAt_005	0.00329279	0.00224656	0.0092996	1.4657	0.0278988	TRUE
Root480	Xanthomonadaceae	At	H	LjAt_005	0.0513744	0.0460795	0.0540385	1.11491	0.124704	FALSE
Root695	Phyllobacteriaceae	At	H	LjAt_005	0.00788302	0.0063285	0.00714864	1.24564	0.0238288	TRUE
Root1485	Oxalobacteraceae	At	H	LjAt_005	NA	NA	NA	NA	NA	NA
Root1221	Comamonadaceae	At	H	LjAt_005	0.001	0.001	1	1	1	FALSE
Root83	Alcaligenaceae	At	H	LjAt_005	0.0047794	0.00407996	0.462713	1.17143	0.925426	FALSE
Root131	Bacillaceae	At	H	LjAt_005	0.001	0.001	1	1	1	FALSE
Root123D2	Bradyrhizobiaceae	At	H	LjAt_005	0.0248458	0.0188069	0.000978562	1.3211	0.0071806	TRUE
Root77	Caulobacteraceae	At	H	LjAt_005	0.0043519	0.0072806	0.997221	0.597739	1	FALSE
Root101	Intrasporangiaceae	At	H	LjAt_005	0.0144238	0.0144677	0.515999	0.99697	0.967498	FALSE
Root61	Microbacteriaceae	At	H	LjAt_005	0.0704668	0.0471258	0.0019425	1.49529	0.00971251	TRUE
Root265	Mycobacteriaceae	At	H	LjAt_005	0.00352874	0.00553651	0.996726	0.637358	1	FALSE
Root1310	Streptomycetaceae	At	H	LjAt_005	0.0147129	0.0174429	0.771535	0.843493	1	FALSE
Root685	Hyphomicrobiaceae	At	H	LjAt_005	0.0171314	0.0161365	0.273412	1.06165	0.585882	FALSE
LjRoot59	Pseudomonadaceae	Lj	H	LjAt_005	0.146724	0.105226	0.00435594	1.39436	0.0163348	TRUE
LjRoot82	Flavobacteriaceae	Lj	H	LjAt_005	0.102247	0.137605	0.999203	0.743046	1	FALSE
LjRoot46	Rhizobiaceae	Lj	H	LjAt_005	0.00491002	0.00266818	0.000460201	1.84021	0.00690301	TRUE
LjRoot60	Xanthomonadaceae	Lj	H	LjAt_005	0.00277291	0.0019885	0.0136691	1.39448	0.0372795	TRUE
LjNodule218	Phyllobacteriaceae	Lj	H	LjAt_005	0.0134504	0.00210687	0.000974761	6.38408	0.0071806	TRUE
LjRoot33	Oxalobacteraceae	Lj	H	LjAt_005	0.0839801	0.0493242	0.0163217	1.70262	0.0408042	TRUE
LjRoot72	Comamonadaceae	Lj	H	LjAt_005	0.0278991	0.022703	0.0023406	1.22887	0.0100311	TRUE
LjRoot1	Alcaligenaceae	Lj	H	LjAt_005	0.01643	0.0176511	0.752738	0.930819	1	FALSE
LjRoot5	Bacillaceae	Lj	H	LjAt_005	0.001	0.001	1	1	1	FALSE
LjRoot52	Bradyrhizobiaceae	Lj	H	LjAt_005	0.0021421	0.00219	0.611856	0.978127	1	FALSE
LjRoot17	Caulobacteraceae	Lj	H	LjAt_005	0.00286485	0.00321045	0.793237	0.892351	1	FALSE
LjRoot24	Intrasporangiaceae	Lj	H	LjAt_005	0.00349803	0.00434143	0.942873	0.805733	1	FALSE
LjRoot44	Microbacteriaceae	Lj	H	LjAt_005	0.0300584	0.0539669	0.999626	0.556978	1	FALSE
LjRoot80	Mycobacteriaceae	Lj	H	LjAt_005	0.0307984	0.0162624	0.00119677	1.89385	0.0071806	TRUE
LjOTU_44	Streptomycetaceae	Lj	H	LjAt_005	0.001	0.00104229	0.928953	0.959424	1	FALSE
LjRoot16	Hyphomicrobiaceae	Lj	H	LjAt_005	NA	NA	NA	NA	NA	NA
Root68	Pseudomonadaceae	At	C	LjAt_006	0.0426965	0.0477351	0.916953	0.894447	1	FALSE
Root935	Flavobacteriaceae	At	C	LjAt_006	0.480807	0.59298	1	0.810831	1	FALSE
Root142	Rhizobiaceae	At	C	LjAt_006	0.00204666	0.00358027	0.999954	0.571649	1	FALSE
Root480	Xanthomonadaceae	At	C	LjAt_006	0.0500087	0.0361833	0.00228791	1.38209	0.0151002	TRUE
Root695	Phyllobacteriaceae	At	C	LjAt_006	0.00367274	0.00416833	0.87069	0.881105	1	FALSE
Root1485	Oxalobacteraceae	At	C	LjAt_006	NA	NA	NA	NA	NA	NA
Root1221	Comamonadaceae	At	C	LjAt_006	NA	NA	NA	NA	NA	NA
Root83	Alcaligenaceae	At	C	LjAt_006	0.00370191	0.00458671	0.960302	0.807096	1	FALSE
Root131	Bacillaceae	At	C	LjAt_006	0.001	0.001	1	1	1	FALSE
Root123D2	Bradyrhizobiaceae	At	C	LjAt_006	0.0103885	0.00544392	0.0136468	1.90828	0.0750576	FALSE
Root77	Caulobacteraceae	At	C	LjAt_006	0.00172939	0.00301148	0.998573	0.574266	1	FALSE
Root101	Intrasporangiaceae	At	C	LjAt_006	0.00183567	0.00150574	0.0170782	1.21912	0.0796396	FALSE
Root61	Microbacteriaceae	At	C	LjAt_006	0.00146273	0.00180986	0.836916	0.808203	1	FALSE
Root265	Mycobacteriaceae	At	C	LjAt_006	0.00109371	0.00103104	0.119414	1.06079	0.365987	FALSE
Root1310	Streptomycetaceae	At	C	LjAt_006	0.00275791	0.0024542	0.478222	1.12375	1	FALSE
Root685	Hyphomicrobiaceae	At	C	LjAt_006	0.00887767	0.013551	0.999962	0.65513	1	FALSE
Root137	Cellulomonadaceae	At	C	LjAt_006	0.00254401	0.00148659	0.00118146	1.71131	0.00974707	TRUE
Root1280	Moraxellaceae	At	C	LjAt_006	0.00105082	0.00121096	0.955896	0.867753	1	FALSE
Root136	Nocardiaceae	At	C	LjAt_006	NA	NA	NA	NA	NA	NA
Root224	Nocardioidaceae	At	C	LjAt_006	NA	NA	NA	NA	NA	NA
Root22	Promicromonosporaceae	At	C	LjAt_006	0.00214451	0.0045691	0.999903	0.46935	1	FALSE
LjRoot59	Pseudomonadaceae	Lj	C	LjAt_006	0.101439	0.158328	1	0.640687	1	FALSE
LjRoot82	Flavobacteriaceae	Lj	C	LjAt_006	0.0726956	0.148397	1	0.489872	1	FALSE
LjRoot46	Rhizobiaceae	Lj	C	LjAt_006	0.00125129	0.00107036	0.0193066	1.16904	0.0796396	FALSE
LjRoot60	Xanthomonadaceae	Lj	C	LjAt_006	0.00380711	0.00363553	0.478676	1.04719	1	FALSE
LjNodule218	Phyllobacteriaceae	Lj	C	LjAt_006	0.00162148	0.00121326	0.121996	1.33647	0.365987	FALSE
LjRoot33	Oxalobacteraceae	Lj	C	LjAt_006	0.025179	0.0147868	3.59637e-07	1.70281	1.1868e-05	TRUE
LjRoot72	Comamonadaceae	Lj	C	LjAt_006	0.0273087	0.0164304	2.5888e-06	1.66208	4.27153e-05	TRUE
LjRoot1	Alcaligenaceae	Lj	C	LjAt_006	0.0115182	0.010441	0.10772	1.10317	0.365987	FALSE
LjRoot5	Bacillaceae	Lj	C	LjAt_006	0.001	0.001	1	1	1	FALSE
LjRoot52	Bradyrhizobiaceae	Lj	C	LjAt_006	0.00160096	0.00147394	0.270485	1.08617	0.743834	FALSE
LjRoot17	Caulobacteraceae	Lj	C	LjAt_006	0.00567574	0.0122316	0.999962	0.464021	1	FALSE
LjRoot24	Intrasporangiaceae	Lj	C	LjAt_006	0.001	0.001	1	1	1	FALSE
LjRoot44	Microbacteriaceae	Lj	C	LjAt_006	0.00165123	0.0020397	0.873321	0.809544	1	FALSE
LjRoot80	Mycobacteriaceae	Lj	C	LjAt_006	0.0019318	0.00345993	0.996114	0.558335	1	FALSE
LjRoot303	Streptomycetaceae	Lj	C	LjAt_006	0.001	0.001	1	1	1	FALSE
LjRoot16	Hyphomicrobiaceae	Lj	C	LjAt_006	NA	NA	NA	NA	NA	NA
LjRoot22	Burkholderiaceae	Lj	C	LjAt_006	NA	NA	NA	NA	NA	NA
LjRoot78	Micrococcaceae	Lj	C	LjAt_006	0.0213242	0.0119612	1.66667e-05	1.78278	0.000183334	TRUE
Root68	Pseudomonadaceae	At	F	LjAt_007	0.0147319	0.0109777	0.00181213	1.34198	0.00525519	TRUE
Root935	Flavobacteriaceae	At	F	LjAt_007	0.343474	0.284834	0.000268057	1.20587	0.000863738	TRUE
Root142	Rhizobiaceae	At	F	LjAt_007	0.00237304	0.00203005	0.0892265	1.16896	0.215631	FALSE
Root480	Xanthomonadaceae	At	F	LjAt_007	0.0408089	0.0395053	0.470094	1.033	0.973767	FALSE
Root695	Phyllobacteriaceae	At	F	LjAt_007	0.00792299	0.00725098	0.0376298	1.09268	0.0992058	FALSE
Root1485	Oxalobacteraceae	At	F	LjAt_007	NA	NA	NA	NA	NA	NA
Root1221	Comamonadaceae	At	F	LjAt_007	NA	NA	NA	NA	NA	NA
Root83	Alcaligenaceae	At	F	LjAt_007	0.00513003	0.00587772	0.668407	0.872792	1	FALSE
Root131	Bacillaceae	At	F	LjAt_007	0.001	0.001	1	1	1	FALSE
Root123D2	Bradyrhizobiaceae	At	F	LjAt_007	0.0310634	0.0199756	5.1775e-08	1.55507	3.00295e-07	TRUE
Root77	Caulobacteraceae	At	F	LjAt_007	0.00442823	0.00543038	0.977182	0.815455	1	FALSE
Root101	Intrasporangiaceae	At	F	LjAt_007	0.00348427	0.0128428	1	0.271301	1	FALSE
Root61	Microbacteriaceae	At	F	LjAt_007	0.078754	0.0247542	5.65847e-11	3.18144	5.46985e-10	TRUE
Root265	Mycobacteriaceae	At	F	LjAt_007	0.00273857	0.00680159	1	0.402637	1	FALSE
Root1310	Streptomycetaceae	At	F	LjAt_007	0.0141958	0.00273169	1.18901e-06	5.19671	4.92589e-06	TRUE
Root685	Hyphomicrobiaceae	At	F	LjAt_007	0.0232193	0.00734968	1.10192e-07	3.15922	5.32597e-07	TRUE
LjRoot59	Pseudomonadaceae	Lj	F	LjAt_007	0.248613	0.100023	5.65847e-11	2.48556	5.46985e-10	TRUE
LjRoot82	Flavobacteriaceae	Lj	F	LjAt_007	0.074801	0.058063	0.000135341	1.28827	0.00049061	TRUE
LjRoot46	Rhizobiaceae	Lj	F	LjAt_007	0.00622117	0.00538614	0.122639	1.15503	0.273578	FALSE
LjRoot60	Xanthomonadaceae	Lj	F	LjAt_007	0.00555435	0.0431595	1	0.128694	1	FALSE
LjNodule218	Phyllobacteriaceae	Lj	F	LjAt_007	0.0237842	0.00188047	5.65847e-11	12.648	5.46985e-10	TRUE
LjRoot33	Oxalobacteraceae	Lj	F	LjAt_007	0.0848168	0.029083	5.48871e-09	2.91637	3.97932e-08	TRUE
LjRoot72	Comamonadaceae	Lj	F	LjAt_007	0.0712714	0.0772203	0.940769	0.922961	1	FALSE
LjRoot1	Alcaligenaceae	Lj	F	LjAt_007	0.0109828	0.0130258	0.984511	0.84316	1	FALSE
LjRoot5	Bacillaceae	Lj	F	LjAt_007	0.001	0.001	1	1	1	FALSE
LjRoot52	Bradyrhizobiaceae	Lj	F	LjAt_007	0.00191308	0.00683811	1	0.279768	1	FALSE
LjRoot17	Caulobacteraceae	Lj	F	LjAt_007	0.0044743	0.017973	1	0.248946	1	FALSE
LjRoot24	Intrasporangiaceae	Lj	F	LjAt_007	0.00342951	0.00360162	0.600706	0.952214	1	FALSE
LjRoot44	Microbacteriaceae	Lj	F	LjAt_007	0.0211376	0.0570206	1	0.370701	1	FALSE
LjRoot80	Mycobacteriaceae	Lj	F	LjAt_007	0.0129344	0.0143794	0.929028	0.899509	1	FALSE
LjOTU_44	Streptomycetaceae	Lj	F	LjAt_007	0.001	0.001	1	1	1	FALSE
LjRoot16	Hyphomicrobiaceae	Lj	F	LjAt_007	NA	NA	NA	NA	NA	NA

## Sheet: b
strain	family	host	mean_ra_host	hpi_ratio	invasion
Root68	Pseudomonadaceae	At	0.0780236	2.77703	2.37408
Root935	Flavobacteriaceae	At	0.32524	1.1744	1.19214
Root142	Rhizobiaceae	At	0.00340659	1.06509	1.18143
Root480	Xanthomonadaceae	At	0.0623271	1.0749	0.938723
Root695	Phyllobacteriaceae	At	0.0134534	0.974112	0.906394
Root83	Alcaligenaceae	At	0.00226398	0.733085	0.548377
Root123D2	Bradyrhizobiaceae	At	0.0340829	1.35754	1.30095
Root77	Caulobacteraceae	At	0.00289449	0.366679	0.342336
Root101	Intrasporangiaceae	At	0.0152805	0.788812	0.932302
Root61	Microbacteriaceae	At	0.0601297	4.14402	2.15338
Root265	Mycobacteriaceae	At	0.00296343	0.460274	1.12663
Root1310	Streptomycetaceae	At	0.00694282	0.139576	0.28445
Root685	Hyphomicrobiaceae	At	0.0120883	0.879279	0.795281
LjRoot59	Pseudomonadaceae	Lj	0.199535	1.51675	1.27799
LjRoot82	Flavobacteriaceae	Lj	0.0250827	0.394251	0.937285
LjRoot46	Rhizobiaceae	Lj	0.0093326	1.35888	1.13226
LjRoot60	Xanthomonadaceae	Lj	0.00955415	1.19081	0.869858
LjNodule218	Phyllobacteriaceae	Lj	0.0271808	7.64935	4.03136
LjRoot33	Oxalobacteraceae	Lj	0.0984269	2.8954	2.66311
LjRoot72	Comamonadaceae	Lj	0.0499454	1.133	1.50168
LjRoot1	Alcaligenaceae	Lj	0.0152824	0.639769	0.918763
LjRoot52	Bradyrhizobiaceae	Lj	0.00264238	0.385984	0.592108
LjRoot17	Caulobacteraceae	Lj	0.00405825	0.444695	0.458034
LjRoot24	Intrasporangiaceae	Lj	0.00490396	1.29832	2.02485
LjRoot44	Microbacteriaceae	Lj	0.0124899	0.383577	0.351667
LjRoot80	Mycobacteriaceae	Lj	0.0212495	1.5995	1.28988
LjOTU_44	Streptomycetaceae	Lj	0.00122561	1.22561	2.12688

## Sheet: c
strain	family	host	mean_ra_host	hpi_ratio	invasion
Root68	Pseudomonadaceae	At	0.124102	0.980877	0.954218
Root935	Flavobacteriaceae	At	0.472028	1.01119	1.03643
Root142	Rhizobiaceae	At	0.00231162	1.04222	0.698478
Root480	Xanthomonadaceae	At	0.0569559	1.03752	0.905932
Root695	Phyllobacteriaceae	At	0.00480546	1.03344	0.671593
Root83	Alcaligenaceae	At	0.00843543	0.946434	1.12264
Root123D2	Bradyrhizobiaceae	At	0.0107338	1.03491	0.696009
Root77	Caulobacteraceae	At	0.00739919	0.852951	0.763419
Root101	Intrasporangiaceae	At	0.00248665	1.25778	0.8549
Root61	Microbacteriaceae	At	0.00251859	1.09737	0.883319
Root265	Mycobacteriaceae	At	0.00150516	1.02312	0.760725
Root1310	Streptomycetaceae	At	0.0120195	1.4497	1.80374
Root685	Hyphomicrobiaceae	At	0.00894992	1.09701	0.858037
LjRoot59	Pseudomonadaceae	Lj	0.0901077	1.0372	1.05113
LjRoot82	Flavobacteriaceae	Lj	0.0474957	1.2381	0.956608
LjRoot46	Rhizobiaceae	Lj	0.00132861	1.01382	0.999869
LjRoot60	Xanthomonadaceae	Lj	0.00644217	1.08612	0.872102
LjNodule218	Phyllobacteriaceae	Lj	0.001704	1.1824	1.30859
LjRoot33	Oxalobacteraceae	Lj	0.0835507	1.0027	1.25494
LjRoot72	Comamonadaceae	Lj	0.020417	0.934443	0.890427
LjRoot1	Alcaligenaceae	Lj	0.0264086	0.931255	0.985238
LjRoot52	Bradyrhizobiaceae	Lj	0.00133162	0.99273	1.35633
LjRoot17	Caulobacteraceae	Lj	0.00958974	1.17373	0.988037
LjRoot44	Microbacteriaceae	Lj	0.0014116	0.86724	1.37055
LjRoot80	Mycobacteriaceae	Lj	0.0050252	0.704483	1.48078
